# Supplementary material for: HNF4A and HNF1A exhibit tissue specific target gene regulation in pancreatic beta cells and hepatocytes
Source: Nat Commun. 2024 Jun 22;15:4288. doi: 10.1038/s41467-024-48647-w (PMC11193738; doi:10.1038/s41467-024-48647-w)
Supplement: Supplementary file 4 — Supplementary Data 1 [file 41467_2024_48647_MOESM4_ESM.xlsx]

## Sheet: D14 PP
Peak enrichment regions identified from HNF4A ChIP-Seq (this paper) in day 14 pancreatic progenitors
Chromosome no.	Start position	End position	Annotation	Gene ID	Transcript ID	Gene Symbol	Distance to TSS
5	162794670	162795015	Intron (ENST00000644348.1/ENST00000644348.1, intron 1 of 13)	900	ENST00000512163.5	CCNG1	-642554
7	145509495	145509876	Distal Intergenic	26047	ENST00000625365.2	CNTNAP2	-606126
23	116957383	116957739	Distal Intergenic	203413	ENST00000371894.5	CT83	-494407
8	34306632	34306924	Intron (ENST00000522460.1/ENST00000522460.1, intron 3 of 4)	103689844	ENST00000519189.2	NA	-477104
2	53104297	53104595	Distal Intergenic	100616431	ENST00000579990.1	MIR4431	-401682
2	40926473	40926806	Distal Intergenic	6546	ENST00000405269.5	SLC8A1	-315420
18	64515569	64515902	Distal Intergenic	400654	ENST00000588074.1	LINC01538	-255514
9	29120680	29120972	Distal Intergenic	100126316	ENST00000401120.3	MIR873	-231725
12	87018772	87019125	Distal Intergenic	25834	ENST00000550014.1	MGAT4C	-179774
4	136082399	136082691	Distal Intergenic	100507528	ENST00000508714.5	LINC00613	-168719
18	69249372	69249664	Intron (ENST00000649672.1/ENST00000649672.1, intron 1 of 3)	220164	ENST00000382713.10	DOK6	-151224
3	85249064	85249356	Intron (ENST00000383699.7/253559, intron 1 of 9)	100847077	ENST00000580619.1	MIR5688	-136354
13	80902770	80903095	Intron (ENST00000665186.1/ENST00000665186.1, intron 1 of 4)	103724386	ENST00000663284.1	NA	-115081
8	116420465	116420757	Distal Intergenic	100859921	ENST00000664052.1	LINC00536	-95403
12	25732740	25733076	Distal Intergenic	160492	ENST00000542224.1	LMNTD1	-84161
8	8467025	8467437	Distal Intergenic	157285	ENST00000615670.5	SGK223	-80586
3	173320308	173320600	Intron (ENST00000447709.1/ENST00000447709.1, intron 3 of 4)	22871	ENST00000423427.1	NLGN1	-75684
21	15140366	15140969	Distal Intergenic	8204	ENST00000637630.1	NRIP1	-74430
23	118182570	118182901	Distal Intergenic	90293	ENST00000541812.5	KLHL13	-65230
2	154075738	154076087	Intron (ENST00000392825.8/114805, intron 3 of 12)	114805	ENST00000431076.5	GALNT13	-64254
18	51279642	51279934	Distal Intergenic	51320	ENST00000591040.1	MEX3C	-61338
22	33492029	33492472	Intron (ENST00000354992.6/9215, intron 7 of 15)	100616295	ENST00000580680.1	MIR4764	-55360
12	65930126	65930512	Intron (ENST00000403681.6/8091, intron 3 of 4)	100129940	ENST00000439236.6	RP11-366L20.2	-47959
8	11628773	11629103	Distal Intergenic	2626	ENST00000528712.5	GATA4	-47856
3	114945762	114946130	Intron (ENST00000357258.8/26137, intron 2 of 9)	26137	ENST00000491500.5	ZBTB20	-45140
11	115548900	115549230	Distal Intergenic	23705	ENST00000543249.1	CADM1	-43943
15	96171792	96172277	Intron (ENST00000619812.1/ENST00000619812.1, intron 1 of 3)	105369212	ENST00000620029.4	NA	-36323
1	28296559	28297081	Distal Intergenic	54797	ENST00000479574.5	MED18	-31921
4	90785570	90785907	Intron (ENST00000505073.5/401145, intron 8 of 9)	401145	ENST00000515693.1	CCSER1	-29906
6	157954456	157954858	Distal Intergenic	8871	ENST00000355585.9	SYNJ2	-27005
1	118112016	118112364	Intron (ENST00000336338.10/200162, intron 4 of 48)	200162	ENST00000463628.1	SPAG17	-24854
2	223861372	223861837	Intron (ENST00000650969.1/130340, intron 12 of 16)	130340	ENST00000444408.1	AP1S3	-23345
3	32216108	32216482	Distal Intergenic	152189	ENST00000458535.6	CMTM8	-22197
7	99099001	99099308	Intron (ENST00000361368.6/57154, intron 1 of 17)	57154	ENST00000480055.5	SMURF1	-17574
23	138693880	138694219	Intron (ENST00000315930.11/2258, intron 3 of 4)	100129662	ENST00000446383.5	FGF13-AS1	-17233
4	118017072	118017456	Distal Intergenic	9348	ENST00000394488.2	NDST3	-16162
5	39089106	39089398	Distal Intergenic	253260	ENST00000513566.1	RICTOR	-14707
3	170600010	170600332	Intron (ENST00000486975.1/5010, intron 2 of 3)	57709	ENST00000231706.6	SLC7A14	-13935
11	61666909	61667382	Distal Intergenic	747	ENST00000257215.10	DAGLA	-13009
1	3115269	3115722	Intron (ENST00000511072.5/63976, intron 1 of 15)	100422968	ENST00000635819.1	MIR4251	-12253
3	119795029	119795426	Intron (ENST00000648112.1/89876, intron 17 of 17)	8856	ENST00000638727.1	NR1I2	-11825
10	59971906	59972293	Distal Intergenic	283025	ENST00000444900.1	LINC01553	-10993
6	42204215	42204676	Downstream (2-3kb)	2979	ENST00000230361.4	GUCA1B	-9259
22	35371963	35372301	Exon (ENST00000632196.1/ENST00000632196.1, exon 1 of 1)	3162	ENST00000412893.5	HMOX1	-8060
2	39059340	39059670	Intron (ENST00000426016.5/6654, intron 3 of 23)	6654	ENST00000461545.1	SOS1	-7983
3	8024214	8024602	Intron (ENST00000654635.1/101927394, intron 4 of 6)	101927394	ENST00000441861.5	LMCD1-AS1	-7907
2	120153245	120153574	Intron (ENST00000443902.6/57669, intron 20 of 23)	57669	ENST00000488691.1	EPB41L5	-6993
2	231050260	231050640	Distal Intergenic	5707	ENST00000373635.8	PSMD1	-6224
14	20418447	20418775	Distal Intergenic	7011	ENST00000262715.10	TEP1	-4946
21	37921302	37921625	Intron (ENST00000645093.1/3763, intron 2 of 4)	3763	ENST00000609713.2	KCNJ6	-4845
1	119816316	119816702	Distal Intergenic	83998	ENST00000369401.4	REG4	-4736
4	56241470	56241807	Intron (ENST00000629263.2/57482, intron 2 of 4)	57482	ENST00000503618.1	KIAA1211	-4696
11	33182463	33182844	Intron (ENST00000531870.5/338739, intron 1 of 2)	338739	ENST00000647623.1	CSTF3-AS1	-3976
3	39379089	39379402	Intron (ENST00000655387.1/ENST00000655387.1, intron 3 of 3)	54977	ENST00000650617.1	SLC25A38	-3968
4	48657831	48658123	Intron (ENST00000358350.8/285527, intron 3 of 63)	285527	ENST00000302806.5	FRYL	-3914
10	2079740	2080195	Intron (ENST00000435539.1/ENST00000435539.1, intron 1 of 1)	102465944	ENST00000622225.1	MIR6072	-3651
17	7836817	7837137	Promoter (2-3kb)	23135	ENST00000571047.5	KDM6B	-2767
3	112299579	112299871	Promoter (2-3kb)	105374042	ENST00000498032.5	NA	-2607
15	78845888	78846180	Promoter (1-2kb)	10933	ENST00000559697.5	MORF4L1	-1487
12	120228279	120228633	Promoter (1-2kb)	5829	ENST00000536957.5	PXN	-1435
3	193286209	193286501	Promoter (1-2kb)	344905	ENST00000620313.1	ATP13A5	-1261
6	2839118	2839410	Promoter (1-2kb)	1992	ENST00000468511.5	SERPINB1	-1119
7	116809712	116810087	Promoter (<=1kb)	830	ENST00000464223.5	CAPZA2	-983
22	35379127	35379423	Promoter (<=1kb)	3162	ENST00000412893.5	HMOX1	-938
11	111360315	111360616	Promoter (<=1kb)	5450	ENST00000525584.1	POU2AF1	-909
6	53793135	53793617	Promoter (<=1kb)	55227	ENST00000487251.5	LRRC1	-880
7	123546425	123546833	Promoter (<=1kb)	4698	ENST00000459880.1	NDUFA5	-600
12	45990843	45991148	Promoter (<=1kb)	9169	ENST00000395454.6	SCAF11	-259
1	151510009	151510318	Promoter (<=1kb)	57530	ENST00000505188.5	CGN	-192
13	44141895	44142255	Promoter (<=1kb)	101929212	ENST00000654757.1	NA	-59
1	94418064	94418470	Promoter (<=1kb)	5825	ENST00000370214.9	ABCD3	0
11	8794692	8795008	Promoter (<=1kb)	6764	ENST00000530580.5	ST5	0
11	65614114	65614431	Promoter (<=1kb)	4296	ENST00000309100.8	MAP3K11	0
11	75159530	75159999	Promoter (<=1kb)	11309	ENST00000525845.5	SLCO2B1	0
15	40002224	40002757	Promoter (<=1kb)	440275	ENST00000559311.5	EIF2AK4	0
17	5111794	5112108	Promoter (<=1kb)	101928000	ENST00000413077.1	AC012146.7	0
2	42792492	42792905	Promoter (<=1kb)	23498	ENST00000294973.11	HAAO	0
2	237590495	237590842	Promoter (<=1kb)	64284	ENST00000264601.8	RAB17	0
5	42811800	42812184	Promoter (<=1kb)	6414	ENST00000514985.6	SEPP1	0
6	73520857	73521396	Promoter (<=1kb)	1915	ENST00000316292.13	EEF1A1	0
7	127614725	127615518	Promoter (<=1kb)	5078	ENST00000477423.1	PAX4	0
14	24307873	24308214	Promoter (<=1kb)	27141	ENST00000554411.5	CIDEB	49
20	34311267	34311588	Promoter (<=1kb)	191	ENST00000538132.1	AHCY	214
14	39266421	39266713	Promoter (<=1kb)	100288846	ENST00000605298.1	RP11-407N17.5	348
17	28698387	28698856	Promoter (<=1kb)	6830	ENST00000581510.1	SUPT6H	475
11	61756740	61757167	Promoter (<=1kb)	26070	ENST00000536405.5	DKFZP434K028	482
3	197821001	197821397	Promoter (<=1kb)	84859	ENST00000493726.1	LRCH3	668
6	41519284	41519642	Promoter (<=1kb)	103106903	ENST00000448211.1	LINC01276	911
2	42055996	42056369	Promoter (1-2kb)	91461	ENST00000480099.1	PKDCC	1039
7	127613550	127613855	Promoter (1-2kb)	5078	ENST00000477423.1	PAX4	1354
14	74349884	74350205	Promoter (1-2kb)	55237	ENST00000256362.5	VRTN	1413
22	37501675	37502062	Promoter (2-3kb)	29775	ENST00000433485.1	CARD10	2018
5	62563870	62564246	Promoter (2-3kb)	100130733	ENST00000413749.2	LRRC70	2734
15	62592432	62592729	Promoter (2-3kb)	83660	ENST00000636159.1	TLN2	2752
7	127611064	127611848	Exon (ENST00000341640.6/5078, exon 8 of 9)	5078	ENST00000477423.1	PAX4	3361
21	23417492	23417901	Intron (ENST00000656174.1/266917, intron 2 of 6)	266917	ENST00000665559.1	D21S2088E	4307
10	97681995	97682373	Intron (ENST00000370626.4/60370, intron 1 of 2)	60370	ENST00000370626.4	AVPI1	4868
11	100776157	100776457	Intron (ENST00000298815.13/143872, intron 2 of 23)	143872	ENST00000524649.1	ARHGAP42	5791
6	113643015	113643494	Intron (ENST00000649523.1/101927686, intron 2 of 6)	101927686	ENST00000427157.1	RP11-367G18.1	6580
1	48464889	48465181	Intron (ENST00000371847.8/54558, intron 1 of 12)	54558	ENST00000371843.7	SPATA6	6829
2	24288411	24288703	Intron (ENST00000361999.7/50618, intron 15 of 38)	50618	ENST00000469848.1	ITSN2	7008
15	85563271	85563563	Intron (ENST00000559362.5/11214, intron 5 of 14)	11214	ENST00000558811.2	AKAP13	7825
10	79059220	79059517	Intron (ENST00000456353.5/283050, intron 3 of 9)	283050	ENST00000665190.1	NA	7903
14	46911292	46911587	Intron (ENST00000399232.8/161357, intron 10 of 16)	161357	ENST00000555521.1	MDGA2	8587
4	151418478	151418879	Intron (ENST00000435205.6/729830, intron 1 of 13)	729830	ENST00000513086.5	FAM160A1	9126
14	70318084	70318606	Intron (ENST00000655620.1/ENST00000655620.1, intron 3 of 3)	51241	ENST00000554366.5	COX16	9624
11	60711311	60711627	Intron (ENST00000300226.7/83661, intron 5 of 6)	83661	ENST00000525458.1	MS4A8	10395
19	37943509	37943838	Intron (ENST00000222345.11/23094, intron 1 of 21)	23094	ENST00000476317.2	SIPA1L3	11163
9	96339669	96340034	Intron (ENST00000643789.1/11046, intron 4 of 21)	11046	ENST00000643789.1	SLC35D2	12024
20	32289737	32290064	Intron (ENST00000375712.4/9371, intron 1 of 8)	9371	ENST00000375712.4	KIF3B	12086
15	85840399	85840841	Distal Intergenic	100847084	ENST00000584739.1	MIR548AP	14764
17	48871549	48871990	Downstream (2-3kb)	10241	ENST00000509784.1	CALCOCO2	15448
6	134000554	134000914	Intron (ENST00000275230.6/154091, intron 4 of 4)	9519	ENST00000481694.1	TBPL1	16178
6	167342098	167342390	3' UTR	83887	ENST00000512917.1	TTLL2	16993
13	91746483	91746775	Intron (ENST00000377067.9/2262, intron 4 of 7)	2262	ENST00000483422.1	GPC5	21425
9	126253905	126254262	Distal Intergenic	101929116	ENST00000419853.1	RP11-343J18.1	21656
19	38670886	38671299	Intron (ENST00000588618.5/81, intron 1 of 11)	81	ENST00000495553.1	ACTN4	22693
1	63674466	63674815	Distal Intergenic	5236	ENST00000483707.1	PGM1	23111
13	95123738	95124063	Intron (ENST00000645237.2/10257, intron 19 of 30)	10257	ENST00000644880.1	ABCC4	24897
5	95986972	95987333	Intron (ENST00000502645.2/101929710, intron 1 of 4)	101929710	ENST00000511775.1	CTD-2337A12.1	24970
8	99129512	99129804	Intron (ENST00000355155.5/157680, intron 8 of 17)	157680	ENST00000524330.1	VPS13B	26453
10	35364910	35365276	Intron (ENST00000490012.6/219771, intron 6 of 9)	219771	ENST00000492478.5	CCNY	27858
3	81542924	81543244	Intron (ENST00000429644.7/2632, intron 12 of 15)	2632	ENST00000484687.1	GBE1	34699
5	16881253	16881545	Intron (ENST00000513610.6/4651, intron 1 of 40)	4651	ENST00000513882.5	MYO10	34982
4	90163404	90163729	Intron (ENST00000505073.5/401145, intron 1 of 9)	401145	ENST00000509176.5	CCSER1	35819
7	139679881	139680173	Intron (ENST00000406875.8/28996, intron 2 of 14)	28996	ENST00000342645.7	HIPK2	36840
18	56797771	56798090	Intron (ENST00000589935.1/23335, intron 1 of 1)	23335	ENST00000591524.1	WDR7	40446
4	184302446	184302738	Distal Intergenic	728175	ENST00000670015.1	NA	40998
7	35758362	35758806	Intron (ENST00000437235.7/101928545, intron 3 of 4)	101928545	ENST00000658573.1	NA	41722
15	81993674	81994042	Intron (ENST00000559299.2/ENST00000559299.2, intron 1 of 7)	84206	ENST00000329713.5	MEX3B	51976
4	40576780	40577170	Intron (ENST00000295971.12/54502, intron 1 of 6)	54502	ENST00000513044.1	RBM47	52359
10	22447127	22447419	Intron (ENST00000487973.1/9576, intron 2 of 3)	9576	ENST00000487973.1	SPAG6	55322
4	79908419	79908780	Intron (ENST00000403729.7/118429, intron 16 of 16)	118429	ENST00000482406.1	ANTXR2	56110
7	51257450	51257932	Intron (ENST00000265136.12/23242, intron 1 of 12)	23242	ENST00000449281.1	COBL	58539
13	108154433	108154729	Distal Intergenic	3981	ENST00000356922.5	LIG4	60053
17	6367942	6368234	Distal Intergenic	23746	ENST00000570584.5	AIPL1	66845
12	114611565	114611902	Distal Intergenic	6926	ENST00000548503.1	TBX3	68031
9	2466115	2466529	Intron (ENST00000648733.1/401491, intron 10 of 11)	401491	ENST00000657269.1	VLDLR-AS1	69867
6	73869751	73870154	Distal Intergenic	135228	ENST00000474094.1	CD109	77096
5	97965284	97965592	Distal Intergenic	109729164	ENST00000513288.1	NA	83856
8	74449808	74450172	Intron (ENST00000524195.1/54332, intron 1 of 1)	54332	ENST00000524195.1	GDAP1	86857
3	158297053	158297416	Intron (ENST00000480820.5/51319, intron 4 of 9)	51319	ENST00000496268.1	RSRC1	93915
8	112158286	112158684	Distal Intergenic	114788	ENST00000534172.1	CSMD3	97244
16	79897715	79898010	Distal Intergenic	101928248	ENST00000567665.1	LINC01229	99181
14	41056132	41056448	Intron (ENST00000651006.1/644919, intron 3 of 3)	644919	ENST00000515218.2	NA	101234
14	56225026	56225396	Intron (ENST00000559044.5/57161, intron 2 of 4)	57161	ENST00000561019.1	PELI2	105917
1	147387566	147387877	Intron (ENST00000619867.4/100289211, intron 4 of 5)	9557	ENST00000469625.2	CHD1L	116571
7	84048325	84048617	Intron (ENST00000265362.9/10371, intron 5 of 16)	10371	ENST00000265362.9	SEMA3A	146172
4	139841873	139842278	Intron (ENST00000509479.6/55534, intron 2 of 4)	4258	ENST00000515067.1	MGST2	175845
11	95597762	95598092	Intron (ENST00000648353.1/ENST00000648353.1, intron 3 of 4)	143684	ENST00000541418.1	FAM76B	181112
4	129586469	129586761	Distal Intergenic	101927282	ENST00000653915.1	RP11-519M16.1	184653
18	40284422	40284735	Distal Intergenic	101927900	ENST00000566101.1	LINC01477	218136
6	63089767	63090128	Distal Intergenic	51557	ENST00000622415.1	LGSN	229815
13	71310746	71311038	Distal Intergenic	100885781	ENST00000668650.1	LINC00348	253964
4	116824528	116824864	Intron (ENST00000658952.1/ENST00000658952.1, intron 1 of 4)	133022	ENST00000310754.5	TRAM1L1	260712
7	85765642	85765944	Distal Intergenic	105375380	ENST00000422448.1	LINC00972	290415
4	134813971	134814300	Intron (ENST00000504882.1/ENST00000504882.1, intron 3 of 4)	105377439	ENST00000511899.1	NA	309437
5	130823974	130824266	Intron (ENST00000661392.1/ENST00000661392.1, intron 1 of 5)	3094	ENST00000520028.1	HINT1	338361
8	13971257	13971549	Distal Intergenic	102725080	ENST00000668622.1	NA	341613
8	115101545	115101837	Distal Intergenic	7227	ENST00000518018.1	TRPS1	390384
4	166286271	166286589	Distal Intergenic	7092	ENST00000506144.1	TLL1	411313
4	32768847	32769176	Distal Intergenic	101927363	ENST00000515181.1	RP11-240A16.1	417809
6	121873532	121873891	Distal Intergenic	2697	ENST00000647564.1	GJA1	436033
6	74534424	74534894	Intron (ENST00000435946.1/101928516, intron 2 of 3)	101928516	ENST00000435946.1	RP11-554D15.1	464973
3	162707969	162708261	Distal Intergenic	647107	ENST00000462928.5	LINC01192	570312

## Sheet: D20 EP
Peak enrichment regions identified from HNF4A ChIP-Seq (this paper) in day 20 endocrine progenitors
Chromosome no.	Start position	End position	Annotation	Gene ID	Transcript ID	Gene Symbol	Distance to TSS
9	108166444	108166929	Distal Intergenic	9314	ENST00000420475.1	KLF4	-675962
4	160076027	160076329	Distal Intergenic	109729132	ENST00000513718.2	NA	-298199
1	98437512	98437926	Distal Intergenic	51375	ENST00000529992.5	SNX7	-223775
7	121714603	121714970	Distal Intergenic	5803	ENST00000651065.1	PTPRZ1	-158119
16	22680640	22681113	Distal Intergenic	9956	ENST00000261374.4	HS3ST2	-133049
7	65269352	65269783	Exon (ENST00000632111.1/ENST00000632111.1, exon 1 of 3)	168374	ENST00000328747.11	ZNF92	-104016
3	35540897	35541190	Distal Intergenic	10777	ENST00000450234.5	ARPP21	-97755
15	38163632	38163956	Intron (ENST00000561320.5/ENST00000561320.5, intron 2 of 3)	161742	ENST00000299084.9	SPRED1	-88880
21	15140475	15140921	Distal Intergenic	8204	ENST00000637630.1	NRIP1	-74539
1	207404880	207405248	Exon (ENST00000635698.1/ENST00000635698.1, exon 2 of 3)	1380	ENST00000367057.7	CR2	-48982
11	115548854	115549355	Distal Intergenic	23705	ENST00000543249.1	CADM1	-43897
2	194300772	194301305	Distal Intergenic	101927406	ENST00000661930.1	AC018799.1	-42885
3	138863024	138863449	Distal Intergenic	5291	ENST00000461451.1	PIK3CB	-28086
11	74338994	74339309	Intron (ENST00000298198.5/283209, intron 12 of 13)	283208	ENST00000427714.2	P4HA3	-27354
6	157954496	157954865	Distal Intergenic	8871	ENST00000355585.9	SYNJ2	-26998
3	170331214	170331578	Distal Intergenic	6498	ENST00000477216.1	SKIL	-26100
2	223861406	223861823	Intron (ENST00000650969.1/130340, intron 12 of 16)	130340	ENST00000444408.1	AP1S3	-23379
3	32216040	32216481	Distal Intergenic	152189	ENST00000458535.6	CMTM8	-22198
1	226127751	226128185	Distal Intergenic	107985353	ENST00000440540.1	NA	-19818
17	17538656	17538970	Intron (ENST00000395782.5/10400, intron 2 of 6)	10400	ENST00000490392.5	PEMT	-19576
20	1874403	1874754	Distal Intergenic	140885	ENST00000400068.7	SIRPA	-19413
20	49583995	49584387	Distal Intergenic	5740	ENST00000244043.5	PTGIS	-15858
21	45356815	45357184	Distal Intergenic	388830	ENST00000416722.1	LINC00316	-14825
11	68298124	68298462	Distal Intergenic	4041	ENST00000294304.12	LRP5	-14129
5	134018507	134018834	Distal Intergenic	7416	ENST00000265333.8	VDAC1	-13532
11	61666888	61667396	Distal Intergenic	747	ENST00000257215.10	DAGLA	-12995
1	3115310	3115676	Intron (ENST00000511072.5/63976, intron 1 of 15)	100422968	ENST00000635819.1	MIR4251	-12299
21	34351640	34352053	Intron (ENST00000362077.4/64968, intron 5 of 5)	9992	ENST00000290310.3	KCNE2	-11971
19	952610	952985	Intron (ENST00000263620.8/1820, intron 3 of 8)	1820	ENST00000585733.2	ARID3A	-11304
10	59971850	59972314	Distal Intergenic	283025	ENST00000444900.1	LINC01553	-10937
6	42204255	42204591	Downstream (2-3kb)	2979	ENST00000230361.4	GUCA1B	-9299
19	4759736	4760151	Distal Intergenic	284424	ENST00000658818.1	MIR7-3HG	-8880
22	35371979	35372377	Exon (ENST00000632196.1/ENST00000632196.1, exon 1 of 1)	3162	ENST00000412893.5	HMOX1	-7984
20	45621663	45621978	Intron (ENST00000326000.2/259240, intron 1 of 4)	140832	ENST00000372643.4	WFDC10A	-7761
12	26114460	26114835	Distal Intergenic	8082	ENST00000538142.5	SSPN	-7156
2	231050244	231050642	Distal Intergenic	5707	ENST00000373635.8	PSMD1	-6222
8	95067362	95067737	Exon (ENST00000501164.2/105375650, exon 2 of 2)	100422964	ENST00000636546.1	MIR3150A	-5177
8	123658120	123658577	Exon (ENST00000524355.1/ENST00000524355.1, exon 4 of 4)	340359	ENST00000325995.7	KLHL38	-5170
11	12218923	12219335	Intron (ENST00000256194.8/9645, intron 8 of 27)	9645	ENST00000533219.5	MICAL2	-5103
14	20418464	20418770	Distal Intergenic	7011	ENST00000262715.10	TEP1	-4963
16	3695909	3696264	Intron (ENST00000246957.10/10131, intron 1 of 17)	10131	ENST00000571538.5	TRAP1	-4776
11	33182546	33182913	Intron (ENST00000531870.5/338739, intron 1 of 2)	338739	ENST00000647623.1	CSTF3-AS1	-3907
9	36867986	36868404	Intron (ENST00000358127.9/5079, intron 8 of 9)	100616278	ENST00000583532.1	MIR4540	-3678
10	2079741	2080070	Intron (ENST00000435539.1/ENST00000435539.1, intron 1 of 1)	102465944	ENST00000622225.1	MIR6072	-3652
22	46758858	46759192	Distal Intergenic	25771	ENST00000380995.5	TBC1D22A	-3425
7	156609141	156609434	Intron (ENST00000651649.1/100506380, intron 1 of 4)	100506380	ENST00000440711.1	NA	-3397
16	57607035	57607366	Distal Intergenic	9289	ENST00000565587.5	ADGRG1	-3286
7	154302372	154302779	Promoter (2-3kb)	1804	ENST00000462622.5	DPP6	-2331
8	27750329	27750689	Promoter (1-2kb)	55246	ENST00000519299.1	CCDC25	-1781
9	18824002	18824457	Promoter (1-2kb)	92949	ENST00000380545.9	ADAMTSL1	-1681
5	172660389	172660727	Promoter (1-2kb)	100847029	ENST00000581891.1	MIR5003	-1438
9	83621350	83621695	Promoter (1-2kb)	414328	ENST00000454393.5	IDNK	-1354
10	69418068	69418550	Promoter (1-2kb)	6865	ENST00000373306.5	TACR2	-1150
6	2839137	2839576	Promoter (1-2kb)	1992	ENST00000468511.5	SERPINB1	-1138
14	104688143	104688480	Promoter (1-2kb)	64423	ENST00000330634.11	INF2	-1126
14	20687400	20687779	Promoter (<=1kb)	283	ENST00000397990.4	ANG	-994
7	116809611	116810094	Promoter (<=1kb)	830	ENST00000464223.5	CAPZA2	-976
6	53793190	53793582	Promoter (<=1kb)	55227	ENST00000487251.5	LRRC1	-915
11	111360254	111360596	Promoter (<=1kb)	5450	ENST00000525584.1	POU2AF1	-848
2	218293279	218293697	Promoter (<=1kb)	64114	ENST00000440422.5	TMBIM1	-693
10	133378366	133378804	Promoter (<=1kb)	196743	ENST00000357296.7	PAOX	-457
7	5429342	5429778	Promoter (<=1kb)	100129484	ENST00000610122.1	RP11-1275H24.1	-415
1	26914265	26914583	Promoter (<=1kb)	8431	ENST00000254227.4	NR0B2	-290
19	14529986	14530327	Promoter (<=1kb)	3337	ENST00000594099.5	DNAJB1	-216
12	39443537	39443887	Promoter (<=1kb)	55605	ENST00000361961.7	KIF21A	-147
1	235650900	235651250	Promoter (<=1kb)	2786	ENST00000366598.8	GNG4	-146
12	45990713	45991199	Promoter (<=1kb)	9169	ENST00000395454.6	SCAF11	-129
14	23320814	23321194	Promoter (<=1kb)	8106	ENST00000216727.8	PABPN1	-95
1	108559663	108560002	Promoter (<=1kb)	284611	ENST00000405454.1	FAM102B	-87
1	43285697	43285990	Promoter (<=1kb)	149466	ENST00000423420.1	C1orf210	-80
9	127396798	127397096	Promoter (<=1kb)	29988	ENST00000610552.4	SLC2A8	-42
1	94418063	94418509	Promoter (<=1kb)	5825	ENST00000370214.9	ABCD3	0
10	114684862	114685240	Promoter (<=1kb)	3983	ENST00000369256.6	ABLIM1	0
11	8794670	8795146	Promoter (<=1kb)	6764	ENST00000530580.5	ST5	0
11	75159533	75159965	Promoter (<=1kb)	11309	ENST00000525845.5	SLCO2B1	0
11	77589680	77590010	Promoter (<=1kb)	282679	ENST00000313578.4	AQP11	0
12	98491053	98491417	Promoter (<=1kb)	643770	ENST00000549004.1	RP11-181C3.1	0
12	120978291	120978728	Promoter (<=1kb)	6927	ENST00000257555.10	HNF1A	0
13	44141783	44142264	Promoter (<=1kb)	105370183	ENST00000667227.1	NA	0
14	24307788	24308264	Promoter (<=1kb)	27141	ENST00000554411.5	CIDEB	0
15	40593812	40594227	Promoter (<=1kb)	57082	ENST00000346991.9	KNL1	0
16	4538534	4539029	Promoter (<=1kb)	29965	ENST00000567695.6	CDIP1	0
17	5111733	5112180	Promoter (<=1kb)	101928000	ENST00000413077.1	AC012146.7	0
17	8079252	8079621	Promoter (<=1kb)	242	ENST00000577351.5	ALOX12B	0
19	9819041	9819593	Promoter (<=1kb)	54850	ENST00000589626.5	FBXL12	0
2	42792475	42792911	Promoter (<=1kb)	23498	ENST00000294973.11	HAAO	0
2	74502356	74502713	Promoter (<=1kb)	151534	ENST00000603175.1	NA	0
2	218418944	218419299	Promoter (<=1kb)	7429	ENST00000454069.5	VIL1	0
2	237590477	237590976	Promoter (<=1kb)	64284	ENST00000264601.8	RAB17	0
20	35284566	35284903	Promoter (<=1kb)	3692	ENST00000374436.7	EIF6	0
22	42090784	42091091	Promoter (<=1kb)	100132273	ENST00000439129.5	NA	0
5	42811694	42812152	Promoter (<=1kb)	6414	ENST00000514985.6	SEPP1	0
5	74641272	74641610	Promoter (<=1kb)	8507	ENST00000302351.8	ENC1	0
5	134506193	134506621	Promoter (<=1kb)	101927934	ENST00000515627.2	AC005355.2	0
6	73520825	73521342	Promoter (<=1kb)	1915	ENST00000316292.13	EEF1A1	0
7	127614756	127615316	Promoter (<=1kb)	5078	ENST00000477423.1	PAX4	0
9	35657789	35658102	Promoter (<=1kb)	6023	ENST00000602361.1	RMRP	0
9	110125224	110125517	Promoter (<=1kb)	445815	ENST00000259318.7	PALM2-AKAP2	0
1	44809041	44809354	Promoter (<=1kb)	149478	ENST00000482715.5	BTBD19	230
14	39266439	39266786	Promoter (<=1kb)	100288846	ENST00000605298.1	RP11-407N17.5	275
17	74763791	74764084	Promoter (<=1kb)	9368	ENST00000581356.1	SLC9A3R1	363
12	47223944	47224243	Promoter (<=1kb)	91523	ENST00000551777.1	PCED1B	399
11	61756722	61757226	Promoter (<=1kb)	26070	ENST00000536405.5	DKFZP434K028	423
17	28698362	28698699	Promoter (<=1kb)	6830	ENST00000581510.1	SUPT6H	450
1	12615841	12616134	Promoter (<=1kb)	9249	ENST00000482265.1	DHRS3	562
3	197820929	197821346	Promoter (<=1kb)	84859	ENST00000493726.1	LRCH3	596
1	43545709	43546100	Promoter (<=1kb)	5792	ENST00000437607.1	PTPRF	633
2	42055999	42056420	Promoter (1-2kb)	91461	ENST00000480099.1	PKDCC	1042
19	46603189	46603594	Promoter (1-2kb)	808	ENST00000596362.1	CALM3	1117
10	5610633	5610950	Promoter (1-2kb)	105376382	ENST00000665493.1	RP13-463N16.6	1141
7	92042033	92042405	Promoter (1-2kb)	10142	ENST00000484815.1	AKAP9	1329
10	46028659	46029093	Promoter (1-2kb)	8031	ENST00000580070.5	NCOA4	1499
2	158128376	158128867	Promoter (1-2kb)	151531	ENST00000489438.1	UPP2	1950
22	37501604	37502087	Promoter (1-2kb)	29775	ENST00000433485.1	CARD10	1993
6	63565471	63565798	Promoter (2-3kb)	7803	ENST00000673199.1	PTP4A1	2005
7	23465444	23465864	Promoter (2-3kb)	10643	ENST00000468263.5	IGF2BP3	2062
3	157120541	157120920	Promoter (2-3kb)	339894	ENST00000471357.1	LINC00880	2084
6	137660270	137660617	Promoter (2-3kb)	102723649	ENST00000642830.1	NA	2272
6	167676118	167676445	Promoter (2-3kb)	401286	ENST00000609107.1	RP11-351J23.2	2825
2	96819173	96819534	Promoter (2-3kb)	26505	ENST00000305510.4	CNNM3	2905
11	712760	713141	Intron (ENST00000524763.5/64787, intron 5 of 5)	64787	ENST00000530118.1	EPS8L2	3200
7	74292744	74293127	Intron (ENST00000361545.9/7461, intron 1 of 15)	7461	ENST00000223398.10	CLIP2	3269
7	127611328	127611831	Exon (ENST00000341640.6/5078, exon 8 of 9)	5078	ENST00000477423.1	PAX4	3378
19	49553485	49553901	Downstream (1-2kb)	51070	ENST00000596477.1	NOSIP	3394
13	44431098	44431492	Downstream (<1kb)	8848	ENST00000496314.1	TSC22D1	3792
19	3473968	3474427	3' UTR	284422	ENST00000591708.1	SMIM24	4061
11	10323016	10323351	Intron (ENST00000527261.5/100130460, intron 1 of 2)	272	ENST00000532250.5	AMPD3	5345
2	235000757	235001171	Intron (ENST00000392011.7/23677, intron 2 of 5)	23677	ENST00000454947.1	SH3BP4	5917
1	227094609	227094952	Intron (ENST00000366767.7/8476, intron 14 of 34)	8476	ENST00000442054.5	CDC42BPA	6168
1	16066979	16067315	Intron (ENST00000375662.5/348487, intron 1 of 6)	348487	ENST00000494078.1	FAM131C	6317
6	113642989	113643401	Intron (ENST00000649523.1/101927686, intron 2 of 6)	101927686	ENST00000427157.1	RP11-367G18.1	6673
17	79742900	79743347	Distal Intergenic	339221	ENST00000576512.1	ENPP7	7359
10	79059263	79059588	Intron (ENST00000456353.5/283050, intron 3 of 9)	283050	ENST00000665190.1	NA	7832
12	105317922	105318218	Intron (ENST00000548458.6/387882, intron 1 of 6)	105369954	ENST00000549251.1	KCCAT198	8799
17	82568481	82568805	Intron (ENST00000473637.6/3607, intron 3 of 9)	3607	ENST00000526383.2	FOXK2	9117
8	94198492	94198876	Intron (ENST00000027335.8/1015, intron 1 of 17)	1015	ENST00000027335.8	CDH17	9679
10	48439711	48440082	Distal Intergenic	5599	ENST00000459755.1	MAPK8	9818
18	4444402	4444741	Intron (ENST00000315677.8/9229, intron 1 of 12)	9229	ENST00000579652.1	DLGAP1	10281
10	127881267	127881614	Intron (ENST00000368671.4/119467, intron 2 of 2)	119467	ENST00000368671.4	CLRN3	11327
9	96339671	96339966	Intron (ENST00000643789.1/11046, intron 4 of 21)	11046	ENST00000643789.1	SLC35D2	12092
17	75309067	75309389	Distal Intergenic	2885	ENST00000581959.1	GRB2	12364
1	184792400	184792773	3' UTR	116496	ENST00000417056.5	FAM129A	13212
11	116808296	116808684	Distal Intergenic	337	ENST00000357780.5	APOA4	14620
15	85840403	85840885	Distal Intergenic	100847084	ENST00000584739.1	MIR548AP	14768
17	48871530	48871993	Downstream (2-3kb)	10241	ENST00000509784.1	CALCOCO2	15429
6	167342046	167342341	3' UTR	83887	ENST00000512917.1	TTLL2	16941
9	125632755	125633049	Intron (ENST00000373511.6/79109, intron 4 of 10)	79109	ENST00000420643.5	MAPKAP1	17368
15	80599153	80599446	Distal Intergenic	100847042	ENST00000583188.1	ARNT2	18050
12	67710745	67711038	Intron (ENST00000542219.1/101927901, intron 4 of 4)	101927901	ENST00000542219.1	RP11-43N5.1	18437
16	88487961	88488468	Intron (ENST00000319555.8/161882, intron 2 of 9)	100847057	ENST00000577370.1	MIR5189	19043
10	127872940	127873240	Distal Intergenic	119467	ENST00000368671.4	CLRN3	19701
6	36095989	36096282	3' UTR	1432	ENST00000490379.1	MAPK14	20124
19	38670960	38671279	Intron (ENST00000588618.5/81, intron 1 of 11)	81	ENST00000495553.1	ACTN4	22767
1	63674519	63674840	Distal Intergenic	5236	ENST00000483707.1	PGM1	23164
5	95986955	95987308	Intron (ENST00000502645.2/101929710, intron 1 of 4)	101929710	ENST00000511775.1	CTD-2337A12.1	24953
4	102621022	102621359	Distal Intergenic	4790	ENST00000504044.1	NFKB1	27773
6	43806281	43806675	Intron (ENST00000637813.1/ENST00000637813.1, intron 2 of 2)	7422	ENST00000493786.2	VEGFA	28109
15	73083001	73083299	Intron (ENST00000339362.9/4756, intron 2 of 29)	4756	ENST00000560262.5	NEO1	30391
2	127454933	127455586	Exon (ENST00000631170.2/ENST00000631170.2, exon 1 of 4)	55677	ENST00000412979.1	IWS1	31032
5	16881307	16881675	Intron (ENST00000513610.6/4651, intron 1 of 40)	4651	ENST00000513882.5	MYO10	34852
6	136429938	136430282	Intron (ENST00000617204.4/9053, intron 1 of 17)	9053	ENST00000544465.5	MAP7	36593
5	171823275	171823635	Distal Intergenic	644994	ENST00000330910.7	NA	37403
13	97141474	97141849	Distal Intergenic	103625683	ENST00000453862.1	NA	37773
5	67497418	67497768	Intron (ENST00000503106.5/ENST00000503106.5, intron 1 of 3)	101928858	ENST00000668508.1	RP11-434D9.1	39797
4	40576866	40577216	Intron (ENST00000295971.12/54502, intron 1 of 6)	54502	ENST00000513044.1	RBM47	52313
4	184064827	184065178	Distal Intergenic	133121	ENST00000510054.1	ENPP6	52643
1	116179452	116179839	Distal Intergenic	126868	ENST00000464946.1	MAB21L3	55579
1	241191801	241192136	Intron (ENST00000348120.6/6000, intron 1 of 14)	100422856	ENST00000583417.1	MIR3123	59529
2	60316485	60316863	Distal Intergenic	106660609	ENST00000441598.2	MIR4432HG	66173
8	40054556	40054967	Distal Intergenic	169355	ENST00000418094.1	IDO2	66813
9	2466129	2466472	Intron (ENST00000648733.1/401491, intron 10 of 11)	401491	ENST00000657269.1	VLDLR-AS1	69924
8	52033054	52033394	Distal Intergenic	9705	ENST00000522861.1	ST18	99750
14	56224993	56225416	Intron (ENST00000559044.5/57161, intron 2 of 4)	57161	ENST00000561019.1	PELI2	105884
14	37466572	37466877	Intron (ENST00000396294.6/145282, intron 13 of 14)	3169	ENST00000545425.2	FOXA1	127385
20	24755586	24755923	Distal Intergenic	79953	ENST00000482637.1	SYNDIG1	170684
4	139841835	139842203	Intron (ENST00000509479.6/55534, intron 2 of 4)	4258	ENST00000515067.1	MGST2	175807
6	141834861	141835275	Distal Intergenic	4829	ENST00000258042.1	NMBR	253524
4	91850859	91851171	Distal Intergenic	101929194	ENST00000502518.1	NA	425904
6	121873634	121874049	Distal Intergenic	2697	ENST00000647564.1	GJA1	436135
6	74534479	74534910	Intron (ENST00000435946.1/101928516, intron 2 of 3)	101928516	ENST00000435946.1	RP11-554D15.1	465028

## Sheet: D35 BLC
Peak enrichment regions identified from HNF4A ChIP-Seq (this paper) in day 35 beta-like cells
Chromosome no.	Start position	End position	Annotation	Gene ID	Transcript ID	Gene Symbol	Distance to TSS
23	98982738	98983030	Distal Intergenic	10824	ENST00000445414.1	DIAPH2-AS1	-1365479
9	108166449	108166841	Distal Intergenic	9314	ENST00000420475.1	KLF4	-675967
18	29686466	29686788	Distal Intergenic	100302131	ENST00000635955.1	MIR302F	-612122
9	9389919	9390211	Intron (ENST00000381196.8/5789, intron 6 of 42)	105375972	ENST00000449531.1	NA	-409212
7	49370425	49370725	Distal Intergenic	375567	ENST00000340652.5	VWC2	-402913
2	204258814	204259107	Distal Intergenic	117583	ENST00000406610.7	PARD3B	-286368
12	59166521	59166837	Distal Intergenic	121227	ENST00000320743.7	LRIG3	-245999
8	33811902	33812261	Intron (ENST00000523063.5/ENST00000523063.5, intron 3 of 5)	78986	ENST00000256261.9	DUSP26	-211879
7	121714543	121714906	Distal Intergenic	5803	ENST00000651065.1	PTPRZ1	-158183
16	22680678	22681000	Distal Intergenic	9956	ENST00000261374.4	HS3ST2	-133162
6	55707513	55707818	Distal Intergenic	54511	ENST00000274901.8	HMGCLL1	-128299
1	56297945	56298287	Intron (ENST00000641611.1/ENST00000641611.1, intron 1 of 7)	105378744	ENST00000451914.2	NA	-116648
4	117186483	117186775	Distal Intergenic	133022	ENST00000310754.5	TRAM1L1	-100907
6	139597688	139598150	Exon (ENST00000648888.1/ENST00000648888.1, exon 4 of 12)	100132735	ENST00000644936.1	NA	-79489
9	117491420	117491837	Distal Intergenic	23245	ENST00000361209.6	ASTN2	-76350
5	116371473	116371840	Intron (ENST00000503424.1/ENST00000503424.1, intron 3 of 5)	101927233	ENST00000512128.1	NA	-75707
12	127414618	127415001	Distal Intergenic	101927616	ENST00000657634.1	RP11-955H22.3	-74509
21	15140435	15140959	Distal Intergenic	8204	ENST00000637630.1	NRIP1	-74499
1	173123368	173123821	Distal Intergenic	8995	ENST00000404377.3	TNFSF18	-72405
5	9782780	9783090	Intron (ENST00000511616.5/285692, intron 4 of 12)	285692	ENST00000514078.1	CTD-2143L24.1	-70402
7	31948150	31948486	Intron (ENST00000396191.6/5137, intron 2 of 17)	5137	ENST00000482681.5	PDE1C	-68866
3	160107333	160107681	Intron (ENST00000497452.5/101928376, intron 3 of 9)	101928376	ENST00000642756.1	IL12A-AS1	-68058
9	37969099	37969391	Intron (ENST00000540557.1/6461, intron 4 of 11)	92014	ENST00000496760.5	SLC25A51	-64746
5	83779108	83779467	Distal Intergenic	1404	ENST00000274341.9	HAPLN1	-58253
4	171755610	171755977	Distal Intergenic	442117	ENST00000511251.1	GALNTL6	-56277
9	70470388	70470698	Distal Intergenic	687	ENST00000377126.3	KLF9	-55764
1	209269655	209269983	Distal Intergenic	105372897	ENST00000658311.1	RP11-372M18.1	-55409
1	67631822	67632238	Distal Intergenic	1647	ENST00000370985.4	GADD45A	-52963
8	57804284	57804576	Intron (ENST00000520426.1/ENST00000520426.1, intron 1 of 2)	100505477	ENST00000650579.1	LINC01602	-50924
18	34094255	34094612	Intron (ENST00000261592.9/8715, intron 4 of 10)	8715	ENST00000535384.5	NOL4	-45661
23	136925332	136925810	Exon (ENST00000424306.5/ENST00000424306.5, exon 3 of 4)	27316	ENST00000565438.1	RBMX	-44568
11	115548887	115549355	Distal Intergenic	23705	ENST00000543249.1	CADM1	-43930
16	12315451	12315833	Intron (ENST00000566228.6/92017, intron 15 of 20)	92017	ENST00000562510.1	SNX29	-40420
18	74369098	74369403	Distal Intergenic	101927606	ENST00000567168.1	RP11-231E4.2	-40045
8	124767451	124767777	Distal Intergenic	9788	ENST00000518547.5	MTSS1	-39022
3	194536912	194537215	Distal Intergenic	79572	ENST00000439040.5	ATP13A3	-38548
5	154647277	154647695	Distal Intergenic	100302284	ENST00000408625.1	MIR1303	-38081
7	147008500	147008900	Intron (ENST00000361727.8/26047, intron 3 of 23)	26047	ENST00000637825.1	CNTNAP2	-35122
1	94383947	94384316	Intron (ENST00000656153.1/ENST00000656153.1, intron 6 of 6)	5825	ENST00000370214.9	ABCD3	-34073
9	124223217	124223624	Distal Intergenic	10783	ENST00000540326.5	NEK6	-33982
19	7199951	7200267	Intron (ENST00000341500.9/3643, intron 2 of 20)	3643	ENST00000600492.1	INSR	-31973
1	28296534	28297036	Distal Intergenic	54797	ENST00000479574.5	MED18	-31966
10	51730281	51730620	Intron (ENST00000401604.8/5592, intron 3 of 17)	23283	ENST00000331173.6	CSTF2T	-30686
12	31229521	31229817	Distal Intergenic	144203	ENST00000641844.2	OVOS2	-28286
3	138862988	138863389	Distal Intergenic	5291	ENST00000461451.1	PIK3CB	-28050
6	157954416	157954907	Distal Intergenic	8871	ENST00000355585.9	SYNJ2	-26956
3	170331178	170331587	Distal Intergenic	6498	ENST00000477216.1	SKIL	-26091
3	135106402	135106737	5' UTR	2047	ENST00000488992.1	EPHB1	-26055
7	156516278	156516617	Intron (ENST00000651649.1/100506380, intron 2 of 4)	64433	ENST00000625073.1	LINC00244	-23874
2	223861403	223861848	Intron (ENST00000650969.1/130340, intron 12 of 16)	130340	ENST00000444408.1	AP1S3	-23376
19	44725130	44725563	Exon (ENST00000662585.1/ENST00000662585.1, exon 1 of 3)	602	ENST00000403534.7	BCL3	-22142
19	39053780	39054129	Distal Intergenic	126433	ENST00000600828.5	FBXO27	-20995
8	95112778	95113070	Intron (ENST00000523184.5/137682, intron 4 of 5)	79666	ENST00000315367.4	PLEKHF2	-20715
5	21439431	21439723	Intron (ENST00000508260.5/728411, intron 2 of 8)	728411	ENST00000509649.5	GUSBP1	-19774
5	21439431	21439723	Intron (ENST00000508260.5/728411, intron 2 of 8)	728411	ENST00000509649.5	LINC00680	-19774
17	17538595	17539034	Intron (ENST00000395782.5/10400, intron 2 of 6)	10400	ENST00000490392.5	PEMT	-19515
20	1874421	1874856	Distal Intergenic	140885	ENST00000400068.7	SIRPA	-19311
12	67748056	67748422	Distal Intergenic	101927901	ENST00000542219.1	RP11-43N5.1	-18581
1	15189889	15190272	Intron (ENST00000428417.5/55092, intron 1 of 2)	727684	ENST00000625027.2	NA	-18572
7	99099051	99099369	Intron (ENST00000361368.6/57154, intron 1 of 17)	57154	ENST00000480055.5	SMURF1	-17624
2	69764258	69764565	Intron (ENST00000418066.2/307, intron 3 of 3)	307	ENST00000484219.1	ANXA4	-16597
1	107981444	107981746	Intron (ENST00000438318.1/100873946, intron 1 of 2)	10451	ENST00000370056.9	VAV3	-16264
20	49584001	49584347	Distal Intergenic	5740	ENST00000244043.5	PTGIS	-15864
1	34685400	34685692	Exon (ENST00000666642.1/ENST00000666642.1, exon 1 of 2)	693137	ENST00000385206.1	MIR552	-15706
1	230729015	230729400	Intron (ENST00000412344.1/183, intron 1 of 1)	183	ENST00000366667.5	AGT	-14893
11	68298044	68298572	Distal Intergenic	4041	ENST00000294304.12	LRP5	-14019
5	136094529	136094964	Distal Intergenic	100126299	ENST00000365160.1	NA	-13932
9	106849070	106849433	Distal Intergenic	58499	ENST00000472574.1	ZNF462	-13733
5	134018426	134018883	Distal Intergenic	7416	ENST00000265333.8	VDAC1	-13451
11	61666961	61667320	Distal Intergenic	747	ENST00000257215.10	DAGLA	-13071
4	158782868	158783206	Intron (ENST00000264433.11/57600, intron 1 of 16)	57600	ENST00000505445.1	FNIP2	-12648
21	34351710	34352078	Intron (ENST00000362077.4/64968, intron 5 of 5)	9992	ENST00000290310.3	KCNE2	-11946
19	952481	952965	Intron (ENST00000263620.8/1820, intron 3 of 8)	1820	ENST00000585733.2	ARID3A	-11324
2	32377454	32377746	Exon (ENST00000421745.6/57448, exon 2 of 74)	57448	ENST00000466527.1	BIRC6	-11065
10	59971881	59972337	Distal Intergenic	283025	ENST00000444900.1	LINC01553	-10968
2	130744446	130744750	Intron (ENST00000662920.1/ENST00000662920.1, intron 1 of 1)	205147	ENST00000321420.4	AMER3	-10685
3	142236255	142236572	Distal Intergenic	256356	ENST00000489085.1	GK5	-10663
6	42204270	42204668	Downstream (2-3kb)	2979	ENST00000230361.4	GUCA1B	-9314
5	150542868	150543374	Exon (ENST00000523767.5/3340, exon 10 of 14)	3340	ENST00000521752.1	NDST1	-9187
19	43679530	43679914	Distal Intergenic	5329	ENST00000221264.8	PLAUR	-8983
19	47564160	47564531	Distal Intergenic	84215	ENST00000314121.8	ZNF541	-8304
8	126301021	126301435	Distal Intergenic	100130231	ENST00000651482.1	LINC00861	-8233
20	45621598	45622021	Intron (ENST00000326000.2/259240, intron 1 of 4)	140832	ENST00000372643.4	WFDC10A	-7718
4	102053620	102053912	Intron (ENST00000504592.5/55024, intron 15 of 20)	55024	ENST00000504403.1	BANK1	-7504
6	131958827	131959305	Intron (ENST00000435287.1/ENST00000435287.1, intron 1 of 1)	1490	ENST00000367976.4	CTGF	-7455
1	234716404	234716696	Intron (ENST00000632063.1/ENST00000632063.1, intron 2 of 3)	100506810	ENST00000437601.2	LINC01132	-7346
12	26114433	26114760	Distal Intergenic	8082	ENST00000538142.5	SSPN	-7231
9	94941381	94941705	Intron (ENST00000297979.9/84909, intron 5 of 14)	101928119	ENST00000439872.1	NA	-6435
2	231050212	231050656	Distal Intergenic	5707	ENST00000373635.8	PSMD1	-6208
5	73678289	73678804	Intron (ENST00000296794.10/64283, intron 1 of 34)	64283	ENST00000437974.5	ARHGEF28	-6028
5	137960509	137960811	Intron (ENST00000033079.7/51306, intron 11 of 22)	51306	ENST00000505281.1	FAM13B	-5885
12	121358069	121358374	Intron (ENST00000536837.1/51433, intron 1 of 3)	51433	ENST00000536416.5	ANAPC5	-5652
1	173212971	173213263	Distal Intergenic	7292	ENST00000281834.4	TNFSF4	-5640
14	73795845	73796163	Intron (ENST00000668116.1/100506476, intron 1 of 1)	91748	ENST00000486739.1	ELMSAN1	-5560
1	24540951	24541243	3' UTR	100750325	ENST00000651630.1	NA	-5551
4	123595230	123595537	Intron (ENST00000666328.1/285419, intron 1 of 3)	285419	ENST00000666490.1	LINC01091	-5202
8	95067347	95067779	Exon (ENST00000501164.2/105375650, exon 2 of 2)	100422964	ENST00000636546.1	MIR3150A	-5135
16	14656549	14656841	Intron (ENST00000563971.5/51283, intron 3 of 5)	51283	ENST00000564078.1	BFAR	-5123
1	32321805	32322193	Intron (ENST00000373548.8/3065, intron 3 of 13)	3065	ENST00000490081.5	HDAC1	-4996
9	113381961	113382420	Distal Intergenic	81932	ENST00000374180.3	HDHD3	-4962
16	3695851	3696295	Intron (ENST00000246957.10/10131, intron 1 of 17)	10131	ENST00000571538.5	TRAP1	-4718
6	143838376	143838701	Intron (ENST00000545614.1/9749, intron 4 of 4)	84946	ENST00000367576.6	LTV1	-4637
16	55432945	55433344	Intron (ENST00000570308.5/4313, intron 1 of 13)	107984884	ENST00000664911.1	NA	-4307
1	167082653	167083026	Intron (ENST00000367868.4/10223, intron 1 of 6)	10223	ENST00000527955.5	GPA33	-3934
11	10326417	10326795	Intron (ENST00000527261.5/100130460, intron 1 of 2)	100130460	ENST00000295663.9	NA	-3865
10	2079752	2080168	Intron (ENST00000435539.1/ENST00000435539.1, intron 1 of 1)	102465944	ENST00000622225.1	MIR6072	-3663
7	74653864	74654193	Intron (ENST00000650807.1/2969, intron 1 of 34)	2969	ENST00000613513.1	GTF2I	-3474
22	46758822	46759185	Distal Intergenic	25771	ENST00000380995.5	TBC1D22A	-3432
19	11265858	11266167	Distal Intergenic	57572	ENST00000294618.12	DOCK6	-3334
16	57607026	57607355	Distal Intergenic	9289	ENST00000565587.5	ADGRG1	-3297
7	33044277	33044706	Intron (ENST00000405342.5/51251, intron 1 of 9)	51251	ENST00000381626.6	NT5C3A	-3112
11	45843538	45844027	Distal Intergenic	1408	ENST00000417225.6	CRY2	-3091
6	45200615	45200949	Promoter (2-3kb)	693171	ENST00000385035.1	MIR586	-2845
12	108734329	108734717	Promoter (2-3kb)	23603	ENST00000261401.7	CORO1C	-2733
17	7836759	7837184	Promoter (2-3kb)	23135	ENST00000571047.5	KDM6B	-2720
14	74950873	74951195	Promoter (2-3kb)	5228	ENST00000555253.1	PGF	-2658
9	69470538	69470908	Promoter (2-3kb)	320	ENST00000470082.2	APBA1	-2590
10	112280515	112280861	Promoter (2-3kb)	6975	ENST00000643850.1	TECTB	-2539
2	240874104	240874411	Promoter (2-3kb)	189	ENST00000470255.1	AGXT	-2502
6	151031651	151032045	Promoter (2-3kb)	25902	ENST00000453602.1	MTHFD1L	-2487
9	6238891	6239240	Promoter (2-3kb)	90865	ENST00000611532.4	IL33	-2440
12	124885088	124885447	Promoter (2-3kb)	949	ENST00000541661.5	SCARB1	-2420
11	44584673	44585071	Promoter (2-3kb)	3732	ENST00000529853.1	CD82	-2161
6	63677343	63677721	Promoter (1-2kb)	23469	ENST00000514822.1	PHF3	-1964
9	18824006	18824360	Promoter (1-2kb)	92949	ENST00000380545.9	ADAMTSL1	-1778
16	8863555	8863952	Promoter (1-2kb)	23589	ENST00000614449.4	CARHSP1	-1745
21	41768567	41769034	Promoter (1-2kb)	54101	ENST00000352483.3	RIPK4	-1478
9	130450445	130450858	Promoter (1-2kb)	445	ENST00000443588.1	ASS1	-1365
12	120228208	120228592	Promoter (1-2kb)	5829	ENST00000536957.5	PXN	-1364
3	53159452	53159825	Promoter (1-2kb)	5580	ENST00000394729.6	PRKCD	-1295
16	56856930	56857252	Promoter (1-2kb)	406930	ENST00000384916.3	MIR138-2	-1266
19	43499061	43499427	Promoter (1-2kb)	653583	ENST00000600660.1	PHLDB3	-1233
6	2839097	2839539	Promoter (1-2kb)	1992	ENST00000468511.5	SERPINB1	-1098
7	116809576	116810018	Promoter (1-2kb)	830	ENST00000464223.5	CAPZA2	-1052
6	53793249	53793590	Promoter (<=1kb)	55227	ENST00000487251.5	LRRC1	-907
1	197659197	197659522	Promoter (<=1kb)	163486	ENST00000496935.1	DENND1B	-847
11	111360203	111360605	Promoter (<=1kb)	5450	ENST00000525584.1	POU2AF1	-797
17	82267535	82267968	Promoter (<=1kb)	1453	ENST00000580061.5	CSNK1D	-735
19	40718915	40719317	Promoter (<=1kb)	79934	ENST00000594084.5	COQ8B	-708
2	218293252	218293689	Promoter (<=1kb)	64114	ENST00000440422.5	TMBIM1	-666
3	51982385	51982768	Promoter (<=1kb)	95	ENST00000496679.2	ACY1	-572
14	32201217	32201548	Promoter (<=1kb)	101954275	ENST00000364784.1	RNU6-7	-497
7	5429403	5429780	Promoter (<=1kb)	100129484	ENST00000610122.1	RP11-1275H24.1	-476
10	133378381	133378871	Promoter (<=1kb)	196743	ENST00000357296.7	PAOX	-390
6	53615720	53616112	Promoter (<=1kb)	101927171	ENST00000668029.1	LINC01564	-359
12	51270645	51270951	Promoter (<=1kb)	57228	ENST00000603798.6	SMAGP	-230
1	29182111	29182403	Promoter (<=1kb)	6429	ENST00000373795.7	SRSF4	-211
19	13633226	13633645	Promoter (<=1kb)	773	ENST00000574974.3	CACNA1A	-201
4	183444098	183444440	Promoter (<=1kb)	55602	ENST00000302350.4	CDKN2AIP	-195
12	45990721	45991134	Promoter (<=1kb)	9169	ENST00000395454.6	SCAF11	-137
10	5813569	5813861	Promoter (<=1kb)	2665	ENST00000380191.9	GDI2	-135
1	44217791	44218240	Promoter (<=1kb)	55929	ENST00000483741.1	DMAP1	-125
14	23320816	23321186	Promoter (<=1kb)	8106	ENST00000216727.8	PABPN1	-103
1	109426530	109426871	Promoter (<=1kb)	5686	ENST00000271308.9	PSMA5	-82
12	6310047	6310384	Promoter (<=1kb)	55200	ENST00000011684.11	PLEKHG6	-52
3	63912235	63912555	Promoter (<=1kb)	6314	ENST00000522345.2	ATXN7	-33
1	20633168	20633547	Promoter (<=1kb)	65018	ENST00000321556.5	PINK1	0
1	39158640	39158995	Promoter (<=1kb)	23499	ENST00000672812.1	MACF1	0
1	94418062	94418478	Promoter (<=1kb)	5825	ENST00000370214.9	ABCD3	0
10	329315	329646	Promoter (<=1kb)	22982	ENST00000434695.2	DIP2C	0
10	649780	650107	Promoter (<=1kb)	414235	ENST00000441152.3	NA	0
10	114684838	114685233	Promoter (<=1kb)	3983	ENST00000369256.6	ABLIM1	0
10	127892776	127893125	Promoter (<=1kb)	119467	ENST00000368671.4	CLRN3	0
11	8794642	8795048	Promoter (<=1kb)	6764	ENST00000530580.5	ST5	0
11	27055133	27055427	Promoter (<=1kb)	8424	ENST00000525090.1	BBOX1	0
11	63888677	63889015	Promoter (<=1kb)	2011	ENST00000512060.1	MARK2	0
11	65613985	65614502	Promoter (<=1kb)	4296	ENST00000309100.8	MAP3K11	0
11	67650550	67650929	Promoter (<=1kb)	91703	ENST00000255082.8	ACY3	0
11	75159578	75159940	Promoter (<=1kb)	11309	ENST00000525845.5	SLCO2B1	0
12	98491013	98491439	Promoter (<=1kb)	643770	ENST00000549004.1	RP11-181C3.1	0
12	120978238	120978730	Promoter (<=1kb)	6927	ENST00000257555.10	HNF1A	0
13	44141802	44142261	Promoter (<=1kb)	105370183	ENST00000667227.1	NA	0
13	48001244	48001592	Promoter (<=1kb)	8803	ENST00000643584.1	SUCLA2	0
13	113122586	113122977	Promoter (<=1kb)	2159	ENST00000375559.8	F10	0
14	22815321	22815768	Promoter (<=1kb)	9056	ENST00000555911.1	SLC7A7	0
14	24307814	24308291	Promoter (<=1kb)	27141	ENST00000554411.5	CIDEB	0
16	502550	502875	Promoter (<=1kb)	9727	ENST00000487899.1	RAB11FIP3	0
16	29829375	29829767	Promoter (<=1kb)	9961	ENST00000566252.1	MVP	0
17	5111730	5112181	Promoter (<=1kb)	101928000	ENST00000413077.1	AC012146.7	0
17	8079301	8079659	Promoter (<=1kb)	242	ENST00000577351.5	ALOX12B	0
17	28952227	28952530	Promoter (<=1kb)	51268	ENST00000577182.5	PIPOX	0
18	5238449	5238827	Promoter (<=1kb)	147525	ENST00000581067.1	NA	0
18	11857134	11857632	Promoter (<=1kb)	2774	ENST00000602628.1	GNAL	0
2	42792483	42792913	Promoter (<=1kb)	23498	ENST00000294973.11	HAAO	0
2	74502327	74502747	Promoter (<=1kb)	151534	ENST00000603175.1	NA	0
2	218418916	218419330	Promoter (<=1kb)	7429	ENST00000454069.5	VIL1	0
2	237590499	237590928	Promoter (<=1kb)	64284	ENST00000264601.8	RAB17	0
21	41715644	41716021	Promoter (<=1kb)	150135	ENST00000412102.5	LINC00479	0
3	48473310	48473748	Promoter (<=1kb)	51246	ENST00000465449.5	SHISA5	0
3	52289874	52290166	Promoter (<=1kb)	132158	ENST00000473583.1	GLYCTK	0
3	72150924	72151301	Promoter (<=1kb)	201617	ENST00000473713.6	LINC00870	0
3	120682117	120682466	Promoter (<=1kb)	3081	ENST00000283871.10	HGD	0
4	51909176	51909468	Promoter (<=1kb)	23142	ENST00000508257.5	DCUN1D4	0
4	112231381	112231768	Promoter (<=1kb)	55435	ENST00000510527.5	AP1AR	0
5	42811730	42812217	Promoter (<=1kb)	6414	ENST00000514985.6	SEPP1	0
5	74641284	74641604	Promoter (<=1kb)	8507	ENST00000302351.8	ENC1	0
5	134506194	134506635	Promoter (<=1kb)	101927934	ENST00000515627.2	AC005355.2	0
6	69780860	69781183	Promoter (<=1kb)	55788	ENST00000648265.1	LMBRD1	0
6	81938261	81938631	Promoter (<=1kb)	102724168	ENST00000660534.1	NA	0
8	18084702	18085126	Promoter (<=1kb)	101929066	ENST00000505114.6	CTD-2547L16.1	0
8	81694920	81695260	Promoter (<=1kb)	347051	ENST00000518568.2	SLC10A5	0
8	143558439	143558851	Promoter (<=1kb)	79792	ENST00000533888.1	GSDMD	0
9	83956458	83956848	Promoter (<=1kb)	84267	ENST00000376344.8	C9orf64	0
9	137441496	137441896	Promoter (<=1kb)	377841	ENST00000461823.1	ENTPD8	0
6	146543852	146544155	Promoter (<=1kb)	10981	ENST00000367495.4	RAB32	19
1	204377260	204377582	Promoter (<=1kb)	22874	ENST00000564627.2	PLEKHA6	83
20	34311382	34311675	Promoter (<=1kb)	191	ENST00000538132.1	AHCY	127
19	49672281	49672677	Promoter (<=1kb)	83596	ENST00000594793.1	BCL2L12	172
18	616907	617201	Promoter (<=1kb)	27098	ENST00000579494.1	CLUL1	189
11	102347588	102348101	Promoter (<=1kb)	329	ENST00000527910.5	BIRC2	214
14	39266389	39266814	Promoter (<=1kb)	100288846	ENST00000605298.1	RP11-407N17.5	247
17	74763761	74764232	Promoter (<=1kb)	9368	ENST00000581356.1	SLC9A3R1	333
1	45335959	45336251	Promoter (<=1kb)	4595	ENST00000672314.1	MUTYH	378
11	61756711	61757264	Promoter (<=1kb)	26070	ENST00000536405.5	DKFZP434K028	385
6	43060297	43060608	Promoter (<=1kb)	89953	ENST00000394056.6	KLC4	402
4	38133195	38133493	Promoter (<=1kb)	23216	ENST00000492180.1	TBC1D1	435
17	28698368	28698788	Promoter (<=1kb)	6830	ENST00000581510.1	SUPT6H	456
2	55363160	55363552	Promoter (<=1kb)	55704	ENST00000643265.1	CCDC88A	467
3	197820815	197821331	Promoter (<=1kb)	84859	ENST00000493726.1	LRCH3	482
7	20219938	20220249	Promoter (<=1kb)	100506098	ENST00000439446.1	AC005083.1	499
1	12615816	12616170	Promoter (<=1kb)	9249	ENST00000482265.1	DHRS3	526
6	158034158	158034609	Promoter (<=1kb)	8871	ENST00000485863.1	SYNJ2	668
1	6476483	6476862	Promoter (<=1kb)	57449	ENST00000489097.5	PLEKHG5	726
11	119368301	119368717	Promoter (<=1kb)	100499227	ENST00000668500.1	NA	863
18	55227625	55228005	Promoter (<=1kb)	6925	ENST00000626631.1	TCF4	950
4	39636910	39637255	Promoter (<=1kb)	201895	ENST00000510628.1	SMIM14	975
2	42055943	42056377	Promoter (<=1kb)	91461	ENST00000480099.1	PKDCC	986
17	29574721	29575129	Promoter (1-2kb)	28964	ENST00000578266.1	GIT1	1002
6	41519419	41519711	Promoter (1-2kb)	103106903	ENST00000448211.1	LINC01276	1046
2	237861057	237861432	Promoter (1-2kb)	10267	ENST00000403885.1	RAMP1	1081
10	5610606	5610968	Promoter (1-2kb)	105376382	ENST00000665493.1	RP13-463N16.6	1123
19	46603208	46603547	Promoter (1-2kb)	808	ENST00000596362.1	CALM3	1136
1	183470248	183470587	Promoter (1-2kb)	284649	ENST00000432837.1	NA	1142
6	111572467	111572795	Promoter (1-2kb)	10758	ENST00000368731.6	TRAF3IP2	1191
7	92041961	92042384	Promoter (1-2kb)	10142	ENST00000484815.1	AKAP9	1257
9	112331405	112331736	Promoter (1-2kb)	9991	ENST00000458258.5	PTBP3	1290
14	74349870	74350209	Promoter (1-2kb)	55237	ENST00000256362.5	VRTN	1399
7	106282768	106283116	Promoter (1-2kb)	10135	ENST00000484527.5	NAMPT	1516
10	46028597	46028993	Promoter (1-2kb)	8031	ENST00000580070.5	NCOA4	1599
7	151808259	151808606	Promoter (1-2kb)	644090	ENST00000481153.3	NA	1643
11	17542197	17542659	Promoter (1-2kb)	10083	ENST00000527020.5	USH1C	1741
22	37501660	37502086	Promoter (1-2kb)	29775	ENST00000433485.1	CARD10	1994
7	23465448	23465927	Promoter (1-2kb)	10643	ENST00000468263.5	IGF2BP3	1999
2	158128432	158128844	Promoter (2-3kb)	151531	ENST00000489438.1	UPP2	2006
6	63565492	63565799	Promoter (2-3kb)	7803	ENST00000673199.1	PTP4A1	2026
3	157120489	157120897	Promoter (2-3kb)	339894	ENST00000471357.1	LINC00880	2107
7	47763600	47763892	Promoter (2-3kb)	84847	ENST00000412730.1	LINC00525	2124
1	86368601	86368893	Promoter (2-3kb)	57489	ENST00000534092.5	ODF2L	2163
6	7561463	7561888	Promoter (2-3kb)	1832	ENST00000506617.1	DSP	2177
11	4076707	4077111	Promoter (2-3kb)	6786	ENST00000526596.1	STIM1	2188
6	137660216	137660549	Promoter (2-3kb)	102723649	ENST00000642830.1	NA	2218
19	6752638	6753018	Promoter (2-3kb)	10045	ENST00000597168.1	SH2D3A	2223
1	6582431	6582735	Promoter (2-3kb)	3104	ENST00000488936.1	ZBTB48	2343
3	167716935	167717334	Promoter (2-3kb)	11235	ENST00000479121.5	PDCD10	2764
6	167676065	167676435	Promoter (2-3kb)	401286	ENST00000609107.1	RP11-351J23.2	2835
2	64650701	64651040	Promoter (2-3kb)	9792	ENST00000313349.3	SERTAD2	2873
2	96819180	96819606	Promoter (2-3kb)	26505	ENST00000305510.4	CNNM3	2912
1	31509212	31509586	Promoter (2-3kb)	284551	ENST00000640157.1	NA	2927
9	128115245	128115597	Exon (ENST00000418747.2/100289019, exon 3 of 5)	100289019	ENST00000418747.2	NA	3096
11	712712	713202	Intron (ENST00000524763.5/64787, intron 5 of 5)	64787	ENST00000530118.1	EPS8L2	3152
9	111627676	111628039	Intron (ENST00000374304.1/652972, intron 1 of 2)	652972	ENST00000374304.1	LRRC37A5P	3250
7	74292736	74293177	Intron (ENST00000361545.9/7461, intron 1 of 15)	7461	ENST00000223398.10	CLIP2	3261
6	149028892	149029217	Intron (ENST00000367463.5/10090, intron 7 of 7)	105378047	ENST00000433442.1	NA	3356
14	44503599	44503923	Downstream (<1kb)	84075	ENST00000340446.5	FSCB	3360
7	127611529	127611821	Exon (ENST00000341640.6/5078, exon 8 of 9)	5078	ENST00000477423.1	PAX4	3388
19	49553477	49553875	Downstream (1-2kb)	51070	ENST00000596477.1	NOSIP	3420
20	31610623	31610992	Distal Intergenic	100422904	ENST00000578262.1	MIR3193	3437
13	44431203	44431558	Downstream (<1kb)	8848	ENST00000496314.1	TSC22D1	3726
19	45103798	45104175	Intron (ENST00000587566.5/57787, intron 1 of 6)	284352	ENST00000544897.5	PPP1R37	3734
7	127610949	127611415	3' UTR	5078	ENST00000477423.1	PAX4	3794
19	3473939	3474397	3' UTR	284422	ENST00000591708.1	SMIM24	4091
1	89989846	89990155	Distal Intergenic	492303	ENST00000380526.2	NA	4166
10	73586609	73587019	Intron (ENST00000339859.8/159195, intron 1 of 22)	159195	ENST00000451492.5	USP54	4319
7	1092986	1093341	3' UTR	2852	ENST00000397088.4	GPER1	4873
1	198161999	198162387	Intron (ENST00000442588.5/140609, intron 1 of 3)	140609	ENST00000367383.5	NEK7	4878
4	38035323	38035686	Exon (ENST00000261439.9/23216, exon 8 of 20)	23216	ENST00000509761.1	TBC1D1	4932
18	27589830	27590153	Intron (ENST00000584546.5/105372038, intron 1 of 4)	105372038	ENST00000584546.5	RP11-739N10.1	5011
1	1006487	1006798	Intron (ENST00000624697.4/9636, intron 1 of 2)	9636	ENST00000624652.1	ISG15	5342
11	10323040	10323397	Intron (ENST00000527261.5/100130460, intron 1 of 2)	272	ENST00000532250.5	AMPD3	5369
16	1089804	1090096	3' UTR	390664	ENST00000621771.1	C1QTNF8	5551
12	6542209	6542580	Intron (ENST00000436152.6/25900, intron 9 of 11)	2597	ENST00000619601.1	GAPDH	5604
12	120984503	120984854	Intron (ENST00000257555.10/6927, intron 1 of 9)	6927	ENST00000544413.2	HNF1A	5754
17	17830858	17831170	Intron (ENST00000395757.6/6720, intron 1 of 18)	6720	ENST00000355815.8	SREBF1	5817
7	100003842	100004243	Intron (ENST00000671037.1/105375423, intron 2 of 3)	105375423	ENST00000671037.1	NA	6152
1	227094553	227094907	Intron (ENST00000366767.7/8476, intron 14 of 34)	8476	ENST00000442054.5	CDC42BPA	6213
10	95475913	95476379	Intron (ENST00000371227.8/10580, intron 2 of 31)	10580	ENST00000492542.1	SORBS1	6292
1	16067014	16067315	Intron (ENST00000375662.5/348487, intron 1 of 6)	348487	ENST00000494078.1	FAM131C	6317
19	39397820	39398156	3' UTR	55588	ENST00000596297.1	MED29	6408
14	68784527	68784819	Downstream (2-3kb)	677	ENST00000555997.1	ZFP36L1	6424
15	50718597	50718985	Intron (ENST00000261854.10/84888, intron 14 of 14)	84888	ENST00000558146.1	SPPL2A	6534
6	113642940	113643444	Intron (ENST00000649523.1/101927686, intron 2 of 6)	101927686	ENST00000427157.1	RP11-367G18.1	6630
6	97255818	97256175	Intron (ENST00000275053.8/253714, intron 9 of 24)	253714	ENST00000482634.1	MMS22L	7177
7	125256408	125256928	Intron (ENST00000660851.1/401398, intron 3 of 3)	101928254	ENST00000420224.1	RP11-3B12.3	7363
17	79742931	79743356	Distal Intergenic	339221	ENST00000576512.1	ENPP7	7390
18	70376823	70377143	Downstream (2-3kb)	101060542	ENST00000582251.1	RP11-41O4.2	7448
16	27322994	27323389	Intron (ENST00000566117.5/3566, intron 1 of 3)	3566	ENST00000563787.1	IL4R	7597
15	85563265	85563589	Intron (ENST00000559362.5/11214, intron 5 of 14)	11214	ENST00000558811.2	AKAP13	7819
10	79059131	79059577	Intron (ENST00000456353.5/283050, intron 3 of 9)	283050	ENST00000665190.1	NA	7843
9	90458438	90458830	Distal Intergenic	340515	ENST00000427523.1	NA	8115
2	128195526	128195887	3' UTR	56886	ENST00000465836.1	UGGT1	8289
16	85621999	85622313	Intron (ENST00000637419.1/23199, intron 2 of 2)	23199	ENST00000393243.5	GSE1	8647
15	45357039	45357368	Distal Intergenic	2628	ENST00000561376.1	GATM	8702
4	153564683	153565015	Intron (ENST00000409663.7/23240, intron 7 of 34)	23240	ENST00000240487.5	KIAA0922	8787
12	105317862	105318221	Intron (ENST00000548458.6/387882, intron 1 of 6)	105369954	ENST00000549251.1	KCCAT198	8796
10	124470640	124471146	Intron (ENST00000368842.10/64077, intron 1 of 6)	64077	ENST00000368839.1	LHPP	8797
1	15800083	15800454	Distal Intergenic	440567	ENST00000483273.2	UQCRHL	8894
3	99648001	99648293	Intron (ENST00000463753.5/1295, intron 1 of 2)	1295	ENST00000621757.1	COL8A1	9379
14	70318211	70318803	Intron (ENST00000655620.1/ENST00000655620.1, intron 3 of 3)	51241	ENST00000554366.5	COX16	9427
8	94198498	94198927	Intron (ENST00000027335.8/1015, intron 1 of 17)	1015	ENST00000027335.8	CDH17	9628
14	52460725	52461017	Intron (ENST00000281741.9/57544, intron 16 of 20)	57544	ENST00000555312.1	TXNDC16	9657
18	4444346	4444696	Intron (ENST00000315677.8/9229, intron 1 of 12)	9229	ENST00000579652.1	DLGAP1	10326
4	89296472	89296807	Intron (ENST00000609438.2/285513, intron 1 of 1)	285513	ENST00000609438.2	GPRIN3	10993
14	70005311	70005698	Intron (ENST00000361956.7/64093, intron 7 of 11)	64093	ENST00000557483.1	SMOC1	11072
9	96339615	96340075	Intron (ENST00000643789.1/11046, intron 4 of 21)	11046	ENST00000643789.1	SLC35D2	11983
20	32289642	32289940	Intron (ENST00000375712.4/9371, intron 1 of 8)	9371	ENST00000375712.4	KIF3B	11991
4	76200851	76201171	Intron (ENST00000264896.8/950, intron 1 of 11)	950	ENST00000639324.1	SCARB2	12167
19	13162609	13163045	Distal Intergenic	9592	ENST00000587885.1	IER2	12194
17	75309011	75309430	Distal Intergenic	2885	ENST00000581959.1	GRB2	12323
11	121067509	121067819	Intron (ENST00000529397.5/219899, intron 7 of 7)	219899	ENST00000533169.1	TBCEL	12761
1	184792466	184792836	3' UTR	116496	ENST00000417056.5	FAM129A	13149
6	75468912	75469266	Intron (ENST00000393004.6/27145, intron 1 of 6)	101928540	ENST00000455530.1	NA	13968
10	132459593	132459918	Distal Intergenic	170393	ENST00000392630.7	NA	14404
11	116808360	116808722	Distal Intergenic	337	ENST00000357780.5	APOA4	14582
15	85840462	85840929	Distal Intergenic	100847084	ENST00000584739.1	MIR548AP	14827
11	128448424	128448861	Distal Intergenic	2113	ENST00000530924.2	ETS1	15089
1	204093231	204093643	Intron (ENST00000367203.8/9580, intron 1 of 6)	9580	ENST00000528591.5	SOX13	15102
17	48871566	48872017	Downstream (2-3kb)	10241	ENST00000509784.1	CALCOCO2	15465
1	169570143	169570542	Intron (ENST00000367797.8/2153, intron 3 of 24)	2153	ENST00000367797.8	F5	16046
10	77333955	77334379	Intron (ENST00000604624.6/3778, intron 1 of 27)	3778	ENST00000639851.1	KCNMA1	16382
10	94346216	94346508	Exon (ENST00000371361.3/64318, exon 11 of 21)	64318	ENST00000371361.3	NOC3L	16431
14	39024102	39024606	Distal Intergenic	10484	ENST00000555363.1	SEC23A	16638
4	73603453	73603745	Intron (ENST00000307439.10/166824, intron 2 of 10)	166824	ENST00000395777.6	RASSF6	16667
19	52600937	52601318	Intron (ENST00000600714.5/55769, intron 5 of 5)	55769	ENST00000541777.6	ZNF83	16722
1	198294697	198295052	Intron (ENST00000538004.5/140609, intron 8 of 9)	140609	ENST00000493790.1	NEK7	16993
3	72972971	72973303	Intron (ENST00000389617.9/727936, intron 6 of 6)	727936	ENST00000491839.1	GXYLT2	17756
3	176798730	176799026	Intron (ENST00000428516.1/ENST00000428516.1, intron 2 of 4)	101928684	ENST00000651920.1	LINC01209	17969
11	94992184	94992524	Intron (ENST00000335080.6/55693, intron 2 of 2)	55693	ENST00000536741.1	KDM4D	18361
12	67710640	67711036	Exon (ENST00000542219.1/101927901, exon 5 of 5)	101927901	ENST00000542219.1	RP11-43N5.1	18439
2	8364591	8364947	Intron (ENST00000444688.1/339789, intron 3 of 4)	339789	ENST00000444688.1	NA	18674
6	168261797	168262200	Exon (ENST00000446811.1/101929420, exon 5 of 5)	101929420	ENST00000634866.1	RP11-503C24.4	18783
16	88488002	88488454	Intron (ENST00000319555.8/161882, intron 2 of 9)	100847057	ENST00000577370.1	MIR5189	19084
18	56594813	56595111	Downstream (2-3kb)	9352	ENST00000589931.1	TXNL1	19380
10	122310615	122311005	Intron (ENST00000260723.5/118663, intron 10 of 15)	118663	ENST00000507495.1	BTBD16	19534
10	127872881	127873348	Distal Intergenic	119467	ENST00000368671.4	CLRN3	19593
15	20651287	20651598	Distal Intergenic	606	ENST00000556948.1	NA	19673
10	50808332	50808781	Intron (ENST00000483649.1/653308, intron 5 of 6)	29974	ENST00000493415.5	A1CF	19680
6	36095955	36096401	3' UTR	1432	ENST00000490379.1	MAPK14	20090
20	40668683	40668994	Distal Intergenic	9935	ENST00000373313.3	MAFB	20242
11	83092781	83093114	Intron (ENST00000527627.5/100506233, intron 2 of 2)	100506233	ENST00000658917.1	RAB30-AS1	20349
9	76373118	76373410	Distal Intergenic	55312	ENST00000476087.5	RFK	20356
5	117475902	117476338	Intron (ENST00000514186.5/728342, intron 3 of 3)	728342	ENST00000504107.1	NA	20639
3	160185773	160186070	Intron (ENST00000497452.5/101928376, intron 3 of 9)	101928376	ENST00000497452.5	IL12A-AS1	21022
15	90029016	90029458	Intron (ENST00000268154.9/374655, intron 1 of 4)	100422841	ENST00000583440.1	MIR3174	22261
9	91197344	91197669	Intron (ENST00000667274.1/ENST00000667274.1, intron 1 of 2)	549	ENST00000473695.1	AUH	23250
7	155618795	155619192	Intron (ENST00000636307.1/285888, intron 2 of 6)	285888	ENST00000637398.1	CNPY1	24994
14	52755612	52755904	Intron (ENST00000354586.5/6815, intron 4 of 10)	6815	ENST00000442123.6	STYX	25432
10	99593306	99593695	Distal Intergenic	81894	ENST00000434701.5	SLC25A28	26452
6	45987964	45988279	Intron (ENST00000644878.1/53405, intron 1 of 5)	53405	ENST00000464137.1	CLIC5	27267
1	118960627	118960952	Intron (ENST00000207157.7/6913, intron 1 of 7)	6913	ENST00000369429.5	TBX15	27391
13	108821219	108821511	Intron (ENST00000356711.7/23026, intron 8 of 34)	23026	ENST00000375857.6	MYO16	27639
4	102620996	102621321	Distal Intergenic	4790	ENST00000504044.1	NFKB1	27747
10	35364809	35365290	Intron (ENST00000490012.6/219771, intron 6 of 9)	219771	ENST00000492478.5	CCNY	27757
6	43806337	43806677	Intron (ENST00000637813.1/ENST00000637813.1, intron 2 of 2)	7422	ENST00000493786.2	VEGFA	28165
3	45110252	45110544	3' UTR	64866	ENST00000490471.1	CDCP1	29051
2	111179201	111179493	Intron (ENST00000645030.1/541471, intron 3 of 3)	541471	ENST00000664498.1	MIR4435-2HG	29714
8	26481827	26482287	Intron (ENST00000523949.5/665, intron 5 of 5)	10687	ENST00000523244.5	PNMA2	30680
21	17472651	17473017	Distal Intergenic	100505929	ENST00000613691.1	LINC01549	30870
2	127455002	127455393	Intron (ENST00000412979.1/55677, intron 3 of 3)	55677	ENST00000412979.1	IWS1	31225
1	28290923	28291215	Distal Intergenic	83667	ENST00000253063.4	SESN2	31405
5	69452473	69452772	Distal Intergenic	101928924	ENST00000508118.1	RP11-241G9.3	32840
5	16881248	16881655	Intron (ENST00000513610.6/4651, intron 1 of 40)	4651	ENST00000513882.5	MYO10	34872
2	55882364	55882737	Intron (ENST00000355426.8/2202, intron 5 of 11)	2202	ENST00000634374.1	EFEMP1	35043
1	56451472	56451885	Intron (ENST00000641494.1/8613, intron 3 of 5)	105378744	ENST00000635434.1	NA	36408
6	136429828	136430202	Intron (ENST00000617204.4/9053, intron 1 of 17)	9053	ENST00000544465.5	MAP7	36673
1	10759521	10759874	Intron (ENST00000377022.8/54897, intron 2 of 20)	54897	ENST00000377022.8	CASZ1	36772
5	171823268	171823645	Distal Intergenic	644994	ENST00000330910.7	NA	37396
6	140124461	140124849	Distal Intergenic	100507477	ENST00000446458.2	RP3-332B22.1	37784
18	62944135	62944435	Intron (ENST00000262719.10/23239, intron 11 of 16)	23239	ENST00000591106.1	PHLPP1	37848
23	84146781	84147114	Exon (ENST00000620340.4/27330, exon 5 of 22)	27330	ENST00000620340.4	RPS6KA6	39027
15	86181806	86182098	Intron (ENST00000441037.7/123624, intron 5 of 24)	123624	ENST00000635782.2	AGBL1	39795
5	78727680	78727972	Intron (ENST00000514587.1/10184, intron 3 of 3)	10184	ENST00000514587.1	LHFPL2	42049
10	64867752	64868083	Distal Intergenic	305	ENST00000404883.2	NA	42180
15	52069494	52069786	Intron (ENST00000558607.1/ENST00000558607.1, intron 1 of 1)	10017	ENST00000561198.1	BCL2L10	42982
1	20897149	20897500	Intron (ENST00000374935.7/8672, intron 12 of 32)	8672	ENST00000374933.3	EIF4G3	43898
12	85924182	85924503	Distal Intergenic	4922	ENST00000550879.1	NTS	46153
11	103514594	103514915	Distal Intergenic	79659	ENST00000527252.1	DYNC2H1	46205
1	228783281	228783592	Distal Intergenic	58480	ENST00000366691.4	RHOU	47802
12	45779111	45779403	Intron (ENST00000334344.11/196528, intron 3 of 20)	196528	ENST00000422737.6	ARID2	49195
12	93087379	93087780	Intron (ENST00000550324.5/643339, intron 1 of 2)	643339	ENST00000550324.5	NA	51352
1	164683244	164683609	Exon (ENST00000498497.2/5087, exon 3 of 3)	5087	ENST00000482110.5	PBX1	52263
4	40576795	40577163	Intron (ENST00000295971.12/54502, intron 1 of 6)	54502	ENST00000513044.1	RBM47	52366
12	2168870	2169213	Intron (ENST00000327702.12/775, intron 3 of 47)	100874234	ENST00000669813.1	CACNA1C-AS4	54234
17	31803708	31804010	Distal Intergenic	55352	ENST00000579741.1	COPRS	54921
8	101143803	101144102	Distal Intergenic	51123	ENST00000518071.5	ZNF706	55991
1	235062381	235062715	Distal Intergenic	9804	ENST00000467767.5	TOMM20	57184
1	86792964	86793333	Distal Intergenic	51100	ENST00000602603.1	SH3GLB1	58720
11	38707820	38708112	Distal Intergenic	101928536	ENST00000534756.1	LINC01493	58962
1	241191794	241192129	Intron (ENST00000348120.6/6000, intron 1 of 14)	100422856	ENST00000583417.1	MIR3123	59522
8	40054681	40054973	Distal Intergenic	169355	ENST00000418094.1	IDO2	66938
12	114611500	114611836	Distal Intergenic	6926	ENST00000548503.1	TBX3	68097
6	168895563	168895868	Distal Intergenic	105378146	ENST00000669060.1	NA	68447
9	2466149	2466503	Intron (ENST00000648733.1/401491, intron 10 of 11)	401491	ENST00000657269.1	VLDLR-AS1	69893
2	229160203	229160609	Intron (ENST00000482518.6/55022, intron 1 of 2)	55022	ENST00000354069.6	PID1	71476
10	65688267	65688675	Intron (ENST00000669518.1/101928913, intron 5 of 6)	101928913	ENST00000594054.5	NA	72530
20	53800958	53801279	Exon (ENST00000423233.1/ENST00000423233.1, exon 1 of 2)	391257	ENST00000497904.1	NA	74278
10	88028769	88029191	Distal Intergenic	5728	ENST00000472832.2	PTEN	76570
3	177524001	177524366	Intron (ENST00000657906.1/100505566, intron 1 of 2)	100505566	ENST00000661450.1	NA	82030
13	59607828	59608137	Distal Intergenic	81624	ENST00000470420.1	DIAPH3	88056
13	97528979	97529403	Distal Intergenic	5911	ENST00000476869.1	RAP2A	94508
18	39241557	39241849	Intron (ENST00000669399.1/647946, intron 2 of 3)	647946	ENST00000591469.1	NA	98789
16	79897511	79897942	Distal Intergenic	101928248	ENST00000567665.1	LINC01229	98977
14	56224980	56225377	Intron (ENST00000559044.5/57161, intron 2 of 4)	57161	ENST00000561019.1	PELI2	105871
12	43265261	43265722	Distal Intergenic	105369740	ENST00000553211.1	NA	109946
20	53763918	53764219	Distal Intergenic	391257	ENST00000497904.1	NA	111338
7	12801189	12801508	Intron (ENST00000639998.1/ENST00000639998.1, intron 3 of 7)	10124	ENST00000404894.1	ARL4A	113554
14	37466598	37466923	Intron (ENST00000396294.6/145282, intron 13 of 14)	3169	ENST00000545425.2	FOXA1	127339
16	8402979	8403321	Distal Intergenic	283953	ENST00000562516.1	TMEM114	128692
4	80470408	80470700	Intron (ENST00000358105.7/255119, intron 2 of 5)	255119	ENST00000503883.1	C4orf22	134627
5	51536733	51537025	Intron (ENST00000666280.1/ENST00000666280.1, intron 1 of 3)	3670	ENST00000505475.3	ISL1	150529
3	18193899	18194218	Intron (ENST00000414318.2/9779, intron 1 of 8)	6304	ENST00000476178.1	SATB1	157313
6	95414015	95414307	Distal Intergenic	101927288	ENST00000564541.1	MANEA-AS1	163143
20	24755579	24755915	Distal Intergenic	79953	ENST00000482637.1	SYNDIG1	170677
7	8869390	8869682	Distal Intergenic	30010	ENST00000497400.1	NXPH1	179103
6	88709868	88710174	Intron (ENST00000369485.9/8732, intron 13 of 15)	8732	ENST00000369475.7	RNGTT	253235
5	130885025	130885393	Intron (ENST00000661392.1/ENST00000661392.1, intron 1 of 5)	3094	ENST00000520028.1	HINT1	277234
6	80638668	80639035	Distal Intergenic	594	ENST00000491328.1	BCKDHB	295097
2	155079878	155080190	Distal Intergenic	3760	ENST00000493505.1	KCNJ3	370546
6	74534470	74534899	Intron (ENST00000435946.1/101928516, intron 2 of 3)	101928516	ENST00000435946.1	RP11-554D15.1	465019
16	64478387	64478769	Intron (ENST00000564046.1/ENST00000564046.1, intron 2 of 4)	1009	ENST00000569095.1	CDH11	494180
14	48854264	48854728	Distal Intergenic	6235	ENST00000557519.1	RPS29	731597
3	144980046	144980426	Distal Intergenic	205428	ENST00000441925.2	C3orf58	1006438

## Sheet: EndoC-bH1
Peak enrichment regions identified from HNF4A ChIP-Seq (this paper) in EndoC-βH1 cells
Chromosome no.	Start position	End position	Annotation	Gene ID	Transcript ID	Gene Symbol	Distance to TSS
6	14664271	14664552	Intron (ENST00000629853.2/ENST00000629853.2, intron 3 of 3)	102216342	ENST00000635227.1	LINC01108	-378817
7	145067444	145067730	Distal Intergenic	27010	ENST00000552881.1	TPK1	-231049
13	56910268	56910699	Distal Intergenic	729250	ENST00000377931.1	PRR20E	-230219
2	2507533	2507995	Distal Intergenic	23040	ENST00000648688.1	MYT1L	-175869
1	7555039	7555320	Intron (ENST00000303635.12/23261, intron 6 of 22)	102725193	ENST00000618051.1	NA	-165285
12	38156394	38156702	Intron (ENST00000671057.1/ENST00000671057.1, intron 1 of 2)	144245	ENST00000551464.1	ALG10B	-160060
1	191385283	191385564	Distal Intergenic	105371660	ENST00000434983.2	RP11-309H21.2	-156816
1	238641544	238641895	Distal Intergenic	339535	ENST00000657655.1	LINC01139	-155484
6	156630976	156631297	Distal Intergenic	57492	ENST00000346085.10	ARID1B	-144723
5	155728566	155728940	Distal Intergenic	6444	ENST00000517913.5	SGCD	-141404
20	39877332	39877634	Distal Intergenic	100505663	ENST00000669808.1	LINC01370	-126582
6	128642394	128642675	Distal Intergenic	5796	ENST00000368226.8	PTPRK	-121720
20	59456582	59456894	Distal Intergenic	116154	ENST00000359926.7	PHACTR3	-120615
16	85436749	85437292	Intron (ENST00000637419.1/23199, intron 2 of 2)	23199	ENST00000635906.1	GSE1	-118675
20	48097653	48097934	Distal Intergenic	101927457	ENST00000671461.1	NA	-107526
12	127165917	127166216	Intron (ENST00000650869.1/ENST00000650869.1, intron 1 of 4)	101927592	ENST00000658026.1	RP11-575F12.1	-105352
7	65269478	65269986	Exon (ENST00000632111.1/ENST00000632111.1, exon 1 of 3)	168374	ENST00000328747.11	ZNF92	-103813
9	135244323	135244613	Distal Intergenic	157927	ENST00000623103.1	NA	-98636
21	15140520	15140901	Distal Intergenic	8204	ENST00000637630.1	NRIP1	-74584
21	29676132	29676413	Intron (ENST00000327783.8/2897, intron 3 of 17)	642976	ENST00000455392.6	NA	-71762
2	733613	733908	Distal Intergenic	129787	ENST00000432667.5	TMEM18	-56207
12	103321962	103322304	Intron (ENST00000547347.5/374470, intron 4 of 10)	374470	ENST00000549927.5	C12orf42	-52109
17	50919732	50920099	Distal Intergenic	10140	ENST00000268957.3	TOB1	-51754
16	87550377	87550846	Distal Intergenic	57338	ENST00000537256.5	JPH3	-50989
13	111547522	111547892	Distal Intergenic	105370369	ENST00000401043.3	RP11-65D24.1	-48117
11	16924783	16925116	Intron (ENST00000531066.6/144100, intron 3 of 26)	144100	ENST00000528637.5	PLEKHA7	-43164
10	87618864	87619145	Intron (ENST00000438082.1/ENST00000438082.1, intron 1 of 3)	9060	ENST00000361175.8	PAPSS2	-40468
6	34196166	34196500	Distal Intergenic	3159	ENST00000447654.5	HMGA1	-40373
1	3355941	3356222	Intron (ENST00000511072.5/63976, intron 3 of 15)	63976	ENST00000509860.1	PRDM16	-40269
13	102557292	102557573	Distal Intergenic	7174	ENST00000376052.5	TPP2	-39413
23	10117375	10117763	Exon (ENST00000380861.8/55841, exon 11 of 23)	1183	ENST00000421085.6	CLCN4	-39182
7	157426875	157427227	Distal Intergenic	101927914	ENST00000444158.1	AC006372.4	-39004
5	154647419	154647712	Distal Intergenic	100302284	ENST00000408625.1	MIR1303	-38064
5	42924477	42924758	Exon (ENST00000651306.1/ENST00000651306.1, exon 6 of 6)	6414	ENST00000514218.5	SEPP1	-37085
23	47523320	47524288	Distal Intergenic	369	ENST00000290277.10	ARAF	-36812
6	167421303	167421742	Distal Intergenic	6953	ENST00000491085.1	TCP10	-36793
20	1857451	1857819	Distal Intergenic	140885	ENST00000400068.7	SIRPA	-36348
9	18438408	18438689	Intron (ENST00000636209.1/92949, intron 2 of 3)	92949	ENST00000327883.11	ADAMTSL1	-35411
15	31265402	31265906	Distal Intergenic	283710	ENST00000558388.6	NA	-34564
9	124223292	124223668	Distal Intergenic	10783	ENST00000540326.5	NEK6	-33938
18	11947228	11947531	Distal Intergenic	3613	ENST00000588752.5	IMPA2	-33494
8	143464115	143464486	Intron (ENST00000262577.6/23144, intron 9 of 11)	389692	ENST00000333480.3	MAFA	-33383
14	100192809	100193327	Distal Intergenic	123099	ENST00000305631.7	DEGS2	-33164
10	86399954	86400350	Exon (ENST00000670831.1/ENST00000670831.1, exon 1 of 3)	2894	ENST00000327946.12	GRID1	-33159
4	123505437	123505913	Intron (ENST00000503950.1/ENST00000503950.1, intron 2 of 2)	285419	ENST00000666328.1	LINC01091	-33113
1	28296574	28296996	Distal Intergenic	54797	ENST00000479574.5	MED18	-32006
2	120313879	120314218	Distal Intergenic	3625	ENST00000295228.4	INHBB	-31918
1	161399530	161400230	Exon (ENST00000636161.1/ENST00000636161.1, exon 1 of 2)	257177	ENST00000367974.1	CFAP126	-31656
8	30689887	30690170	Intron (ENST00000221130.11/2936, intron 8 of 12)	2961	ENST00000355904.9	GTF2E2	-31651
18	23401549	23401907	Intron (ENST00000581444.5/85019, intron 3 of 15)	85019	ENST00000583048.5	TMEM241	-31268
1	27520648	27520987	Distal Intergenic	10163	ENST00000618852.5	WASF2	-30481
10	67725867	67726252	Distal Intergenic	29119	ENST00000433211.7	CTNNA3	-29672
5	138241947	138242228	Distal Intergenic	8697	ENST00000394884.7	CDC23	-28604
12	31229476	31229814	Distal Intergenic	144203	ENST00000641844.2	OVOS2	-28241
12	62631796	62632242	Distal Intergenic	283416	ENST00000408887.3	NA	-28106
6	157954583	157954919	Distal Intergenic	8871	ENST00000355585.9	SYNJ2	-26944
3	170331167	170331507	Distal Intergenic	6498	ENST00000477216.1	SKIL	-26171
1	30783029	30783310	Distal Intergenic	7805	ENST00000294507.4	LAPTM5	-25255
5	59917811	59918312	Intron (ENST00000502484.6/5144, intron 3 of 16)	5144	ENST00000340635.11	PDE4D	-24085
13	36154883	36155212	Distal Intergenic	9201	ENST00000379892.4	DCLK1	-23577
3	177159064	177159345	Intron (ENST00000430069.5/79718, intron 1 of 15)	79718	ENST00000636478.1	TBL1XR1	-22819
10	132421330	132421611	Distal Intergenic	170393	ENST00000490765.4	NA	-22716
12	81390653	81390976	Intron (ENST00000546936.2/ENST00000546936.2, intron 1 of 2)	8499	ENST00000553058.5	PPFIA2	-21230
19	39053640	39054159	Distal Intergenic	126433	ENST00000600828.5	FBXO27	-20855
6	43275074	43275425	Intron (ENST00000259750.9/84630, intron 13 of 14)	10864	ENST00000480882.5	SLC22A7	-20269
13	22020351	22020757	Distal Intergenic	100506622	ENST00000657205.1	LINC00540	-20215
18	12287664	12287945	Distal Intergenic	84617	ENST00000590693.5	TUBB6	-19724
20	1874386	1874819	Distal Intergenic	140885	ENST00000400068.7	SIRPA	-19348
16	30805530	30805857	Distal Intergenic	23361	ENST00000262525.6	ZNF629	-18325
5	150582318	150582806	Distal Intergenic	11346	ENST00000394243.5	SYNPO	-18274
5	139765533	139765963	Distal Intergenic	101929696	ENST00000657032.1	CTB-35F21.2	-18127
19	2193839	2194144	Intron (ENST00000398665.8/84444, intron 6 of 27)	84444	ENST00000591498.1	DOT1L	-18093
14	99552563	99552995	Intron (ENST00000380243.9/317762, intron 1 of 5)	317762	ENST00000557576.5	CCDC85C	-16475
1	165597975	165598435	Exon (ENST00000669787.1/ENST00000669787.1, exon 1 of 4)	400794	ENST00000416424.5	RP11-280O1.2	-15820
2	232503096	232503490	Distal Intergenic	9427	ENST00000304546.6	ECEL1	-15262
1	230728992	230729385	Intron (ENST00000412344.1/183, intron 1 of 1)	183	ENST00000366667.5	AGT	-14870
20	818860	819141	Distal Intergenic	83541	ENST00000381941.8	FAM110A	-14574
7	154913594	154914200	Distal Intergenic	100132707	ENST00000661090.1	PAXIP1-AS2	-14260
11	68298123	68298492	Distal Intergenic	4041	ENST00000294304.12	LRP5	-14099
5	73216023	73216304	Intron (ENST00000654696.1/ENST00000654696.1, intron 1 of 4)	340090	ENST00000664281.1	NA	-14050
7	158546808	158547089	Intron (ENST00000389413.7/5799, intron 1 of 21)	693180	ENST00000384905.1	MIR595	-13995
20	37636705	37637004	Distal Intergenic	100861522	ENST00000457816.1	LINC00489	-13586
20	36064536	36064905	Exon (ENST00000661851.1/ENST00000661851.1, exon 1 of 4)	647979	ENST00000565493.2	NORAD	-13518
2	237471601	237471949	Distal Intergenic	79083	ENST00000422695.5	MLPH	-13479
20	62489353	62489894	Distal Intergenic	140628	ENST00000252997.3	GATA5	-13358
7	156993205	156993625	Downstream (<1kb)	105375606	ENST00000429228.1	NA	-12682
9	91898939	91899220	Intron (ENST00000375715.5/4920, intron 1 of 12)	4920	ENST00000550066.5	ROR2	-11740
2	202364376	202364657	Distal Intergenic	659	ENST00000374580.10	BMPR2	-11670
2	240832439	240832801	Distal Intergenic	547	ENST00000650130.1	KIF1A	-11403
19	952479	953138	Intron (ENST00000263620.8/1820, intron 3 of 8)	1820	ENST00000585733.2	ARID3A	-11151
13	113939950	113940384	Distal Intergenic	100861555	ENST00000562710.1	LINC00565	-11106
2	240857319	240857802	Distal Intergenic	189	ENST00000307503.4	AGXT	-11022
2	241540179	241540460	Distal Intergenic	666	ENST00000641230.1	BOK	-10964
16	84027615	84028110	Intron (ENST00000299709.7/146167, intron 5 of 9)	146167	ENST00000568003.1	SLC38A8	-10859
17	18988617	18988994	Intron (ENST00000317977.10/125206, intron 8 of 14)	644815	ENST00000580115.1	FAM83G	-10729
2	130744440	130744893	Intron (ENST00000662920.1/ENST00000662920.1, intron 1 of 1)	205147	ENST00000321420.4	AMER3	-10542
17	40111238	40111560	Distal Intergenic	339287	ENST00000398532.9	MSL1	-10411
6	167706394	167706675	Distal Intergenic	441178	ENST00000644320.2	RP11-351J23.1	-10104
16	84638279	84638625	Distal Intergenic	79786	ENST00000564996.6	KLHL36	-9886
17	1810662	1811055	Intron (ENST00000305513.12/114826, intron 3 of 10)	114826	ENST00000491788.1	SMYD4	-9857
6	84774153	84774509	Distal Intergenic	9096	ENST00000369663.10	TBX18	-9555
7	151745157	151745438	Intron (ENST00000287878.9/51422, intron 3 of 15)	51422	ENST00000492843.6	PRKAG2	-8843
19	4759718	4760251	Distal Intergenic	284424	ENST00000658818.1	MIR7-3HG	-8780
22	38353103	38353448	Intron (ENST00000400206.7/102800317, intron 4 of 14)	102800317	ENST00000428606.1	CSNK1E	-8669
19	13061155	13061436	Intron (ENST00000397661.6/4784, intron 2 of 9)	4784	ENST00000588680.1	NFIX	-8567
17	21275752	21276279	Distal Intergenic	5606	ENST00000395491.6	MAP2K3	-8393
16	1144529	1144874	Distal Intergenic	8912	ENST00000348261.11	CACNA1H	-8232
11	73779476	73779809	Distal Intergenic	51642	ENST00000508278.6	MRPL48	-8063
20	50251068	50251351	Intron (ENST00000651976.1/ENST00000651976.1, intron 2 of 5)	100506115	ENST00000651466.1	NA	-7668
16	58487788	58488092	3' UTR	65009	ENST00000561720.5	NDRG4	-7364
23	153634821	153635223	Distal Intergenic	1852	ENST00000477033.1	DUSP9	-7269
12	26114334	26114814	Distal Intergenic	8082	ENST00000538142.5	SSPN	-7177
2	239114946	239115227	Exon (ENST00000656551.1/ENST00000656551.1, exon 1 of 2)	9759	ENST00000460235.1	HDAC4	-6842
16	81685012	81685293	Intron (ENST00000537098.7/80790, intron 10 of 20)	80790	ENST00000565680.1	CMIP	-6363
2	231050372	231050701	Distal Intergenic	5707	ENST00000373635.8	PSMD1	-6163
20	63478751	63479097	Distal Intergenic	3785	ENST00000626839.2	KCNQ2	-6074
8	140464530	140464811	Distal Intergenic	83696	ENST00000389328.8	TRAPPC9	-5951
16	56264226	56264543	Intron (ENST00000262493.12/2775, intron 2 of 8)	2775	ENST00000639055.1	GNAO1	-5696
17	358590	359001	Intron (ENST00000573780.5/9501, intron 1 of 4)	9501	ENST00000323434.12	RPH3AL	-5493
20	21564424	21564719	Distal Intergenic	101929625	ENST00000623256.3	NA	-5257
13	113631800	113632110	Exon (ENST00000465174.1/7027, exon 5 of 7)	7027	ENST00000494812.1	TFDP1	-5041
17	3921494	3921850	Downstream (2-3kb)	5023	ENST00000571637.1	P2RX1	-5018
17	81966829	81967220	Distal Intergenic	147111	ENST00000425009.1	NOTUM	-4989
16	3695946	3696287	Intron (ENST00000246957.10/10131, intron 1 of 17)	10131	ENST00000571538.5	TRAP1	-4813
9	136691774	136692276	Distal Intergenic	10555	ENST00000371696.7	AGPAT2	-4317
22	50293827	50294215	Intron (ENST00000449103.5/23654, intron 2 of 36)	23654	ENST00000411680.1	PLXNB2	-4266
1	17575978	17576452	Intron (ENST00000361221.8/55160, intron 1 of 28)	55160	ENST00000375415.5	ARHGEF10L	-4101
20	50790651	50790932	Distal Intergenic	55653	ENST00000358791.9	BCAS4	-3962
1	206048626	206049055	Intron (ENST00000647075.1/ENST00000647075.1, intron 2 of 3)	440712	ENST00000582596.5	C1orf186	-3790
3	49873562	49873947	Exon (ENST00000423971.2/ENST00000423971.2, exon 1 of 1)	79012	ENST00000480398.2	CAMKV	-3627
10	132880388	132880686	Intron (ENST00000368586.10/54777, intron 28 of 57)	54777	ENST00000417862.2	CFAP46	-3480
2	239111579	239111884	Exon (ENST00000345617.7/9759, exon 14 of 27)	9759	ENST00000460235.1	HDAC4	-3475
16	57606917	57607316	Distal Intergenic	9289	ENST00000565587.5	ADGRG1	-3336
1	3234455	3234736	Intron (ENST00000511072.5/63976, intron 2 of 15)	63976	ENST00000512462.5	PRDM16	-3195
17	36483094	36483438	Distal Intergenic	9326	ENST00000619730.4	ZNHIT3	-3191
19	11265708	11266089	Distal Intergenic	57572	ENST00000294618.12	DOCK6	-3184
20	3218468	3218749	Exon (ENST00000483354.5/3704, exon 5 of 7)	3704	ENST00000472295.1	ITPA	-3004
1	228272869	228273150	Promoter (2-3kb)	84033	ENST00000659732.1	OBSCN	-2984
9	134382612	134383144	Promoter (2-3kb)	6256	ENST00000649020.1	RXRA	-2978
19	2762518	2762799	Promoter (2-3kb)	6449	ENST00000591984.1	SGTA	-2976
8	90098362	90098643	Promoter (2-3kb)	793	ENST00000523716.5	CALB1	-2887
9	114081153	114081443	Promoter (2-3kb)	259	ENST00000603230.1	AMBP	-2825
12	114686960	114687322	Promoter (2-3kb)	6926	ENST00000349155.7	TBX3	-2785
12	111403046	111403360	Promoter (2-3kb)	10019	ENST00000341259.6	SH2B3	-2588
20	62562117	62562398	Promoter (2-3kb)	406923	ENST00000347538.2	MIR1-1HG	-2514
17	41908105	41908410	Promoter (2-3kb)	47	ENST00000588547.1	ACLY	-2464
9	132579876	132580157	Promoter (2-3kb)	56751	ENST00000263610.7	BARHL1	-2449
2	240874039	240874559	Promoter (2-3kb)	189	ENST00000470255.1	AGXT	-2354
11	76208821	76209137	Promoter (2-3kb)	7481	ENST00000322563.8	WNT11	-2319
20	62794033	62794323	Promoter (2-3kb)	55257	ENST00000370487.5	MRGBP	-2150
14	50003344	50003682	Promoter (2-3kb)	283551	ENST00000655269.1	LINC01588	-2056
22	50484424	50484935	Promoter (1-2kb)	55586	ENST00000395733.7	MIOX	-1849
20	62950651	62950932	Promoter (1-2kb)	63910	ENST00000370349.7	SLC17A9	-1775
9	18824039	18824377	Promoter (1-2kb)	92949	ENST00000380545.9	ADAMTSL1	-1761
2	218396088	218396562	Promoter (1-2kb)	58190	ENST00000491064.5	CTDSP1	-1694
16	21168542	21168823	Promoter (1-2kb)	57146	ENST00000573688.1	TMEM159	-1649
19	1424379	1424712	Promoter (1-2kb)	26528	ENST00000585485.2	DAZAP1	-1637
19	12789493	12789929	Promoter (1-2kb)	3726	ENST00000302754.6	JUNB	-1557
22	30423234	30423914	Promoter (1-2kb)	200312	ENST00000431544.2	RNF215	-1463
5	172660317	172660752	Promoter (1-2kb)	100847029	ENST00000581891.1	MIR5003	-1413
16	8863204	8863960	Promoter (1-2kb)	23589	ENST00000614449.4	CARHSP1	-1394
14	54565065	54565803	Promoter (1-2kb)	23034	ENST00000554335.5	SAMD4A	-1294
13	113724924	113725289	Promoter (1-2kb)	6011	ENST00000545304.1	NA	-1197
1	114512347	114512673	Promoter (1-2kb)	51592	ENST00000358465.7	TRIM33	-1144
15	73253258	73253589	Promoter (1-2kb)	4756	ENST00000558807.1	NEO1	-1128
14	104688076	104688502	Promoter (1-2kb)	64423	ENST00000330634.11	INF2	-1104
14	64736556	64736992	Promoter (1-2kb)	26030	ENST00000471182.6	PLEKHG3	-1023
21	42760959	42761240	Promoter (<=1kb)	5152	ENST00000466472.1	PDE9A	-974
6	50820495	50820822	Promoter (<=1kb)	7021	ENST00000489228.1	TFAP2B	-963
12	52927357	52927712	Promoter (<=1kb)	3856	ENST00000552150.5	KRT8	-888
2	239299525	239299952	Promoter (<=1kb)	9759	ENST00000463007.5	HDAC4	-886
6	37171283	37171584	Promoter (<=1kb)	5292	ENST00000468243.5	PIM1	-884
12	57127337	57127625	Promoter (<=1kb)	4035	ENST00000243077.8	LRP1	-858
19	49017918	49018253	Promoter (<=1kb)	3972	ENST00000649238.2	LHB	-828
6	98833515	98833820	Promoter (<=1kb)	5454	ENST00000328345.8	POU3F2	-754
20	31603987	31604560	Promoter (<=1kb)	3397	ENST00000376105.4	ID1	-723
16	58024655	58025034	Promoter (<=1kb)	4324	ENST00000219271.4	MMP15	-720
20	62795407	62795760	Promoter (<=1kb)	55257	ENST00000370487.5	MRGBP	-713
1	10651763	10652313	Promoter (<=1kb)	54897	ENST00000490176.1	CASZ1	-663
9	112143239	112143520	Promoter (<=1kb)	64420	ENST00000532348.1	SUSD1	-651
13	113364777	113365118	Promoter (<=1kb)	79774	ENST00000375430.8	GRTP1	-629
12	45728801	45729082	Promoter (<=1kb)	196528	ENST00000334344.11	ARID2	-624
2	240896745	240897223	Promoter (<=1kb)	79919	ENST00000388934.5	C2orf54	-589
14	104678329	104678743	Promoter (<=1kb)	100616300	ENST00000582316.1	MIR4710	-580
6	87151946	87152254	Promoter (<=1kb)	23036	ENST00000392985.3	ZNF292	-579
16	30527371	30527652	Promoter (<=1kb)	79724	ENST00000562803.1	ZNF768	-550
10	45373381	45373662	Promoter (<=1kb)	240	ENST00000542434.5	ALOX5	-514
2	14634259	14634578	Promoter (<=1kb)	151354	ENST00000497769.2	FAM84A	-513
19	33065396	33065793	Promoter (<=1kb)	85415	ENST00000588388.5	RHPN2	-508
10	133378327	133378771	Promoter (<=1kb)	196743	ENST00000357296.7	PAOX	-490
2	24361185	24361466	Promoter (<=1kb)	50618	ENST00000355123.8	ITSN2	-471
20	38646075	38646593	Promoter (<=1kb)	343578	ENST00000414158.1	ARHGAP40	-470
10	101061099	101061380	Promoter (<=1kb)	81621	ENST00000370200.5	KAZALD1	-461
17	62065722	62066062	Promoter (<=1kb)	9969	ENST00000397786.7	MED13	-444
20	3174022	3174409	Promoter (<=1kb)	9762	ENST00000337576.6	LZTS3	-430
17	39460692	39461068	Promoter (<=1kb)	51755	ENST00000447079.5	CDK12	-418
1	26695297	26695599	Promoter (<=1kb)	8289	ENST00000324856.13	ARID1A	-416
10	110007182	110007556	Promoter (<=1kb)	120	ENST00000277900.12	ADD3	-408
6	136290238	136290540	Promoter (<=1kb)	9774	ENST00000628517.2	BCLAF1	-387
9	137229962	137230380	Promoter (<=1kb)	142680	ENST00000538474.5	SLC34A3	-377
7	5429288	5429703	Promoter (<=1kb)	100129484	ENST00000610122.1	RP11-1275H24.1	-361
4	18022236	18022517	Promoter (<=1kb)	254251	ENST00000635767.1	LCORL	-360
9	131288753	131289115	Promoter (<=1kb)	84814	ENST00000645295.1	PLPP7	-344
12	120361846	120362144	Promoter (<=1kb)	4440	ENST00000546622.1	MSI1	-338
1	50968091	50968372	Promoter (<=1kb)	1031	ENST00000396148.2	CDKN2C	-334
14	104864625	104864943	Promoter (<=1kb)	283638	ENST00000414716.8	CEP170B	-325
19	36026547	36026832	Promoter (<=1kb)	25999	ENST00000585466.1	CLIP3	-322
19	28468704	28469070	Promoter (<=1kb)	100420587	ENST00000592716.1	AC005307.5	-320
17	76121894	76122284	Promoter (<=1kb)	23265	ENST00000589507.6	EXOC7	-318
1	21669672	21670036	Promoter (<=1kb)	5909	ENST00000290101.8	RAP1GAP	-309
19	19063358	19063687	Promoter (<=1kb)	284439	ENST00000318596.8	SLC25A42	-307
11	65422099	65422493	Promoter (<=1kb)	283131	ENST00000501122.2	NEAT1	-305
23	24054225	24054644	Promoter (<=1kb)	1968	ENST00000487075.1	EIF2S3	-302
17	80147438	80147892	Promoter (<=1kb)	9775	ENST00000647795.1	EIF4A3	-287
1	20486494	20487140	Promoter (<=1kb)	55450	ENST00000375078.4	CAMK2N1	-284
14	100155992	100156273	Promoter (<=1kb)	123099	ENST00000557117.1	DEGS2	-275
14	104723384	104723912	Promoter (<=1kb)	122622	ENST00000330877.6	ADSSL1	-274
16	971271	971552	Promoter (<=1kb)	64788	ENST00000262301.15	LMF1	-272
16	971271	971552	Promoter (<=1kb)	64788	ENST00000262301.15	RP11-161M6.2	-272
13	42271533	42271898	Promoter (<=1kb)	11215	ENST00000025301.4	AKAP11	-254
12	104138483	104138764	Promoter (<=1kb)	4801	ENST00000550881.1	NFYB	-242
1	211579402	211579813	Promoter (<=1kb)	7779	ENST00000367001.5	SLC30A1	-241
14	21103820	21104101	Promoter (<=1kb)	51222	ENST00000555697.1	ZNF219	-241
16	4263973	4264254	Promoter (<=1kb)	7023	ENST00000572393.1	TFAP4	-236
4	173334668	173335008	Promoter (<=1kb)	3148	ENST00000511316.1	HMGB2	-236
4	7103628	7103935	Promoter (<=1kb)	730971	ENST00000663544.1	NA	-234
8	17801140	17801430	Promoter (<=1kb)	57509	ENST00000523718.5	MTUS1	-223
14	61696032	61696338	Promoter (<=1kb)	100750246	ENST00000557544.1	HIF1A-AS1	-209
5	33935902	33936183	Promoter (<=1kb)	51289	ENST00000330120.5	RXFP3	-203
17	79797265	79797546	Promoter (<=1kb)	57332	ENST00000269385.9	CBX8	-188
15	63504067	63504348	Promoter (<=1kb)	9960	ENST00000540797.5	USP3	-163
2	191020483	191020764	Promoter (<=1kb)	6772	ENST00000454414.5	STAT1	-163
20	46364619	46364900	Promoter (<=1kb)	51006	ENST00000317734.12	SLC35C2	-161
17	41521169	41521493	Promoter (<=1kb)	3866	ENST00000393974.7	KRT15	-150
11	13668118	13668521	Promoter (<=1kb)	84188	ENST00000354817.8	FAR1	-147
16	31472665	31472949	Promoter (<=1kb)	7041	ENST00000562566.5	TGFB1I1	-131
17	8156637	8156990	Promoter (<=1kb)	5187	ENST00000581395.5	PER1	-131
19	55640521	55640858	Promoter (<=1kb)	51157	ENST00000590190.1	ZNF580	-127
9	132355105	132355386	Promoter (<=1kb)	23064	ENST00000224140.6	SETX	-119
1	204190441	204190744	Promoter (<=1kb)	5972	ENST00000638118.1	REN	-117
5	59039626	59040035	Promoter (<=1kb)	5144	ENST00000515011.5	PDE4D	-111
10	92574202	92574486	Promoter (<=1kb)	3416	ENST00000265986.11	IDE	-109
5	98929064	98929459	Promoter (<=1kb)	1105	ENST00000614616.4	CHD1	-107
3	42501531	42501812	Promoter (<=1kb)	7433	ENST00000450274.5	VIPR1	-100
18	48538649	48538936	Promoter (<=1kb)	9811	ENST00000256413.8	CTIF	-95
12	45990678	45991243	Promoter (<=1kb)	9169	ENST00000395454.6	SCAF11	-94
1	26336476	26336843	Promoter (<=1kb)	55057	ENST00000520372.5	AIM1L	-93
23	54044263	54044726	Promoter (<=1kb)	23133	ENST00000338946.10	PHF8	-89
22	37212559	37212995	Promoter (<=1kb)	6753	ENST00000610913.2	SSTR3	-82
9	130712594	130712942	Promoter (<=1kb)	25	ENST00000372348.7	ABL1	-74
18	35972227	35972552	Promoter (<=1kb)	83608	ENST00000610527.4	C18orf21	-73
5	90529654	90529996	Promoter (<=1kb)	116068	ENST00000453259.2	LYSMD3	-70
20	41317736	41318018	Promoter (<=1kb)	23051	ENST00000559296.1	ZHX3	-64
21	32612661	32612942	Promoter (<=1kb)	56683	ENST00000300260.7	C21orf59	-58
17	7383655	7384191	Promoter (<=1kb)	8711	ENST00000577009.1	TNK1	-56
2	26562237	26562538	Promoter (<=1kb)	339778	ENST00000409392.5	C2orf70	-47
2	27442008	27442321	Promoter (<=1kb)	200634	ENST00000543753.5	KRTCAP3	-45
8	20304008	20304289	Promoter (<=1kb)	11178	ENST00000381569.5	LZTS1	-45
12	39443433	39443919	Promoter (<=1kb)	55605	ENST00000361961.7	KIF21A	-43
23	18425259	18425540	Promoter (<=1kb)	6792	ENST00000379996.7	CDKL5	-43
3	23917385	23917666	Promoter (<=1kb)	6138	ENST00000354811.5	RPL15	-39
13	95642063	95642344	Promoter (<=1kb)	22873	ENST00000466569.1	DZIP1	-34
19	42423256	42423537	Promoter (<=1kb)	3991	ENST00000602000.1	LIPE	-34
9	34329164	34329472	Promoter (<=1kb)	318	ENST00000346365.8	NUDT2	-34
22	21652626	21652949	Promoter (<=1kb)	100126318	ENST00000390813.1	MIR301B	-32
3	133038071	133038360	Promoter (<=1kb)	66000	ENST00000514529.5	TMEM108	-31
7	100538866	100539173	Promoter (<=1kb)	3268	ENST00000300176.9	AGFG2	-30
3	9749530	9749917	Promoter (<=1kb)	4968	ENST00000302003.11	OGG1	-27
9	2622482	2622763	Promoter (<=1kb)	401491	ENST00000671040.1	VLDLR-AS1	-25
6	7313252	7313594	Promoter (<=1kb)	6745	ENST00000483409.1	SSR1	-21
12	2890531	2890871	Promoter (<=1kb)	7289	ENST00000544943.5	TULP3	-16
19	45091539	45091820	Promoter (<=1kb)	105372419	ENST00000655031.1	CTB-179K24.3	-16
7	139109365	139109666	Promoter (<=1kb)	56829	ENST00000464606.5	ZC3HAV1	-11
6	44000270	44000570	Promoter (<=1kb)	221416	ENST00000442114.6	C6orf223	-10
1	6579479	6579985	Promoter (<=1kb)	3104	ENST00000377674.9	ZBTB48	-9
1	84505927	84506295	Promoter (<=1kb)	100505741	ENST00000484939.1	NA	-5
9	79571453	79571768	Promoter (<=1kb)	7091	ENST00000376544.7	TLE4	-5
1	1324301	1324603	Promoter (<=1kb)	54973	ENST00000470679.3	CPSF3L	0
1	1407090	1407587	Promoter (<=1kb)	55052	ENST00000344843.12	MRPL20	0
1	3611159	3611461	Promoter (<=1kb)	1953	ENST00000485002.6	MEGF6	0
1	10430570	10431021	Promoter (<=1kb)	100526739	ENST00000602296.6	APITD1-CORT	0
1	11980119	11980667	Promoter (<=1kb)	9927	ENST00000444836.5	MFN2	0
1	15152697	15153220	Promoter (<=1kb)	200197	ENST00000667108.1	TMEM51-AS1	0
1	15975833	15976141	Promoter (<=1kb)	7709	ENST00000375743.8	ZBTB17	0
1	19210168	19210641	Promoter (<=1kb)	101927895	ENST00000437898.1	NA	0
1	23368067	23368501	Promoter (<=1kb)	80818	ENST00000374608.3	ZNF436	0
1	23368672	23369084	Promoter (<=1kb)	148898	ENST00000458053.4	NA	0
1	23959142	23959944	Promoter (<=1kb)	55629	ENST00000374468.1	PNRC2	0
1	25820237	25820540	Promoter (<=1kb)	56181	ENST00000526158.5	MTFR1L	0
1	27490059	27490340	Promoter (<=1kb)	10163	ENST00000618852.5	WASF2	0
1	28736623	28737092	Promoter (<=1kb)	51441	ENST00000373812.8	YTHDF2	0
1	31065811	31066130	Promoter (<=1kb)	9698	ENST00000373741.8	PUM1	0
1	32072780	32073195	Promoter (<=1kb)	55116	ENST00000438825.5	TMEM39B	0
1	32205507	32205937	Promoter (<=1kb)	55721	ENST00000291358.10	IQCC	0
1	32361881	32362247	Promoter (<=1kb)	100128071	ENST00000432622.1	FAM229A	0
1	32650911	32651239	Promoter (<=1kb)	5928	ENST00000414241.7	RBBP4	0
1	39691242	39691624	Promoter (<=1kb)	51440	ENST00000372844.8	HPCAL4	0
1	40691737	40692119	Promoter (<=1kb)	100130557	ENST00000606277.1	NA	0
1	42456453	42456750	Promoter (<=1kb)	79717	ENST00000372560.3	PPCS	0
1	45499796	45500157	Promoter (<=1kb)	126661	ENST00000629482.3	NA	0
1	45750538	45750972	Promoter (<=1kb)	3652	ENST00000359942.8	IPP	0
1	46132498	46133147	Promoter (<=1kb)	8503	ENST00000262741.10	PIK3R3	0
1	46132498	46133147	Promoter (<=1kb)	8503	ENST00000262741.10	RP11-322N21.2	0
1	46132498	46133147	Promoter (<=1kb)	8503	ENST00000262741.10	RP4-533D7.6	0
1	48471914	48472254	Promoter (<=1kb)	54558	ENST00000371847.8	SPATA6	0
1	53220392	53220724	Promoter (<=1kb)	54987	ENST00000294360.5	C1orf123	0
1	53238313	53238642	Promoter (<=1kb)	100507564	ENST00000458151.2	RP5-1024G6.5	0
1	53838071	53838526	Promoter (<=1kb)	55706	ENST00000371429.4	NDC1	0
1	54542059	54542341	Promoter (<=1kb)	26027	ENST00000481208.5	ACOT11	0
1	68496635	68497039	Promoter (<=1kb)	101927220	ENST00000428732.1	DEPDC1-AS1	0
1	70205395	70205686	Promoter (<=1kb)	55631	ENST00000370952.4	LRRC40	0
1	77219388	77219689	Promoter (<=1kb)	10026	ENST00000370812.8	PIGK	0
1	94418046	94418556	Promoter (<=1kb)	5825	ENST00000370214.9	ABCD3	0
1	100895069	100895350	Promoter (<=1kb)	2135	ENST00000535414.5	EXTL2	0
1	109656057	109656357	Promoter (<=1kb)	2948	ENST00000369836.9	GSTM4	0
1	109763629	109764215	Promoter (<=1kb)	79574	ENST00000361852.8	EPS8L3	0
1	110407467	110407874	Promoter (<=1kb)	101410535	ENST00000457535.5	NA	0
1	110963758	110964183	Promoter (<=1kb)	55791	ENST00000369763.5	LRIF1	0
1	150269044	150269325	Promoter (<=1kb)	51107	ENST00000414276.6	APH1A	0
1	151146489	151146773	Promoter (<=1kb)	10500	ENST00000368914.7	SEMA6C	0
1	151790394	151790743	Promoter (<=1kb)	11022	ENST00000525790.5	TDRKH	0
1	154220686	154221086	Promoter (<=1kb)	9898	ENST00000613315.4	UBAP2L	0
1	161117915	161118251	Promoter (<=1kb)	4817	ENST00000496768.5	NIT1	0
1	166989064	166989511	Promoter (<=1kb)	84944	ENST00000367870.6	MAEL	0
1	186375001	186375368	Promoter (<=1kb)	7175	ENST00000367478.9	TPR	0
1	186680258	186680539	Promoter (<=1kb)	5743	ENST00000367468.10	PTGS2	0
1	202966513	202966794	Promoter (<=1kb)	51706	ENST00000446185.1	CYB5R1	0
1	204213722	204214028	Promoter (<=1kb)	127845	ENST00000308302.4	GOLT1A	0
1	207644951	207645383	Promoter (<=1kb)	1379	ENST00000531844.5	CR1L	0
1	207751763	207752150	Promoter (<=1kb)	4179	ENST00000322875.8	CD46	0
1	209784486	209784767	Promoter (<=1kb)	148304	ENST00000294811.2	C1orf74	0
1	212791595	212792155	Promoter (<=1kb)	128387	ENST00000532324.5	TATDN3	0
1	220690171	220690452	Promoter (<=1kb)	79762	ENST00000294889.6	C1orf115	0
10	5813281	5813867	Promoter (<=1kb)	2665	ENST00000380191.9	GDI2	0
10	14954055	14954358	Promoter (<=1kb)	64421	ENST00000378278.7	DCLRE1C	0
10	43397000	43397392	Promoter (<=1kb)	3185	ENST00000544000.5	HNRNPF	0
10	44959332	44959686	Promoter (<=1kb)	220980	ENST00000659078.1	TMEM72-AS1	0
10	69124122	69124505	Promoter (<=1kb)	9559	ENST00000395098.5	VPS26A	0
10	73744326	73744639	Promoter (<=1kb)	9632	ENST00000345254.9	SEC24C	0
10	73781817	73782258	Promoter (<=1kb)	118487	ENST00000372837.3	CHCHD1	0
10	80078624	80079298	Promoter (<=1kb)	219347	ENST00000412298.5	NA	0
10	102055902	102056254	Promoter (<=1kb)	79591	ENST00000370033.9	C10orf76	0
10	103396368	103396649	Promoter (<=1kb)	22984	ENST00000649849.1	PDCD11	0
10	104232143	104232478	Promoter (<=1kb)	80217	ENST00000357060.7	CFAP43	0
11	624808	625230	Promoter (<=1kb)	53841	ENST00000397542.6	CDHR5	0
11	2400202	2400758	Promoter (<=1kb)	10078	ENST00000380996.9	TSSC4	0
11	3808472	3808811	Promoter (<=1kb)	27315	ENST00000525937.1	PGAP2	0
11	7020239	7020697	Promoter (<=1kb)	338323	ENST00000299481.4	NLRP14	0
11	10540685	10541053	Promoter (<=1kb)	50862	ENST00000533412.5	RNF141	0
11	22625357	22625716	Promoter (<=1kb)	2620	ENST00000528582.5	GAS2	0
11	27363001	27363523	Promoter (<=1kb)	91057	ENST00000328697.11	CCDC34	0
11	33039466	33039960	Promoter (<=1kb)	55346	ENST00000334274.9	TCP11L1	0
11	44065956	44066364	Promoter (<=1kb)	84680	ENST00000524990.5	ACCS	0
11	45285943	45286334	Promoter (<=1kb)	57586	ENST00000533332.1	SYT13	0
11	57324904	57325224	Promoter (<=1kb)	85456	ENST00000528882.5	TNKS1BP1	0
11	57741124	57741753	Promoter (<=1kb)	280636	ENST00000622257.4	C11orf31	0
11	61332802	61333166	Promoter (<=1kb)	1642	ENST00000543658.5	DDB1	0
11	61361740	61362245	Promoter (<=1kb)	220002	ENST00000540317.5	CYB561A3	0
11	61827872	61828236	Promoter (<=1kb)	9415	ENST00000517312.5	FADS2	0
11	62591602	62591957	Promoter (<=1kb)	64852	ENST00000308436.11	TUT1	0
11	63671484	63671776	Promoter (<=1kb)	25923	ENST00000535789.1	ATL3	0
11	64341751	64342331	Promoter (<=1kb)	102466815	ENST00000615925.1	MIR7155	0
11	65111575	65111903	Promoter (<=1kb)	7108	ENST00000526809.5	TM7SF2	0
11	65570138	65570477	Promoter (<=1kb)	10534	ENST00000531405.5	SSSCA1	0
11	65613823	65614509	Promoter (<=1kb)	4296	ENST00000309100.8	MAP3K11	0
11	65720422	65720814	Promoter (<=1kb)	84153	ENST00000644198.1	RNASEH2C	0
11	66371681	66371976	Promoter (<=1kb)	3177	ENST00000357440.7	SLC29A2	0
11	67391758	67392090	Promoter (<=1kb)	5883	ENST00000544620.5	RAD9A	0
11	67650600	67650926	Promoter (<=1kb)	91703	ENST00000255082.8	ACY3	0
11	71448234	71448733	Promoter (<=1kb)	1717	ENST00000407721.6	DHCR7	0
11	72237419	72237779	Promoter (<=1kb)	3636	ENST00000320683.7	INPPL1	0
11	77589655	77590188	Promoter (<=1kb)	282679	ENST00000313578.4	AQP11	0
11	78139449	78139843	Promoter (<=1kb)	100289388	ENST00000532831.1	KCTD21-AS1	0
11	87037746	87038078	Promoter (<=1kb)	65084	ENST00000340353.11	TMEM135	0
11	93741195	93741494	Promoter (<=1kb)	79101	ENST00000323981.6	TAF1D	0
11	102047329	102047746	Promoter (<=1kb)	85016	ENST00000434758.7	C11orf70	0
11	116829741	116830022	Promoter (<=1kb)	345	ENST00000227667.8	APOC3	0
11	117986093	117986499	Promoter (<=1kb)	3587	ENST00000227752.7	IL10RA	0
11	118634989	118635332	Promoter (<=1kb)	23187	ENST00000527500.5	PHLDB1	0
11	118911237	118911673	Promoter (<=1kb)	283149	ENST00000530293.1	BCL9L	0
11	124622948	124623234	Promoter (<=1kb)	84897	ENST00000529543.5	TBRG1	0
11	125111706	125112003	Promoter (<=1kb)	219854	ENST00000531909.5	TMEM218	0
11	125887492	125888010	Promoter (<=1kb)	219844	ENST00000526028.1	HYLS1	0
11	125904021	125904580	Promoter (<=1kb)	29118	ENST00000263576.11	DDX25	0
11	130916348	130916694	Promoter (<=1kb)	399979	ENST00000265909.8	SNX19	0
12	6310114	6310686	Promoter (<=1kb)	55200	ENST00000011684.11	PLEKHG6	0
12	6555683	6556400	Promoter (<=1kb)	25900	ENST00000336604.8	IFFO1	0
12	6568273	6568671	Promoter (<=1kb)	4839	ENST00000620535.4	NOP2	0
12	6607090	6607510	Promoter (<=1kb)	1108	ENST00000644480.2	CHD4	0
12	12357062	12357352	Promoter (<=1kb)	118426	ENST00000314565.9	BORCS5	0
12	45215863	45216351	Promoter (<=1kb)	196527	ENST00000426898.2	ANO6	0
12	47963520	47963801	Promoter (<=1kb)	79022	ENST00000550146.5	TMEM106C	0
12	48106016	48106297	Promoter (<=1kb)	29843	ENST00000549518.6	SENP1	0
12	49322963	49323268	Promoter (<=1kb)	10024	ENST00000549275.5	TROAP	0
12	51025881	51026460	Promoter (<=1kb)	4891	ENST00000644495.1	SLC11A2	0
12	51217644	51217925	Promoter (<=1kb)	5463	ENST00000636728.1	POU6F1	0
12	54588391	54588672	Promoter (<=1kb)	5502	ENST00000547431.5	PPP1R1A	0
12	55728780	55729068	Promoter (<=1kb)	967	ENST00000550050.5	CD63	0
12	76031565	76031903	Promoter (<=1kb)	22822	ENST00000602540.5	PHLDA1	0
12	76084615	76084925	Promoter (<=1kb)	4673	ENST00000618691.5	NAP1L1	0
12	93467258	93467693	Promoter (<=1kb)	28977	ENST00000549982.5	MRPL42	0
12	98515638	98515939	Promoter (<=1kb)	7112	ENST00000261210.9	TMPO	0
12	98593471	98593837	Promoter (<=1kb)	5250	ENST00000401722.7	SLC25A3	0
12	107685769	107686103	Promoter (<=1kb)	11137	ENST00000412830.8	PWP1	0
12	108515153	108515467	Promoter (<=1kb)	11153	ENST00000552695.6	FICD	0
12	112938364	112938645	Promoter (<=1kb)	4940	ENST00000551007.1	OAS3	0
12	113334877	113335158	Promoter (<=1kb)	80024	ENST00000552014.5	SLC8B1	0
12	120686819	120687326	Promoter (<=1kb)	9761	ENST00000228506.8	MLEC	0
12	120725650	120726177	Promoter (<=1kb)	35	ENST00000539690.1	ACADS	0
12	120978301	120978796	Promoter (<=1kb)	6927	ENST00000257555.10	HNF1A	0
12	123233046	123233327	Promoter (<=1kb)	10198	ENST00000606320.6	MPHOSPH9	0
12	123383652	123384036	Promoter (<=1kb)	387893	ENST00000330479.8	KMT5A	0
12	127060276	127060592	Promoter (<=1kb)	101927592	ENST00000651439.2	RP11-575F12.1	0
13	23433344	23433789	Promoter (<=1kb)	26278	ENST00000455470.6	SACS	0
13	27450035	27450396	Promoter (<=1kb)	219402	ENST00000461838.5	MTIF3	0
13	28718586	28719133	Promoter (<=1kb)	283537	ENST00000266943.10	SLC46A3	0
13	39037612	39037893	Promoter (<=1kb)	80209	ENST00000418503.1	PROSER1	0
13	44141782	44142288	Promoter (<=1kb)	105370183	ENST00000667227.1	NA	0
13	45464926	45465246	Promoter (<=1kb)	83548	ENST00000349995.10	COG3	0
13	48001190	48001488	Promoter (<=1kb)	8803	ENST00000643584.1	SUCLA2	0
13	99200483	99201002	Promoter (<=1kb)	100289373	ENST00000671580.1	UBAC2-AS1	0
14	22598172	22598453	Promoter (<=1kb)	63874	ENST00000428304.6	ABHD4	0
14	23320943	23321302	Promoter (<=1kb)	8106	ENST00000216727.8	PABPN1	0
14	24141232	24141832	Promoter (<=1kb)	51016	ENST00000560403.5	EMC9	0
14	24146639	24146981	Promoter (<=1kb)	55072	ENST00000559308.5	RNF31	0
14	24332294	24332623	Promoter (<=1kb)	196883	ENST00000554577.5	ADCY4	0
14	38207875	38208321	Promoter (<=1kb)	6751	ENST00000267377.3	SSTR1	0
14	39267124	39267405	Promoter (<=1kb)	4253	ENST00000396158.6	CTAGE5	0
14	51239928	51240227	Promoter (<=1kb)	81542	ENST00000555574.1	TMX1	0
14	55027012	55027293	Promoter (<=1kb)	11169	ENST00000360586.8	WDHD1	0
14	59484485	59484768	Promoter (<=1kb)	51528	ENST00000557560.5	JKAMP	0
14	64540364	64540670	Promoter (<=1kb)	102723809	ENST00000554918.1	RP11-973N13.4	0
14	75176098	75176613	Promoter (<=1kb)	10972	ENST00000303575.9	TMED10	0
14	96204520	96204820	Promoter (<=1kb)	624	ENST00000542454.2	BDKRB2	0
14	96502151	96502706	Promoter (<=1kb)	10914	ENST00000216277.12	PAPOLA	0
14	104752547	104753387	Promoter (<=1kb)	10572	ENST00000535554.4	SIVA1	0
15	32718432	32719165	Promoter (<=1kb)	100131315	ENST00000560363.1	RP11-758N13.1	0
15	35546116	35546481	Promoter (<=1kb)	100507466	ENST00000501169.3	DPH6-AS1	0
15	40763738	40764140	Promoter (<=1kb)	2644	ENST00000260447.6	GCHFR	0
15	40953279	40953693	Promoter (<=1kb)	79094	ENST00000617768.5	CHAC1	0
15	43510786	43511289	Promoter (<=1kb)	4130	ENST00000382031.5	MAP1A	0
15	50908320	50908729	Promoter (<=1kb)	23431	ENST00000561441.5	AP4E1	0
15	51622654	51622935	Promoter (<=1kb)	23312	ENST00000251076.9	DMXL2	0
15	72117545	72117885	Promoter (<=1kb)	4649	ENST00000564571.5	MYO9A	0
15	72231205	72231504	Promoter (<=1kb)	5315	ENST00000319622.10	PKM	0
15	72375750	72376063	Promoter (<=1kb)	3073	ENST00000567411.5	HEXA	0
15	74461176	74461556	Promoter (<=1kb)	440288	ENST00000564137.5	UBL7-AS1	0
15	76311137	76311663	Promoter (<=1kb)	2108	ENST00000557943.6	ETFA	0
15	78540381	78540662	Promoter (<=1kb)	5685	ENST00000560217.5	PSMA4	0
15	79922995	79923315	Promoter (<=1kb)	100528021	ENST00000615374.5	ST20-MTHFS	0
15	79923689	79924048	Promoter (<=1kb)	100528021	ENST00000479961.1	ST20-MTHFS	0
15	90249357	90249758	Promoter (<=1kb)	440307	ENST00000339615.9	TTLL13P	0
15	92904177	92904587	Promoter (<=1kb)	100422995	ENST00000577670.1	CHD2	0
16	1225071	1225498	Promoter (<=1kb)	25823	ENST00000234798.4	TPSG1	0
16	2513608	2513971	Promoter (<=1kb)	51005	ENST00000569317.1	AMDHD2	0
16	4343261	4343571	Promoter (<=1kb)	51025	ENST00000573236.5	PAM16	0
16	4538356	4539020	Promoter (<=1kb)	29965	ENST00000567695.6	CDIP1	0
16	8674321	8674748	Promoter (<=1kb)	18	ENST00000564714.5	ABAT	0
16	8868717	8868998	Promoter (<=1kb)	23589	ENST00000618335.4	CARHSP1	0
16	10944393	10944740	Promoter (<=1kb)	23274	ENST00000409790.6	CLEC16A	0
16	12803625	12804050	Promoter (<=1kb)	55313	ENST00000381774.9	CPPED1	0
16	23596192	23596496	Promoter (<=1kb)	4706	ENST00000562133.5	NDUFAB1	0
16	25257461	25257764	Promoter (<=1kb)	342357	ENST00000569150.1	ZKSCAN2	0
16	30065701	30066032	Promoter (<=1kb)	226	ENST00000642816.2	ALDOA	0
16	30075788	30076151	Promoter (<=1kb)	5531	ENST00000563732.5	PPP4C	0
16	30091723	30092020	Promoter (<=1kb)	6911	ENST00000395224.6	TBX6	0
16	56519889	56520207	Promoter (<=1kb)	583	ENST00000245157.10	BBS2	0
16	71461997	71462479	Promoter (<=1kb)	7571	ENST00000393539.6	ZNF23	0
16	88880711	88881213	Promoter (<=1kb)	863	ENST00000563856.1	CBFA2T3	0
17	409934	410251	Promoter (<=1kb)	105371430	ENST00000599026.1	AC108004.3	0
17	782076	782465	Promoter (<=1kb)	51031	ENST00000301329.10	GLOD4	0
17	3535648	3536025	Promoter (<=1kb)	162514	ENST00000381913.8	TRPV3	0
17	3636357	3636654	Promoter (<=1kb)	1497	ENST00000046640.7	CTNS	0
17	5111671	5112210	Promoter (<=1kb)	101928000	ENST00000413077.1	AC012146.7	0
17	7204994	7205476	Promoter (<=1kb)	1742	ENST00000649520.1	DLG4	0
17	7294503	7294880	Promoter (<=1kb)	51087	ENST00000571485.5	YBX2	0
17	7394722	7395066	Promoter (<=1kb)	57048	ENST00000573070.5	TMEM256-PLSCR3	0
17	8079240	8079565	Promoter (<=1kb)	242	ENST00000577351.5	ALOX12B	0
17	17236917	17237198	Promoter (<=1kb)	201163	ENST00000427497.3	FLCN	0
17	19003666	19004120	Promoter (<=1kb)	644815	ENST00000399096.2	FAM83G	0
17	19378226	19378528	Promoter (<=1kb)	5598	ENST00000395602.8	MAPK7	0
17	19648518	19649026	Promoter (<=1kb)	224	ENST00000626500.2	ALDH3A2	0
17	29390425	29390712	Promoter (<=1kb)	100616122	ENST00000580425.1	TAOK1	0
17	39200282	39200563	Promoter (<=1kb)	6143	ENST00000225430.9	RPL19	0
17	39402402	39402683	Promoter (<=1kb)	84961	ENST00000577399.5	FBXL20	0
17	41918882	41919163	Promoter (<=1kb)	47	ENST00000590151.5	ACLY	0
17	41966867	41967321	Promoter (<=1kb)	1267	ENST00000441615.2	CNP	0
17	42554600	42555061	Promoter (<=1kb)	108783654	ENST00000590513.2	NA	0
17	42577658	42578035	Promoter (<=1kb)	29893	ENST00000393795.7	PSMC3IP	0
17	44947675	44947957	Promoter (<=1kb)	146909	ENST00000593135.6	KIF18B	0
17	50056051	50056332	Promoter (<=1kb)	3675	ENST00000505306.5	ITGA3	0
17	56913552	56914484	Promoter (<=1kb)	7706	ENST00000648772.1	TRIM25	0
17	59106392	59106719	Promoter (<=1kb)	4591	ENST00000580973.5	TRIM37	0
17	61927372	61927653	Promoter (<=1kb)	57508	ENST00000583076.1	INTS2	0
17	64145985	64146534	Promoter (<=1kb)	677842	ENST00000628590.1	SNORA50C	0
17	68511654	68511986	Promoter (<=1kb)	5573	ENST00000589017.5	PRKAR1A	0
17	74671158	74671579	Promoter (<=1kb)	326624	ENST00000392617.7	RAB37	0
17	74736490	74737057	Promoter (<=1kb)	326624	ENST00000528438.5	RAB37	0
17	76726240	76726722	Promoter (<=1kb)	23210	ENST00000445478.6	JMJD6	0
17	81294569	81295681	Promoter (<=1kb)	124565	ENST00000374759.8	SLC38A10	0
17	81666658	81667108	Promoter (<=1kb)	339230	ENST00000329214.13	CCDC137	0
17	82236113	82236697	Promoter (<=1kb)	102465472	ENST00000616675.1	SLC16A3	0
18	2655144	2655432	Promoter (<=1kb)	645158	ENST00000579647.1	CBX3P2	0
18	3261612	3261902	Promoter (<=1kb)	104968399	ENST00000578800.6	RP13-270P17.1	0
18	5238341	5238828	Promoter (<=1kb)	147525	ENST00000581067.1	NA	0
18	9474776	9475526	Promoter (<=1kb)	10928	ENST00000019317.8	RALBP1	0
18	11908281	11908595	Promoter (<=1kb)	65258	ENST00000588072.6	MPPE1	0
18	32018521	32018892	Promoter (<=1kb)	54941	ENST00000217740.4	RNF125	0
18	54959300	54959723	Promoter (<=1kb)	80323	ENST00000591504.6	CCDC68	0
18	74496184	74496501	Promoter (<=1kb)	55748	ENST00000580672.5	CNDP2	0
19	474875	475158	Promoter (<=1kb)	284451	ENST00000382696.7	ODF3L2	0
19	750774	751212	Promoter (<=1kb)	126353	ENST00000215582.8	MISP	0
19	3572494	3572832	Promoter (<=1kb)	10362	ENST00000416526.5	HMG20B	0
19	5719925	5720425	Promoter (<=1kb)	9361	ENST00000360614.8	LONP1	0
19	5933285	5933566	Promoter (<=1kb)	8498	ENST00000587411.5	RANBP3	0
19	7069383	7069729	Promoter (<=1kb)	79230	ENST00000252840.11	ZNF557	0
19	7394751	7395298	Promoter (<=1kb)	23370	ENST00000319670.13	ARHGEF18	0
19	7522343	7522676	Promoter (<=1kb)	57192	ENST00000264079.11	MCOLN1	0
19	9818945	9819355	Promoter (<=1kb)	54850	ENST00000589626.5	FBXL12	0
19	11528891	11529183	Promoter (<=1kb)	51295	ENST00000588998.5	ECSIT	0
19	11766932	11767328	Promoter (<=1kb)	126068	ENST00000462251.1	ZNF441	0
19	13764407	13764722	Promoter (<=1kb)	84245	ENST00000040663.8	MRI1	0
19	16198063	16198445	Promoter (<=1kb)	8907	ENST00000590945.5	AP1M1	0
19	18571502	18571864	Promoter (<=1kb)	7311	ENST00000596304.5	UBA52	0
19	34733989	34734272	Promoter (<=1kb)	339318	ENST00000599244.5	ZNF181	0
19	35248777	35249161	Promoter (<=1kb)	51599	ENST00000347609.8	LSR	0
19	35775341	35775719	Promoter (<=1kb)	115703	ENST00000378944.9	ARHGAP33	0
19	36054110	36054391	Promoter (<=1kb)	199745	ENST00000292894.2	THAP8	0
19	36687330	36687700	Promoter (<=1kb)	101927621	ENST00000665321.1	LINC01534	0
19	40226470	40226763	Promoter (<=1kb)	79935	ENST00000430325.7	CNTD2	0
19	40425581	40426237	Promoter (<=1kb)	29950	ENST00000357949.5	SERTAD1	0
19	42302164	42302629	Promoter (<=1kb)	5050	ENST00000262890.7	PAFAH1B3	0
19	43798556	43798955	Promoter (<=1kb)	284348	ENST00000595666.1	LYPD5	0
19	44141493	44141796	Promoter (<=1kb)	10780	ENST00000426739.7	ZNF234	0
19	45770763	45771178	Promoter (<=1kb)	109729182	ENST00000586251.5	NA	0
19	47778521	47778882	Promoter (<=1kb)	6415	ENST00000509570.6	SEPW1	0
19	48170039	48170406	Promoter (<=1kb)	3978	ENST00000263274.12	LIG1	0
19	48469403	48469684	Promoter (<=1kb)	9266	ENST00000641098.1	CYTH2	0
19	50203421	50203702	Promoter (<=1kb)	79784	ENST00000440075.6	MYH14	0
19	50205095	50205546	Promoter (<=1kb)	79784	ENST00000642980.1	MYH14	0
19	50384169	50384459	Promoter (<=1kb)	5424	ENST00000600859.5	POLD1	0
19	54190206	54190821	Promoter (<=1kb)	79042	ENST00000456872.6	TSEN34	0
19	54200690	54201127	Promoter (<=1kb)	6203	ENST00000484121.5	RPS9	0
19	54200690	54201127	Promoter (<=1kb)	6203	ENST00000484121.5	AC012314.2	0
19	54200690	54201127	Promoter (<=1kb)	6203	ENST00000484121.5	AC012314.4	0
19	54200690	54201127	Promoter (<=1kb)	6203	ENST00000484121.5	AC012314.5	0
19	54200690	54201127	Promoter (<=1kb)	6203	ENST00000484121.5	AC012314.11	0
19	54200690	54201127	Promoter (<=1kb)	6203	ENST00000484121.5	AC012314.12	0
19	54200690	54201127	Promoter (<=1kb)	6203	ENST00000484121.5	AC012314.14	0
19	55086667	55086948	Promoter (<=1kb)	54869	ENST00000587901.1	EPS8L1	0
19	55160675	55160956	Promoter (<=1kb)	352909	ENST00000588076.1	DNAAF3	0
19	55476367	55476650	Promoter (<=1kb)	89887	ENST00000598519.2	ZNF628	0
19	55653947	55654234	Promoter (<=1kb)	11338	ENST00000450554.6	U2AF2	0
19	57614068	57614408	Promoter (<=1kb)	7693	ENST00000597975.1	ZNF134	0
19	58002839	58003167	Promoter (<=1kb)	100128398	ENST00000668392.1	CTD-2368P22.1	0
19	58558681	58559110	Promoter (<=1kb)	9040	ENST00000595957.5	UBE2M	0
2	3605659	3605975	Promoter (<=1kb)	78989	ENST00000403096.7	COLEC11	0
2	9630929	9631401	Promoter (<=1kb)	10971	ENST00000238081.8	YWHAQ	0
2	10689869	10690180	Promoter (<=1kb)	79954	ENST00000381685.10	NOL10	0
2	17753836	17754123	Promoter (<=1kb)	348654	ENST00000317402.11	GEN1	0
2	21043901	21044323	Promoter (<=1kb)	338	ENST00000233242.5	APOB	0
2	24084442	24084761	Promoter (<=1kb)	9540	ENST00000417886.1	TP53I3	0
2	24971848	24972222	Promoter (<=1kb)	51277	ENST00000534855.5	DNAJC27	0
2	26244747	26245142	Promoter (<=1kb)	3032	ENST00000537713.5	HADHB	0
2	26345863	26346246	Promoter (<=1kb)	85465	ENST00000613142.4	EPT1	0
2	27212206	27212487	Promoter (<=1kb)	51374	ENST00000606999.5	ATRAID	0
2	32356792	32357157	Promoter (<=1kb)	57448	ENST00000421745.6	BIRC6	0
2	39124235	39124742	Promoter (<=1kb)	6654	ENST00000451331.1	SOS1	0
2	42792425	42792968	Promoter (<=1kb)	23498	ENST00000294973.11	HAAO	0
2	48440632	48440915	Promoter (<=1kb)	129285	ENST00000294952.13	PPP1R21	0
2	54723477	54723758	Promoter (<=1kb)	400954	ENST00000491655.1	EML6	0
2	69741613	69742071	Promoter (<=1kb)	307	ENST00000409920.5	ANXA4	0
2	70086371	70087009	Promoter (<=1kb)	400960	ENST00000628308.2	PCBP1-AS1	0
2	72915963	72916443	Promoter (<=1kb)	2016	ENST00000394111.6	EMX1	0
2	73071087	73071590	Promoter (<=1kb)	94097	ENST00000497144.5	SFXN5	0
2	73214381	73214720	Promoter (<=1kb)	10322	ENST00000443900.1	SMYD5	0
2	73737205	73737548	Promoter (<=1kb)	51002	ENST00000489476.5	TPRKB	0
2	74198430	74198727	Promoter (<=1kb)	10797	ENST00000409804.5	MTHFD2	0
2	74503136	74503566	Promoter (<=1kb)	85474	ENST00000460508.3	LBX2	0
2	85561372	85561655	Promoter (<=1kb)	2677	ENST00000233838.9	GGCX	0
2	85584300	85584854	Promoter (<=1kb)	10791	ENST00000306384.5	VAMP5	0
2	85611678	85612163	Promoter (<=1kb)	10713	ENST00000448971.5	USP39	0
2	96208785	96209256	Promoter (<=1kb)	285033	ENST00000432267.3	NA	0
2	98086871	98087180	Promoter (<=1kb)	200403	ENST00000432242.5	VWA3B	0
2	102355691	102356097	Promoter (<=1kb)	8809	ENST00000409599.5	IL18R1	0
2	110115658	110115986	Promoter (<=1kb)	7851	ENST00000424988.1	MALL	0
2	111123579	111124275	Promoter (<=1kb)	10018	ENST00000405953.5	BCL2L11	0
2	118014048	118014416	Promoter (<=1kb)	54520	ENST00000319432.9	CCDC93	0
2	121648990	121649509	Promoter (<=1kb)	23332	ENST00000263710.8	CLASP1	0
2	121755425	121755708	Promoter (<=1kb)	7247	ENST00000536142.5	TSN	0
2	135876231	135876547	Promoter (<=1kb)	4175	ENST00000264156.3	MCM6	0
2	151828380	151828692	Promoter (<=1kb)	26225	ENST00000446896.7	ARL5A	0
2	158458040	158458435	Promoter (<=1kb)	8502	ENST00000462335.1	PKP4	0
2	171433839	171434160	Promoter (<=1kb)	79828	ENST00000375258.8	METTL8	0
2	178072652	178073081	Promoter (<=1kb)	50940	ENST00000286063.11	PDE11A	0
2	190180842	190181145	Promoter (<=1kb)	84281	ENST00000340623.4	C2orf88	0
2	197499836	197500135	Promoter (<=1kb)	3329	ENST00000388968.8	HSPD1	0
2	200586004	200586285	Promoter (<=1kb)	316	ENST00000374700.7	AOX1	0
2	200963104	200963598	Promoter (<=1kb)	4999	ENST00000410039.5	ORC2	0
2	203014479	203014835	Promoter (<=1kb)	55759	ENST00000477723.1	WDR12	0
2	207166338	207166676	Promoter (<=1kb)	102465835	ENST00000618396.1	MIR7845	0
2	210171113	210171436	Promoter (<=1kb)	151050	ENST00000281772.14	KANSL1L	0
2	218418921	218419318	Promoter (<=1kb)	7429	ENST00000454069.5	VIL1	0
2	218993304	218993585	Promoter (<=1kb)	1412	ENST00000392096.6	CRYBA2	0
2	219001568	219001977	Promoter (<=1kb)	494324	ENST00000362103.4	MIR375	0
2	219176702	219177150	Promoter (<=1kb)	27013	ENST00000360507.10	CNPPD1	0
2	219206573	219207290	Promoter (<=1kb)	130617	ENST00000289528.10	ZFAND2B	0
2	231514213	231514814	Promoter (<=1kb)	151477	ENST00000668648.1	LINC00471	0
2	237590492	237591011	Promoter (<=1kb)	64284	ENST00000264601.8	RAB17	0
20	3767463	3767967	Promoter (<=1kb)	54976	ENST00000217195.12	C20orf27	0
20	13785002	13785285	Promoter (<=1kb)	79133	ENST00000378081.9	NDUFAF5	0
20	17619595	17619972	Promoter (<=1kb)	6238	ENST00000468428.1	RRBP1	0
20	21106111	21106657	Promoter (<=1kb)	105372556	ENST00000655093.1	NA	0
20	25407581	25408011	Promoter (<=1kb)	9837	ENST00000262460.5	GINS1	0
20	28602760	28603056	Promoter (<=1kb)	100289097	ENST00000650751.1	FRG1CP	0
20	31722459	31723027	Promoter (<=1kb)	598	ENST00000376062.6	BCL2L1	0
20	31870620	31870901	Promoter (<=1kb)	128853	ENST00000278979.7	DUSP15	0
20	34516358	34516687	Promoter (<=1kb)	83658	ENST00000357156.6	DYNLRB1	0
20	34955420	34955883	Promoter (<=1kb)	2937	ENST00000651619.1	GSS	0
20	35092616	35093018	Promoter (<=1kb)	26133	ENST00000252015.3	TRPC4AP	0
20	35284495	35284838	Promoter (<=1kb)	3692	ENST00000440766.5	EIF6	0
20	35455087	35455522	Promoter (<=1kb)	11190	ENST00000446710.5	CEP250	0
20	35541799	35542221	Promoter (<=1kb)	51614	ENST00000348547.6	ERGIC3	0
20	36875887	36876214	Promoter (<=1kb)	140711	ENST00000602922.5	TLDC2	0
20	38033477	38033767	Promoter (<=1kb)	58490	ENST00000462548.6	RPRD1B	0
20	41340530	41340952	Promoter (<=1kb)	64900	ENST00000373257.7	LPIN3	0
20	43590838	43591258	Promoter (<=1kb)	51098	ENST00000373030.8	IFT52	0
20	44355675	44356056	Promoter (<=1kb)	3172	ENST00000316673.8	HNF4A	0
20	44531820	44532259	Promoter (<=1kb)	11142	ENST00000372889.5	PKIG	0
20	45791813	45792160	Promoter (<=1kb)	116092	ENST00000372622.8	DNTTIP1	0
20	45890995	45891476	Promoter (<=1kb)	140825	ENST00000372518.4	NEURL2	0
20	56468392	56468762	Promoter (<=1kb)	51507	ENST00000023939.8	RTFDC1	0
21	32612201	32612522	Promoter (<=1kb)	110091775	ENST00000553001.1	NA	0
21	39385494	39386140	Promoter (<=1kb)	7485	ENST00000380713.7	WRB	0
21	42496497	42496829	Promoter (<=1kb)	101930094	ENST00000416179.1	AP001625.4	0
21	45287825	45288147	Promoter (<=1kb)	23275	ENST00000331343.11	POFUT2	0
21	46635382	46635675	Promoter (<=1kb)	3275	ENST00000451211.6	PRMT2	0
22	21045778	21046076	Promoter (<=1kb)	400891	ENST00000497328.5	LRRC74B	0
22	21665875	21666311	Promoter (<=1kb)	23759	ENST00000496819.1	PPIL2	0
22	23768460	23768741	Promoter (<=1kb)	4320	ENST00000477567.5	MMP11	0
22	24554807	24555169	Promoter (<=1kb)	83606	ENST00000447813.6	GUCD1	0
22	30356838	30357135	Promoter (<=1kb)	10291	ENST00000215793.13	SF3A1	0
22	30667834	30668120	Promoter (<=1kb)	150290	ENST00000404885.5	DUSP18	0
22	35299735	35300114	Promoter (<=1kb)	10043	ENST00000456128.5	TOM1	0
22	39319500	39319876	Promoter (<=1kb)	6122	ENST00000216146.9	RPL3	0
22	40819203	40819484	Promoter (<=1kb)	10478	ENST00000263255.10	SLC25A17	0
22	41285904	41286223	Promoter (<=1kb)	5905	ENST00000405486.5	RANGAP1	0
22	42090731	42091224	Promoter (<=1kb)	100132273	ENST00000439129.5	NA	0
22	46267839	46268273	Promoter (<=1kb)	55020	ENST00000417709.5	TTC38	0
22	50582825	50583201	Promoter (<=1kb)	100144603	ENST00000380711.3	CHKB-AS1	0
3	3126563	3126934	Promoter (<=1kb)	3568	ENST00000445701.5	IL5RA	0
3	10141777	10142097	Promoter (<=1kb)	7428	ENST00000345392.2	VHL	0
3	15065196	15065534	Promoter (<=1kb)	64432	ENST00000253686.7	MRPS25	0
3	33277324	33277668	Promoter (<=1kb)	25827	ENST00000484457.6	FBXL2	0
3	38346531	38347003	Promoter (<=1kb)	9942	ENST00000427323.5	XYLB	0
3	39153537	39153985	Promoter (<=1kb)	64651	ENST00000273153.10	CSRNP1	0
3	42600594	42600875	Promoter (<=1kb)	4820	ENST00000468735.6	NKTR	0
3	44477609	44477890	Promoter (<=1kb)	353274	ENST00000396077.8	ZNF445	0
3	48429610	48430374	Promoter (<=1kb)	5364	ENST00000296440.11	PLXNB1	0
3	48473261	48473699	Promoter (<=1kb)	51246	ENST00000465449.5	SHISA5	0
3	49723941	49724333	Promoter (<=1kb)	29925	ENST00000480687.5	GMPPB	0
3	51983347	51983628	Promoter (<=1kb)	84836	ENST00000483233.5	ABHD14B	0
3	59049881	59050162	Promoter (<=1kb)	200844	ENST00000295966.11	C3orf67	0
3	63911741	63912578	Promoter (<=1kb)	100861563	ENST00000626439.1	NA	0
3	107240571	107240852	Promoter (<=1kb)	100302640	ENST00000660862.1	LINC00882	0
3	111674426	111674707	Promoter (<=1kb)	257068	ENST00000636933.1	PLCXD2	0
3	119463443	119463724	Promoter (<=1kb)	55254	ENST00000319172.10	TMEM39A	0
3	121834935	121835308	Promoter (<=1kb)	55840	ENST00000490434.5	EAF2	0
3	122564087	122564459	Promoter (<=1kb)	151636	ENST00000296161.9	DTX3L	0
3	124730181	124730520	Promoter (<=1kb)	7372	ENST00000462091.5	UMPS	0
3	130893796	130894273	Promoter (<=1kb)	27032	ENST00000510168.5	ATP2C1	0
3	131381350	131381984	Promoter (<=1kb)	131870	ENST00000537561.5	NUDT16	0
3	136196843	136197289	Promoter (<=1kb)	55167	ENST00000481989.1	MSL2	0
3	147392200	147392660	Promoter (<=1kb)	84107	ENST00000472749.6	ZIC4	0
3	155079784	155080271	Promoter (<=1kb)	4311	ENST00000481828.5	MME	0
3	187670361	187670661	Promoter (<=1kb)	6750	ENST00000287641.4	SST	0
3	192514851	192515255	Promoter (<=1kb)	100873987	ENST00000443165.1	NA	0
3	194058260	194058661	Promoter (<=1kb)	285389	ENST00000622169.5	RP11-407B7.1	0
3	195094277	195094802	Promoter (<=1kb)	100874528	ENST00000458531.1	XXYLT1-AS1	0
3	196081941	196082309	Promoter (<=1kb)	7037	ENST00000360110.9	TFRC	0
3	197029703	197030098	Promoter (<=1kb)	4241	ENST00000296350.10	MELTF	0
3	197297532	197297964	Promoter (<=1kb)	1739	ENST00000671185.1	DLG1	0
3	197736932	197737216	Promoter (<=1kb)	84248	ENST00000428738.5	FYTTD1	0
4	1721460	1721741	Promoter (<=1kb)	10460	ENST00000612220.4	TACC3	0
4	15681259	15681614	Promoter (<=1kb)	26234	ENST00000510802.5	FBXL5	0
4	17810687	17810968	Promoter (<=1kb)	54876	ENST00000382247.6	DCAF16	0
4	39527299	39527588	Promoter (<=1kb)	7358	ENST00000316423.11	UGDH	0
4	52712269	52712571	Promoter (<=1kb)	57291	ENST00000411630.6	DANCR	0
4	55545825	55546227	Promoter (<=1kb)	9575	ENST00000381322.5	CLOCK	0
4	75940471	75940984	Promoter (<=1kb)	27163	ENST00000507956.5	NAAA	0
4	88284640	88284977	Promoter (<=1kb)	105369192	ENST00000661338.1	RP11-10L7.1	0
4	103198159	103198451	Promoter (<=1kb)	1062	ENST00000380026.8	CENPE	0
4	121765043	121765362	Promoter (<=1kb)	132332	ENST00000643663.1	TMEM155	0
4	122732447	122732815	Promoter (<=1kb)	166379	ENST00000542236.5	BBS12	0
4	127781716	127782231	Promoter (<=1kb)	22824	ENST00000508776.5	HSPA4L	0
4	129093292	129093705	Promoter (<=1kb)	132320	ENST00000651532.1	SCLT1	0
4	133148971	133149252	Promoter (<=1kb)	101927359	ENST00000667505.1	RP11-9G1.3	0
4	140373424	140373958	Promoter (<=1kb)	60592	ENST00000512749.5	SCOC	0
4	140523937	140524224	Promoter (<=1kb)	255520	ENST00000511887.6	ELMOD2	0
4	163473692	163473973	Promoter (<=1kb)	84076	ENST00000280605.5	TKTL2	0
4	165327363	165327754	Promoter (<=1kb)	6307	ENST00000507013.5	MSMO1	0
4	169757754	169758078	Promoter (<=1kb)	54969	ENST00000393381.3	HPF1	0
4	183444008	183444646	Promoter (<=1kb)	55602	ENST00000302350.4	CDKN2AIP	0
5	1801246	1801751	Promoter (<=1kb)	4726	ENST00000274137.9	NDUFS6	0
5	37249166	37249540	Promoter (<=1kb)	65250	ENST00000425232.6	C5orf42	0
5	43191977	43192401	Promoter (<=1kb)	167359	ENST00000509362.5	NIM1K	0
5	43396983	43397301	Promoter (<=1kb)	56477	ENST00000513525.1	CCL28	0
5	61162238	61162559	Promoter (<=1kb)	643155	ENST00000339020.8	SMIM15	0
5	69332608	69332922	Promoter (<=1kb)	202243	ENST00000396496.7	CCDC125	0
5	75511300	75511591	Promoter (<=1kb)	10087	ENST00000642809.1	COL4A3BP	0
5	76818893	76819174	Promoter (<=1kb)	2150	ENST00000514165.1	F2RL1	0
5	81971897	81972428	Promoter (<=1kb)	83734	ENST00000282185.8	ATG10	0
5	87412559	87412947	Promoter (<=1kb)	902	ENST00000645953.1	CCNH	0
5	90529210	90529497	Promoter (<=1kb)	84059	ENST00000508842.5	ADGRV1	0
5	102296256	102296639	Promoter (<=1kb)	353189	ENST00000310954.7	SLCO4C1	0
5	111512546	111512827	Promoter (<=1kb)	134429	ENST00000505803.5	STARD4	0
5	112160867	112161148	Promoter (<=1kb)	114915	ENST00000413221.7	NA	0
5	127030546	127030949	Promoter (<=1kb)	115123	ENST00000308660.6	2003-03-01	0
5	132556839	132557134	Promoter (<=1kb)	10111	ENST00000651541.1	RAD50	0
5	132866846	132867127	Promoter (<=1kb)	2661	ENST00000621295.4	GDF9	0
5	134506191	134506585	Promoter (<=1kb)	101927934	ENST00000515627.2	AC005355.2	0
5	134648582	134648876	Promoter (<=1kb)	10802	ENST00000398844.7	SEC24A	0
5	144170299	144170787	Promoter (<=1kb)	81555	ENST00000274496.10	YIPF5	0
5	145835335	145835752	Promoter (<=1kb)	153768	ENST00000394450.6	PRELID2	0
5	150904770	150905057	Promoter (<=1kb)	91975	ENST00000274599.9	ZNF300	0
5	154937974	154938308	Promoter (<=1kb)	25929	ENST00000285873.8	GEMIN5	0
5	177087112	177087557	Promoter (<=1kb)	2264	ENST00000513166.1	FGFR4	0
5	177311565	177311893	Promoter (<=1kb)	53917	ENST00000503473.5	RAB24	0
6	2971509	2971790	Promoter (<=1kb)	5269	ENST00000380539.6	SERPINB6	0
6	24666884	24667188	Promoter (<=1kb)	51567	ENST00000378198.9	TDP2	0
6	31644149	31644430	Promoter (<=1kb)	7917	ENST00000470875.5	BAG6	0
6	32972710	32972991	Promoter (<=1kb)	6046	ENST00000395287.5	BRD2	0
6	33711552	33711852	Promoter (<=1kb)	84300	ENST00000374231.8	UQCC2	0
6	34248848	34249139	Promoter (<=1kb)	221491	ENST00000636500.1	C6orf1	0
6	36594056	36594422	Promoter (<=1kb)	6428	ENST00000613941.4	SRSF3	0
6	41100953	41101335	Promoter (<=1kb)	221442	ENST00000457653.8	ADCY10P1	0
6	42960626	42961113	Promoter (<=1kb)	27232	ENST00000372808.4	GNMT	0
6	46652866	46653159	Promoter (<=1kb)	9481	ENST00000411689.6	SLC25A27	0
6	52670855	52671224	Promoter (<=1kb)	28978	ENST00000211314.5	TMEM14A	0
6	71420719	71421038	Promoter (<=1kb)	79940	ENST00000651660.1	NA	0
6	73520802	73521431	Promoter (<=1kb)	1915	ENST00000316292.13	EEF1A1	0
6	83859578	83859859	Promoter (<=1kb)	51167	ENST00000369679.4	CYB5R4	0
6	85643769	85644125	Promoter (<=1kb)	10492	ENST00000444272.1	SYNCRIP	0
6	96521794	96522075	Promoter (<=1kb)	23376	ENST00000369278.5	UFL1	0
6	108168454	108168784	Promoter (<=1kb)	7101	ENST00000426403.1	NR2E1	0
6	125956765	125957075	Promoter (<=1kb)	135114	ENST00000229633.7	HINT3	0
6	137867238	137867688	Promoter (<=1kb)	7128	ENST00000612899.5	TNFAIP3	0
6	149717586	149718034	Promoter (<=1kb)	645967	ENST00000623174.1	NA	0
6	155314320	155314693	Promoter (<=1kb)	51106	ENST00000367166.5	TFB1M	0
6	169789996	169790463	Promoter (<=1kb)	80069	ENST00000420557.3	LINC00574	0
7	27662808	27663121	Promoter (<=1kb)	11112	ENST00000265395.7	HIBADH	0
7	32495455	32495736	Promoter (<=1kb)	23080	ENST00000318709.9	AVL9	0
7	39566105	39566483	Promoter (<=1kb)	57002	ENST00000474392.1	YAE1D1	0
7	44606459	44606740	Promoter (<=1kb)	4967	ENST00000439616.6	OGDH	0
7	66205019	66205421	Promoter (<=1kb)	8460	ENST00000442120.1	TPST1	0
7	66681763	66682215	Promoter (<=1kb)	27342	ENST00000607882.5	RABGEF1	0
7	75994349	75994806	Promoter (<=1kb)	83862	ENST00000493111.7	TMEM120A	0
7	87475404	87476278	Promoter (<=1kb)	5244	ENST00000649586.1	ABCB4	0
7	91940665	91941019	Promoter (<=1kb)	10142	ENST00000356239.7	AKAP9	0
7	96321949	96322231	Promoter (<=1kb)	10165	ENST00000265631.9	SLC25A13	0
7	98252073	98252586	Promoter (<=1kb)	25798	ENST00000456357.6	BRI3	0
7	99919354	99919716	Promoter (<=1kb)	89122	ENST00000355947.6	TRIM4	0
7	102396260	102396568	Promoter (<=1kb)	79706	ENST00000397912.3	PRKRIP1	0
7	107168430	107168997	Promoter (<=1kb)	26959	ENST00000468410.5	HBP1	0
7	127614470	127615703	Promoter (<=1kb)	5078	ENST00000483494.5	PAX4	0
7	128739027	128739556	Promoter (<=1kb)	813	ENST00000535011.6	CALU	0
7	135662450	135662731	Promoter (<=1kb)	647087	ENST00000509448.5	C7orf73	0
7	143901685	143902221	Promoter (<=1kb)	9747	ENST00000479870.6	TCAF1	0
7	149028365	149029047	Promoter (<=1kb)	9601	ENST00000652332.1	PDIA4	0
7	151062529	151062867	Promoter (<=1kb)	6522	ENST00000392826.6	SLC4A2	0
8	11467556	11467900	Promoter (<=1kb)	83648	ENST00000531804.5	FAM167A	0
8	11802451	11802959	Promoter (<=1kb)	2222	ENST00000623368.3	FDFT1	0
8	17026803	17027756	Promoter (<=1kb)	286097	ENST00000318063.10	MICU3	0
8	18084798	18085079	Promoter (<=1kb)	101929066	ENST00000505114.6	CTD-2547L16.1	0
8	27490971	27491338	Promoter (<=1kb)	2053	ENST00000520623.5	EPHX2	0
8	38996479	38996781	Promoter (<=1kb)	83877	ENST00000456845.6	TM2D2	0
8	49909663	49910069	Promoter (<=1kb)	54212	ENST00000518864.5	SNTG1	0
8	51898964	51899302	Promoter (<=1kb)	115294	ENST00000544451.2	PCMTD1	0
8	66612911	66613381	Promoter (<=1kb)	4603	ENST00000522677.7	MYBL1	0
8	66775180	66775536	Promoter (<=1kb)	23678	ENST00000396596.2	SGK3	0
8	74350224	74350673	Promoter (<=1kb)	54332	ENST00000220822.12	GDAP1	0
8	85220503	85220796	Promoter (<=1kb)	377677	ENST00000517831.5	CA13	0
8	94474681	94475153	Promoter (<=1kb)	25788	ENST00000336148.10	RAD54B	0
8	95269159	95269440	Promoter (<=1kb)	157657	ENST00000286688.6	C8orf37	0
8	100559353	100559746	Promoter (<=1kb)	157567	ENST00000520552.5	ANKRD46	0
8	100951904	100952342	Promoter (<=1kb)	7534	ENST00000395958.6	YWHAZ	0
8	123042051	123042376	Promoter (<=1kb)	79139	ENST00000259512.9	DERL1	0
8	131040020	131040590	Promoter (<=1kb)	114	ENST00000377928.7	ADCY8	0
8	134713049	134713385	Promoter (<=1kb)	57623	ENST00000523243.5	ZFAT	0
8	140510758	140511351	Promoter (<=1kb)	54108	ENST00000519533.1	CHRAC1	0
8	143558395	143558704	Promoter (<=1kb)	79792	ENST00000533888.1	GSDMD	0
8	143733989	143734270	Promoter (<=1kb)	100128338	ENST00000533004.5	FAM83H-AS1	0
8	144104032	144104408	Promoter (<=1kb)	81858	ENST00000359551.6	SHARPIN	0
8	144502600	144503310	Promoter (<=1kb)	2875	ENST00000528431.5	GPT	0
8	144852907	144853386	Promoter (<=1kb)	28991	ENST00000402718.4	COMMD5	0
8	144902029	144902316	Promoter (<=1kb)	58500	ENST00000527049.1	ZNF250	0
9	15307212	15307689	Promoter (<=1kb)	158219	ENST00000512701.6	TTC39B	0
9	32384366	32384785	Promoter (<=1kb)	48	ENST00000541043.5	ACO1	0
9	32550899	32551187	Promoter (<=1kb)	100129250	ENST00000453396.5	NA	0
9	37026176	37026866	Promoter (<=1kb)	5079	ENST00000651199.1	PAX5	0
9	70258667	70259138	Promoter (<=1kb)	100507299	ENST00000594708.1	NA	0
9	76393991	76394272	Promoter (<=1kb)	55312	ENST00000490113.1	RFK	0
9	83956338	83957009	Promoter (<=1kb)	84267	ENST00000376344.8	C9orf64	0
9	84670392	84670755	Promoter (<=1kb)	4915	ENST00000359847.3	NTRK2	0
9	87974516	87974921	Promoter (<=1kb)	23552	ENST00000459720.5	CDK20	0
9	89604913	89605219	Promoter (<=1kb)	10912	ENST00000252506.11	GADD45G	0
9	97922277	97922714	Promoter (<=1kb)	51531	ENST00000375119.7	TRMO	0
9	105447975	105448321	Promoter (<=1kb)	83856	ENST00000374710.7	FSD1L	0
9	113221135	113221603	Promoter (<=1kb)	1317	ENST00000374212.5	SLC31A1	0
9	114097917	114098254	Promoter (<=1kb)	113220	ENST00000491059.1	KIF12	0
9	120579949	120580230	Promoter (<=1kb)	55755	ENST00000360822.7	CDK5RAP2	0
9	127396927	127397338	Promoter (<=1kb)	29988	ENST00000610552.4	SLC2A8	0
9	127734979	127735321	Promoter (<=1kb)	27433	ENST00000336067.10	TOR2A	0
9	128504452	128504733	Promoter (<=1kb)	2733	ENST00000309971.8	GLE1	0
9	128724228	128724521	Promoter (<=1kb)	100506100	ENST00000443631.1	RP11-545E17.3	0
9	129110332	129110794	Promoter (<=1kb)	1384	ENST00000318080.7	CRAT	0
9	131476138	131476438	Promoter (<=1kb)	84726	ENST00000651535.1	PRRC2B	0
9	131545195	131545628	Promoter (<=1kb)	642515	ENST00000636672.1	NA	0
9	137230598	137230964	Promoter (<=1kb)	142680	ENST00000538474.5	SLC34A3	0
9	137441460	137441899	Promoter (<=1kb)	377841	ENST00000461823.1	ENTPD8	0
23	11111213	11111507	Promoter (<=1kb)	3052	ENST00000321143.8	HCCS	0
23	15675398	15675819	Promoter (<=1kb)	340591	ENST00000380334.6	CA5BP1	0
23	30652890	30653650	Promoter (<=1kb)	2710	ENST00000378943.7	GK	0
23	49186343	49186624	Promoter (<=1kb)	4007	ENST00000599218.6	PRICKLE3	0
23	78103695	78104328	Promoter (<=1kb)	5230	ENST00000373316.5	PGK1	0
23	120629911	120630192	Promoter (<=1kb)	29071	ENST00000304661.6	C1GALT1C1	0
20	543414	543695	Promoter (<=1kb)	1457	ENST00000400227.8	CSNK2A1	1
6	7108634	7108990	Promoter (<=1kb)	6239	ENST00000475946.5	RREB1	2
20	2101832	2102232	Promoter (<=1kb)	140901	ENST00000381482.8	STK35	5
2	26764331	26764747	Promoter (<=1kb)	54978	ENST00000414029.1	SLC35F6	6
19	12734339	12734650	Promoter (<=1kb)	79002	ENST00000591254.1	C19orf43	7
3	123799891	123800180	Promoter (<=1kb)	4638	ENST00000506361.5	MYLK	8
1	28369754	28370374	Promoter (<=1kb)	65979	ENST00000493669.2	PHACTR4	10
15	88895135	88895502	Promoter (<=1kb)	145864	ENST00000563808.1	HAPLN3	11
3	32685332	32685613	Promoter (<=1kb)	25904	ENST00000556853.5	CNOT10	13
12	10722540	10722894	Promoter (<=1kb)	8531	ENST00000536107.5	YBX3	15
16	89686987	89687573	Promoter (<=1kb)	8558	ENST00000504473.5	CDK10	15
20	25696431	25696800	Promoter (<=1kb)	26152	ENST00000481610.1	ZNF337	15
2	492357	492638	Promoter (<=1kb)	727944	ENST00000427398.1	NA	17
2	3379742	3380089	Promoter (<=1kb)	51112	ENST00000482645.1	TRAPPC12	22
12	6534818	6535126	Promoter (<=1kb)	2597	ENST00000466525.1	GAPDH	26
9	130579607	130579914	Promoter (<=1kb)	8939	ENST00000650723.1	FUBP3	26
2	25168248	25168543	Promoter (<=1kb)	5443	ENST00000264708.7	POMC	28
4	109702883	109703389	Promoter (<=1kb)	839	ENST00000352981.7	CASP6	30
10	133394304	133394585	Promoter (<=1kb)	92170	ENST00000473735.1	MTG1	31
17	76386054	76386391	Promoter (<=1kb)	8877	ENST00000587167.1	SPHK1	31
1	248838363	248838687	Promoter (<=1kb)	79894	ENST00000505503.5	ZNF672	32
10	122879886	122880190	Promoter (<=1kb)	399815	ENST00000368895.2	NA	35
20	44210415	44210734	Promoter (<=1kb)	51526	ENST00000255174.3	OSER1	37
19	12775046	12775484	Promoter (<=1kb)	29911	ENST00000397668.7	HOOK2	39
1	197902818	197903118	Promoter (<=1kb)	388722	ENST00000436652.1	C1orf53	40
8	79783679	79784105	Promoter (<=1kb)	101927067	ENST00000607754.2	LINC01607	40
12	121918633	121918917	Promoter (<=1kb)	144406	ENST00000288912.9	WDR66	41
4	2241781	2242076	Promoter (<=1kb)	353497	ENST00000511885.6	POLN	45
17	81165718	81166025	Promoter (<=1kb)	9625	ENST00000374792.6	AATK	47
8	29262526	29263014	Promoter (<=1kb)	23303	ENST00000523968.1	KIF13B	48
6	73451927	73452208	Promoter (<=1kb)	115004	ENST00000370318.5	MB21D1	51
14	105094025	105094306	Promoter (<=1kb)	102723354	ENST00000655276.1	NA	52
2	17753313	17753721	Promoter (<=1kb)	79677	ENST00000446852.5	SMC6	52
2	46616555	46616977	Promoter (<=1kb)	5281	ENST00000495933.1	PIGF	53
19	12035200	12035615	Promoter (<=1kb)	163059	ENST00000455504.6	ZNF433	54
2	203239089	203239422	Promoter (<=1kb)	57404	ENST00000443941.1	CYP20A1	54
11	64270120	64270401	Promoter (<=1kb)	56834	ENST00000546139.5	GPR137	58
16	19168319	19168733	Promoter (<=1kb)	51760	ENST00000568115.5	SYT17	59
2	19868955	19869236	Promoter (<=1kb)	400946	ENST00000456119.5	LINC00954	64
9	104764259	104764540	Promoter (<=1kb)	55335	ENST00000461177.1	NIPSNAP3B	64
10	49761859	49762258	Promoter (<=1kb)	55753	ENST00000374103.9	OGDHL	65
3	123067417	123067703	Promoter (<=1kb)	10954	ENST00000484644.5	PDIA5	69
15	24675780	24676061	Promoter (<=1kb)	23742	ENST00000329468.4	NPAP1	76
4	74794084	74794445	Promoter (<=1kb)	685	ENST00000395743.8	BTC	78
3	138115140	138115519	Promoter (<=1kb)	199221	ENST00000327532.7	DZIP1L	89
17	16568794	16569075	Promoter (<=1kb)	57336	ENST00000395824.5	ZNF287	94
22	50525181	50525510	Promoter (<=1kb)	9997	ENST00000252785.3	SCO2	94
12	31590031	31590346	Promoter (<=1kb)	160518	ENST00000536562.5	DENND5B	96
19	843437	843749	Promoter (<=1kb)	5657	ENST00000544537.2	PRTN3	96
6	70956675	70956956	Promoter (<=1kb)	135152	ENST00000230053.11	B3GAT2	104
12	122965993	122966297	Promoter (<=1kb)	23457	ENST00000537276.5	ABCB9	105
5	52788058	52788455	Promoter (<=1kb)	53918	ENST00000506949.1	PELO	105
14	39266391	39266953	Promoter (<=1kb)	100288846	ENST00000605298.1	RP11-407N17.5	108
17	61411859	61412212	Promoter (<=1kb)	388407	ENST00000623772.1	NA	108
10	43396328	43396706	Promoter (<=1kb)	3185	ENST00000498176.1	HNRNPF	111
17	80544991	80545330	Promoter (<=1kb)	57521	ENST00000570891.5	RPTOR	114
10	63133448	63133738	Promoter (<=1kb)	29982	ENST00000277746.11	NRBF2	120
3	170908193	170908474	Promoter (<=1kb)	56648	ENST00000487522.5	EIF5A2	124
1	179592017	179592298	Promoter (<=1kb)	163589	ENST00000294848.12	TDRD5	127
10	68721382	68721714	Promoter (<=1kb)	55749	ENST00000540210.5	CCAR1	127
1	114757555	114757836	Promoter (<=1kb)	7812	ENST00000525132.1	CSDE1	133
16	78099919	78100205	Promoter (<=1kb)	51741	ENST00000563358.5	WWOX	133
1	180632170	180632451	Promoter (<=1kb)	9213	ENST00000367589.3	XPR1	138
11	124759267	124759587	Promoter (<=1kb)	101929340	ENST00000504932.2	RP11-677M14.3	138
16	800296	800595	Promoter (<=1kb)	51764	ENST00000248150.5	GNG13	139
11	722082	722463	Promoter (<=1kb)	64787	ENST00000531393.5	EPS8L2	156
12	21942012	21942365	Promoter (<=1kb)	10060	ENST00000636888.1	ABCC9	164
12	100142293	100142658	Promoter (<=1kb)	23074	ENST00000547428.1	UHRF1BP1L	166
20	34311244	34311625	Promoter (<=1kb)	191	ENST00000538132.1	AHCY	177
2	25251545	25251904	Promoter (<=1kb)	1788	ENST00000496570.1	DNMT3A	179
2	219254116	219254425	Promoter (<=1kb)	7277	ENST00000392088.6	TUBA4A	183
2	219002403	219002865	Promoter (<=1kb)	100129175	ENST00000441450.1	AC097468.4	188
16	369754	370035	Promoter (<=1kb)	10573	ENST00000461550.5	MRPL28	190
5	80569774	80570057	Promoter (<=1kb)	340120	ENST00000508916.1	ANKRD34B	193
14	70188585	70188872	Promoter (<=1kb)	6547	ENST00000356921.6	SLC8A3	198
20	3230081	3230362	Promoter (<=1kb)	83959	ENST00000470631.1	SLC4A11	198
1	54356199	54356609	Promoter (<=1kb)	23648	ENST00000326956.11	SSBP3	209
6	138106894	138107209	Promoter (<=1kb)	64065	ENST00000421351.4	PERP	210
1	27959676	27960202	Promoter (<=1kb)	55113	ENST00000373884.5	XKR8	214
18	35267347	35267732	Promoter (<=1kb)	100101467	ENST00000592598.1	ZSCAN30	216
19	5623356	5623637	Promoter (<=1kb)	6294	ENST00000454510.5	SAFB	217
9	135501180	135501494	Promoter (<=1kb)	138162	ENST00000371791.5	C9orf116	240
12	47223791	47224075	Promoter (<=1kb)	91523	ENST00000551777.1	PCED1B	246
17	74763680	74764231	Promoter (<=1kb)	9368	ENST00000581356.1	SLC9A3R1	252
2	38959721	38960089	Promoter (<=1kb)	375196	ENST00000601251.2	RP11-173C1.1	253
13	113140775	113141056	Promoter (<=1kb)	2159	ENST00000498455.1	F10	255
15	88255507	88255891	Promoter (<=1kb)	4916	ENST00000626019.2	NTRK3	262
14	75982251	75982566	Promoter (<=1kb)	7043	ENST00000555193.1	TGFB3	270
1	75135155	75135492	Promoter (<=1kb)	431707	ENST00000356261.3	LHX8	273
16	2899028	2899322	Promoter (<=1kb)	114984	ENST00000572786.1	FLYWCH2	273
19	7596175	7596612	Promoter (<=1kb)	57662	ENST00000446248.4	CAMSAP3	273
10	68560612	68560956	Promoter (<=1kb)	80312	ENST00000373644.5	TET1	275
4	183505343	183505671	Promoter (<=1kb)	3622	ENST00000302327.4	ING2	285
8	123274930	123275252	Promoter (<=1kb)	11244	ENST00000522655.5	ZHX1	289
2	24050087	24050397	Promoter (<=1kb)	2281	ENST00000452109.1	FKBP1B	316
1	19597403	19597684	Promoter (<=1kb)	440574	ENST00000485362.1	MINOS1	333
4	142845629	142845954	Promoter (<=1kb)	8821	ENST00000513000.5	INPP4B	336
11	1574127	1574540	Promoter (<=1kb)	338651	ENST00000659213.1	KRTAP5-AS1	356
5	179821277	179821580	Promoter (<=1kb)	8878	ENST00000510187.5	SQSTM1	356
9	136949929	136950795	Promoter (<=1kb)	286256	ENST00000484304.1	LCN12	378
6	32196303	32196592	Promoter (<=1kb)	4855	ENST00000491215.1	NOTCH4	385
5	181261619	181261939	Promoter (<=1kb)	100507602	ENST00000509252.1	TRIM52-AS1	395
6	85642118	85642487	Promoter (<=1kb)	10492	ENST00000369622.8	SYNCRIP	399
1	228150334	228150728	Promoter (<=1kb)	57165	ENST00000366714.3	GJC2	404
17	75457064	75457373	Promoter (<=1kb)	9772	ENST00000581834.1	TMEM94	404
8	145052879	145053241	Promoter (<=1kb)	65265	ENST00000529593.1	C8orf33	411
3	49718772	49719258	Promoter (<=1kb)	386724	ENST00000320431.8	AMIGO3	426
1	111740290	111740571	Promoter (<=1kb)	100506343	ENST00000524935.1	FAM212B-AS1	437
11	61756714	61757195	Promoter (<=1kb)	26070	ENST00000536405.5	DKFZP434K028	454
16	89103157	89103601	Promoter (<=1kb)	197322	ENST00000543676.1	ACSF3	461
13	42574771	42575095	Promoter (<=1kb)	8600	ENST00000239849.8	TNFSF11	467
19	2243855	2244308	Promoter (<=1kb)	8175	ENST00000590034.2	SF3A2	473
17	79950072	79950353	Promoter (<=1kb)	125058	ENST00000572862.5	TBC1D16	475
12	123384664	123384945	Promoter (<=1kb)	387893	ENST00000537270.1	KMT5A	491
7	87600216	87600552	Promoter (<=1kb)	5243	ENST00000622132.4	ABCB1	521
9	6758709	6759060	Promoter (<=1kb)	23081	ENST00000543771.5	KDM4C	566
9	6758709	6759060	Promoter (<=1kb)	23081	ENST00000543771.5	RP11-146B14.1	566
9	6758709	6759060	Promoter (<=1kb)	23081	ENST00000543771.5	AL513412.1	566
23	38219966	38220299	Promoter (<=1kb)	8406	ENST00000378533.4	SRPX	572
7	151013001	151013451	Promoter (<=1kb)	4846	ENST00000475454.1	NOS3	595
20	62353616	62353953	Promoter (<=1kb)	101928158	ENST00000487421.1	LAMA5-AS1	603
1	185316356	185316637	Promoter (<=1kb)	10625	ENST00000367498.8	IVNS1ABP	606
4	8009774	8010066	Promoter (<=1kb)	84448	ENST00000504172.1	ABLIM2	662
15	52111771	52112081	Promoter (<=1kb)	10017	ENST00000561198.1	BCL2L10	687
21	42312473	42312968	Promoter (<=1kb)	7033	ENST00000489676.1	TFF3	718
16	52545744	52546096	Promoter (<=1kb)	27324	ENST00000568436.1	TOX3	744
16	30024537	30024818	Promoter (<=1kb)	146378	ENST00000567847.1	C16orf92	784
7	73699731	73700106	Promoter (<=1kb)	6804	ENST00000484736.5	STX1A	825
13	46554068	46554464	Promoter (<=1kb)	23143	ENST00000389798.7	LRCH1	868
14	103732313	103732659	Promoter (<=1kb)	79038	ENST00000554757.1	ZFYVE21	882
16	1940587	1940986	Promoter (<=1kb)	51734	ENST00000489198.1	MSRB1	953
17	29574647	29575174	Promoter (<=1kb)	28964	ENST00000578266.1	GIT1	957
22	37502825	37503106	Promoter (<=1kb)	29775	ENST00000433485.1	CARD10	974
18	76492676	76492995	Promoter (1-2kb)	101927989	ENST00000581996.2	RP11-17M16.2	1024
1	93589048	93589329	Promoter (1-2kb)	8412	ENST00000490377.1	BCAR3	1049
9	89606180	89606465	Promoter (1-2kb)	10912	ENST00000494726.1	GADD45G	1088
3	52237772	52238053	Promoter (1-2kb)	11344	ENST00000499914.2	TWF2	1089
9	130665721	130666002	Promoter (1-2kb)	59335	ENST00000253008.3	PRDM12	1127
19	46603204	46603573	Promoter (1-2kb)	808	ENST00000596362.1	CALM3	1132
7	127612820	127614064	Promoter (1-2kb)	5078	ENST00000477423.1	PAX4	1145
5	9544550	9544831	Promoter (1-2kb)	9037	ENST00000382496.10	SEMA5A	1244
20	31608490	31608850	Promoter (1-2kb)	100422904	ENST00000578262.1	MIR3193	1304
4	147862289	147862729	Promoter (1-2kb)	79658	ENST00000506054.5	ARHGAP10	1306
14	60721501	60721804	Promoter (1-2kb)	51804	ENST00000554079.1	SIX4	1361
22	39474207	39474505	Promoter (1-2kb)	4248	ENST00000429402.1	MGAT3	1419
6	109979683	109979964	Promoter (1-2kb)	2830	ENST00000414000.3	GPR6	1427
6	41519820	41520245	Promoter (1-2kb)	103106903	ENST00000448211.1	LINC01276	1447
11	43944179	43944460	Promoter (1-2kb)	387763	ENST00000617612.3	C11orf96	1542
8	31089232	31089562	Promoter (1-2kb)	7486	ENST00000521620.5	WRN	1588
15	37982318	37982664	Promoter (1-2kb)	145942	ENST00000658097.1	TMCO5A	1603
11	17353503	17353784	Promoter (1-2kb)	374383	ENST00000530403.1	NCR3LG1	1604
3	48640166	48640474	Promoter (1-2kb)	1951	ENST00000470999.1	CELSR3	1663
2	181678035	181678850	Promoter (1-2kb)	4760	ENST00000496876.1	NEUROD1	1697
4	1795655	1796076	Promoter (1-2kb)	2261	ENST00000260795.7	FGFR3	1720
11	17542285	17542664	Promoter (1-2kb)	10083	ENST00000527020.5	USH1C	1736
7	98353376	98353688	Promoter (1-2kb)	55971	ENST00000473569.1	BAIAP2L1	1738
11	67492059	67492397	Promoter (1-2kb)	102465450	ENST00000618442.1	MIR6752	1814
23	150365225	150365511	Promoter (1-2kb)	10046	ENST00000432680.7	MAMLD1	1908
19	3096579	3097232	Promoter (1-2kb)	2767	ENST00000586763.1	GNA11	1930
19	7853462	7853891	Promoter (1-2kb)	115704	ENST00000601984.1	EVI5L	1973
16	2157815	2158606	Promoter (1-2kb)	84231	ENST00000564067.5	TRAF7	1986
2	158128500	158128801	Promoter (2-3kb)	151531	ENST00000489438.1	UPP2	2074
12	13101264	13101545	Promoter (2-3kb)	83445	ENST00000545401.5	GSG1	2097
12	120263231	120263512	Promoter (2-3kb)	5829	ENST00000637617.1	PXN	2117
2	19350560	19350868	Promoter (2-3kb)	100616307	ENST00000584244.1	MIR4757	2131
3	157120507	157120797	Promoter (2-3kb)	339894	ENST00000471357.1	LINC00880	2207
19	47430056	47430337	Promoter (2-3kb)	6543	ENST00000600576.1	SLC8A2	2231
20	46031590	46031871	Promoter (2-3kb)	57468	ENST00000636324.1	SLC12A5	2258
9	136859294	136859744	Promoter (2-3kb)	158056	ENST00000479475.1	MAMDC4	2289
1	6582431	6582820	Promoter (2-3kb)	3104	ENST00000488936.1	ZBTB48	2343
17	78140751	78141032	Promoter (2-3kb)	147138	ENST00000591144.1	TMC8	2388
11	65652821	65653104	Promoter (2-3kb)	6494	ENST00000528699.1	SIPA1	2539
9	134329030	134329417	Promoter (2-3kb)	6256	ENST00000481739.2	RXRA	2575
20	46031957	46032238	Promoter (2-3kb)	57468	ENST00000636324.1	SLC12A5	2625
1	203290507	203290831	Promoter (2-3kb)	100506775	ENST00000433008.1	LINC01353	2737
1	44013459	44013750	Promoter (2-3kb)	6536	ENST00000372307.7	SLC6A9	2806
6	167676000	167676463	Promoter (2-3kb)	401286	ENST00000609107.1	RP11-351J23.2	2807
9	128115209	128115722	Promoter (2-3kb)	100289019	ENST00000418747.2	NA	2971
20	3778161	3778473	Promoter (2-3kb)	25876	ENST00000379756.3	SPEF1	2975
6	53651759	53652283	Promoter (2-3kb)	401265	ENST00000407079.1	KLHL31	2989
19	3966441	3966837	Promoter (2-3kb)	1613	ENST00000301264.7	DAPK3	2991
20	58716826	58717343	Intron (ENST00000527587.5/79716, intron 10 of 11)	79716	ENST00000525068.1	NPEPL1	3095
11	712716	713222	Intron (ENST00000524763.5/64787, intron 5 of 5)	64787	ENST00000530118.1	EPS8L2	3156
10	43782157	43782650	Intron (ENST00000659335.1/100506835, intron 1 of 4)	100506835	ENST00000666323.1	LINC00840	3196
19	50325630	50326023	Intron (ENST00000376959.6/3748, intron 1 of 4)	3748	ENST00000376959.6	KCNC3	3223
7	127610875	127611886	3' UTR	5078	ENST00000477423.1	PAX4	3323
20	62356366	62356672	Exon (ENST00000456721.2/101928158, exon 2 of 2)	101928158	ENST00000487421.1	LAMA5-AS1	3353
19	738526	738931	Intron (ENST00000338448.10/5064, intron 7 of 8)	5064	ENST00000587513.3	PALM	3471
1	27098913	27099205	3' UTR	6548	ENST00000447808.1	SLC9A1	3590
8	11563957	11564253	3' UTR	640	ENST00000526097.1	BLK	3624
1	36160857	36161182	Intron (ENST00000429533.6/55700, intron 1 of 5)	55700	ENST00000530729.1	MAP7D1	3642
1	39272267	39272548	Intron (ENST00000567887.5/23499, intron 6 of 100)	23499	ENST00000530262.5	MACF1	3740
19	468560	468846	Intron (ENST00000382696.7/284451, intron 1 of 2)	284451	ENST00000591681.3	ODF3L2	3769
20	63333031	63333403	3' UTR	57642	ENST00000496810.1	COL20A1	3878
8	11696789	11697085	Intron (ENST00000528712.5/2626, intron 1 of 6)	2626	ENST00000526974.1	GATA4	4163
8	11564536	11564831	3' UTR	640	ENST00000526097.1	BLK	4203
16	1510843	1511233	3' UTR	9894	ENST00000568240.1	TELO2	4309
22	26296751	26297032	Exon (ENST00000248933.11/23544, exon 4 of 17)	23544	ENST00000403121.5	SEZ6L	4500
6	170281468	170281767	Downstream (<1kb)	401289	ENST00000438622.1	LINC01624	4529
7	1092772	1093350	3' UTR	2852	ENST00000397088.4	GPER1	4659
11	64870554	64870932	Intron (ENST00000320631.8/10938, intron 2 of 4)	10938	ENST00000455148.1	EHD1	4734
12	143919	144332	Exon (ENST00000505893.6/574538, exon 2 of 10)	574538	ENST00000508953.2	RP11-598F7.4	4783
16	72020773	72021155	Exon (ENST00000572887.5/1723, exon 5 of 9)	1723	ENST00000571392.1	DHODH	5150
14	100328536	100329042	5' UTR	283600	ENST00000557052.1	SLC25A47	5194
3	138937004	138937338	Exon (ENST00000495287.1/103344930, exon 3 of 3)	103344930	ENST00000477059.1	LINC01391	5240
16	1089871	1090224	3' UTR	390664	ENST00000621771.1	C1QTNF8	5423
9	120384206	120384705	Distal Intergenic	55755	ENST00000495406.1	CDK5RAP2	5572
12	52202459	52202740	Intron (ENST00000640420.1/283404, intron 2 of 2)	283403	ENST00000551332.1	NA	5662
19	1291690	1292136	Intron (ENST00000215368.4/1943, intron 1 of 3)	1943	ENST00000215368.4	EFNA2	5817
1	3250029	3250543	Intron (ENST00000511072.5/63976, intron 3 of 15)	63976	ENST00000463591.1	PRDM16	5897
8	488798	489096	Downstream (<1kb)	157695	ENST00000524229.1	TDRP	5914
17	3794849	3795130	Intron (ENST00000263087.9/3682, intron 1 of 30)	3682	ENST00000263087.9	ITGAE	6058
7	100003877	100004295	Intron (ENST00000671037.1/105375423, intron 2 of 3)	105375423	ENST00000671037.1	NA	6187
1	16066928	16067317	Intron (ENST00000375662.5/348487, intron 1 of 6)	348487	ENST00000494078.1	FAM131C	6315
17	74373825	74374225	Distal Intergenic	350383	ENST00000335666.4	GPR142	6367
12	52308264	52308816	3' UTR	3892	ENST00000293525.5	KRT86	6399
14	68784490	68784825	Downstream (2-3kb)	677	ENST00000555997.1	ZFP36L1	6418
17	63529978	63530259	3' UTR	81033	ENST00000583023.1	KCNH6	6575
17	82205860	82206144	Intron (ENST00000389641.9/284001, intron 1 of 16)	284001	ENST00000389641.9	CCDC57	6669
1	2505414	2505896	3' UTR	9651	ENST00000462379.1	PLCH2	6767
19	5053768	5054049	Intron (ENST00000611640.4/23030, intron 6 of 23)	23030	ENST00000592175.5	KDM4B	6770
5	149322460	149322897	Exon (ENST00000296721.9/134265, exon 15 of 19)	134265	ENST00000513665.1	AFAP1L1	6820
1	50977105	50977854	Distal Intergenic	1031	ENST00000371761.4	CDKN2C	6860
7	155308640	155308931	3' UTR	3638	ENST00000468307.1	INSIG1	7033
8	143386449	143386736	Distal Intergenic	114822	ENST00000522899.1	RHPN1	7112
14	101924976	101925395	3' UTR	5527	ENST00000554147.1	PPP2R5C	7207
8	22010249	22010784	Distal Intergenic	23039	ENST00000522015.1	XPO7	7264
5	1208917	1209212	Intron (ENST00000515652.5/340024, intron 2 of 10)	340024	ENST00000304460.11	SLC6A19	7322
7	157566641	157566922	Intron (ENST00000389413.7/5799, intron 20 of 21)	406945	ENST00000385225.1	MIR153-2	7500
5	1209306	1209612	Intron (ENST00000515652.5/340024, intron 2 of 10)	340024	ENST00000304460.11	SLC6A19	7711
6	160999647	160999928	Intron (ENST00000366919.6/4216, intron 1 of 25)	4216	ENST00000544041.5	MAP3K4	7803
1	20476294	20476764	Exon (ENST00000641552.1/ENST00000641552.1, exon 1 of 2)	55450	ENST00000489020.1	CAMK2N1	7881
22	19730853	19731233	Distal Intergenic	100526833	ENST00000366425.3	NA	7908
18	59264805	59265474	Downstream (1-2kb)	30062	ENST00000256852.7	RAX	7911
3	12815133	12815435	3' UTR	23066	ENST00000466558.1	CAND2	8000
1	2433996	2434277	Intron (ENST00000609981.5/9651, intron 2 of 3)	9651	ENST00000609981.5	PLCH2	8016
11	79393607	79393972	Intron (ENST00000278550.12/26011, intron 1 of 33)	100126333	ENST00000390708.1	MIR708	8137
20	31861443	31861797	Exon (ENST00000398083.5/128853, exon 7 of 7)	128853	ENST00000398083.5	DUSP15	8201
7	73588551	73588909	Distal Intergenic	51085	ENST00000467221.1	MLXIPL	8453
1	2434713	2434994	Intron (ENST00000609981.5/9651, intron 2 of 3)	9651	ENST00000609981.5	PLCH2	8733
10	70109304	70109585	Intron (ENST00000373255.9/55506, intron 8 of 8)	84883	ENST00000482166.1	AIFM2	8766
9	133515673	133516025	Intron (ENST00000339996.4/389827, intron 3 of 4)	389827	ENST00000339996.4	TMEM8C	8934
9	137763634	137764035	3' UTR	79813	ENST00000465566.2	EHMT1	9403
8	94198484	94198900	Intron (ENST00000027335.8/1015, intron 1 of 17)	1015	ENST00000027335.8	CDH17	9655
10	48439723	48440062	Distal Intergenic	5599	ENST00000459755.1	MAPK8	9830
17	17760497	17760806	Intron (ENST00000353383.6/10743, intron 2 of 5)	100861516	ENST00000443696.1	RAI1-AS1	10015
12	131102335	131102740	Intron (ENST00000261654.10/283383, intron 15 of 24)	283383	ENST00000536988.1	ADGRD1	10423
20	17710652	17711015	Intron (ENST00000545418.2/140836, intron 1 of 2)	140836	ENST00000246090.5	BANF2	10692
8	143760781	143761131	Intron (ENST00000527139.6/100128338, intron 3 of 13)	105375800	ENST00000529743.2	NA	10739
11	1168706	1168999	Exon (ENST00000621226.2/4586, exon 14 of 49)	4586	ENST00000621226.2	MUC5AC	10753
16	8886180	8886462	Distal Intergenic	7874	ENST00000567113.5	USP7	10792
20	62536741	62537022	Distal Intergenic	253868	ENST00000670040.1	NA	10918
12	131860794	131861197	Intron (ENST00000542763.2/ENST00000542763.2, intron 1 of 2)	4326	ENST00000535271.1	MMP17	10959
17	61489336	61489724	Distal Intergenic	9496	ENST00000586874.2	TBX4	10973
17	74454293	74454582	Distal Intergenic	55890	ENST00000482723.1	GPRC5C	11208
9	133513229	133513599	Downstream (<1kb)	389827	ENST00000339996.4	TMEM8C	11360
19	35420370	35420651	Distal Intergenic	100128682	ENST00000600405.1	LINC01531	11545
7	98294774	98295199	Intron (ENST00000491463.4/25798, intron 1 of 2)	55971	ENST00000480580.1	BAIAP2L1	11758
21	42526392	42526780	Intron (ENST00000398341.7/54020, intron 4 of 20)	54020	ENST00000398343.2	SLC37A1	11868
11	1423388	1423872	Intron (ENST00000308219.13/9024, intron 1 of 19)	9024	ENST00000382179.5	BRSK2	12236
13	28001892	28002218	Downstream (1-2kb)	2322	ENST00000469894.1	FLT3	12294
1	230843337	230843618	Exon (ENST00000366663.9/84886, exon 3 of 4)	84886	ENST00000523410.1	C1orf198	12418
1	3880548	3880829	Intron (ENST00000338895.7/1677, intron 6 of 6)	1677	ENST00000481945.1	DFFB	12885
1	184792437	184792741	3' UTR	116496	ENST00000417056.5	FAM129A	13244
22	43129206	43129487	3' UTR	27349	ENST00000608052.1	MCAT	13477
22	18092009	18092405	3' UTR	55670	ENST00000428061.2	PEX26	13632
16	1167430	1167750	Intron (ENST00000348261.11/8912, intron 2 of 34)	8912	ENST00000565831.6	CACNA1H	13692
7	1101881	1102451	Intron (ENST00000357429.10/84310, intron 2 of 4)	2852	ENST00000397088.4	GPER1	13768
9	990477	990758	Exon (ENST00000190165.3/58524, exon 2 of 2)	58524	ENST00000190165.3	DMRT3	13822
19	1767507	1767890	Intron (ENST00000382349.5/390874, intron 1 of 1)	390874	ENST00000382349.5	ONECUT3	14001
7	76318265	76318546	Distal Intergenic	3315	ENST00000429938.1	HSPB1	14688
13	110322091	110322372	Intron (ENST00000400163.7/1284, intron 3 of 4)	1284	ENST00000650540.1	COL4A2	14734
15	85840422	85840927	Distal Intergenic	100847084	ENST00000584739.1	MIR548AP	14787
10	103678185	103678466	Intron (ENST00000369774.8/9644, intron 6 of 14)	9644	ENST00000315994.6	SH3PXD2A	15157
10	44864106	44864428	Intron (ENST00000663870.1/220980, intron 2 of 4)	220980	ENST00000670801.1	TMEM72-AS1	15210
13	48319170	48319655	Exon (ENST00000474415.1/ENST00000474415.1, exon 1 of 1)	5925	ENST00000467505.5	RB1	15395
17	48871581	48872008	Downstream (2-3kb)	10241	ENST00000509784.1	CALCOCO2	15480
17	48012264	48012545	Distal Intergenic	51226	ENST00000585182.1	COPZ2	16015
12	54214786	54215076	Distal Intergenic	100616400	ENST00000577868.1	CBX5	16400
1	119631440	119631811	Intron (ENST00000421812.3/90874, intron 1 of 2)	90874	ENST00000421812.3	ZNF697	16455
19	52601131	52601481	Intron (ENST00000600714.5/55769, intron 5 of 5)	55769	ENST00000541777.6	ZNF83	16559
11	12692607	12692965	Intron (ENST00000527636.6/7003, intron 2 of 12)	7003	ENST00000527575.5	TEAD1	17104
1	228059144	228059425	Exon (ENST00000284523.2/89780, exon 4 of 4)	100506571	ENST00000623471.1	NA	17125
13	30445746	30446083	Distal Intergenic	3146	ENST00000490788.1	HMGB1	17181
13	48321049	48321330	Intron (ENST00000267163.5/5925, intron 2 of 26)	5925	ENST00000467505.5	RB1	17274
20	32457086	32457370	Intron (ENST00000359676.9/140688, intron 2 of 7)	140688	ENST00000616976.1	NOL4L	17365
20	32457086	32457370	Intron (ENST00000359676.9/140688, intron 2 of 7)	140688	ENST00000616976.1	AL034550.1	17365
22	43434194	43434610	Intron (ENST00000417669.6/758, intron 2 of 6)	758	ENST00000480239.1	MPPED1	17439
16	75517041	75517359	Distal Intergenic	23563	ENST00000336257.7	CHST5	17811
18	79754631	79754912	3' UTR	9150	ENST00000585951.1	CTDP1	18278
10	43455515	43455919	Intron (ENST00000315429.11/642819, intron 1 of 3)	642819	ENST00000451167.2	NA	18357
16	88487947	88488872	Intron (ENST00000319555.8/161882, intron 2 of 9)	100847057	ENST00000577370.1	MIR5189	19029
7	159036983	159037264	Intron (ENST00000262178.7/7434, intron 6 of 12)	154822	ENST00000413238.1	LINC00689	19575
2	1453145	1453426	Intron (ENST00000497517.6/7173, intron 1 of 5)	7173	ENST00000422464.5	TPO	19673
12	115943477	115943859	Distal Intergenic	23389	ENST00000649937.1	MED13L	19690
19	48414628	48414909	Exon (ENST00000263269.3/2906, exon 6 of 13)	2906	ENST00000263269.3	GRIN2D	19753
7	75027650	75028015	3' UTR	729438	ENST00000622472.1	GATSL2	19762
2	170973788	170974162	Distal Intergenic	26003	ENST00000486498.1	GORASP2	19970
10	133187444	133187784	Intron (ENST00000304613.8/85442, intron 6 of 29)	85442	ENST00000368571.2	KNDC1	20260
16	88509237	88509602	Intron (ENST00000319555.8/161882, intron 3 of 9)	100128882	ENST00000563243.1	NA	21451
5	1156027	1156428	Distal Intergenic	101928857	ENST00000505972.2	CTD-3080P12.3	22118
12	30822562	30822843	Intron (ENST00000648700.1/100287314, intron 2 of 2)	100287314	ENST00000551972.1	NA	22351
7	157033162	157033466	Distal Intergenic	645249	ENST00000480284.1	MNX1-AS1	22357
13	99895445	99895733	3' UTR	171425	ENST00000425186.2	CLYBL	24427
6	25992518	25992859	Exon (ENST00000658335.1/ENST00000658335.1, exon 1 of 2)	3024	ENST00000244573.4	HIST1H1A	24873
1	27527816	27528367	Intron (ENST00000443579.1/ENST00000443579.1, intron 1 of 1)	27245	ENST00000644833.1	AHDC1	25178
15	73794257	73794570	Distal Intergenic	101929221	ENST00000562031.2	NA	26043
2	111149873	111150339	3' UTR	10018	ENST00000438054.1	BCL2L11	26121
16	30814074	30814541	Distal Intergenic	9274	ENST00000576194.1	BCL7C	26213
9	135992601	135992882	Distal Intergenic	138151	ENST00000467669.1	NACC2	26598
9	131594731	131595111	Intron (ENST00000372189.7/2889, intron 14 of 23)	2889	ENST00000414781.1	RAPGEF1	26727
1	166947519	166947842	Intron (ENST00000271417.8/387597, intron 3 of 9)	387597	ENST00000469934.6	ILDR2	27640
7	137899046	137899399	Intron (ENST00000330387.11/64764, intron 8 of 11)	64764	ENST00000420629.1	CREB3L2	28870
11	59565724	59566032	Exon (ENST00000661394.1/ENST00000661394.1, exon 1 of 5)	100422880	ENST00000581818.1	MIR3162	29126
17	27332803	27333095	Distal Intergenic	26118	ENST00000583096.1	WSB1	29483
22	41413528	41413809	Distal Intergenic	7008	ENST00000413942.1	TEF	30593
9	136169477	136170017	Distal Intergenic	8022	ENST00000619587.1	LHX3	31657
4	4575293	4575618	Intron (ENST00000664571.1/100507266, intron 2 of 4)	100507266	ENST00000514763.1	STX18-AS1	32875
13	91056344	91056625	Distal Intergenic	101930747	ENST00000442478.1	NA	32968
8	6800693	6801258	Distal Intergenic	389610	ENST00000618990.4	XKR5	34240
8	11613378	11613685	Distal Intergenic	83655	ENST00000304233.3	NA	37065
6	16327130	16327411	Exon (ENST00000244769.8/6310, exon 8 of 9)	2766	ENST00000540478.1	GMPR	37185
13	27829972	27830265	Intron (ENST00000499662.3/100861550, intron 3 of 4)	219409	ENST00000302945.3	GSX1	37489
7	151696759	151697206	Intron (ENST00000287878.9/51422, intron 3 of 15)	51422	ENST00000652075.1	PRKAG2	38787
2	111163944	111164411	3' UTR	10018	ENST00000438054.1	BCL2L11	40192
17	1932198	1932479	Downstream (2-3kb)	6117	ENST00000573994.1	RPA1	40548
7	96075466	96075875	Intron (ENST00000537881.5/1780, intron 14 of 16)	1780	ENST00000497626.1	DYNC1I1	42799
9	125397676	125398010	Distal Intergenic	26130	ENST00000467707.1	GAPVD1	42979
11	42040544	42040904	Intron (ENST00000667585.1/101928591, intron 3 of 4)	101928591	ENST00000667585.1	NA	44536
23	3487177	3487488	Distal Intergenic	109616969	ENST00000390912.1	NA	44763
3	140728421	140728702	Distal Intergenic	287015	ENST00000286349.4	TRIM42	50357
1	223081417	223081771	Distal Intergenic	7100	ENST00000642471.1	TLR5	50808
12	2168953	2169238	Intron (ENST00000327702.12/775, intron 3 of 47)	100874234	ENST00000669813.1	CACNA1C-AS4	54209
17	80599980	80600261	Intron (ENST00000574767.5/57521, intron 1 of 11)	57521	ENST00000573746.1	RPTOR	54314
5	135191120	135191529	Intron (ENST00000624272.3/100996485, intron 3 of 5)	340073	ENST00000555344.1	C5orf66-AS2	56286
15	29136258	29136620	Exon (ENST00000261275.4/23359, exon 7 of 11)	23359	ENST00000560021.1	FAM189A1	60067
1	204605232	204605513	Intron (ENST00000453895.1/ENST00000453895.1, intron 1 of 2)	4194	ENST00000444261.1	MDM4	62443
7	139645776	139646180	Intron (ENST00000406875.8/28996, intron 2 of 14)	28996	ENST00000342645.7	HIPK2	70833
16	54193752	54194095	Distal Intergenic	100996338	ENST00000561336.2	NA	76651
10	100826727	100827299	Exon (ENST00000355243.7/5076, exon 9 of 10)	5076	ENST00000554172.2	PAX2	77877
12	44151899	44152340	Intron (ENST00000266534.8/84216, intron 4 of 7)	84216	ENST00000550623.1	TMEM117	78248
7	152894388	152894846	Distal Intergenic	57180	ENST00000479402.1	ACTR3B	83646
7	158447590	158447878	Intron (ENST00000389413.7/5799, intron 2 of 21)	693180	ENST00000384905.1	MIR595	84935
20	24669958	24670255	Distal Intergenic	79953	ENST00000482637.1	SYNDIG1	85056
20	17315528	17315976	Intron (ENST00000377899.5/5126, intron 3 of 12)	5126	ENST00000470007.1	PCSK2	87397
10	84540976	84541257	Distal Intergenic	54462	ENST00000480006.1	CCSER2	88759
18	37393950	37394526	Intron (ENST00000420428.7/56853, intron 2 of 12)	56853	ENST00000590112.5	CELF4	91050
1	18723959	18724287	Intron (ENST00000420770.7/5081, intron 7 of 8)	5081	ENST00000400661.3	PAX7	92435
8	52033101	52033382	Distal Intergenic	9705	ENST00000522861.1	ST18	99762
11	2562200	2562545	Intron (ENST00000496887.6/3784, intron 3 of 6)	3784	ENST00000380776.4	KCNQ1	100313
23	4531608	4531889	Distal Intergenic	101928201	ENST00000420725.1	RP11-707P20.1	101683
17	13438409	13438763	Distal Intergenic	100302287	ENST00000408771.1	MIR548H3	104883
7	152925960	152926309	Intron (ENST00000658865.1/ENST00000658865.1, intron 1 of 3)	57180	ENST00000479402.1	ACTR3B	115218
12	125861622	125862052	Intron (ENST00000547441.2/ENST00000547441.2, intron 2 of 2)	400084	ENST00000502479.1	LINC00939	118396
5	2038544	2038825	Intron (ENST00000653000.1/ENST00000653000.1, intron 2 of 8)	101929081	ENST00000514569.1	CTD-2194D22.4	151212
7	81385857	81386138	Distal Intergenic	105369146	ENST00000412900.3	NA	184244
20	56967905	56968186	Distal Intergenic	655	ENST00000476877.1	BMP7	205403
8	48260316	48260639	Distal Intergenic	7336	ENST00000521628.1	UBE2V2	210736
2	91442511	91442918	Distal Intergenic	654342	ENST00000608018.5	RP4-614C10.2	212460
13	106917001	106917282	Distal Intergenic	100874173	ENST00000656762.1	LINC00443	247981
6	104442308	104442637	Distal Intergenic	57531	ENST00000518228.1	HACE1	289733
20	42080563	42080844	3' UTR	11122	ENST00000618610.1	PTPRT	391718
2	35908859	35909167	Distal Intergenic	100616475	ENST00000584780.1	MIR548AD	437454
4	125979124	125979405	Intron (ENST00000667497.1/ENST00000667497.1, intron 2 of 2)	100302267	ENST00000636770.1	MIR2054	471865
5	105595286	105595567	Distal Intergenic	9366	ENST00000519581.1	RAB9BP1	495813
6	103866046	103866330	Exon (ENST00000666428.1/ENST00000666428.1, exon 2 of 2)	57531	ENST00000518228.1	HACE1	866040
24	11334012	11334305	Distal Intergenic	352887	ENST00000493160.5	NA	1083989
14	43235472	43235753	Distal Intergenic	84075	ENST00000340446.5	FSCB	1271530

## Sheet: Islets
Peak enrichment regions identified from HNF4A ChIP-Seq (this paper) in human islets
Chromosome no.	Start position	End position	Annotation	Gene ID	Transcript ID	Gene Symbol	Distance to TSS
18	64992274	64992566	Intron (ENST00000662570.1/ENST00000662570.1, intron 1 of 4)	400654	ENST00000588074.1	LINC01538	-732219
6	23435779	23436121	Distal Intergenic	140767	ENST00000378478.5	NRSN1	-690065
9	108166427	108166996	Distal Intergenic	9314	ENST00000420475.1	KLF4	-675945
9	108094194	108094666	Distal Intergenic	9314	ENST00000420475.1	KLF4	-603712
18	29770844	29771177	Distal Intergenic	100302131	ENST00000635955.1	MIR302F	-527733
11	91396541	91396833	Distal Intergenic	100302228	ENST00000408659.1	MIR1261	-527339
11	28976523	28976945	Intron (ENST00000513853.5/ENST00000513853.5, intron 2 of 3)	102466876	ENST00000618032.1	MIR8068	-498975
6	78390098	78390475	Distal Intergenic	134728	ENST00000369940.7	IRAK1BP1	-477076
2	128756017	128756334	Distal Intergenic	9394	ENST00000259241.7	HS6ST1	-437149
22	34294993	34295416	Distal Intergenic	9215	ENST00000413114.5	LARGE1	-372152
1	102324509	102324801	Intron (ENST00000447916.1/ENST00000447916.1, intron 4 of 5)	118427	ENST00000370103.8	OLFM3	-327479
17	14738298	14738619	Distal Intergenic	101928475	ENST00000446671.1	AC005772.2	-276186
2	133844444	133844773	Distal Intergenic	4249	ENST00000481801.5	MGAT5	-275210
16	80265627	80266161	Intron (ENST00000668341.1/102724084, intron 2 of 5)	83657	ENST00000562982.5	DYNLRB2	-274573
9	107751772	107752308	Distal Intergenic	9314	ENST00000420475.1	KLF4	-261290
2	19611799	19612267	Distal Intergenic	130497	ENST00000272223.3	OSR1	-253176
6	119599010	119599373	Distal Intergenic	4121	ENST00000368468.4	MAN1A1	-249249
12	59166418	59166835	Distal Intergenic	121227	ENST00000320743.7	LRIG3	-245896
3	40971616	40972019	Distal Intergenic	1499	ENST00000643541.1	CTNNB1	-222722
11	133162144	133162507	Intron (ENST00000524381.5/4978, intron 1 of 7)	4978	ENST00000374778.4	OPCML	-218376
5	13250324	13250710	Exon (ENST00000495419.1/ENST00000495419.1, exon 1 of 1)	105374658	ENST00000510065.1	NA	-217438
2	176997017	176997506	Intron (ENST00000665720.1/ENST00000665720.1, intron 4 of 6)	220988	ENST00000392524.6	HNRNPA3	-215057
4	186936976	186937474	Distal Intergenic	2195	ENST00000509647.1	FAT1	-210254
14	86708750	86709176	Distal Intergenic	283585	ENST00000557527.1	RP11-322L20.1	-196602
11	103661142	103661640	Distal Intergenic	100616457	ENST00000578405.1	MIR4693	-188266
13	86721329	86721678	Distal Intergenic	106144533	ENST00000609962.2	NA	-187908
7	21251406	21251847	Distal Intergenic	6671	ENST00000432066.2	SP4	-176196
5	71932495	71933074	Distal Intergenic	4131	ENST00000512974.5	MAP1B	-174160
7	27419551	27419968	Distal Intergenic	101410536	ENST00000517726.1	EVX1-AS	-172322
8	64964967	64965451	Distal Intergenic	9420	ENST00000310193.4	CYP7B1	-166230
8	58955208	58955698	Intron (ENST00000361421.2/9760, intron 2 of 8)	100505501	ENST00000523683.1	NA	-163342
1	69271498	69272027	Distal Intergenic	105378788	ENST00000448001.1	NA	-161228
20	9675296	9675757	Intron (ENST00000378423.5/57144, intron 3 of 10)	101929329	ENST00000443469.1	LAMP5-AS1	-160298
7	121714492	121715067	Distal Intergenic	5803	ENST00000651065.1	PTPRZ1	-158022
6	156221238	156221573	Intron (ENST00000663591.1/ENST00000663591.1, intron 3 of 3)	109617011	ENST00000390993.1	NA	-157177
6	6957666	6958114	Distal Intergenic	6239	ENST00000379933.7	RREB1	-149483
18	8960733	8961090	Distal Intergenic	4729	ENST00000577703.1	NDUFV2	-141540
14	82501528	82501856	Distal Intergenic	101928599	ENST00000553760.6	NA	-140749
5	15009424	15009859	Distal Intergenic	56172	ENST00000284268.8	ANKH	-137646
23	148363915	148364347	Distal Intergenic	2334	ENST00000370460.7	AFF2	-136270
6	137352805	137353200	Distal Intergenic	3459	ENST00000478333.1	IFNGR1	-133356
16	22680619	22681125	Distal Intergenic	9956	ENST00000261374.4	HS3ST2	-133037
2	61670486	61670839	Distal Intergenic	7514	ENST00000436018.1	XPO1	-131860
18	67385987	67386477	Distal Intergenic	643542	ENST00000583687.1	RP11-638L3.1	-130069
7	24456966	24457352	Distal Intergenic	51678	ENST00000432190.5	MPP6	-115916
8	93582567	93582961	Intron (ENST00000501400.1/642924, intron 5 of 10)	137392	ENST00000523475.5	FAM92A1	-115600
18	8994670	8994962	Distal Intergenic	4729	ENST00000577703.1	NDUFV2	-107668
12	29041774	29042157	Distal Intergenic	55711	ENST00000551451.5	FAR2	-106946
2	240251330	240251829	Intron (ENST00000457178.1/ENST00000457178.1, intron 1 of 2)	150677	ENST00000391989.6	OTOS	-106768
2	157150758	157151148	Distal Intergenic	11227	ENST00000259056.5	GALNT5	-106557
6	161380317	161380615	Intron (ENST00000366898.6/5071, intron 10 of 11)	56895	ENST00000320285.9	AGPAT4	-106256
12	127165895	127166215	Intron (ENST00000650869.1/ENST00000650869.1, intron 1 of 4)	101927592	ENST00000658026.1	RP11-575F12.1	-105330
10	22823004	22823321	Distal Intergenic	219681	ENST00000376528.8	ARMC3	-104703
10	29840814	29841323	Distal Intergenic	6840	ENST00000465422.1	SVIL	-104033
7	65269460	65269893	Exon (ENST00000632111.1/ENST00000632111.1, exon 1 of 3)	168374	ENST00000328747.11	ZNF92	-103906
14	34051919	34052369	Intron (ENST00000555922.1/ENST00000555922.1, intron 2 of 2)	112399	ENST00000250457.8	EGLN3	-100845
12	92603018	92603340	Distal Intergenic	338809	ENST00000397833.3	C12orf74	-99503
9	135244262	135244790	Distal Intergenic	157927	ENST00000623103.1	NA	-98459
10	44195523	44195842	Distal Intergenic	100130539	ENST00000623589.1	C10orf142	-96727
5	112533432	112533902	Distal Intergenic	102467214	ENST00000508879.5	NA	-94534
5	136458503	136458920	Distal Intergenic	57113	ENST00000352189.8	TRPC7	-92958
1	99170649	99171034	Intron (ENST00000660510.1/100129620, intron 2 of 4)	9890	ENST00000370185.7	PLPPR4	-92919
3	96266828	96267150	Distal Intergenic	102465864	ENST00000615894.1	MIR8060	-92814
10	110395669	110396229	Distal Intergenic	10285	ENST00000471297.1	SMNDC1	-90731
4	100099617	100100153	Intron (ENST00000515026.1/256880, intron 5 of 5)	101929353	ENST00000515782.1	RP11-588P8.1	-89880
15	38163617	38163978	Intron (ENST00000561320.5/ENST00000561320.5, intron 2 of 3)	161742	ENST00000299084.9	SPRED1	-88858
16	73232252	73232895	Exon (ENST00000577171.1/ENST00000577171.1, exon 1 of 1)	388289	ENST00000358463.2	NA	-87805
2	200221244	200221536	Distal Intergenic	26010	ENST00000439084.5	SPATS2L	-84345
5	143596158	143596658	Intron (ENST00000661617.1/ENST00000661617.1, intron 4 of 4)	100846991	ENST00000583721.1	MIR5197	-83202
2	44087634	44088037	Distal Intergenic	5495	ENST00000419807.5	PPM1B	-79932
6	139597678	139598194	Exon (ENST00000648888.1/ENST00000648888.1, exon 4 of 12)	100132735	ENST00000644936.1	NA	-79445
14	66981419	66981725	Intron (ENST00000315266.9/10243, intron 8 of 21)	10243	ENST00000556501.1	GPHN	-76924
9	117491517	117491821	Distal Intergenic	23245	ENST00000361209.6	ASTN2	-76447
1	3320428	3320826	Intron (ENST00000511072.5/63976, intron 3 of 15)	63976	ENST00000509860.1	PRDM16	-75665
22	25666266	25666706	Intron (ENST00000324198.11/157, intron 5 of 20)	84700	ENST00000536101.5	MYO18B	-75438
21	15140416	15140991	Distal Intergenic	8204	ENST00000637630.1	NRIP1	-74480
5	56307674	56308007	Distal Intergenic	79722	ENST00000341048.9	ANKRD55	-74344
4	115187110	115187437	Distal Intergenic	64579	ENST00000613194.4	NDST4	-73234
3	43179018	43179573	Distal Intergenic	84892	ENST00000344697.3	POMGNT2	-72939
13	98650371	98650798	Distal Intergenic	8428	ENST00000491878.5	STK24	-72431
1	14851735	14852196	Intron (ENST00000636203.1/23254, intron 3 of 16)	23254	ENST00000361144.9	KAZN	-71934
5	67268719	67269011	Intron (ENST00000515077.1/ENST00000515077.1, intron 1 of 2)	4064	ENST00000256447.5	CD180	-71920
1	67760042	67760431	Intron (ENST00000370982.4/55970, intron 2 of 3)	100289178	ENST00000420587.5	GNG12-AS1	-71872
2	16737796	16738218	Intron (ENST00000423925.5/ENST00000423925.5, intron 1 of 2)	81553	ENST00000451689.1	FAM49A	-71465
11	32707003	32707383	Intron (ENST00000335185.9/493860, intron 3 of 17)	493860	ENST00000528333.1	CCDC73	-71171
6	113786062	113786635	Distal Intergenic	4082	ENST00000612661.2	MARCKS	-70710
7	31948037	31948509	Intron (ENST00000396191.6/5137, intron 2 of 17)	5137	ENST00000482681.5	PDE1C	-68753
6	153941849	153942374	Distal Intergenic	4988	ENST00000520282.5	OPRM1	-68122
4	121448112	121448712	Distal Intergenic	84109	ENST00000512235.1	QRFPR	-67053
23	111337001	111337369	Intron (ENST00000635795.1/1641, intron 3 of 6)	827	ENST00000324068.2	CAPN6	-66518
3	63753648	63754009	Intron (ENST00000430831.6/ENST00000430831.6, intron 10 of 14)	132200	ENST00000295896.13	NA	-65290
1	217004741	217005147	Intron (ENST00000361525.7/2104, intron 1 of 8)	2104	ENST00000366938.6	ESRRG	-65068
9	37969021	37969555	Intron (ENST00000540557.1/6461, intron 4 of 11)	92014	ENST00000496760.5	SLC25A51	-64668
23	104318681	104319118	Distal Intergenic	80712	ENST00000372588.4	ESX1	-63748
7	155235105	155235425	Distal Intergenic	3638	ENST00000344756.8	INSIG1	-62351
4	112083213	112083565	Distal Intergenic	132720	ENST00000309733.6	C4orf32	-61889
5	158471430	158471965	Distal Intergenic	101927697	ENST00000619068.1	RP11-524N5.1	-61657
5	83779230	83779522	Distal Intergenic	1404	ENST00000274341.9	HAPLN1	-58375
16	73202456	73202788	Intron (ENST00000641206.2/463, intron 5 of 17)	388289	ENST00000358463.2	NA	-58009
4	76498492	76498872	Intron (ENST00000296043.7/57619, intron 1 of 10)	57619	ENST00000469923.5	SHROOM3	-56742
2	203811448	203811985	Distal Intergenic	1493	ENST00000648405.2	CTLA4	-55786
1	116316413	116316897	Distal Intergenic	476	ENST00000418797.5	ATP1A1	-55771
9	70470377	70470859	Distal Intergenic	687	ENST00000377126.3	KLF9	-55753
22	33492094	33492510	Intron (ENST00000354992.6/9215, intron 7 of 15)	100616295	ENST00000580680.1	MIR4764	-55425
5	61790746	61791122	Exon (ENST00000667197.1/285668, exon 7 of 7)	100506526	ENST00000669357.1	NA	-55031
22	27115820	27116370	Distal Intergenic	284898	ENST00000658755.1	NA	-54573
4	75024337	75024632	Intron (ENST00000513238.5/25849, intron 1 of 2)	100507388	ENST00000508031.1	RP11-44F21.3	-53975
19	2576879	2577313	Intron (ENST00000382159.8/2788, intron 2 of 4)	102465838	ENST00000618087.1	MIR7850	-53402
1	67631745	67632246	Distal Intergenic	1647	ENST00000370985.4	GADD45A	-52955
2	105491017	105491375	Distal Intergenic	2274	ENST00000607522.1	FHL2	-52504
10	11690045	11690342	Distal Intergenic	79746	ENST00000496136.5	ECHDC3	-52024
1	58881422	58881914	Intron (ENST00000653297.1/100131060, intron 1 of 1)	101926925	ENST00000634502.1	NA	-51729
17	50919700	50920072	Distal Intergenic	10140	ENST00000268957.3	TOB1	-51722
8	80926291	80926724	Intron (ENST00000666058.1/ENST00000666058.1, intron 3 of 3)	619279	ENST00000327835.7	ZNF704	-51510
16	87550468	87550815	Distal Intergenic	57338	ENST00000537256.5	JPH3	-51020
18	36493280	36493635	Intron (ENST00000257209.8/80206, intron 3 of 24)	80206	ENST00000591635.5	FHOD3	-50916
20	14979681	14980093	Intron (ENST00000217246.8/140733, intron 5 of 16)	100379174	ENST00000664409.1	MACROD2-AS1	-50153
2	207819989	207820322	Downstream (<1kb)	7855	ENST00000295417.4	FZD5	-50083
1	92536977	92537460	Intron (ENST00000370331.5/7813, intron 17 of 17)	2672	ENST00000294702.6	GFI1	-50052
11	93611804	93612147	Distal Intergenic	85459	ENST00000325212.11	CEP295	-49535
8	80435721	80436235	Intron (ENST00000656157.1/ENST00000656157.1, intron 2 of 3)	65986	ENST00000379091.8	ZBTB10	-49384
2	203584697	203585094	Distal Intergenic	65059	ENST00000420371.2	RAPH1	-49362
1	207404832	207405330	Exon (ENST00000635698.1/ENST00000635698.1, exon 2 of 3)	1380	ENST00000367057.7	CR2	-48900
3	150345075	150345438	Distal Intergenic	101928022	ENST00000471222.3	NA	-48470
1	58885338	58885636	Exon (ENST00000634986.1/ENST00000634986.1, exon 1 of 3)	101926925	ENST00000634502.1	NA	-48007
8	11628618	11629126	Distal Intergenic	2626	ENST00000528712.5	GATA4	-47833
10	4725846	4726411	Distal Intergenic	100216001	ENST00000665967.1	LINC00704	-47661
12	77893874	77894373	Intron (ENST00000550042.2/89795, intron 2 of 8)	89795	ENST00000549369.5	NAV3	-45894
10	60434958	60435250	Intron (ENST00000373827.6/288, intron 2 of 43)	288	ENST00000280772.7	ANK3	-45083
6	89035537	89036003	Distal Intergenic	10957	ENST00000369472.1	PNRC1	-44748
23	136925306	136925844	Exon (ENST00000424306.5/ENST00000424306.5, exon 3 of 4)	27316	ENST00000565438.1	RBMX	-44542
7	66307652	66307988	Intron (ENST00000480281.5/8460, intron 2 of 4)	8460	ENST00000490159.1	TPST1	-44516
15	67884497	67884928	Distal Intergenic	101954271	ENST00000383898.1	RNU6-9	-44452
3	188297052	188297475	Intron (ENST00000448637.5/4026, intron 1 of 6)	4026	ENST00000494233.5	LPP	-44188
6	108002230	108002903	Distal Intergenic	11231	ENST00000369002.9	SEC63	-44022
11	115548817	115549378	Distal Intergenic	23705	ENST00000543249.1	CADM1	-43860
4	169314809	169315298	Distal Intergenic	57630	ENST00000284637.14	SH3RF1	-43853
5	39015767	39016221	Intron (ENST00000357387.8/253260, intron 3 of 37)	253260	ENST00000515846.1	RICTOR	-43806
8	98382729	98383163	Intron (ENST00000649151.1/ENST00000649151.1, intron 4 of 5)	3788	ENST00000287042.5	KCNS2	-43795
6	73566952	73567505	Intron (ENST00000431108.5/ENST00000431108.5, intron 2 of 2)	1915	ENST00000455918.1	EEF1A1	-43155
2	108095841	108096150	Distal Intergenic	107178918	ENST00000424355.1	LINC01593	-43086
7	123242812	123243104	Distal Intergenic	6561	ENST00000427975.5	SLC13A1	-42840
12	92071038	92071373	Intron (ENST00000551843.5/256021, intron 1 of 5)	256021	ENST00000551306.1	LINC01619	-42781
17	64704630	64704922	Distal Intergenic	64750	ENST00000262435.14	SMURF2	-42323
2	100883004	100883465	Intron (ENST00000335681.10/4862, intron 1 of 20)	4862	ENST00000486017.5	NPAS2	-41681
4	8113207	8113748	Intron (ENST00000361737.9/84448, intron 1 of 16)	84448	ENST00000514025.5	ABLIM2	-41221
12	32444888	32445358	Intron (ENST00000534526.6/121512, intron 1 of 16)	121512	ENST00000531134.5	FGD4	-40614
16	12315460	12315908	Intron (ENST00000566228.6/92017, intron 15 of 20)	92017	ENST00000562510.1	SNX29	-40345
18	74368965	74369449	Distal Intergenic	101927606	ENST00000567168.1	RP11-231E4.2	-39999
14	51448991	51449283	Distal Intergenic	122786	ENST00000556137.5	FRMD6	-39817
1	40939696	40940229	Exon (ENST00000653821.1/ENST00000653821.1, exon 1 of 2)	1503	ENST00000480420.6	CTPS1	-39459
17	49887295	49887651	Exon (ENST00000515692.1/ENST00000515692.1, exon 1 of 5)	255061	ENST00000608380.1	TAC4	-39278
3	194536829	194537293	Distal Intergenic	79572	ENST00000439040.5	ATP13A3	-38465
14	95249084	95249663	Intron (ENST00000298912.9/79789, intron 1 of 12)	79789	ENST00000556454.1	CLMN	-38233
13	33715003	33715295	Distal Intergenic	90627	ENST00000654283.1	STARD13	-38207
5	154647161	154647735	Distal Intergenic	100302284	ENST00000408625.1	MIR1303	-38041
13	42524610	42525133	Distal Intergenic	8600	ENST00000358545.6	TNFSF11	-37603
17	73030391	73030828	Intron (ENST00000255559.7/201266, intron 4 of 9)	201266	ENST00000579491.1	SLC39A11	-37442
6	135813994	135814523	Distal Intergenic	27115	ENST00000308191.11	PDE7B	-37178
1	192279568	192279982	Intron (ENST00000643151.1/ENST00000643151.1, intron 2 of 7)	431704	ENST00000417209.2	RGS21	-37010
21	34926754	34927248	Intron (ENST00000437180.5/861, intron 2 of 8)	861	ENST00000399237.6	RUNX1	-36964
3	59086233	59086550	Intron (ENST00000659086.1/ENST00000659086.1, intron 1 of 1)	200844	ENST00000295966.11	C3orf67	-36149
6	157787114	157787413	Intron (ENST00000614703.4/51429, intron 3 of 5)	51429	ENST00000392185.8	SNX9	-35833
4	141678976	141679306	Intron (ENST00000320650.9/3600, intron 2 of 7)	3600	ENST00000477265.5	IL15	-35351
9	6681099	6681572	Distal Intergenic	23081	ENST00000615168.4	KDM4C	-34923
9	6681099	6681572	Distal Intergenic	23081	ENST00000615168.4	RP11-146B14.1	-34923
9	6681099	6681572	Distal Intergenic	23081	ENST00000615168.4	AL513412.1	-34923
1	94383940	94384480	Intron (ENST00000656153.1/ENST00000656153.1, intron 6 of 6)	5825	ENST00000370214.9	ABCD3	-33909
9	124223178	124223727	Distal Intergenic	10783	ENST00000540326.5	NEK6	-33879
21	26919934	26920320	3' UTR	100616243	ENST00000584048.1	MIR4759	-33641
12	89386071	89386543	Intron (ENST00000657284.1/ENST00000657284.1, intron 1 of 2)	1848	ENST00000279488.8	DUSP6	-33570
14	100192869	100193330	Distal Intergenic	123099	ENST00000305631.7	DEGS2	-33224
5	76785406	76785945	Distal Intergenic	2150	ENST00000514165.1	F2RL1	-32988
23	12308341	12308633	Intron (ENST00000656302.1/9758, intron 3 of 18)	9758	ENST00000672861.1	FRMPD4	-32908
7	17099518	17099884	Intron (ENST00000645559.1/ENST00000645559.1, intron 1 of 1)	196	ENST00000642825.1	AHR	-32306
3	133541021	133541458	Distal Intergenic	55573	ENST00000264993.7	CDV3	-32272
11	86212155	86212599	Distal Intergenic	8726	ENST00000528180.5	EED	-32154
1	28296504	28297052	Distal Intergenic	54797	ENST00000479574.5	MED18	-31950
19	7199889	7200324	Intron (ENST00000341500.9/3643, intron 2 of 20)	3643	ENST00000600492.1	INSR	-31911
7	17100158	17100505	Intron (ENST00000645559.1/ENST00000645559.1, intron 1 of 1)	196	ENST00000642825.1	AHR	-31685
15	57559897	57560282	Distal Intergenic	100820829	ENST00000267853.10	MYZAP	-31622
3	122855094	122855400	Intron (ENST00000261038.6/84925, intron 5 of 8)	100129550	ENST00000610128.2	RP11-67L2.2	-31541
1	118118549	118118877	Intron (ENST00000336338.10/200162, intron 3 of 48)	200162	ENST00000463628.1	SPAG17	-31387
17	66447987	66448475	Intron (ENST00000413366.8/5578, intron 2 of 16)	101928001	ENST00000584715.5	NA	-31133
5	56637281	56637740	Distal Intergenic	101928448	ENST00000648716.1	C5orf67	-31049
7	84226201	84226493	Intron (ENST00000448879.5/ENST00000448879.5, intron 4 of 4)	10371	ENST00000436949.5	SEMA3A	-30756
4	61556381	61556716	Intron (ENST00000512091.6/23284, intron 3 of 25)	23284	ENST00000509089.1	ADGRL3	-30652
4	40546539	40546831	Intron (ENST00000295971.12/54502, intron 1 of 6)	54502	ENST00000381795.10	RBM47	-30566
3	80733858	80734318	Distal Intergenic	105377175	ENST00000667434.1	NA	-30544
2	43162971	43163350	Distal Intergenic	100506047	ENST00000654095.1	NA	-30489
7	108358614	108359078	Intron (ENST00000379028.7/4897, intron 2 of 32)	4897	ENST00000456431.5	NRCAM	-29959
5	6419192	6419595	Distal Intergenic	134111	ENST00000399816.4	UBE2QL1	-29264
16	50185194	50185525	Intron (ENST00000436909.7/64282, intron 2 of 12)	64282	ENST00000357464.4	PAPD5	-28701
12	31229405	31229784	Distal Intergenic	144203	ENST00000641844.2	OVOS2	-28170
3	193872130	193872639	Distal Intergenic	105374285	ENST00000445168.1	NA	-28106
3	138862932	138863690	Distal Intergenic	5291	ENST00000461451.1	PIK3CB	-27994
11	11813258	11813673	Distal Intergenic	55031	ENST00000339865.9	USP47	-27750
19	46890714	46891171	Intron (ENST00000672722.1/2909, intron 1 of 6)	2909	ENST00000614079.1	ARHGAP35	-27505
16	75753952	75754482	Intron (ENST00000653858.1/54386, intron 2 of 3)	105371346	ENST00000640559.2	NA	-27462
11	93570768	93571242	Distal Intergenic	56935	ENST00000298966.7	SMCO4	-27377
11	74338926	74339381	Intron (ENST00000298198.5/283209, intron 12 of 13)	283208	ENST00000427714.2	P4HA3	-27286
5	78518456	78518785	Intron (ENST00000515007.6/10184, intron 1 of 2)	10184	ENST00000502722.1	LHFPL2	-27150
6	157954379	157954952	Distal Intergenic	8871	ENST00000355585.9	SYNJ2	-26911
4	40289461	40289753	Distal Intergenic	101060498	ENST00000510551.1	AC195454.1	-26732
8	80107350	80107642	Intron (ENST00000379096.9/7163, intron 1 of 5)	7163	ENST00000448733.3	TPD52	-26519
2	119196947	119197409	Distal Intergenic	55240	ENST00000393106.6	STEAP3	-26422
2	61443564	61443897	Intron (ENST00000398571.7/9736, intron 1 of 79)	100124537	ENST00000384210.1	SNORA70B	-26186
18	14919650	14920114	Distal Intergenic	400644	ENST00000584531.1	LINC01443	-26153
3	170331153	170331589	Distal Intergenic	6498	ENST00000477216.1	SKIL	-26089
5	37696302	37696671	Intron (ENST00000504564.1/55100, intron 11 of 11)	55100	ENST00000507136.5	WDR70	-25972
1	15197230	15197661	Intron (ENST00000428417.5/55092, intron 1 of 2)	727684	ENST00000625027.2	NA	-25913
12	726416	726852	Distal Intergenic	65125	ENST00000315939.11	WNK1	-25727
21	33203883	33204244	Distal Intergenic	3455	ENST00000382264.7	IFNAR2	-25657
7	129906589	129907165	Intron (ENST00000355621.8/7328, intron 1 of 6)	7328	ENST00000486283.1	UBE2H	-25613
5	56507362	56507752	Distal Intergenic	102467147	ENST00000511661.3	CTC-236F12.4	-25416
1	30782896	30783369	Distal Intergenic	7805	ENST00000294507.4	LAPTM5	-25122
20	31696077	31696400	Intron (ENST00000412972.1/ENST00000412972.1, intron 1 of 1)	103021294	ENST00000629058.1	ABALON	-25107
15	70788462	70788754	Distal Intergenic	55075	ENST00000322954.11	UACA	-24904
10	14049206	14049675	Intron (ENST00000357447.7/55691, intron 2 of 24)	101928453	ENST00000451617.1	NA	-24609
11	6365554	6366095	Distal Intergenic	6609	ENST00000534405.5	SMPD1	-24378
7	43674615	43675036	Intron (ENST00000415076.6/55744, intron 1 of 6)	55744	ENST00000395879.5	COA1	-24319
3	194522499	194522797	Distal Intergenic	79572	ENST00000439040.5	ATP13A3	-24135
9	682629	683048	Intron (ENST00000382303.5/23189, intron 6 of 15)	23189	ENST00000382293.7	KANK1	-23841
8	41729877	41730307	Intron (ENST00000347528.8/286, intron 3 of 41)	286	ENST00000520299.5	ANK1	-23698
21	31900372	31900856	Intron (ENST00000270112.7/30811, intron 1 of 10)	30811	ENST00000430354.1	HUNK	-23696
23	103552156	103552558	Distal Intergenic	79921	ENST00000372629.4	TCEAL4	-23673
17	72749206	72749590	Intron (ENST00000255559.7/201266, intron 6 of 9)	201266	ENST00000579988.1	SLC39A11	-23592
14	91693314	91693650	Exon (ENST00000256343.8/79820, exon 8 of 27)	79820	ENST00000557036.1	CATSPERB	-23384
10	3809980	3810684	Exon (ENST00000668154.1/ENST00000668154.1, exon 1 of 4)	105376365	ENST00000413339.1	RP11-464C19.2	-23266
2	223861222	223861868	Intron (ENST00000650969.1/130340, intron 12 of 16)	130340	ENST00000444408.1	AP1S3	-23195
9	72554312	72554679	Intron (ENST00000643676.1/117531, intron 1 of 2)	117531	ENST00000651743.1	TMC1	-22662
1	17516855	17517221	Distal Intergenic	55160	ENST00000361221.8	ARHGEF10L	-22477
3	30583909	30584254	Distal Intergenic	7048	ENST00000295754.9	TGFBR2	-22248
10	98766237	98766536	Intron (ENST00000370549.5/60495, intron 3 of 10)	60495	ENST00000404542.5	HPSE2	-22166
14	31229920	31230262	Distal Intergenic	25831	ENST00000553700.5	HECTD1	-22116
19	44725074	44725617	Exon (ENST00000662585.1/ENST00000662585.1, exon 1 of 3)	602	ENST00000403534.7	BCL3	-22088
21	42474071	42474507	Intron (ENST00000291536.8/89765, intron 8 of 8)	101930094	ENST00000454800.1	AP001625.4	-21501
6	36358095	36358423	Intron (ENST00000339796.9/51513, intron 7 of 7)	389384	ENST00000437635.3	C6orf222	-21207
15	73390155	73390511	Distal Intergenic	10021	ENST00000261917.4	HCN4	-21197
2	219082093	219082385	Intron (ENST00000409720.5/79840, intron 4 of 6)	3549	ENST00000295731.7	IHH	-21172
2	28435872	28436296	Distal Intergenic	151056	ENST00000416713.5	PLB1	-20849
12	124838403	124838810	Intron (ENST00000261693.11/949, intron 1 of 12)	949	ENST00000544327.1	SCARB1	-20696
12	50304149	50304665	Distal Intergenic	51474	ENST00000341247.8	LIMA1	-20603
8	95112646	95113194	Intron (ENST00000523184.5/137682, intron 4 of 5)	79666	ENST00000315367.4	PLEKHF2	-20591
5	126339299	126339627	Intron (ENST00000651847.1/ENST00000651847.1, intron 1 of 15)	65983	ENST00000513040.5	GRAMD3	-20505
14	96462259	96462624	Intron (ENST00000267584.9/122481, intron 12 of 17)	122481	ENST00000554706.1	AK7	-20358
1	39934226	39934766	Distal Intergenic	84879	ENST00000420632.6	MFSD2A	-20346
7	74580176	74580671	Intron (ENST00000265755.7/9569, intron 22 of 26)	9569	ENST00000486086.1	GTF2IRD1	-20289
7	29376079	29376413	Exon (ENST00000482820.6/1124, exon 4 of 7)	1124	ENST00000491856.1	CHN2	-20235
12	31749180	31749704	Distal Intergenic	196394	ENST00000535408.5	AMN1	-20059
11	16272550	16272868	Intron (ENST00000316399.10/55553, intron 2 of 14)	55553	ENST00000531297.1	SOX6	-20014
3	120369304	120369605	Exon (ENST00000637360.1/ENST00000637360.1, exon 3 of 3)	116064	ENST00000295628.4	LRRC58	-19950
3	7382574	7383123	Intron (ENST00000467425.5/2917, intron 4 of 12)	2917	ENST00000445087.1	GRM7	-19927
10	127227868	127228189	Intron (ENST00000280333.9/1793, intron 27 of 51)	1793	ENST00000484400.5	DOCK1	-19819
1	226127678	226128233	Distal Intergenic	107985353	ENST00000440540.1	NA	-19770
17	17538594	17539035	Intron (ENST00000395782.5/10400, intron 2 of 6)	10400	ENST00000490392.5	PEMT	-19514
16	57304173	57304572	Distal Intergenic	51090	ENST00000569059.5	PLLP	-19501
7	31494267	31494617	Distal Intergenic	223075	ENST00000615280.4	CCDC129	-19454
4	102780442	102780746	Distal Intergenic	4126	ENST00000507358.1	MANBA	-19448
20	1874418	1874850	Distal Intergenic	140885	ENST00000400068.7	SIRPA	-19317
1	242468747	242469287	Intron (ENST00000536534.6/200150, intron 1 of 9)	200150	ENST00000427495.5	PLD5	-19265
9	101505768	101506103	Intron (ENST00000374851.1/84302, intron 2 of 3)	84302	ENST00000374848.8	TMEM246	-18595
3	42130448	42130797	Intron (ENST00000673621.1/22906, intron 3 of 16)	22906	ENST00000449246.5	TRAK1	-18438
2	210189755	210190282	Intron (ENST00000412065.1/ENST00000412065.1, intron 1 of 2)	151050	ENST00000281772.14	KANSL1L	-18346
12	67747803	67748640	Distal Intergenic	101927901	ENST00000542219.1	RP11-43N5.1	-18328
8	123670885	123671226	Distal Intergenic	340359	ENST00000325995.7	KLHL38	-17935
7	31633838	31634303	Intron (ENST00000615280.4/223075, intron 10 of 14)	223075	ENST00000463693.1	CCDC129	-17679
2	45959967	45960433	Intron (ENST00000306156.8/5581, intron 2 of 14)	5581	ENST00000489067.1	PRKCE	-17662
8	42914929	42915313	Intron (ENST00000527306.1/84376, intron 2 of 15)	81790	ENST00000524954.1	RNF170	-17639
7	99098881	99099452	Intron (ENST00000361368.6/57154, intron 1 of 17)	57154	ENST00000480055.5	SMURF1	-17454
16	23104493	23104848	Intron (ENST00000219689.11/57478, intron 5 of 15)	57478	ENST00000563525.2	USP31	-17363
5	80184538	80184960	Intron (ENST00000509193.5/256987, intron 2 of 12)	256987	ENST00000502747.1	SERINC5	-17358
21	38787497	38787904	Distal Intergenic	2114	ENST00000360214.8	ETS2	-17279
8	15656189	15656489	Intron (ENST00000503191.5/7991, intron 3 of 5)	7991	ENST00000508446.1	TUSC3	-17274
10	25079041	25079444	Intron (ENST00000648191.1/101929025, intron 3 of 4)	219670	ENST00000615958.4	ENKUR	-16762
8	27902745	27903037	Intron (ENST00000354914.8/286133, intron 7 of 8)	100422828	ENST00000579398.1	MIR4287	-16629
14	99552473	99553021	Intron (ENST00000380243.9/317762, intron 1 of 5)	317762	ENST00000557576.5	CCDC85C	-16385
5	173824130	173824422	Distal Intergenic	101928154	ENST00000523617.6	NA	-16339
1	175984849	175985182	Intron (ENST00000461830.6/64326, intron 7 of 8)	677679	ENST00000517097.1	SCARNA3	-16309
16	17275325	17275752	Intron (ENST00000261381.7/64131, intron 2 of 11)	64131	ENST00000575674.1	XYLT1	-16297
17	65072858	65073170	Distal Intergenic	10672	ENST00000439174.7	GNA13	-16118
1	165598046	165598397	Exon (ENST00000669787.1/ENST00000669787.1, exon 1 of 4)	400794	ENST00000416424.5	RP11-280O1.2	-15891
4	94507748	94508097	Intron (ENST00000318007.9/10611, intron 2 of 9)	10611	ENST00000509357.5	PDLIM5	-15627
9	6968371	6968750	Intron (ENST00000536108.5/23081, intron 8 of 17)	23081	ENST00000494570.1	KDM4C	-15531
9	6968371	6968750	Intron (ENST00000536108.5/23081, intron 8 of 17)	23081	ENST00000494570.1	RP11-146B14.1	-15531
9	6968371	6968750	Intron (ENST00000536108.5/23081, intron 8 of 17)	23081	ENST00000494570.1	AL513412.1	-15531
2	86704692	86705016	Intron (ENST00000604011.5/100526767, intron 1 of 7)	64795	ENST00000283632.5	RMND5A	-15275
10	4947631	4948127	Distal Intergenic	1645	ENST00000477661.1	AKR1C2	-15126
10	4947631	4948127	Distal Intergenic	1645	ENST00000477661.1	AKR1C1	-15126
6	85405242	85405788	Distal Intergenic	101928820	ENST00000455071.1	RP11-30P6.6	-15056
18	1294308	1294603	Intron (ENST00000670380.1/ENST00000670380.1, intron 6 of 7)	56651	ENST00000663392.1	NA	-14977
2	25997697	25998187	Distal Intergenic	3797	ENST00000405914.1	KIF3C	-14948
7	27677800	27678614	Distal Intergenic	11112	ENST00000265395.7	HIBADH	-14917
6	137233965	137234294	Distal Intergenic	3459	ENST00000478333.1	IFNGR1	-14516
6	75220431	75220842	Distal Intergenic	1303	ENST00000322507.13	COL12A1	-14378
12	121686969	121687316	Exon (ENST00000661592.1/ENST00000661592.1, exon 1 of 2)	283385	ENST00000542364.1	MORN3	-14338
2	158953867	158954307	Distal Intergenic	85461	ENST00000263635.8	TANC1	-14333
22	41859202	41859494	Intron (ENST00000612482.4/6721, intron 1 of 19)	6721	ENST00000462539.1	SREBF2	-14195
5	115194665	115195207	Distal Intergenic	55521	ENST00000379617.2	TRIM36	-14119
19	33041276	33041718	Intron (ENST00000254260.8/85415, intron 2 of 14)	85415	ENST00000544458.6	RHPN2	-14005
11	68298024	68298604	Distal Intergenic	4041	ENST00000294304.12	LRP5	-13987
5	136094419	136095011	Distal Intergenic	100126299	ENST00000365160.1	NA	-13822
2	11710335	11710627	Intron (ENST00000449576.6/23175, intron 1 of 21)	23175	ENST00000396097.5	LPIN1	-13707
6	3835174	3835671	Intron (ENST00000454396.2/ENST00000454396.2, intron 1 of 1)	26240	ENST00000648326.1	FAM50B	-13702
6	3835174	3835671	Intron (ENST00000454396.2/ENST00000454396.2, intron 1 of 1)	26240	ENST00000648326.1	RP11-420L9.4	-13702
3	79493905	79494236	Intron (ENST00000464233.6/6091, intron 2 of 30)	100500877	ENST00000579521.1	MIR3923	-13651
1	169529343	169529761	Exon (ENST00000367797.8/2153, exon 16 of 25)	2153	ENST00000495481.1	F5	-13598
3	160291042	160291681	Intron (ENST00000483754.1/100174949, intron 10 of 18)	57560	ENST00000463240.1	IFT80	-13564
16	11611923	11612401	Intron (ENST00000576036.5/9516, intron 1 of 3)	9516	ENST00000571627.5	LITAF	-13423
8	42476770	42477280	Intron (ENST00000520262.6/6575, intron 1 of 10)	6575	ENST00000518660.5	SLC20A2	-13399
11	118290836	118291154	Distal Intergenic	916	ENST00000361763.8	CD3E	-13391
5	134018340	134018908	Distal Intergenic	7416	ENST00000265333.8	VDAC1	-13365
3	37229749	37230044	Distal Intergenic	2803	ENST00000361924.6	GOLGA4	-13133
1	43256634	43256927	Intron (ENST00000461557.2/10969, intron 2 of 8)	128218	ENST00000439858.6	TMEM125	-13056
11	61666850	61667409	Distal Intergenic	747	ENST00000257215.10	DAGLA	-12982
15	40793588	40794190	Intron (ENST00000220496.9/55192, intron 1 of 10)	84936	ENST00000570108.5	ZFYVE19	-12896
20	5737234	5737587	Distal Intergenic	149840	ENST00000378979.8	C20orf196	-12806
17	16504985	16505426	Distal Intergenic	388341	ENST00000470794.2	LRRC75A	-12792
13	110520920	110521315	Downstream (1-2kb)	100874203	ENST00000417970.2	COL4A2-AS1	-12741
12	52992945	52993461	Distal Intergenic	1975	ENST00000262056.13	EIF4B	-12697
4	158782858	158783192	Intron (ENST00000264433.11/57600, intron 1 of 16)	57600	ENST00000505445.1	FNIP2	-12662
10	113112542	113112907	Intron (ENST00000627217.3/6934, intron 5 of 13)	6934	ENST00000349937.7	TCF7L2	-12629
2	182018002	182018304	Intron (ENST00000495820.5/151242, intron 2 of 4)	151242	ENST00000479855.1	PPP1R1C	-12579
3	98750497	98750918	Intron (ENST00000489112.5/10402, intron 1 of 4)	10402	ENST00000476833.5	ST3GAL6	-12391
2	207782285	207782608	Distal Intergenic	7855	ENST00000295417.4	FZD5	-12379
14	23447973	23448340	Distal Intergenic	4625	ENST00000355349.4	MYH7	-12313
9	19161578	19161898	Distal Intergenic	123	ENST00000434144.5	PLIN2	-12300
5	39437450	39437837	Intron (ENST00000511792.5/1601, intron 1 of 2)	1601	ENST00000545653.5	DAB2	-12217
2	54545739	54546262	Intron (ENST00000615901.4/6711, intron 2 of 37)	6711	ENST00000333896.5	SPTBN1	-12132
16	48405896	48406306	Intron (ENST00000568007.5/6477, intron 1 of 6)	6477	ENST00000563745.1	SIAH1	-11941
21	34351696	34352118	Intron (ENST00000362077.4/64968, intron 5 of 5)	9992	ENST00000290310.3	KCNE2	-11906
4	183334154	183334488	Distal Intergenic	100132463	ENST00000541814.1	CLDN24	-11728
14	24353462	24353980	Distal Intergenic	4776	ENST00000440487.6	NFATC4	-11693
14	73771845	73772301	Intron (ENST00000394071.6/91748, intron 1 of 11)	91748	ENST00000435371.1	ELMSAN1	-11547
20	3459341	3459633	Distal Intergenic	8455	ENST00000262919.10	ATRN	-11385
6	139694212	139694507	Intron (ENST00000644936.1/100132735, intron 1 of 2)	100132735	ENST00000647420.1	NA	-11113
10	59971867	59972362	Distal Intergenic	283025	ENST00000444900.1	LINC01553	-10954
2	157246497	157246924	Distal Intergenic	11227	ENST00000259056.5	GALNT5	-10781
1	154418257	154418605	Intron (ENST00000622330.4/3570, intron 1 of 6)	3570	ENST00000476006.5	IL6R	-10738
1	150021411	150021712	Distal Intergenic	56957	ENST00000581312.6	OTUD7B	-10685
17	18988553	18989033	Intron (ENST00000317977.10/125206, intron 8 of 14)	644815	ENST00000580115.1	FAM83G	-10665
10	80504467	80504872	5' UTR	81619	ENST00000265450.5	TSPAN14	-10595
17	65547160	65547554	Intron (ENST00000307078.10/8313, intron 3 of 10)	8313	ENST00000578251.1	AXIN2	-10478
9	72294431	72294898	Distal Intergenic	100507540	ENST00000659727.1	LINC01504	-10469
10	24962997	24963501	Intron (ENST00000648191.1/101929025, intron 2 of 4)	56952	ENST00000320152.11	PRTFDC1	-10391
17	40111189	40111720	Distal Intergenic	339287	ENST00000398532.9	MSL1	-10251
19	50039987	50040353	Intron (ENST00000598809.5/25888, intron 4 of 4)	400710	ENST00000527209.1	FLJ26850	-10236
5	139141970	139142264	Intron (ENST00000394817.7/64374, intron 1 of 9)	64374	ENST00000513453.5	SIL1	-10212
6	22312853	22313325	Intron (ENST00000561912.3/ENST00000561912.3, intron 4 of 10)	5617	ENST00000651245.1	PRL	-10027
16	13909880	13910369	Distal Intergenic	2072	ENST00000575156.5	ERCC4	-9788
12	27456605	27457029	Distal Intergenic	341346	ENST00000298876.8	SMCO2	-9781
12	12803287	12803613	Intron (ENST00000540583.5/81575, intron 2 of 3)	51202	ENST00000541537.5	DDX47	-9703
7	134910516	134910871	Intron (ENST00000417172.5/800, intron 3 of 13)	800	ENST00000496024.1	CALD1	-9695
2	27681722	27682226	Intron (ENST00000326019.10/22950, intron 8 of 13)	22950	ENST00000492196.1	SLC4A1AP	-9332
3	160667532	160667835	Distal Intergenic	80117	ENST00000320767.4	ARL14	-9325
7	108012507	108012851	Distal Intergenic	3912	ENST00000393560.5	LAMB1	-9320
4	36056553	36056883	Intron (ENST00000503225.5/116984, intron 2 of 12)	116984	ENST00000505837.1	ARAP2	-9268
6	42204215	42204733	Downstream (2-3kb)	2979	ENST00000230361.4	GUCA1B	-9259
8	101359368	101359675	Distal Intergenic	83955	ENST00000519039.1	NA	-9235
1	234619780	234620100	Distal Intergenic	100302691	ENST00000429269.1	LINC00184	-9211
1	204506466	204507180	Distal Intergenic	4194	ENST00000367183.7	MDM4	-9199
11	114171282	114171683	Intron (ENST00000335953.9/7704, intron 3 of 6)	7704	ENST00000545851.5	ZBTB16	-9083
12	53370736	53371140	Distal Intergenic	6667	ENST00000551969.5	SP1	-9036
10	3095375	3095693	Intron (ENST00000607886.5/5214, intron 2 of 3)	5214	ENST00000415005.6	PFKP	-9031
12	14356181	14356613	Distal Intergenic	55729	ENST00000261168.8	ATF7IP	-9019
9	68730518	68730889	Intron (ENST00000265382.8/8395, intron 1 of 15)	8395	ENST00000377284.5	PIP5K1B	-8945
19	4759715	4760265	Distal Intergenic	284424	ENST00000658818.1	MIR7-3HG	-8766
2	190334404	190334875	Intron (ENST00000409934.1/26275, intron 1 of 7)	3628	ENST00000322522.8	INPP1	-8695
16	68792788	68793091	Intron (ENST00000612417.4/999, intron 2 of 13)	999	ENST00000561751.1	CDH1	-8649
11	59778073	59778584	Intron (ENST00000641815.1/6809, intron 3 of 11)	6809	ENST00000528805.1	STX3	-8483
10	85621457	85621977	Intron (ENST00000327946.12/2894, intron 13 of 15)	2894	ENST00000552278.2	GRID1	-8324
7	148036001	148036293	Intron (ENST00000361727.8/26047, intron 15 of 23)	26047	ENST00000631199.2	CNTNAP2	-8299
15	32709323	32709729	Distal Intergenic	26585	ENST00000560677.5	GREM1	-8275
15	78970269	78970675	Intron (ENST00000558480.6/5923, intron 26 of 26)	100129540	ENST00000316148.4	NA	-8214
8	126300993	126301459	Distal Intergenic	100130231	ENST00000651482.1	LINC00861	-8205
5	116544579	116544964	Intron (ENST00000343348.10/57556, intron 1 of 18)	57556	ENST00000510263.5	SEMA6A	-8121
17	27551879	27552236	Intron (ENST00000644974.1/8844, intron 2 of 20)	8844	ENST00000398985.1	KSR1	-8081
17	57531566	57532046	Exon (ENST00000623221.1/ENST00000623221.1, exon 1 of 1)	101927557	ENST00000577189.1	RP11-118E18.2	-7969
22	35371897	35372456	Exon (ENST00000632196.1/ENST00000632196.1, exon 1 of 1)	3162	ENST00000412893.5	HMOX1	-7905
17	59829165	59829727	Intron (ENST00000262291.9/81671, intron 10 of 11)	81671	ENST00000591782.1	VMP1	-7901
2	101789051	101789351	Intron (ENST00000427603.5/9448, intron 3 of 4)	9448	ENST00000496989.5	MAP4K4	-7883
10	124596976	124597362	Intron (ENST00000368842.10/64077, intron 6 of 6)	64077	ENST00000486535.1	LHPP	-7838
12	117685070	117685420	Intron (ENST00000425217.5/283455, intron 4 of 19)	283455	ENST00000545002.1	KSR2	-7819
2	160208098	160208437	Intron (ENST00000485635.1/3694, intron 1 of 9)	3694	ENST00000620391.4	ITGB6	-7785
25	15257	16328	Exon (ENST00000361789.2/ENST00000361789.2, exon 1 of 1)	113219467	ENST00000387416.2	NA	-7743
20	45621600	45622062	Intron (ENST00000326000.2/259240, intron 1 of 4)	140832	ENST00000372643.4	WFDC10A	-7677
14	100649158	100649582	Distal Intergenic	283601	ENST00000556697.1	LINC00523	-7668
9	96391315	96391614	Intron (ENST00000375256.5/195828, intron 4 of 4)	11046	ENST00000253270.13	SLC35D2	-7604
6	131958915	131959308	Intron (ENST00000435287.1/ENST00000435287.1, intron 1 of 1)	1490	ENST00000367976.4	CTGF	-7543
23	151982219	151982521	Distal Intergenic	2564	ENST00000441219.5	GABRE	-7539
9	112065948	112066250	Intron (ENST00000355396.7/64420, intron 12 of 15)	64420	ENST00000475283.2	SUSD1	-7477
4	142568091	142568624	Intron (ENST00000509497.1/ENST00000509497.1, intron 1 of 2)	8821	ENST00000510812.5	INPP4B	-7422
1	46948826	46949123	Distal Intergenic	1579	ENST00000474458.5	CYP4A11	-7342
2	41964121	41964443	Distal Intergenic	400950	ENST00000649862.1	C2orf91	-7315
11	60996768	60997173	Intron (ENST00000313421.11/923, intron 1 of 12)	923	ENST00000538288.1	CD6	-7238
12	26114308	26114864	Distal Intergenic	8082	ENST00000538142.5	SSPN	-7127
3	27841171	27841602	Intron (ENST00000653125.1/105377007, intron 4 of 4)	100996624	ENST00000432163.1	AC098973.1	-7035
10	75334781	75335249	Intron (ENST00000666247.1/253264, intron 2 of 3)	253264	ENST00000649714.1	ZNF503-AS1	-7002
2	46970747	46971148	Intron (ENST00000409245.5/57217, intron 4 of 20)	57217	ENST00000474321.6	TTC7A	-6970
17	10737227	10737695	Intron (ENST00000581366.5/101101775, intron 1 of 2)	388335	ENST00000341871.7	TMEM220	-6911
11	68128128	68128567	Intron (ENST00000530842.2/ENST00000530842.2, intron 1 of 2)	1119	ENST00000356135.9	CHKA	-6684
7	142104809	142105133	Intron (ENST00000549489.6/8972, intron 47 of 47)	93432	ENST00000550469.6	MGAM2	-6616
11	118918298	118918672	Intron (ENST00000526143.2/283149, intron 1 of 7)	7379	ENST00000534788.1	UPK2	-6492
6	118541549	118541841	Intron (ENST00000368491.8/387119, intron 3 of 12)	5350	ENST00000357525.6	PLN	-6455
14	93043398	93043787	Intron (ENST00000354313.7/3705, intron 3 of 10)	3705	ENST00000553655.1	ITPK1	-6424
5	103569202	103569698	Distal Intergenic	83594	ENST00000508889.1	NUDT12	-6412
9	94941332	94941824	Intron (ENST00000297979.9/84909, intron 5 of 14)	101928119	ENST00000439872.1	NA	-6386
4	56209425	56209717	Intron (ENST00000629263.2/57482, intron 2 of 4)	57482	ENST00000504228.6	KIAA1211	-6385
18	51038273	51038579	Intron (ENST00000590722.2/4089, intron 2 of 8)	4089	ENST00000589941.1	SMAD4	-6380
15	70065066	70065451	Intron (ENST00000558939.5/7090, intron 7 of 19)	7090	ENST00000559826.1	TLE3	-6251
2	231050210	231050686	Distal Intergenic	5707	ENST00000373635.8	PSMD1	-6178
9	136693622	136694118	Distal Intergenic	10555	ENST00000371696.7	AGPAT2	-6165
5	73678313	73678863	Intron (ENST00000296794.10/64283, intron 1 of 34)	64283	ENST00000437974.5	ARHGEF28	-5969
5	134638765	134639181	Intron (ENST00000507419.5/51128, intron 1 of 6)	51128	ENST00000402673.7	SAR1B	-5937
1	36300056	36300462	Intron (ENST00000469141.6/9967, intron 10 of 12)	79729	ENST00000453908.8	SH3D21	-5906
15	82958610	82959003	Exon (ENST00000500334.1/ENST00000500334.1, exon 2 of 2)	9455	ENST00000304231.12	HOMER2	-5882
17	76259203	76259545	Distal Intergenic	283991	ENST00000327490.8	UBALD2	-5803
3	185558366	185558834	Distal Intergenic	200879	ENST00000296252.9	LIPH	-5778
15	33200506	33200875	Distal Intergenic	342184	ENST00000616417.4	FMN1	-5773
1	201713335	201713809	Intron (ENST00000367302.5/89796, intron 4 of 29)	100847050	ENST00000577455.1	MIR5191	-5699
16	56983520	56983831	3' UTR	84166	ENST00000539881.5	NLRC5	-5654
2	230706152	230706571	Distal Intergenic	151475	ENST00000415174.1	AC098823.3	-5623
14	73795895	73796310	Intron (ENST00000668116.1/100506476, intron 1 of 1)	91748	ENST00000486739.1	ELMSAN1	-5610
22	45246251	45246762	Distal Intergenic	23313	ENST00000336156.9	KIAA0930	-5482
10	5071577	5072160	Intron (ENST00000605781.5/8644, intron 1 of 5)	8644	ENST00000605149.5	AKR1C3	-5478
12	106633353	106633906	Intron (ENST00000392842.5/5992, intron 2 of 17)	5992	ENST00000552773.1	RFX4	-5426
16	53150075	53150593	Intron (ENST00000447540.5/80205, intron 1 of 38)	80205	ENST00000398510.7	CHD9	-5410
16	70444626	70444937	Exon (ENST00000494583.1/ENST00000494583.1, exon 1 of 1)	6483	ENST00000566097.1	ST3GAL2	-5389
11	61972988	61973380	Distal Intergenic	2495	ENST00000273550.12	FTH1	-5354
2	42562497	42562831	Intron (ENST00000405592.5/57504, intron 2 of 17)	57504	ENST00000406652.5	MTA3	-5214
13	63731900	63732346	Intron (ENST00000451570.1/100874157, intron 1 of 3)	283491	ENST00000650614.1	NA	-5165
4	186260435	186260830	Distal Intergenic	2160	ENST00000403665.6	F11	-5115
8	95067306	95067820	Exon (ENST00000501164.2/105375650, exon 2 of 2)	100422964	ENST00000636546.1	MIR3150A	-5094
1	32321657	32322119	Intron (ENST00000373548.8/3065, intron 3 of 13)	3065	ENST00000490081.5	HDAC1	-5070
8	25319949	25320366	Intron (ENST00000276440.12/80005, intron 15 of 51)	80005	ENST00000467709.6	DOCK5	-5060
11	12218903	12219380	Intron (ENST00000256194.8/9645, intron 8 of 27)	9645	ENST00000533219.5	MICAL2	-5058
1	33577642	33578088	Intron (ENST00000373381.8/114784, intron 48 of 70)	114784	ENST00000465819.1	CSMD2	-5052
18	57141537	57142070	Exon (ENST00000590942.1/ENST00000590942.1, exon 2 of 3)	284257	ENST00000585477.2	BOD1L2	-5017
9	4305035	4305508	Exon (ENST00000440674.1/ENST00000440674.1, exon 2 of 2)	169792	ENST00000381971.8	GLIS3	-4967
9	113381932	113382450	Distal Intergenic	81932	ENST00000374180.3	HDHD3	-4933
18	11500513	11500849	Intron (ENST00000659512.1/101927433, intron 3 of 6)	101927433	ENST00000586145.1	NA	-4930
14	20418423	20418870	Distal Intergenic	7011	ENST00000262715.10	TEP1	-4922
3	58175454	58175859	Exon (ENST00000636316.1/ENST00000636316.1, exon 2 of 3)	105377105	ENST00000488720.1	FLNB-AS1	-4818
1	119816377	119816791	Distal Intergenic	83998	ENST00000369401.4	REG4	-4797
16	3695810	3696334	Intron (ENST00000246957.10/10131, intron 1 of 17)	10131	ENST00000571538.5	TRAP1	-4677
7	36604718	36605262	Intron (ENST00000617537.5/313, intron 11 of 20)	100874264	ENST00000449672.1	AOAH-IT1	-4598
6	143838389	143838797	Intron (ENST00000545614.1/9749, intron 4 of 4)	84946	ENST00000367576.6	LTV1	-4541
23	9458523	9458847	Distal Intergenic	6907	ENST00000407597.6	TBL1X	-4448
1	44327442	44327966	Intron (ENST00000372257.7/79033, intron 3 of 8)	79033	ENST00000372259.9	ERI3	-4399
16	55432994	55433451	Intron (ENST00000570308.5/4313, intron 1 of 13)	107984884	ENST00000664911.1	NA	-4356
19	2168823	2169362	Intron (ENST00000398665.8/84444, intron 1 of 27)	8943	ENST00000643010.1	AP3D1	-4355
7	74284888	74285188	Intron (ENST00000661689.1/ENST00000661689.1, intron 1 of 1)	7461	ENST00000361545.9	CLIP2	-4287
2	88600084	88600400	Intron (ENST00000652736.1/9451, intron 2 of 16)	9451	ENST00000415570.1	EIF2AK3	-4227
11	9569101	9569464	Distal Intergenic	7465	ENST00000450114.7	WEE1	-4206
22	32534326	32534838	Intron (ENST00000358763.6/8224, intron 9 of 13)	8224	ENST00000459990.5	SYN3	-4124
2	187501086	187501650	Intron (ENST00000453517.5/ENST00000453517.5, intron 3 of 3)	7035	ENST00000481389.1	TFPI	-4110
1	17576046	17576474	Intron (ENST00000361221.8/55160, intron 1 of 28)	55160	ENST00000375415.5	ARHGEF10L	-4079
11	36500560	36500868	Intron (ENST00000526995.6/7189, intron 2 of 6)	7189	ENST00000529150.1	TRAF6	-4050
9	35669392	35669903	5' UTR	768	ENST00000617161.1	CA9	-4015
9	93230565	93230936	5' UTR	65268	ENST00000411624.5	WNK2	-3987
14	50045195	50045527	Intron (ENST00000635379.1/196913, intron 3 of 11)	196913	ENST00000554129.1	NA	-3966
3	72821286	72821644	Intron (ENST00000325599.13/55164, intron 6 of 10)	55164	ENST00000475558.5	SHQ1	-3902
1	167082615	167083097	Intron (ENST00000367868.4/10223, intron 1 of 6)	10223	ENST00000527955.5	GPA33	-3896
1	220122126	220122466	Intron (ENST00000366922.3/55699, intron 12 of 22)	406969	ENST00000384892.1	MIR194-1	-3885
20	62652083	62652482	Exon (ENST00000620143.1/ENST00000620143.1, exon 1 of 2)	28231	ENST00000370507.5	SLCO4A1	-3877
11	10326362	10326817	Intron (ENST00000527261.5/100130460, intron 1 of 2)	100130460	ENST00000295663.9	NA	-3843
15	89112262	89112679	Intron (ENST00000569411.5/11057, intron 1 of 4)	11057	ENST00000562073.1	ABHD2	-3825
8	124044593	124044927	Exon (ENST00000669903.1/157376, exon 4 of 4)	439941	ENST00000518567.1	FER1L6-AS1	-3811
1	206048512	206049091	Intron (ENST00000647075.1/ENST00000647075.1, intron 2 of 3)	440712	ENST00000582596.5	C1orf186	-3754
17	64084191	64084661	Intron (ENST00000433197.4/2081, intron 2 of 21)	2081	ENST00000577567.5	ERN1	-3717
5	180826239	180826609	Distal Intergenic	729678	ENST00000652659.1	LINC00847	-3717
23	20029639	20030189	Intron (ENST00000379651.7/256714, intron 7 of 15)	256714	ENST00000466145.1	MAP7D2	-3696
1	26723574	26724045	Intron (ENST00000430799.7/8289, intron 1 of 19)	8289	ENST00000524572.1	ARID1A	-3663
10	2079723	2080174	Intron (ENST00000435539.1/ENST00000435539.1, intron 1 of 1)	102465944	ENST00000622225.1	MIR6072	-3634
1	93617635	93617951	Intron (ENST00000260502.11/8412, intron 3 of 11)	8412	ENST00000370247.7	BCAR3	-3538
4	102356523	102356954	Intron (ENST00000502903.1/64116, intron 2 of 3)	64116	ENST00000510255.5	SLC39A8	-3523
12	6195715	6196260	Distal Intergenic	928	ENST00000382518.6	CD9	-3455
21	38268484	38268808	Intron (ENST00000549158.5/3772, intron 3 of 5)	3772	ENST00000398932.5	KCNJ15	-3442
22	46758854	46759228	Distal Intergenic	25771	ENST00000380995.5	TBC1D22A	-3389
15	88615173	88615704	Distal Intergenic	100616238	ENST00000637713.1	MIR3529	-3249
18	54946161	54946577	Intron (ENST00000591504.6/80323, intron 1 of 11)	80323	ENST00000432185.5	CCDC68	-3211
1	234612635	234613146	Distal Intergenic	359948	ENST00000366610.7	IRF2BP2	-3110
1	32904495	32904893	Distal Intergenic	113452	ENST00000475208.5	TMEM54	-3057
19	45587890	45588221	Intron (ENST00000544371.1/80207, intron 1 of 1)	80207	ENST00000323060.3	OPA3	-3048
7	33044213	33044721	Intron (ENST00000405342.5/51251, intron 1 of 9)	51251	ENST00000381626.6	NT5C3A	-3048
2	17685045	17685369	Intron (ENST00000448223.7/79677, intron 23 of 27)	79677	ENST00000481708.1	SMC6	-3029
11	45843233	45844100	Distal Intergenic	1408	ENST00000417225.6	CRY2	-3018
19	51475079	51475606	Distal Intergenic	729767	ENST00000396477.4	NA	-3016
5	154682312	154682822	Promoter (2-3kb)	100302284	ENST00000408625.1	MIR1303	-2954
15	92917963	92918424	Promoter (2-3kb)	1106	ENST00000636861.1	CHD2	-2953
11	63920091	63920551	Promoter (2-3kb)	283248	ENST00000301459.5	RCOR2	-2927
16	71666875	71667282	Promoter (2-3kb)	23035	ENST00000564884.5	PHLPP2	-2904
3	195546172	195546464	Promoter (2-3kb)	5504	ENST00000462906.1	PPP1R2	-2786
17	45293756	45294171	Promoter (2-3kb)	9020	ENST00000376926.8	MAP3K14	-2780
1	110393861	110394285	Promoter (2-3kb)	9122	ENST00000541986.5	SLC16A4	-2779
6	45200536	45200902	Promoter (2-3kb)	693171	ENST00000385035.1	MIR586	-2766
12	108734265	108734779	Promoter (2-3kb)	23603	ENST00000261401.7	CORO1C	-2669
12	121796993	121797356	Promoter (2-3kb)	54509	ENST00000535560.1	RHOF	-2638
17	7836631	7837318	Promoter (2-3kb)	23135	ENST00000571047.5	KDM6B	-2586
11	111308078	111308657	Promoter (2-3kb)	399948	ENST00000669257.1	NA	-2580
9	114080877	114081328	Promoter (2-3kb)	259	ENST00000603230.1	AMBP	-2549
2	118085561	118085919	Promoter (2-3kb)	51141	ENST00000411929.5	INSIG2	-2533
7	143904720	143905012	Promoter (2-3kb)	9747	ENST00000478172.1	TCAF1	-2522
10	112280427	112280948	Promoter (2-3kb)	6975	ENST00000643850.1	TECTB	-2452
21	41510608	41510903	Promoter (2-3kb)	7113	ENST00000458356.6	TMPRSS2	-2450
13	49938893	49939370	Promoter (2-3kb)	57213	ENST00000378195.6	SPRYD7	-2403
1	85406911	85407273	Promoter (2-3kb)	23576	ENST00000633113.1	DDAH1	-2383
1	116379759	116380096	Promoter (2-3kb)	476	ENST00000369494.5	ATP1A1	-2315
15	85707841	85708133	Promoter (2-3kb)	11214	ENST00000559278.1	AKAP13	-2310
1	149939161	149939545	Promoter (2-3kb)	10903	ENST00000439741.4	MTMR11	-2282
9	131628197	131628584	Promoter (2-3kb)	2889	ENST00000419442.1	RAPGEF1	-2249
19	33804267	33804725	Promoter (2-3kb)	79047	ENST00000590385.2	KCTD15	-2199
17	47960029	47960379	Promoter (2-3kb)	79170	ENST00000300557.3	PRR15L	-2146
11	44584607	44585113	Promoter (2-3kb)	3732	ENST00000529853.1	CD82	-2119
9	14302340	14302787	Promoter (2-3kb)	4781	ENST00000636735.1	NFIB	-2109
18	2984939	2985315	Promoter (2-3kb)	9663	ENST00000584915.1	LPIN2	-2066
19	40754471	40755018	Promoter (2-3kb)	6626	ENST00000598452.1	SNRPA	-2018
6	63677390	63677715	Promoter (1-2kb)	23469	ENST00000514822.1	PHF3	-1970
20	37380301	37380647	Promoter (1-2kb)	6714	ENST00000358208.8	SRC	-1957
17	44223567	44224078	Promoter (1-2kb)	7343	ENST00000302904.8	UBTF	-1941
19	48107389	48107812	Promoter (1-2kb)	8605	ENST00000600170.1	PLA2G4C	-1908
22	50484436	50484876	Promoter (1-2kb)	55586	ENST00000395733.7	MIOX	-1908
10	48194840	48195253	Promoter (1-2kb)	143162	ENST00000635925.1	FRMPD2	-1902
6	142838891	142839261	Promoter (1-2kb)	3097	ENST00000474532.1	HIVEP2	-1844
23	149522903	149523435	Promoter (1-2kb)	3423	ENST00000521702.1	IDS	-1807
19	12789453	12789745	Promoter (1-2kb)	3726	ENST00000302754.6	JUNB	-1741
3	136955748	136956294	Promoter (1-2kb)	53833	ENST00000329582.9	IL20RB	-1689
4	105909793	105910196	Promoter (1-2kb)	255743	ENST00000506056.5	NPNT	-1667
16	8863466	8863999	Promoter (1-2kb)	23589	ENST00000614449.4	CARHSP1	-1656
19	47096140	47096638	Promoter (1-2kb)	23211	ENST00000595341.1	ZC3H4	-1653
9	18823961	18824501	Promoter (1-2kb)	92949	ENST00000380545.9	ADAMTSL1	-1637
1	155125808	155126260	Promoter (1-2kb)	1942	ENST00000368406.2	EFNA1	-1616
9	21852760	21853108	Promoter (1-2kb)	4507	ENST00000577563.1	MTAP	-1616
1	43523125	43523611	Promoter (1-2kb)	5792	ENST00000496043.5	PTPRF	-1576
19	18380146	18380636	Promoter (1-2kb)	9518	ENST00000595973.2	GDF15	-1534
11	12279128	12279453	Promoter (1-2kb)	84953	ENST00000533534.2	MICALCL	-1492
9	137055551	137056034	Promoter (1-2kb)	954	ENST00000355097.7	ENTPD2	-1490
21	41768535	41769110	Promoter (1-2kb)	54101	ENST00000352483.3	RIPK4	-1446
21	36481556	36481909	Promoter (1-2kb)	23562	ENST00000399135.6	CLDN14	-1434
17	73203290	73203706	Promoter (1-2kb)	9382	ENST00000577844.1	COG1	-1430
6	29561157	29561499	Promoter (1-2kb)	10537	ENST00000377050.5	UBD	-1425
10	24708052	24708486	Promoter (1-2kb)	57584	ENST00000636842.1	ARHGAP21	-1422
10	69800012	69800445	Promoter (1-2kb)	1305	ENST00000645393.1	COL13A1	-1422
5	172660428	172660763	Promoter (1-2kb)	100847029	ENST00000581891.1	MIR5003	-1402
1	155000968	155001275	Promoter (1-2kb)	51043	ENST00000417934.6	ZBTB7B	-1355
4	87375769	87376130	Promoter (1-2kb)	51170	ENST00000502576.5	HSD17B11	-1355
5	73792675	73793015	Promoter (1-2kb)	64283	ENST00000510131.1	ARHGEF28	-1348
12	120228188	120228654	Promoter (1-2kb)	5829	ENST00000536957.5	PXN	-1344
9	130450411	130450894	Promoter (1-2kb)	445	ENST00000443588.1	ASS1	-1329
1	39407778	39408207	Promoter (1-2kb)	23499	ENST00000530275.3	MACF1	-1296
16	56856971	56857263	Promoter (1-2kb)	406930	ENST00000384916.3	MIR138-2	-1255
5	168314698	168315377	Promoter (1-2kb)	23286	ENST00000519859.1	WWC1	-1243
3	53159372	53159888	Promoter (1-2kb)	5580	ENST00000394729.6	PRKCD	-1232
5	77777577	77777881	Promoter (1-2kb)	6902	ENST00000380377.8	TBCA	-1216
17	17041016	17041361	Promoter (1-2kb)	23164	ENST00000577514.5	MPRIP	-1184
12	48867007	48867504	Promoter (1-2kb)	27289	ENST00000649147.1	RND1	-1137
17	56896902	56897475	Promoter (1-2kb)	7706	ENST00000574234.1	TRIM25	-1128
3	36730916	36731435	Promoter (1-2kb)	85443	ENST00000498047.1	DCLK3	-1121
14	64726461	64726776	Promoter (1-2kb)	26030	ENST00000556801.1	PLEKHG3	-1108
19	1102278	1102828	Promoter (1-2kb)	2879	ENST00000616066.4	GPX4	-1098
19	39411035	39411579	Promoter (1-2kb)	64857	ENST00000425673.6	PLEKHG2	-1090
8	42543013	42543383	Promoter (1-2kb)	6575	ENST00000342228.7	SLC20A2	-1087
6	2839082	2839557	Promoter (1-2kb)	1992	ENST00000468511.5	SERPINB1	-1083
2	196729500	196729792	Promoter (1-2kb)	284992	ENST00000461243.1	CCDC150	-1071
12	56081901	56082243	Promoter (1-2kb)	2065	ENST00000549672.5	ERBB3	-1070
14	104688092	104688537	Promoter (1-2kb)	64423	ENST00000330634.11	INF2	-1069
12	6335304	6335918	Promoter (1-2kb)	7132	ENST00000437813.7	TNFRSF1A	-1060
1	33022735	33023065	Promoter (1-2kb)	204	ENST00000466029.1	AK2	-1032
22	24549986	24550502	Promoter (1-2kb)	83606	ENST00000490810.1	GUCD1	-1025
14	64736501	64737039	Promoter (<=1kb)	26030	ENST00000471182.6	PLEKHG3	-976
14	20687365	20687801	Promoter (<=1kb)	283	ENST00000397990.4	ANG	-972
7	116809572	116810105	Promoter (<=1kb)	830	ENST00000464223.5	CAPZA2	-965
14	49770292	49770647	Promoter (<=1kb)	23588	ENST00000553703.1	KLHDC2	-945
9	21853386	21853784	Promoter (<=1kb)	4507	ENST00000577563.1	MTAP	-940
6	71404545	71404924	Promoter (<=1kb)	407029	ENST00000385092.1	MIR30A	-924
1	226393702	226394011	Promoter (<=1kb)	142	ENST00000469663.1	PARP1	-910
2	120238752	120239155	Promoter (<=1kb)	5899	ENST00000447591.5	RALB	-909
12	62586572	62586967	Promoter (<=1kb)	23041	ENST00000551397.1	MON2	-885
11	67354474	67354953	Promoter (<=1kb)	57804	ENST00000524743.1	POLD4	-879
11	65421366	65421930	Promoter (<=1kb)	283131	ENST00000501122.2	NEAT1	-868
4	184348780	184349157	Promoter (<=1kb)	728175	ENST00000511465.1	NA	-868
10	114766542	114766838	Promoter (<=1kb)	101927692	ENST00000669071.1	RP11-106M7.1	-854
12	52927323	52927753	Promoter (<=1kb)	3856	ENST00000552150.5	KRT8	-854
1	42152197	42152576	Promoter (<=1kb)	2981	ENST00000372581.2	GUCA2B	-834
6	53793105	53793669	Promoter (<=1kb)	55227	ENST00000487251.5	LRRC1	-828
2	47682	48124	Promoter (<=1kb)	642273	ENST00000461026.1	FAM110C	-812
3	157088458	157088832	Promoter (<=1kb)	100498859	ENST00000665841.1	LINC00881	-802
12	57127273	57127710	Promoter (<=1kb)	4035	ENST00000243077.8	LRP1	-773
5	131163379	131163734	Promoter (<=1kb)	3094	ENST00000520028.1	HINT1	-752
11	121553812	121554294	Promoter (<=1kb)	6653	ENST00000529445.1	SORL1	-748
15	78950317	78950752	Promoter (<=1kb)	1512	ENST00000528741.5	CTSH	-743
12	53102417	53102750	Promoter (<=1kb)	8435	ENST00000301466.8	SOAT2	-736
19	40718924	40719351	Promoter (<=1kb)	79934	ENST00000594084.5	COQ8B	-717
10	60089055	60089589	Promoter (<=1kb)	288	ENST00000465749.2	ANK3	-697
13	40536502	40536944	Promoter (<=1kb)	646982	ENST00000615137.1	LINC00598	-695
11	111360081	111360779	Promoter (<=1kb)	5450	ENST00000525584.1	POU2AF1	-675
3	51982362	51982669	Promoter (<=1kb)	95	ENST00000496679.2	ACY1	-671
2	23789015	23789505	Promoter (<=1kb)	54454	ENST00000478885.1	ATAD2B	-652
17	82267446	82267966	Promoter (<=1kb)	1453	ENST00000580061.5	CSNK1D	-646
12	4276896	4277250	Promoter (<=1kb)	103752584	ENST00000663068.1	CCND2-AS1	-644
13	98467196	98467655	Promoter (<=1kb)	8428	ENST00000376554.8	STK24	-635
9	121650545	121650959	Promoter (<=1kb)	153090	ENST00000408936.7	DAB2IP	-635
2	218293195	218293719	Promoter (<=1kb)	64114	ENST00000440422.5	TMBIM1	-609
12	104959339	104959651	Promoter (<=1kb)	84102	ENST00000449866.2	SLC41A2	-595
11	64888880	64889307	Promoter (<=1kb)	10938	ENST00000457202.1	EHD1	-584
17	1714563	1714967	Promoter (<=1kb)	407004	ENST00000362190.3	MIR22HG	-576
21	33968458	33968974	Promoter (<=1kb)	101928126	ENST00000609132.1	NA	-545
16	28181638	28181940	Promoter (<=1kb)	23214	ENST00000570033.1	XPO6	-516
7	5429441	5429772	Promoter (<=1kb)	100129484	ENST00000610122.1	RP11-1275H24.1	-514
19	1400276	1400802	Promoter (<=1kb)	2593	ENST00000591788.3	GAMT	-474
14	32201280	32201575	Promoter (<=1kb)	101954275	ENST00000364784.1	RNU6-7	-470
7	99207972	99208372	Promoter (<=1kb)	402569	ENST00000327442.6	KPNA7	-466
6	159693722	159694065	Promoter (<=1kb)	6648	ENST00000337404.8	SOD2	-444
2	217902446	217902944	Promoter (<=1kb)	7145	ENST00000439083.5	TNS1	-437
23	24054221	24054513	Promoter (<=1kb)	1968	ENST00000487075.1	EIF2S3	-433
1	112698803	112699205	Promoter (<=1kb)	4343	ENST00000495374.5	MOV10	-419
10	70853841	70854288	Promoter (<=1kb)	8879	ENST00000409118.2	SGPL1	-418
10	133378313	133378847	Promoter (<=1kb)	196743	ENST00000357296.7	PAOX	-414
19	19063312	19063604	Promoter (<=1kb)	284439	ENST00000318596.8	SLC25A42	-390
9	95064599	95064966	Promoter (<=1kb)	102466518	ENST00000613785.1	MIR6081	-384
6	36290573	36291007	Promoter (<=1kb)	285848	ENST00000636260.1	PNPLA1	-383
1	112705368	112705760	Promoter (<=1kb)	389	ENST00000534717.5	RHOC	-371
3	47443673	47444131	Promoter (<=1kb)	22937	ENST00000495603.2	SCAP	-371
6	53615586	53616103	Promoter (<=1kb)	101927171	ENST00000668029.1	LINC01564	-368
9	706018	706554	Promoter (<=1kb)	23189	ENST00000382293.7	KANK1	-335
17	40100923	40101400	Promoter (<=1kb)	9572	ENST00000246672.4	NR1D1	-334
16	53503571	53503879	Promoter (<=1kb)	64400	ENST00000300245.8	AKTIP	-327
14	39432806	39433176	Promoter (<=1kb)	254170	ENST00000298097.7	FBXO33	-306
17	48162976	48163312	Promoter (<=1kb)	8631	ENST00000579476.5	SKAP1	-306
11	9573016	9573368	Promoter (<=1kb)	7465	ENST00000450114.7	WEE1	-302
1	26914266	26914739	Promoter (<=1kb)	8431	ENST00000254227.4	NR0B2	-291
14	39102395	39102853	Promoter (<=1kb)	105370458	ENST00000557350.1	NA	-287
19	18274796	18275263	Promoter (<=1kb)	80726	ENST00000612316.4	KIAA1683	-287
6	138107693	138108166	Promoter (<=1kb)	64065	ENST00000421351.4	PERP	-274
4	7103661	7103974	Promoter (<=1kb)	730971	ENST00000663544.1	NA	-267
12	51270665	51271180	Promoter (<=1kb)	57228	ENST00000603798.6	SMAGP	-250
10	103918433	103918745	Promoter (<=1kb)	79991	ENST00000224950.8	OBFC1	-249
17	50686572	50687080	Promoter (<=1kb)	8714	ENST00000508929.1	ABCC3	-229
19	797726	798218	Promoter (<=1kb)	5725	ENST00000587094.2	PTBP1	-210
11	71787035	71787340	Promoter (<=1kb)	55199	ENST00000346333.10	FAM86C1	-170
1	44217827	44218202	Promoter (<=1kb)	55929	ENST00000483741.1	DMAP1	-163
11	112175052	112175349	Promoter (<=1kb)	83875	ENST00000460924.6	BCO2	-161
19	6476406	6476909	Promoter (<=1kb)	79958	ENST00000590444.5	DENND1C	-160
23	54044334	54044799	Promoter (<=1kb)	23133	ENST00000338946.10	PHF8	-160
15	73633511	73633863	Promoter (<=1kb)	27020	ENST00000345330.9	NPTN	-122
4	183444060	183444513	Promoter (<=1kb)	55602	ENST00000302350.4	CDKN2AIP	-122
19	44747197	44747589	Promoter (<=1kb)	602	ENST00000403534.7	BCL3	-116
14	100155832	100156242	Promoter (<=1kb)	123099	ENST00000557117.1	DEGS2	-115
6	85643906	85644225	Promoter (<=1kb)	10492	ENST00000444272.1	SYNCRIP	-114
14	21103690	21104294	Promoter (<=1kb)	51222	ENST00000555697.1	ZNF219	-111
6	8064501	8064794	Promoter (<=1kb)	63915	ENST00000627748.2	BLOC1S5	-105
3	155854560	155854963	Promoter (<=1kb)	9197	ENST00000644855.1	SLC33A1	-104
14	104752479	104753044	Promoter (<=1kb)	10572	ENST00000535554.4	SIVA1	-103
19	35628616	35628934	Promoter (<=1kb)	79171	ENST00000588161.5	RBM42	-96
1	109426543	109426986	Promoter (<=1kb)	5686	ENST00000271308.9	PSMA5	-95
19	39412270	39412577	Promoter (<=1kb)	64857	ENST00000425673.6	PLEKHG2	-92
3	101849054	101849425	Promoter (<=1kb)	64332	ENST00000326151.9	NFKBIZ	-89
12	55973416	55973825	Promoter (<=1kb)	5869	ENST00000553116.5	RAB5B	-88
7	33062884	33063311	Promoter (<=1kb)	51251	ENST00000405342.5	NT5C3A	-87
14	88044093	88044414	Promoter (<=1kb)	283587	ENST00000654510.1	LINC01146	-83
10	5813515	5814042	Promoter (<=1kb)	2665	ENST00000380191.9	GDI2	-81
1	36385975	36386481	Promoter (<=1kb)	83931	ENST00000373132.3	STK40	-79
17	16040735	16041205	Promoter (<=1kb)	9611	ENST00000582565.1	NCOR1	-76
1	211579236	211579723	Promoter (<=1kb)	7779	ENST00000367001.5	SLC30A1	-75
2	39124420	39124850	Promoter (<=1kb)	6654	ENST00000451331.1	SOS1	-75
11	9314707	9315086	Promoter (<=1kb)	440026	ENST00000524543.5	TMEM41B	-71
19	38813016	38813343	Promoter (<=1kb)	3960	ENST00000594209.1	LGALS4	-71
11	821289	821704	Promoter (<=1kb)	57104	ENST00000534561.1	PNPLA2	-70
12	45990647	45991195	Promoter (<=1kb)	9169	ENST00000395454.6	SCAF11	-63
8	140510800	140511248	Promoter (<=1kb)	54108	ENST00000519533.1	CHRAC1	-63
16	30355365	30355751	Promoter (<=1kb)	10421	ENST00000305596.8	CD2BP2	-57
8	27774190	27774498	Promoter (<=1kb)	157570	ENST00000305188.13	ESCO2	-56
7	99976091	99976392	Promoter (<=1kb)	563	ENST00000495765.1	AZGP1	-49
21	34615161	34615658	Promoter (<=1kb)	1827	ENST00000313806.9	RCAN1	-48
9	132355034	132355434	Promoter (<=1kb)	23064	ENST00000224140.6	SETX	-48
21	33588753	33589087	Promoter (<=1kb)	29980	ENST00000432378.5	DONSON	-47
19	12064363	12064692	Promoter (<=1kb)	284391	ENST00000550826.1	ZNF844	-39
3	133573207	133573691	Promoter (<=1kb)	55573	ENST00000264993.7	CDV3	-39
13	48001342	48001663	Promoter (<=1kb)	8803	ENST00000643023.1	SUCLA2	-37
1	37479623	37479968	Promoter (<=1kb)	80149	ENST00000472312.1	ZC3H12A	-31
17	61863548	61863868	Promoter (<=1kb)	83990	ENST00000259008.6	BRIP1	-27
6	79630780	79631304	Promoter (<=1kb)	83699	ENST00000369838.6	SH3BGRL2	-25
7	107168540	107168941	Promoter (<=1kb)	26959	ENST00000468410.5	HBP1	-20
2	118014152	118014612	Promoter (<=1kb)	54520	ENST00000319432.9	CCDC93	-19
7	56106493	56106814	Promoter (<=1kb)	51142	ENST00000395422.4	CHCHD2	-17
21	39385503	39386078	Promoter (<=1kb)	7485	ENST00000380713.7	WRB	-15
5	90529592	90529946	Promoter (<=1kb)	116068	ENST00000453259.2	LYSMD3	-8
5	140547350	140547655	Promoter (<=1kb)	8637	ENST00000310331.3	EIF4EBP3	-7
11	18395880	18396262	Promoter (<=1kb)	3939	ENST00000540430.5	LDHA	-4
4	87391191	87391489	Promoter (<=1kb)	51170	ENST00000508413.1	HSD17B11	-3
7	16753453	16753752	Promoter (<=1kb)	27075	ENST00000262067.5	TSPAN13	-3
7	151227206	151227512	Promoter (<=1kb)	10061	ENST00000287844.7	ABCF2	-1
1	1407195	1407582	Promoter (<=1kb)	55052	ENST00000344843.12	MRPL20	0
1	2412488	2412858	Promoter (<=1kb)	5192	ENST00000288774.7	PEX10	0
1	11980053	11980497	Promoter (<=1kb)	9927	ENST00000444836.5	MFN2	0
1	19210216	19210611	Promoter (<=1kb)	101927895	ENST00000437898.1	NA	0
1	20633078	20633531	Promoter (<=1kb)	65018	ENST00000321556.5	PINK1	0
1	32013569	32014015	Promoter (<=1kb)	10657	ENST00000327300.12	KHDRBS1	0
1	32650359	32650785	Promoter (<=1kb)	339487	ENST00000341885.5	ZBTB8OS	0
1	34859540	34859991	Promoter (<=1kb)	113444	ENST00000426886.1	SMIM12	0
1	39158566	39159111	Promoter (<=1kb)	23499	ENST00000672812.1	MACF1	0
1	43285614	43286005	Promoter (<=1kb)	149466	ENST00000423420.1	C1orf210	0
1	45499875	45500229	Promoter (<=1kb)	126661	ENST00000629482.3	NA	0
1	45750521	45750849	Promoter (<=1kb)	3652	ENST00000359942.8	IPP	0
1	46183055	46183552	Promoter (<=1kb)	10103	ENST00000482143.5	TSPAN1	0
1	53838381	53838907	Promoter (<=1kb)	55706	ENST00000480952.1	NDC1	0
1	70205299	70205693	Promoter (<=1kb)	55631	ENST00000370952.4	LRRC40	0
1	75785947	75786293	Promoter (<=1kb)	5876	ENST00000496055.5	RABGGTB	0
1	85576693	85576990	Promoter (<=1kb)	23576	ENST00000467666.2	DDAH1	0
1	94418004	94418562	Promoter (<=1kb)	5825	ENST00000370214.9	ABCD3	0
1	113072746	113073154	Promoter (<=1kb)	100996251	ENST00000421157.2	RP11-31F15.2	0
1	150981894	150982273	Promoter (<=1kb)	8416	ENST00000474997.1	ANXA9	0
1	155244377	155244810	Promoter (<=1kb)	2629	ENST00000327247.9	GBA	0
1	159924950	159925297	Promoter (<=1kb)	8407	ENST00000397334.2	TAGLN2	0
1	177969860	177970307	Promoter (<=1kb)	89866	ENST00000308284.10	SEC16B	0
1	184590401	184590791	Promoter (<=1kb)	81563	ENST00000477517.1	C1orf21	0
1	200027367	200027877	Promoter (<=1kb)	2494	ENST00000236914.7	NR5A2	0
1	202010209	202010608	Promoter (<=1kb)	102723465	ENST00000419190.2	NA	0
1	220690143	220690450	Promoter (<=1kb)	79762	ENST00000294889.6	C1orf115	0
10	329382	329678	Promoter (<=1kb)	22982	ENST00000434695.2	DIP2C	0
10	649678	650226	Promoter (<=1kb)	414235	ENST00000441152.3	NA	0
10	27100350	27100654	Promoter (<=1kb)	22852	ENST00000436985.6	ANKRD26	0
10	60572340	60572825	Promoter (<=1kb)	288	ENST00000503366.5	ANK3	0
10	68527249	68527602	Promoter (<=1kb)	8034	ENST00000609923.6	SLC25A16	0
10	73744045	73744418	Promoter (<=1kb)	9632	ENST00000345254.9	SEC24C	0
10	102854064	102854357	Promoter (<=1kb)	100528007	ENST00000299353.6	NA	0
10	109914964	109915290	Promoter (<=1kb)	7511	ENST00000488118.6	XPNPEP1	0
10	114684742	114685293	Promoter (<=1kb)	3983	ENST00000369256.6	ABLIM1	0
11	7020211	7020707	Promoter (<=1kb)	338323	ENST00000299481.4	NLRP14	0
11	7605553	7605930	Promoter (<=1kb)	8495	ENST00000530181.5	PPFIBP2	0
11	8794639	8795147	Promoter (<=1kb)	6764	ENST00000530580.5	ST5	0
11	14499699	14500024	Promoter (<=1kb)	1315	ENST00000249923.7	COPB1	0
11	43920740	43921193	Promoter (<=1kb)	100507300	ENST00000664150.1	ALKBH3-AS1	0
11	63369564	63369884	Promoter (<=1kb)	114571	ENST00000279178.4	SLC22A9	0
11	63888688	63888980	Promoter (<=1kb)	2011	ENST00000512060.1	MARK2	0
11	64778753	64779211	Promoter (<=1kb)	7536	ENST00000334944.9	SF1	0
11	65381601	65382041	Promoter (<=1kb)	283130	ENST00000527174.5	SLC25A45	0
11	65613965	65614517	Promoter (<=1kb)	4296	ENST00000309100.8	MAP3K11	0
11	67650526	67651004	Promoter (<=1kb)	91703	ENST00000255082.8	ACY3	0
11	73876398	73876989	Promoter (<=1kb)	51287	ENST00000355693.5	COA4	0
11	75159472	75160037	Promoter (<=1kb)	11309	ENST00000525845.5	SLCO2B1	0
11	77589640	77590177	Promoter (<=1kb)	282679	ENST00000313578.4	AQP11	0
11	83286087	83286379	Promoter (<=1kb)	60492	ENST00000525503.5	CCDC90B	0
11	87037709	87038099	Promoter (<=1kb)	65084	ENST00000340353.11	TMEM135	0
11	111926730	111927225	Promoter (<=1kb)	85458	ENST00000529225.5	DIXDC1	0
11	114400386	114400688	Promoter (<=1kb)	10179	ENST00000375490.9	RBM7	0
11	118679499	118679975	Promoter (<=1kb)	11181	ENST00000264029.9	TREH	0
11	125111522	125112045	Promoter (<=1kb)	219854	ENST00000531909.5	TMEM218	0
12	10212093	10212609	Promoter (<=1kb)	23710	ENST00000539408.5	GABARAPL1	0
12	12562600	12563049	Promoter (<=1kb)	80824	ENST00000298573.9	DUSP16	0
12	31589891	31590380	Promoter (<=1kb)	100874249	ENST00000536397.1	DENND5B-AS1	0
12	39443194	39443989	Promoter (<=1kb)	55605	ENST00000361961.7	KIF21A	0
12	49347742	49348246	Promoter (<=1kb)	79962	ENST00000647553.1	DNAJC22	0
12	53441233	53441737	Promoter (<=1kb)	54458	ENST00000549924.5	PRR13	0
12	55681422	55681912	Promoter (<=1kb)	196410	ENST00000614691.1	METTL7B	0
12	55720181	55720607	Promoter (<=1kb)	5959	ENST00000547072.5	RDH5	0
12	55996869	55997196	Promoter (<=1kb)	6821	ENST00000356124.8	SUOX	0
12	68686559	68687012	Promoter (<=1kb)	100507250	ENST00000500695.2	RP11-637A17.2	0
12	98490970	98491477	Promoter (<=1kb)	643770	ENST00000549004.1	RP11-181C3.1	0
12	104958391	104958878	Promoter (<=1kb)	84102	ENST00000449866.2	SLC41A2	0
12	118052455	118052946	Promoter (<=1kb)	55884	ENST00000535496.5	WSB2	0
12	120528883	120529185	Promoter (<=1kb)	84274	ENST00000288532.11	COQ5	0
12	120581282	120581712	Promoter (<=1kb)	51367	ENST00000341039.6	POP5	0
12	120978227	120978755	Promoter (<=1kb)	6927	ENST00000257555.10	HNF1A	0
13	30108858	30109301	Promoter (<=1kb)	100874146	ENST00000413591.1	LINC00365	0
13	44141753	44142297	Promoter (<=1kb)	105370183	ENST00000667227.1	NA	0
13	44989243	44989553	Promoter (<=1kb)	26747	ENST00000379161.5	NUFIP1	0
13	45341280	45341721	Promoter (<=1kb)	100190939	ENST00000517509.5	NA	0
13	110507070	110507564	Promoter (<=1kb)	1284	ENST00000463084.1	COL4A2	0
14	23320814	23321361	Promoter (<=1kb)	8106	ENST00000216727.8	PABPN1	0
14	24113840	24114236	Promoter (<=1kb)	80344	ENST00000559017.5	DCAF11	0
14	24307733	24308365	Promoter (<=1kb)	27141	ENST00000554411.5	CIDEB	0
14	44961910	44962274	Promoter (<=1kb)	23116	ENST00000361462.7	FAM179B	0
14	64540265	64540648	Promoter (<=1kb)	102723809	ENST00000554918.1	RP11-973N13.4	0
14	69766748	69767254	Promoter (<=1kb)	6430	ENST00000394366.6	SRSF5	0
14	73950027	73950375	Promoter (<=1kb)	145483	ENST00000286544.5	FAM161B	0
14	74302920	74303224	Promoter (<=1kb)	55237	ENST00000557177.1	VRTN	0
14	100476410	100476755	Promoter (<=1kb)	79446	ENST00000555865.5	WDR25	0
15	40002243	40002705	Promoter (<=1kb)	440275	ENST00000559311.5	EIF2AK4	0
15	40412361	40412804	Promoter (<=1kb)	3712	ENST00000497252.5	IVD	0
15	40593805	40594236	Promoter (<=1kb)	57082	ENST00000346991.9	KNL1	0
15	68205172	68205594	Promoter (<=1kb)	91860	ENST00000478113.1	CALML4	0
15	92904148	92904545	Promoter (<=1kb)	100422995	ENST00000577670.1	CHD2	0
16	3064976	3065546	Promoter (<=1kb)	9235	ENST00000325568.9	IL32	0
16	3401037	3401421	Promoter (<=1kb)	54925	ENST00000618425.4	ZSCAN32	0
16	4538523	4539005	Promoter (<=1kb)	29965	ENST00000567695.6	CDIP1	0
16	8674334	8674755	Promoter (<=1kb)	18	ENST00000564714.5	ABAT	0
16	12803628	12803927	Promoter (<=1kb)	55313	ENST00000381774.9	CPPED1	0
16	29829280	29829836	Promoter (<=1kb)	9961	ENST00000566252.1	MVP	0
16	30558208	30558646	Promoter (<=1kb)	92595	ENST00000252797.6	ZNF764	0
16	53052402	53052852	Promoter (<=1kb)	105371267	ENST00000619363.2	RP11-467J12.4	0
16	57480173	57480635	Promoter (<=1kb)	55715	ENST00000567214.5	DOK4	0
16	58629836	58630336	Promoter (<=1kb)	23019	ENST00000441024.6	CNOT1	0
16	75305319	75305772	Promoter (<=1kb)	10428	ENST00000562602.1	CFDP1	0
17	5111679	5112252	Promoter (<=1kb)	101928000	ENST00000413077.1	AC012146.7	0
17	6651602	6651964	Promoter (<=1kb)	388327	ENST00000542475.3	C17orf100	0
17	7579362	7579698	Promoter (<=1kb)	968	ENST00000380498.10	CD68	0
17	8079168	8079665	Promoter (<=1kb)	242	ENST00000577351.5	ALOX12B	0
17	8119007	8119335	Promoter (<=1kb)	59344	ENST00000318227.3	ALOXE3	0
17	21287780	21288286	Promoter (<=1kb)	5606	ENST00000526076.6	MAP2K3	0
17	28952104	28952647	Promoter (<=1kb)	51268	ENST00000577182.5	PIPOX	0
17	44200037	44200380	Promoter (<=1kb)	56970	ENST00000593073.5	ATXN7L3	0
17	45135499	45135791	Promoter (<=1kb)	79777	ENST00000586346.5	ACBD4	0
17	50768327	50768806	Promoter (<=1kb)	102466918	ENST00000620427.1	MIR8059	0
17	59707541	59707840	Promoter (<=1kb)	51651	ENST00000393038.2	PTRH2	0
17	59837387	59837926	Promoter (<=1kb)	81671	ENST00000591782.1	VMP1	0
17	72422839	72423199	Promoter (<=1kb)	100499467	ENST00000650371.1	NA	0
17	74736422	74736949	Promoter (<=1kb)	326624	ENST00000528438.5	RAB37	0
17	75610379	75610879	Promoter (<=1kb)	80022	ENST00000642007.1	NA	0
17	75646113	75646527	Promoter (<=1kb)	100130933	ENST00000556126.2	SMIM6	0
17	78168271	78168681	Promoter (<=1kb)	9144	ENST00000225777.7	SYNGR2	0
18	3261522	3262002	Promoter (<=1kb)	103910	ENST00000237500.9	MYL12B	0
18	5238406	5238901	Promoter (<=1kb)	147525	ENST00000581067.1	NA	0
18	11857232	11857721	Promoter (<=1kb)	2774	ENST00000602628.1	GNAL	0
18	54959271	54959680	Promoter (<=1kb)	80323	ENST00000591504.6	CCDC68	0
19	750850	751155	Promoter (<=1kb)	126353	ENST00000215582.8	MISP	0
19	4342504	4342876	Promoter (<=1kb)	55620	ENST00000599736.5	STAP2	0
19	9818835	9819608	Promoter (<=1kb)	54850	ENST00000589626.5	FBXL12	0
19	11529091	11529534	Promoter (<=1kb)	51295	ENST00000588998.5	ECSIT	0
19	11766852	11767243	Promoter (<=1kb)	126068	ENST00000462251.1	ZNF441	0
19	12551310	12551724	Promoter (<=1kb)	163050	ENST00000339282.12	ZNF564	0
19	14117819	14118166	Promoter (<=1kb)	5566	ENST00000589284.1	PRKACA	0
19	36687256	36687703	Promoter (<=1kb)	101927621	ENST00000665321.1	LINC01534	0
19	42450290	42450794	Promoter (<=1kb)	100996307	ENST00000661814.1	LIPE-AS1	0
19	45091443	45091847	Promoter (<=1kb)	105372419	ENST00000655031.1	CTB-179K24.3	0
19	52786673	52787031	Promoter (<=1kb)	162966	ENST00000648893.1	ZNF600	0
19	52962793	52963176	Promoter (<=1kb)	100529240	ENST00000391777.3	ZNF816-ZNF321P	0
19	53467399	53467856	Promoter (<=1kb)	126017	ENST00000396403.9	ZNF813	0
19	54190669	54191005	Promoter (<=1kb)	79042	ENST00000396383.5	TSEN34	0
2	25342369	25342759	Promoter (<=1kb)	1788	ENST00000264709.7	DNMT3A	0
2	26244718	26245165	Promoter (<=1kb)	3032	ENST00000537713.5	HADHB	0
2	27370359	27370741	Promoter (<=1kb)	8890	ENST00000616081.4	EIF2B4	0
2	42792416	42793003	Promoter (<=1kb)	23498	ENST00000294973.11	HAAO	0
2	47344931	47345396	Promoter (<=1kb)	101927043	ENST00000448713.5	AC073283.4	0
2	62505807	62506278	Promoter (<=1kb)	200728	ENST00000335390.6	TMEM17	0
2	74482716	74483050	Promoter (<=1kb)	84865	ENST00000393965.8	CCDC142	0
2	74502271	74502816	Promoter (<=1kb)	151534	ENST00000603175.1	NA	0
2	79120046	79120487	Promoter (<=1kb)	5967	ENST00000488524.1	REG1A	0
2	96208764	96209258	Promoter (<=1kb)	285033	ENST00000432267.3	NA	0
2	96601825	96602217	Promoter (<=1kb)	55683	ENST00000484020.1	KANSL3	0
2	105396653	105396968	Promoter (<=1kb)	2274	ENST00000409807.5	FHL2	0
2	112275364	112275659	Promoter (<=1kb)	376940	ENST00000409871.6	ZC3H6	0
2	119679153	119679572	Promoter (<=1kb)	80775	ENST00000401466.5	TMEM177	0
2	121755309	121755723	Promoter (<=1kb)	7247	ENST00000536142.5	TSN	0
2	134918190	134918644	Promoter (<=1kb)	905	ENST00000419781.5	CCNT2	0
2	149587106	149587455	Promoter (<=1kb)	101929231	ENST00000449714.1	NA	0
2	151828453	151828800	Promoter (<=1kb)	26225	ENST00000458140.6	ARL5A	0
2	158458010	158458488	Promoter (<=1kb)	8502	ENST00000462335.1	PKP4	0
2	161159941	161160398	Promoter (<=1kb)	10010	ENST00000440506.5	TANK	0
2	168802422	168802721	Promoter (<=1kb)	115677	ENST00000439509.5	NOSTRIN	0
2	178072667	178073150	Promoter (<=1kb)	50940	ENST00000286063.11	PDE11A	0
2	180007190	180007519	Promoter (<=1kb)	57703	ENST00000410053.8	CWC22	0
2	197499898	197500336	Promoter (<=1kb)	3329	ENST00000345042.6	HSPD1	0
2	200377668	200378185	Promoter (<=1kb)	26010	ENST00000421573.5	SPATS2L	0
2	200962983	200963501	Promoter (<=1kb)	4999	ENST00000410039.5	ORC2	0
2	207769811	207770257	Promoter (<=1kb)	7855	ENST00000295417.4	FZD5	0
2	218286970	218287446	Promoter (<=1kb)	64114	ENST00000418569.5	TMBIM1	0
2	218418891	218419319	Promoter (<=1kb)	7429	ENST00000454069.5	VIL1	0
2	219206813	219207212	Promoter (<=1kb)	130617	ENST00000409217.5	ZFAND2B	0
2	219498495	219499020	Promoter (<=1kb)	29926	ENST00000313597.9	GMPPA	0
2	219597979	219598464	Promoter (<=1kb)	114790	ENST00000456857.5	STK11IP	0
2	233013037	233013373	Promoter (<=1kb)	25791	ENST00000264051.8	NGEF	0
2	237590414	237591012	Promoter (<=1kb)	64284	ENST00000264601.8	RAB17	0
20	31870672	31871141	Promoter (<=1kb)	128853	ENST00000339738.9	DUSP15	0
20	35284510	35284950	Promoter (<=1kb)	3692	ENST00000440766.5	EIF6	0
20	36461219	36461610	Promoter (<=1kb)	22839	ENST00000475894.5	DLGAP4	0
20	41317638	41318072	Promoter (<=1kb)	23051	ENST00000559296.1	ZHX3	0
20	41340583	41340959	Promoter (<=1kb)	64900	ENST00000373257.7	LPIN3	0
20	56392255	56392738	Promoter (<=1kb)	1477	ENST00000498689.5	CSTF1	0
21	14206693	14206985	Promoter (<=1kb)	149998	ENST00000344577.6	LIPI	0
21	34526819	34527234	Promoter (<=1kb)	1827	ENST00000481448.5	RCAN1	0
21	41715597	41716066	Promoter (<=1kb)	150135	ENST00000412102.5	LINC00479	0
22	21665971	21666507	Promoter (<=1kb)	23759	ENST00000496819.1	PPIL2	0
22	23141951	23142377	Promoter (<=1kb)	27156	ENST00000216036.9	RSPH14	0
22	38755259	38755721	Promoter (<=1kb)	25777	ENST00000405510.5	SUN2	0
22	42090716	42091188	Promoter (<=1kb)	100132273	ENST00000439129.5	NA	0
22	46267896	46268418	Promoter (<=1kb)	55020	ENST00000417709.5	TTC38	0
3	9422814	9423136	Promoter (<=1kb)	55209	ENST00000468208.2	SETD5	0
3	14178370	14178721	Promoter (<=1kb)	7508	ENST00000476581.6	XPC	0
3	28241116	28241642	Promoter (<=1kb)	152100	ENST00000477739.1	CMC1	0
3	33277173	33277520	Promoter (<=1kb)	25827	ENST00000484457.6	FBXL2	0
3	38133440	38133956	Promoter (<=1kb)	30	ENST00000480865.5	ACAA1	0
3	38346570	38347026	Promoter (<=1kb)	9942	ENST00000427323.5	XYLB	0
3	39153497	39153977	Promoter (<=1kb)	64651	ENST00000273153.10	CSRNP1	0
3	47475889	47476181	Promoter (<=1kb)	22937	ENST00000265565.10	SCAP	0
3	48473261	48473778	Promoter (<=1kb)	51246	ENST00000465449.5	SHISA5	0
3	48740254	48740591	Promoter (<=1kb)	51447	ENST00000433104.2	IP6K2	0
3	50268923	50269349	Promoter (<=1kb)	7869	ENST00000616701.5	SEMA3B	0
3	57597450	57597825	Promoter (<=1kb)	106144532	ENST00000606192.5	ARF4-AS1	0
3	63912138	63912640	Promoter (<=1kb)	6314	ENST00000522345.2	ATXN7	0
3	72150923	72151349	Promoter (<=1kb)	201617	ENST00000473713.6	LINC00870	0
3	108296290	108296671	Promoter (<=1kb)	11148	ENST00000619531.4	HHLA2	0
3	120682038	120682599	Promoter (<=1kb)	3081	ENST00000283871.10	HGD	0
3	120742174	120742541	Promoter (<=1kb)	285282	ENST00000273375.7	RABL3	0
3	122365386	122365986	Promoter (<=1kb)	131076	ENST00000460810.1	CCDC58	0
3	123584955	123585343	Promoter (<=1kb)	100506826	ENST00000662316.1	MYLK-AS1	0
3	124584522	124584825	Promoter (<=1kb)	8997	ENST00000291478.9	KALRN	0
3	124934540	124935062	Promoter (<=1kb)	56667	ENST00000616727.4	MUC13	0
3	129433491	129434024	Promoter (<=1kb)	8930	ENST00000511009.1	MBD4	0
3	131381354	131381860	Promoter (<=1kb)	131870	ENST00000537561.5	NUDT16	0
3	172594474	172594929	Promoter (<=1kb)	105374219	ENST00000418839.2	NA	0
3	185328702	185329057	Promoter (<=1kb)	9175	ENST00000428617.1	MAP3K13	0
3	186567300	186567683	Promoter (<=1kb)	51726	ENST00000439351.5	DNAJB11	0
3	187745398	187745746	Promoter (<=1kb)	604	ENST00000621333.4	BCL6	0
4	25154891	25155231	Promoter (<=1kb)	51091	ENST00000505513.1	SEPSECS	0
4	39527294	39527817	Promoter (<=1kb)	7358	ENST00000316423.11	UGDH	0
4	51909095	51909549	Promoter (<=1kb)	23142	ENST00000508257.5	DCUN1D4	0
4	67701110	67701748	Promoter (<=1kb)	550112	ENST00000660649.1	UBA6-AS1	0
4	76236083	76236513	Promoter (<=1kb)	100129583	ENST00000515589.1	FAM47E	0
4	83034692	83035177	Promoter (<=1kb)	51138	ENST00000511891.5	COPS4	0
4	86936336	86936795	Promoter (<=1kb)	4299	ENST00000511442.1	AFF1	0
4	94455026	94455506	Promoter (<=1kb)	10611	ENST00000508216.5	PDLIM5	0
4	112231279	112231748	Promoter (<=1kb)	55435	ENST00000510527.5	AP1AR	0
4	119300583	119300888	Promoter (<=1kb)	401152	ENST00000504110.2	C4orf3	0
4	140343339	140343745	Promoter (<=1kb)	60592	ENST00000338517.8	SCOC	0
4	168164972	168165388	Promoter (<=1kb)	11199	ENST00000507278.5	ANXA10	0
5	35230120	35230529	Promoter (<=1kb)	5618	ENST00000618457.5	PRLR	0
5	36242255	36242773	Promoter (<=1kb)	133686	ENST00000506945.5	NADK2	0
5	42811665	42812299	Promoter (<=1kb)	6414	ENST00000514985.6	SEPP1	0
5	43312957	43313734	Promoter (<=1kb)	3157	ENST00000325110.11	HMGCS1	0
5	74641239	74641688	Promoter (<=1kb)	8507	ENST00000302351.8	ENC1	0
5	76404212	76404633	Promoter (<=1kb)	10788	ENST00000514350.5	IQGAP2	0
5	103119602	103120297	Promoter (<=1kb)	23262	ENST00000515845.5	PPIP5K2	0
5	132873301	132873771	Promoter (<=1kb)	116842	ENST00000483190.1	LEAP2	0
5	133225758	133226255	Promoter (<=1kb)	23105	ENST00000509525.5	FSTL4	0
5	134506132	134506695	Promoter (<=1kb)	101927934	ENST00000515627.2	AC005355.2	0
5	154445712	154446046	Promoter (<=1kb)	386627	ENST00000658072.1	NA	0
5	173057161	173057528	Promoter (<=1kb)	153222	ENST00000523161.1	CREBRF	0
5	180808499	180809019	Promoter (<=1kb)	4245	ENST00000502678.1	MGAT1	0
6	2853962	2854394	Promoter (<=1kb)	100616285	ENST00000583158.1	MIR4645	0
6	7108539	7108857	Promoter (<=1kb)	6239	ENST00000475946.5	RREB1	0
6	10722675	10723080	Promoter (<=1kb)	51522	ENST00000541412.5	TMEM14C	0
6	16761602	16762039	Promoter (<=1kb)	101928433	ENST00000450930.1	NA	0
6	29723131	29723613	Promoter (<=1kb)	3134	ENST00000334668.8	HLA-F	0
6	30515990	30516287	Promoter (<=1kb)	111082993	ENST00000415195.1	NA	0
6	30913863	30914361	Promoter (<=1kb)	57176	ENST00000672801.1	VARS2	0
6	31158273	31158590	Promoter (<=1kb)	6941	ENST00000376255.4	TCF19	0
6	31462956	31463358	Promoter (<=1kb)	10866	ENST00000541196.2	HCP5	0
6	31945657	31945986	Promoter (<=1kb)	629	ENST00000425368.6	CFB	0
6	32177705	32178319	Promoter (<=1kb)	10554	ENST00000395497.5	AGPAT1	0
6	33249210	33249561	Promoter (<=1kb)	414765	ENST00000666260.1	HCG25	0
6	69780762	69781310	Promoter (<=1kb)	55788	ENST00000648265.1	LMBRD1	0
6	73520925	73521385	Promoter (<=1kb)	1915	ENST00000316292.13	EEF1A1	0
6	81938142	81938744	Promoter (<=1kb)	102724168	ENST00000660534.1	NA	0
6	109095115	109095424	Promoter (<=1kb)	285753	ENST00000521737.5	CEP57L1	0
6	146543793	146544278	Promoter (<=1kb)	10981	ENST00000367495.4	RAB32	0
6	159789605	159789953	Promoter (<=1kb)	29074	ENST00000476826.5	MRPL18	0
6	167682926	167683423	Promoter (<=1kb)	441178	ENST00000654811.1	RP11-351J23.1	0
7	1555320	1555669	Promoter (<=1kb)	202915	ENST00000474813.5	TMEM184A	0
7	7182594	7183049	Promoter (<=1kb)	56913	ENST00000436587.6	C1GALT1	0
7	25125135	25125454	Promoter (<=1kb)	54205	ENST00000305786.6	CYCS	0
7	43869413	43869757	Promoter (<=1kb)	64951	ENST00000317534.6	MRPS24	0
7	96322038	96322344	Promoter (<=1kb)	10165	ENST00000265631.9	SLC25A13	0
7	98252046	98252642	Promoter (<=1kb)	25798	ENST00000456357.6	BRI3	0
7	100015396	100015688	Promoter (<=1kb)	7586	ENST00000535170.5	ZKSCAN1	0
7	100081656	100082090	Promoter (<=1kb)	7551	ENST00000413658.6	ZNF3	0
7	124929785	124930200	Promoter (<=1kb)	101928283	ENST00000661643.1	RP11-3B12.2	0
7	127614736	127615238	Promoter (<=1kb)	5078	ENST00000477423.1	PAX4	0
7	139230927	139231358	Promoter (<=1kb)	254048	ENST00000473989.8	UBN2	0
7	139340385	139340744	Promoter (<=1kb)	154791	ENST00000481123.1	FMC1	0
7	151057940	151058264	Promoter (<=1kb)	6522	ENST00000466368.1	SLC4A2	0
8	8701657	8702129	Promoter (<=1kb)	137075	ENST00000519106.2	CLDN23	0
8	18084704	18085230	Promoter (<=1kb)	101929066	ENST00000505114.6	CTD-2547L16.1	0
8	22987181	22987476	Promoter (<=1kb)	23221	ENST00000519685.5	RHOBTB2	0
8	27490845	27491200	Promoter (<=1kb)	2053	ENST00000520623.5	EPHX2	0
8	48008153	48008580	Promoter (<=1kb)	7336	ENST00000523432.5	UBE2V2	0
8	54101856	54102203	Promoter (<=1kb)	10434	ENST00000316963.8	LYPLA1	0
8	81694931	81695287	Promoter (<=1kb)	347051	ENST00000518568.2	SLC10A5	0
8	85220392	85220847	Promoter (<=1kb)	377677	ENST00000517831.5	CA13	0
8	143558440	143558734	Promoter (<=1kb)	79792	ENST00000533888.1	GSDMD	0
8	144500863	144501281	Promoter (<=1kb)	84988	ENST00000528430.2	PPP1R16A	0
9	32384231	32384741	Promoter (<=1kb)	48	ENST00000541043.5	ACO1	0
9	33473895	33474187	Promoter (<=1kb)	65083	ENST00000297990.9	NOL6	0
9	34329322	34329664	Promoter (<=1kb)	318	ENST00000346365.8	NUDT2	0
9	35657608	35658166	Promoter (<=1kb)	6023	ENST00000602361.1	RMRP	0
9	83956345	83957019	Promoter (<=1kb)	84267	ENST00000376344.8	C9orf64	0
9	96566334	96566845	Promoter (<=1kb)	8555	ENST00000452280.5	CDC14B	0
9	110125163	110125671	Promoter (<=1kb)	445815	ENST00000259318.7	PALM2-AKAP2	0
9	113221179	113221569	Promoter (<=1kb)	1317	ENST00000374212.5	SLC31A1	0
9	127396696	127397235	Promoter (<=1kb)	29988	ENST00000610552.4	SLC2A8	0
9	127578977	127579298	Promoter (<=1kb)	64855	ENST00000373314.7	FAM129B	0
9	128098132	128098550	Promoter (<=1kb)	114789	ENST00000373064.9	SLC25A25	0
9	129110322	129110805	Promoter (<=1kb)	1384	ENST00000318080.7	CRAT	0
23	23782849	23783216	Promoter (<=1kb)	6303	ENST00000379251.7	SAT1	0
23	47658529	47658884	Promoter (<=1kb)	100133957	ENST00000591832.1	UXT-AS1	0
1	204377095	204377661	Promoter (<=1kb)	22874	ENST00000564627.2	PLEKHA6	4
14	38207925	38208374	Promoter (<=1kb)	6751	ENST00000267377.3	SSTR1	21
19	12775073	12775481	Promoter (<=1kb)	29911	ENST00000397668.7	HOOK2	42
2	218289417	218289940	Promoter (<=1kb)	64114	ENST00000451181.5	TMBIM1	54
1	169105756	169106058	Promoter (<=1kb)	481	ENST00000367816.5	ATP1B1	59
11	102347447	102347871	Promoter (<=1kb)	329	ENST00000527910.5	BIRC2	73
2	201149045	201149494	Promoter (<=1kb)	8837	ENST00000470664.1	CFLAR	94
16	4015206	4015585	Promoter (<=1kb)	115	ENST00000575550.5	ADCY9	97
11	67505856	67506164	Promoter (<=1kb)	9600	ENST00000528559.5	PITPNM1	99
19	49672217	49672691	Promoter (<=1kb)	83596	ENST00000594793.1	BCL2L12	108
9	129495566	129496113	Promoter (<=1kb)	100506190	ENST00000607931.1	NA	121
14	39266315	39266918	Promoter (<=1kb)	100288846	ENST00000605298.1	RP11-407N17.5	143
2	43226055	43226447	Promoter (<=1kb)	678	ENST00000282388.4	ZFP36L2	159
7	94599517	94599809	Promoter (<=1kb)	8910	ENST00000645665.1	SGCE	170
13	113363544	113363958	Promoter (<=1kb)	79774	ENST00000375431.9	GRTP1	172
20	36607991	36608351	Promoter (<=1kb)	55969	ENST00000494506.1	C20orf24	186
16	89687171	89687473	Promoter (<=1kb)	8558	ENST00000504473.5	CDK10	199
11	46700092	46700397	Promoter (<=1kb)	392	ENST00000529960.5	ARHGAP1	206
12	98503202	98503644	Promoter (<=1kb)	643770	ENST00000501499.1	RP11-181C3.1	211
6	3068709	3069084	Promoter (<=1kb)	8737	ENST00000259808.9	RIPK1	215
3	142664348	142664744	Promoter (<=1kb)	5357	ENST00000460104.1	PLS1	226
20	34311186	34311574	Promoter (<=1kb)	191	ENST00000538132.1	AHCY	228
12	47223790	47224202	Promoter (<=1kb)	91523	ENST00000551777.1	PCED1B	245
19	7596151	7596598	Promoter (<=1kb)	57662	ENST00000446248.4	CAMSAP3	249
1	44809067	44809422	Promoter (<=1kb)	149478	ENST00000482715.5	BTBD19	256
7	74220720	74221210	Promoter (<=1kb)	7462	ENST00000490586.1	LAT2	262
1	150971250	150971666	Promoter (<=1kb)	29956	ENST00000368949.8	CERS2	269
1	74748934	74749323	Promoter (<=1kb)	127253	ENST00000485401.5	TYW3	293
16	402302	402835	Promoter (<=1kb)	26063	ENST00000461802.1	DECR2	297
9	98374571	98375008	Promoter (<=1kb)	9568	ENST00000635462.1	GABBR2	299
1	39566677	39567206	Promoter (<=1kb)	677834	ENST00000364587.1	SNORA55	302
1	154973532	154974034	Promoter (<=1kb)	6464	ENST00000412170.5	SHC1	302
10	4677488	4677822	Promoter (<=1kb)	100216001	ENST00000449712.1	LINC00704	310
19	14061427	14061719	Promoter (<=1kb)	342979	ENST00000669674.2	PALM3	357
14	29724873	29725314	Promoter (<=1kb)	5587	ENST00000651571.1	PRKD1	360
16	30658793	30659139	Promoter (<=1kb)	64319	ENST00000356166.11	FBRS	362
11	12239827	12240261	Promoter (<=1kb)	9645	ENST00000525075.1	MICAL2	367
11	61756530	61757277	Promoter (<=1kb)	26070	ENST00000536405.5	DKFZP434K028	372
13	24512024	24512387	Promoter (<=1kb)	143	ENST00000381989.4	PARP4	391
13	98828665	98828973	Promoter (<=1kb)	23348	ENST00000451563.5	DOCK9	393
10	63268031	63268467	Promoter (<=1kb)	221037	ENST00000469152.5	JMJD1C	408
22	37197011	37197323	Promoter (<=1kb)	114904	ENST00000467564.5	C1QTNF6	425
1	12615828	12616269	Promoter (<=1kb)	9249	ENST00000482265.1	DHRS3	427
19	56142190	56142517	Promoter (<=1kb)	55311	ENST00000593100.5	ZNF444	463
3	50238580	50238951	Promoter (<=1kb)	2771	ENST00000440628.5	GNAI2	468
9	128104193	128104646	Promoter (<=1kb)	114789	ENST00000466983.1	SLC25A25	471
10	5195944	5196319	Promoter (<=1kb)	1109	ENST00000380448.5	AKR1C4	481
16	31130941	31131313	Promoter (<=1kb)	84148	ENST00000573144.1	KAT8	485
17	40345737	40346121	Promoter (<=1kb)	5914	ENST00000475125.1	RARA	496
16	31874593	31874946	Promoter (<=1kb)	10308	ENST00000562971.1	ZNF267	527
17	28698463	28698774	Promoter (<=1kb)	6830	ENST00000581510.1	SUPT6H	551
19	45583926	45584266	Promoter (<=1kb)	80207	ENST00000263275.4	OPA3	553
1	11736733	11737228	Promoter (<=1kb)	57085	ENST00000510878.1	AGTRAP	558
3	197820893	197821512	Promoter (<=1kb)	84859	ENST00000493726.1	LRCH3	560
14	100240461	100240753	Promoter (<=1kb)	7528	ENST00000651219.1	YY1	574
17	44665716	44666030	Promoter (<=1kb)	284071	ENST00000409464.1	MEIOC	598
1	43545677	43546158	Promoter (<=1kb)	5792	ENST00000437607.1	PTPRF	601
22	42648295	42648767	Promoter (<=1kb)	1727	ENST00000352397.10	CYB5R3	625
1	236064036	236064463	Promoter (<=1kb)	4811	ENST00000264187.7	NID1	627
11	130003570	130004017	Promoter (<=1kb)	440072	ENST00000530583.1	NA	632
11	12253869	12254395	Promoter (<=1kb)	9645	ENST00000530021.5	MICAL2	635
12	124916334	124916729	Promoter (<=1kb)	7316	ENST00000542416.1	UBC	639
23	70479780	70480072	Promoter (<=1kb)	1741	ENST00000466140.5	DLG3	662
10	18660109	18660435	Promoter (<=1kb)	221079	ENST00000377275.4	ARL5B	678
2	112644176	112644642	Promoter (<=1kb)	400999	ENST00000667014.1	NA	704
15	77069695	77070287	Promoter (<=1kb)	10099	ENST00000559494.1	TSPAN3	747
3	184352027	184352546	Promoter (<=1kb)	1181	ENST00000491162.1	CLCN2	750
3	183266117	183266418	Promoter (<=1kb)	84002	ENST00000481531.1	B3GNT5	773
17	59366865	59367341	Promoter (<=1kb)	100616204	ENST00000584140.1	MIR4729	782
6	142406103	142406395	Promoter (<=1kb)	57211	ENST00000538281.1	ADGRG6	794
7	100540015	100540420	Promoter (<=1kb)	3268	ENST00000477022.1	AGFG2	803
2	64652785	64653107	Promoter (<=1kb)	9792	ENST00000313349.3	SERTAD2	806
6	136288597	136288970	Promoter (<=1kb)	9774	ENST00000530767.5	BCLAF1	811
17	82921850	82922263	Promoter (<=1kb)	6904	ENST00000574886.1	TBCD	834
6	158034331	158034691	Promoter (<=1kb)	8871	ENST00000485863.1	SYNJ2	841
11	119368287	119368750	Promoter (<=1kb)	100499227	ENST00000668500.1	NA	849
16	11732790	11733134	Promoter (<=1kb)	51061	ENST00000571882.1	TXNDC11	865
17	11705077	11705490	Promoter (<=1kb)	1770	ENST00000583192.1	DNAH9	877
4	48905306	48905840	Promoter (<=1kb)	132299	ENST00000510159.1	OCIAD2	887
4	39636889	39637283	Promoter (<=1kb)	201895	ENST00000510628.1	SMIM14	947
2	42055919	42056251	Promoter (<=1kb)	91461	ENST00000480099.1	PKDCC	962
14	73462086	73462600	Promoter (<=1kb)	101928143	ENST00000643731.1	NUMB	985
10	5610546	5611100	Promoter (<=1kb)	105376382	ENST00000665493.1	RP13-463N16.6	991
10	76037025	76037445	Promoter (1-2kb)	83938	ENST00000611306.1	C10orf11	1019
16	21260845	21261137	Promoter (1-2kb)	1428	ENST00000570401.5	CRYM	1021
12	111367602	111368071	Promoter (1-2kb)	144717	ENST00000547710.1	FAM109A	1024
9	124259299	124259665	Promoter (1-2kb)	10783	ENST00000454453.5	NEK6	1038
2	237861022	237861490	Promoter (1-2kb)	10267	ENST00000403885.1	RAMP1	1046
19	46603141	46603701	Promoter (1-2kb)	808	ENST00000596362.1	CALM3	1069
9	131447616	131448014	Promoter (1-2kb)	84726	ENST00000489593.1	PRRC2B	1111
1	183470140	183470592	Promoter (1-2kb)	284649	ENST00000432837.1	NA	1137
2	46847014	46847541	Promoter (1-2kb)	100134259	ENST00000468141.2	LINC01119	1138
9	114804433	114804879	Promoter (1-2kb)	9966	ENST00000374045.5	TNFSF15	1160
7	127613464	127614037	Promoter (1-2kb)	5078	ENST00000477423.1	PAX4	1172
5	176544738	176545053	Promoter (1-2kb)	54825	ENST00000510124.5	CDHR2	1197
16	83954454	83954783	Promoter (1-2kb)	29948	ENST00000393306.6	OSGIN1	1214
7	92041955	92042444	Promoter (1-2kb)	10142	ENST00000484815.1	AKAP9	1251
10	97882454	97882956	Promoter (1-2kb)	55118	ENST00000436034.1	CRTAC1	1286
17	38871430	38871773	Promoter (1-2kb)	3927	ENST00000435347.7	LASP1	1287
14	101731763	101732142	Promoter (1-2kb)	145200	ENST00000556973.1	LINC00239	1326
17	72525353	72525673	Promoter (1-2kb)	100499467	ENST00000650510.1	NA	1362
2	241374597	241375107	Promoter (1-2kb)	9855	ENST00000473082.5	FARP2	1408
1	179027323	179027726	Promoter (1-2kb)	9917	ENST00000263733.5	FAM20B	1429
10	46028426	46029131	Promoter (1-2kb)	8031	ENST00000580070.5	NCOA4	1461
4	153205914	153206206	Promoter (1-2kb)	23321	ENST00000494872.5	TRIM2	1468
15	97962203	97962574	Promoter (1-2kb)	91947	ENST00000268042.7	ARRDC4	1500
18	76493166	76493672	Promoter (1-2kb)	101927989	ENST00000581996.2	RP11-17M16.2	1514
17	31489715	31490106	Promoter (1-2kb)	84440	ENST00000578694.1	RAB11FIP4	1523
9	120712484	120712944	Promoter (1-2kb)	1955	ENST00000373930.4	MEGF9	1526
19	18520112	18520452	Promoter (1-2kb)	8178	ENST00000596915.1	ELL	1615
9	137198018	137198466	Promoter (1-2kb)	286262	ENST00000333046.8	TPRN	1639
4	1795603	1796028	Promoter (1-2kb)	2261	ENST00000260795.7	FGFR3	1668
9	131735401	131735864	Promoter (1-2kb)	2889	ENST00000372189.7	RAPGEF1	1674
11	17542197	17542700	Promoter (1-2kb)	10083	ENST00000527020.5	USH1C	1700
22	41587595	41588081	Promoter (1-2kb)	5372	ENST00000466645.5	PMM1	1715
1	200896629	200897167	Promoter (1-2kb)	55765	ENST00000413687.3	C1orf106	1729
20	33813116	33813428	Promoter (1-2kb)	128866	ENST00000217402.3	CHMP4B	1768
17	74750438	74750940	Promoter (1-2kb)	9368	ENST00000583369.5	SLC9A3R1	1786
14	20686433	20686903	Promoter (1-2kb)	283	ENST00000554073.1	ANG	1819
1	12346706	12347200	Promoter (1-2kb)	55187	ENST00000469054.1	VPS13D	1841
19	3710347	3710713	Promoter (1-2kb)	27134	ENST00000539908.6	TJP3	1844
19	2330562	2330974	Promoter (1-2kb)	56928	ENST00000618220.4	SPPL2B	1866
11	35135237	35135849	Promoter (1-2kb)	100507144	ENST00000530263.1	RP4-607I7.1	1877
2	158128354	158128910	Promoter (1-2kb)	151531	ENST00000489438.1	UPP2	1928
22	37501580	37502136	Promoter (1-2kb)	29775	ENST00000433485.1	CARD10	1944
7	43639771	43640217	Promoter (1-2kb)	55744	ENST00000488813.1	COA1	1947
4	123555476	123555842	Promoter (1-2kb)	285419	ENST00000662928.1	LINC01091	1957
6	63565437	63565917	Promoter (1-2kb)	7803	ENST00000673199.1	PTP4A1	1971
19	4829431	4829723	Promoter (1-2kb)	148022	ENST00000248244.5	TICAM1	1981
16	14562791	14563083	Promoter (1-2kb)	5073	ENST00000564904.5	PARN	1992
16	2157839	2158218	Promoter (2-3kb)	84231	ENST00000564067.5	TRAF7	2010
12	121214896	121215225	Promoter (2-3kb)	5025	ENST00000314442.7	P2RX4	2030
19	54444801	54445188	Promoter (2-3kb)	104355426	ENST00000652740.1	LENG8-AS1	2072
17	48154055	48154414	Promoter (2-3kb)	100302211	ENST00000408812.1	MIR1203	2097
20	62923987	62924357	Promoter (2-3kb)	11083	ENST00000354665.8	DIDO1	2112
6	7561428	7561932	Promoter (2-3kb)	1832	ENST00000506617.1	DSP	2142
17	40097928	40098431	Promoter (2-3kb)	9572	ENST00000246672.4	NR1D1	2158
17	74427080	74427399	Promoter (2-3kb)	55890	ENST00000582444.1	GPRC5C	2229
19	17797403	17797893	Promoter (2-3kb)	10331	ENST00000595387.1	B3GNT3	2246
6	137660291	137660657	Promoter (2-3kb)	102723649	ENST00000642830.1	NA	2293
19	48714215	48714546	Promoter (2-3kb)	284358	ENST00000595591.1	MAMSTR	2297
6	139842010	139842302	Promoter (2-3kb)	100132735	ENST00000646293.1	NA	2323
1	15308122	15308506	Promoter (2-3kb)	114827	ENST00000375995.3	FHAD1	2342
19	1860184	1860480	Promoter (2-3kb)	83855	ENST00000592313.1	KLF16	2378
6	134246735	134247140	Promoter (2-3kb)	6446	ENST00000531575.5	SGK1	2400
12	105214746	105215197	Promoter (2-3kb)	55198	ENST00000546768.1	APPL2	2486
10	122395620	122395912	Promoter (2-3kb)	59338	ENST00000433307.2	PLEKHA1	2492
1	16143566	16143945	Promoter (2-3kb)	1969	ENST00000480202.1	EPHA2	2505
3	159285209	159285563	Promoter (2-3kb)	100500803	ENST00000583286.1	MIR3919	2563
7	124762866	124763217	Promoter (2-3kb)	2861	ENST00000303921.3	GPR37	2575
7	17408649	17409045	Promoter (2-3kb)	102659288	ENST00000636703.1	NA	2576
10	68303808	68304211	Promoter (2-3kb)	64081	ENST00000478192.1	PBLD	2618
17	1460217	1460524	Promoter (2-3kb)	1398	ENST00000572145.1	CRK	2638
6	122791957	122792304	Promoter (2-3kb)	10924	ENST00000487215.1	SMPDL3A	2665
5	61301615	61302132	Promoter (2-3kb)	105378992	ENST00000511794.6	NA	2669
2	46300469	46300994	Promoter (2-3kb)	2034	ENST00000467888.5	EPAS1	2705
9	131706593	131707009	Promoter (2-3kb)	2889	ENST00000372190.7	RAPGEF1	2712
7	142265	142699	Promoter (2-3kb)	102723672	ENST00000480919.1	NA	2731
2	96819108	96819631	Promoter (2-3kb)	26505	ENST00000305510.4	CNNM3	2840
9	132164913	132165271	Promoter (2-3kb)	84628	ENST00000393229.4	NTNG2	2855
1	31509154	31509677	Promoter (2-3kb)	284551	ENST00000640157.1	NA	2869
8	142399598	142400017	Promoter (2-3kb)	203062	ENST00000520462.5	TSNARE1	2871
6	167676074	167676387	Promoter (2-3kb)	401286	ENST00000609107.1	RP11-351J23.2	2883
3	149386537	149387243	Promoter (2-3kb)	100874091	ENST00000665408.1	TM4SF1-AS1	2943
6	129493703	129494060	Promoter (2-3kb)	3908	ENST00000494137.1	LAMA2	2967
9	128115197	128115705	Promoter (2-3kb)	100289019	ENST00000418747.2	NA	2988
17	61248295	61248818	Intron (ENST00000589222.5/54828, intron 22 of 25)	54828	ENST00000588569.1	BCAS3	3035
19	3966487	3966785	Intron (ENST00000545797.7/1613, intron 2 of 8)	1613	ENST00000301264.7	DAPK3	3043
2	102107632	102108075	Intron (ENST00000452403.5/3554, intron 2 of 4)	3554	ENST00000409329.5	IL1R1	3063
1	113394352	113394682	Intron (ENST00000307546.14/260425, intron 1 of 20)	260425	ENST00000477955.1	MAGI3	3091
11	712674	713254	Intron (ENST00000524763.5/64787, intron 5 of 5)	64787	ENST00000530118.1	EPS8L2	3114
11	2912418	2912875	Intron (ENST00000347936.6/5002, intron 5 of 10)	5002	ENST00000498244.1	SLC22A18	3145
7	74292668	74293194	Intron (ENST00000361545.9/7461, intron 1 of 15)	7461	ENST00000223398.10	CLIP2	3193
14	64707683	64707999	Intron (ENST00000555982.5/26030, intron 1 of 4)	26030	ENST00000394691.6	PLEKHG3	3208
1	56508458	56508791	Intron (ENST00000641494.1/8613, intron 1 of 5)	8613	ENST00000641494.1	PLPP3	3248
11	66351216	66351653	Exon (ENST00000580881.1/ENST00000580881.1, exon 3 of 5)	102724064	ENST00000531602.1	RP11-867G23.8	3266
17	81865676	81866179	Downstream (1-2kb)	396	ENST00000583791.1	ARHGDIA	3272
1	43548351	43548705	Intron (ENST00000496043.5/5792, intron 4 of 4)	5792	ENST00000437607.1	PTPRF	3275
8	22370826	22371145	Intron (ENST00000359741.9/23516, intron 1 of 8)	23516	ENST00000524285.1	SLC39A14	3288
6	149028874	149029278	Intron (ENST00000367463.5/10090, intron 7 of 7)	105378047	ENST00000433442.1	NA	3295
18	75214830	75215225	Intron (ENST00000322038.5/10194, intron 1 of 1)	10194	ENST00000580243.2	TSHZ1	3301
20	31610536	31610982	Distal Intergenic	100422904	ENST00000578262.1	MIR3193	3350
6	160254790	160255307	Intron (ENST00000366953.8/6582, intron 2 of 10)	6582	ENST00000489644.1	SLC22A2	3432
11	59611785	59612244	Intron (ENST00000661394.1/ENST00000661394.1, intron 2 of 4)	5007	ENST00000263847.6	OSBP	3530
1	15780650	15781111	Intron (ENST00000375771.5/54751, intron 9 of 9)	54751	ENST00000509138.1	FBLIM1	3577
6	111692387	111692933	Intron (ENST00000538466.5/2534, intron 9 of 10)	2534	ENST00000467921.6	FYN	3591
1	15366305	15366621	Intron (ENST00000358897.8/114827, intron 23 of 30)	114827	ENST00000481324.5	FHAD1	3608
1	42939260	42939552	Intron (ENST00000426263.9/6513, intron 2 of 9)	6513	ENST00000475162.3	SLC2A1	3686
21	14877865	14878202	Intron (ENST00000432230.6/107987295, intron 1 of 3)	107987295	ENST00000412426.5	NA	3708
7	77692087	77692545	Intron (ENST00000659053.1/100505854, intron 1 of 3)	100505854	ENST00000447009.1	APTR	3708
13	44431074	44431523	Downstream (<1kb)	8848	ENST00000496314.1	TSC22D1	3761
1	27563550	27564409	Intron (ENST00000247087.10/27245, intron 1 of 5)	27245	ENST00000644550.1	AHDC1	3851
2	207765480	207765946	3' UTR	7855	ENST00000295417.4	FZD5	3960
7	127610919	127611236	3' UTR	5078	ENST00000477423.1	PAX4	3973
16	57471850	57472320	3' UTR	55715	ENST00000563483.1	DOK4	3990
7	90409606	90410071	Intron (ENST00000416322.5/9069, intron 3 of 4)	102723899	ENST00000451941.6	NA	4025
1	202017853	202018198	Distal Intergenic	1999	ENST00000475698.1	ELF3	4075
12	101052086	101052674	Intron (ENST00000644049.1/121601, intron 16 of 29)	121601	ENST00000550015.1	ANO4	4098
19	3473954	3474379	3' UTR	284422	ENST00000591708.1	SMIM24	4109
1	23809734	23810176	Exon (ENST00000513148.1/3155, exon 6 of 6)	3155	ENST00000496907.1	HMGCL	4145
17	50691659	50692065	3' UTR	8714	ENST00000504586.1	ABCC3	4246
9	21863664	21864126	3' UTR	4507	ENST00000484957.1	MTAP	4341
10	73586666	73586990	Intron (ENST00000339859.8/159195, intron 1 of 22)	159195	ENST00000451492.5	USP54	4348
16	9360019	9360311	Intron (ENST00000564305.1/101927009, intron 1 of 2)	101927009	ENST00000564305.1	RP11-243A14.1	4431
3	129413694	129414073	Exon (ENST00000503498.1/90288, exon 3 of 7)	90288	ENST00000514900.5	EFCAB12	4450
2	46954904	46955342	Intron (ENST00000409245.5/57217, intron 3 of 20)	57217	ENST00000409825.5	TTC7A	4483
19	47107238	47107696	Intron (ENST00000253048.10/23211, intron 2 of 14)	23211	ENST00000594019.5	ZC3H4	4533
17	45311980	45312461	5' UTR	9020	ENST00000344686.8	MAP3K14	4559
3	191224624	191225268	Intron (ENST00000445281.5/344901, intron 3 of 3)	106480738	ENST00000662178.1	OSTN-AS1	4589
8	37960859	37961308	Intron (ENST00000647937.1/155, intron 1 of 1)	155	ENST00000647937.1	ADRB3	4645
1	164635784	164636234	Intron (ENST00000340699.7/5087, intron 3 of 3)	5087	ENST00000482110.5	PBX1	4803
14	77023455	77023847	Downstream (<1kb)	64207	ENST00000238647.5	IRF2BPL	4861
2	224008558	224009054	Intron (ENST00000258405.9/5270, intron 1 of 8)	5270	ENST00000432738.5	SERPINE2	4895
17	43176170	43176645	Exon (ENST00000592304.1/4077, exon 2 of 2)	4077	ENST00000589872.1	NBR1	4927
7	99860440	99860813	Intron (ENST00000354829.6/64816, intron 10 of 12)	64816	ENST00000472352.1	CYP3A43	4952
6	89438168	89438501	Intron (ENST00000339746.9/22881, intron 1 of 15)	22881	ENST00000447838.6	ANKRD6	4955
12	97568770	97569062	Intron (ENST00000639121.1/196475, intron 11 of 13)	406926	ENST00000384854.1	MIR135A2	4958
22	40014662	40015048	Intron (ENST00000333407.11/113828, intron 1 of 4)	113828	ENST00000473717.1	FAM83F	4974
20	8155320	8155654	Intron (ENST00000637919.1/23236, intron 2 of 32)	23236	ENST00000637204.1	PLCB1	4995
16	27273845	27274248	Intron (ENST00000566854.5/400512, intron 1 of 4)	400512	ENST00000565060.1	FLJ21408	4999
7	98131576	98132031	Intron (ENST00000297293.6/22853, intron 1 of 13)	22853	ENST00000493372.1	LMTK2	5011
3	141436807	141437128	Intron (ENST00000509842.5/253461, intron 7 of 7)	253461	ENST00000509813.1	ZBTB38	5084
7	47576009	47576481	Intron (ENST00000311160.14/64759, intron 1 of 30)	64759	ENST00000434451.1	TNS3	5150
6	55573624	55573916	Intron (ENST00000274901.8/54511, intron 1 of 8)	54511	ENST00000428842.1	HMGCLL1	5157
19	1857231	1857695	Intron (ENST00000541015.5/83855, intron 1 of 2)	83855	ENST00000592313.1	KLF16	5163
18	50973242	50973603	Intron (ENST00000588577.5/55520, intron 1 of 3)	55520	ENST00000591429.1	ELAC1	5194
2	198309045	198309514	Intron (ENST00000625084.1/ENST00000625084.1, intron 1 of 1)	101927619	ENST00000451266.1	NA	5200
1	234957314	234957729	Exon (ENST00000423963.1/ENST00000423963.1, exon 1 of 2)	101927851	ENST00000656076.1	RP11-443B7.1	5231
11	10322925	10323346	Intron (ENST00000527261.5/100130460, intron 1 of 2)	272	ENST00000532250.5	AMPD3	5254
11	16335472	16335986	Intron (ENST00000316399.10/55553, intron 1 of 14)	55553	ENST00000316399.10	SOX6	5283
1	1006490	1006969	Intron (ENST00000624697.4/9636, intron 1 of 2)	9636	ENST00000624652.1	ISG15	5345
7	134992044	134992336	Intron (ENST00000436302.6/340351, intron 3 of 16)	340351	ENST00000470839.1	AGBL3	5440
7	50115497	50115803	Intron (ENST00000297001.6/100130988, intron 2 of 8)	11055	ENST00000450231.1	ZPBP	5526
3	190307273	190307684	3' UTR	9076	ENST00000490800.1	CLDN1	5534
3	177299996	177300362	Intron (ENST00000425388.1/100820709, intron 1 of 1)	100820709	ENST00000425388.1	LINC00501	5554
11	101866694	101866986	Intron (ENST00000526713.1/7225, intron 1 of 1)	7225	ENST00000526713.1	TRPC6	5576
9	120384264	120384672	Distal Intergenic	55755	ENST00000495406.1	CDK5RAP2	5605
20	50658814	50659251	Intron (ENST00000452336.1/100506175, intron 2 of 2)	100506175	ENST00000435177.1	RP4-530I15.6	5612
18	28091241	28091610	Intron (ENST00000269141.8/1000, intron 2 of 15)	1000	ENST00000430882.5	CDH2	5619
10	120580839	120581279	Intron (ENST00000398250.5/196051, intron 6 of 6)	196051	ENST00000496437.1	PLPP4	5651
8	128554933	128555467	Intron (ENST00000520766.5/101927774, intron 1 of 5)	101927774	ENST00000520766.5	NA	5659
11	100776069	100776624	Intron (ENST00000298815.13/143872, intron 2 of 23)	143872	ENST00000524649.1	ARHGAP42	5703
1	43276704	43277177	Distal Intergenic	128218	ENST00000456751.1	TMEM125	5758
12	120984530	120984877	Intron (ENST00000257555.10/6927, intron 1 of 9)	6927	ENST00000544413.2	HNF1A	5781
2	235000682	235001216	Intron (ENST00000392011.7/23677, intron 2 of 5)	23677	ENST00000454947.1	SH3BP4	5842
17	43573471	43573763	Intron (ENST00000650571.1/1659, intron 24 of 24)	2118	ENST00000586764.1	ETV4	5857
17	57879518	57879921	5' UTR	404093	ENST00000577589.1	CUEDC1	5916
1	193355090	193355632	Intron (ENST00000420807.1/101929184, intron 3 of 3)	101929184	ENST00000660270.1	LINC01031	5959
1	223622257	223622742	3' UTR	388743	ENST00000465098.1	CAPN8	5963
6	12296325	12296621	3' UTR	1906	ENST00000379375.6	EDN1	5964
1	227094408	227095054	Intron (ENST00000366767.7/8476, intron 14 of 34)	8476	ENST00000442054.5	CDC42BPA	6066
9	96612187	96612514	Intron (ENST00000474602.5/8555, intron 1 of 13)	8555	ENST00000415608.1	CDC14B	6092
4	69593302	69593647	Intron (ENST00000503640.5/10941, intron 5 of 5)	574537	ENST00000514341.1	UGT2A2	6114
15	51907402	51907755	Intron (ENST00000308580.12/29766, intron 9 of 9)	29766	ENST00000560725.1	TMOD3	6136
2	227821519	227821950	Distal Intergenic	6364	ENST00000473642.1	CCL20	6150
6	127894514	127894806	Intron (ENST00000368250.5/387357, intron 2 of 6)	387357	ENST00000434358.2	THEMIS	6152
1	16066817	16067479	Intron (ENST00000375662.5/348487, intron 1 of 6)	348487	ENST00000494078.1	FAM131C	6153
8	118103816	118104256	Intron (ENST00000378204.6/2131, intron 1 of 10)	2131	ENST00000436216.2	EXT1	6158
19	39397660	39398191	3' UTR	55588	ENST00000596297.1	MED29	6248
10	95475953	95476376	Intron (ENST00000371227.8/10580, intron 2 of 31)	10580	ENST00000492542.1	SORBS1	6295
17	81722278	81722729	Distal Intergenic	1468	ENST00000573246.1	SLC25A10	6306
11	43410392	43410760	Intron (ENST00000039989.9/55761, intron 15 of 23)	55761	ENST00000530483.1	TTC17	6340
14	68784379	68784899	Downstream (2-3kb)	677	ENST00000555997.1	ZFP36L1	6344
9	96868769	96869214	Intron (ENST00000289032.12/158431, intron 1 of 2)	158431	ENST00000289032.12	ZNF782	6360
17	74373853	74374176	Distal Intergenic	350383	ENST00000335666.4	GPR142	6395
18	34016775	34017185	Intron (ENST00000261592.9/8715, intron 6 of 10)	8715	ENST00000586553.1	NOL4	6454
15	67105187	67105623	Intron (ENST00000559460.5/4088, intron 1 of 3)	4088	ENST00000560175.5	SMAD3	6508
2	43456272	43456677	Intron (ENST00000405975.6/63892, intron 26 of 37)	63892	ENST00000485353.5	THADA	6582
6	113642893	113643490	Intron (ENST00000649523.1/101927686, intron 2 of 6)	101927686	ENST00000427157.1	RP11-367G18.1	6584
22	46013408	46013893	Exon (ENST00000608290.1/ENST00000608290.1, exon 1 of 2)	730668	ENST00000624893.1	CITF22-92A6.2	6792
19	46925502	46925960	Intron (ENST00000672722.1/2909, intron 2 of 6)	2909	ENST00000404338.8	ARHGAP35	6826
2	11405886	11406340	Exon (ENST00000656821.1/ENST00000656821.1, exon 1 of 3)	100874055	ENST00000453100.1	LINC00570	6832
1	161013793	161014246	Intron (ENST00000368026.11/50848, intron 1 of 9)	50848	ENST00000537746.1	F11R	6850
22	18085295	18085623	Intron (ENST00000610387.4/55670, intron 4 of 4)	55670	ENST00000428061.2	PEX26	6918
14	68783908	68784268	Distal Intergenic	677	ENST00000555997.1	ZFP36L1	6975
13	98821953	98822342	Intron (ENST00000448493.7/23348, intron 45 of 52)	23348	ENST00000451563.5	DOCK9	7024
7	30493358	30493650	Downstream (2-3kb)	79017	ENST00000426081.5	GGCT	7030
17	8420280	8420708	Intron (ENST00000582812.5/81565, intron 1 of 4)	81565	ENST00000580237.5	NDEL1	7085
3	188348771	188349265	Intron (ENST00000448637.5/4026, intron 2 of 6)	4026	ENST00000494233.5	LPP	7108
1	211333988	211334283	Intron (ENST00000462410.5/7188, intron 1 of 5)	7188	ENST00000261464.10	TRAF5	7155
1	234600502	234600829	Distal Intergenic	359948	ENST00000491430.1	IRF2BP2	7265
1	68145655	68146121	Exon (ENST00000354777.6/79971, exon 9 of 12)	100289178	ENST00000434072.1	GNG12-AS1	7298
18	70376722	70377198	Downstream (2-3kb)	101060542	ENST00000582251.1	RP11-41O4.2	7393
23	119477727	119478397	Distal Intergenic	292	ENST00000463551.1	SLC25A5	7465
4	53644618	53644957	Intron (ENST00000507166.5/5156, intron 12 of 23)	84708	ENST00000507168.5	LNX1	7520
16	27322939	27323466	Intron (ENST00000566117.5/3566, intron 1 of 3)	3566	ENST00000563787.1	IL4R	7542
10	50851794	50852342	Intron (ENST00000373997.8/29974, intron 3 of 12)	29974	ENST00000373993.5	A1CF	7643
4	143399182	143399522	Intron (ENST00000262995.8/2549, intron 1 of 10)	2549	ENST00000509992.1	GAB1	7672
15	85563206	85563693	Intron (ENST00000559362.5/11214, intron 5 of 14)	11214	ENST00000558811.2	AKAP13	7760
10	79059121	79059598	Intron (ENST00000456353.5/283050, intron 3 of 9)	283050	ENST00000665190.1	NA	7822
5	56003049	56003578	Exon (ENST00000500093.2/441072, exon 2 of 2)	441072	ENST00000500093.2	FLJ31104	7882
3	124592612	124593127	Intron (ENST00000360013.7/8997, intron 34 of 59)	8997	ENST00000454902.1	KALRN	7930
2	112737631	112737955	3' UTR	284958	ENST00000491170.1	NA	7974
9	90458411	90458833	Distal Intergenic	340515	ENST00000427523.1	NA	8112
23	70433956	70434281	Exon (ENST00000638795.1/ENST00000638795.1, exon 2 of 3)	54857	ENST00000472623.1	GDPD2	8135
15	67106833	67107260	Intron (ENST00000559460.5/4088, intron 1 of 3)	4088	ENST00000560175.5	SMAD3	8154
17	42002815	42003107	Intron (ENST00000457167.9/7266, intron 1 of 13)	7266	ENST00000590886.6	DNAJC7	8168
17	41416022	41416394	Intron (ENST00000432258.1/100505782, intron 3 of 3)	8688	ENST00000225550.4	KRT37	8191
17	78708474	78708830	Intron (ENST00000585509.5/9267, intron 2 of 13)	9267	ENST00000585509.5	CYTH1	8195
19	38273552	38273890	Intron (ENST00000590510.5/10653, intron 1 of 2)	10653	ENST00000592007.1	SPINT2	8214
8	11457813	11458270	Intron (ENST00000284486.9/83648, intron 1 of 2)	83648	ENST00000528111.1	FAM167A	8465
16	85621984	85622472	Intron (ENST00000637419.1/23199, intron 2 of 2)	23199	ENST00000393243.5	GSE1	8632
8	58078962	58079385	Intron (ENST00000519262.5/90362, intron 3 of 3)	90362	ENST00000521413.1	FAM110B	8644
12	105317795	105318305	Intron (ENST00000548458.6/387882, intron 1 of 6)	105369954	ENST00000549251.1	KCCAT198	8712
18	13017229	13017636	5' UTR	55125	ENST00000513432.5	CEP192	8729
1	15800060	15800579	Distal Intergenic	440567	ENST00000483273.2	UQCRHL	8769
4	153564728	153565022	Intron (ENST00000409663.7/23240, intron 7 of 34)	23240	ENST00000240487.5	KIAA0922	8832
1	248211921	248212318	3' UTR	127062	ENST00000456743.3	OR2M3	8891
17	73798163	73798555	Intron (ENST00000657440.1/400620, intron 3 of 4)	400620	ENST00000656457.1	AC125421.1	8917
4	151418519	151418837	Intron (ENST00000435205.6/729830, intron 1 of 13)	729830	ENST00000513086.5	FAM160A1	9167
4	139360811	139361103	Intron (ENST00000296543.10/80155, intron 13 of 19)	80155	ENST00000468029.1	NAA15	9276
1	83850812	83851251	Intron (ENST00000417975.1/101927587, intron 1 of 2)	101927560	ENST00000457273.5	RP11-475O6.1	9295
2	96556758	96557241	Distal Intergenic	10865	ENST00000497920.1	ARID5A	9368
3	99648044	99648508	Intron (ENST00000463753.5/1295, intron 1 of 2)	1295	ENST00000621757.1	COL8A1	9422
14	70318044	70318780	Intron (ENST00000655620.1/ENST00000655620.1, intron 3 of 3)	51241	ENST00000554366.5	COX16	9450
7	503558	504009	Intron (ENST00000402802.7/5154, intron 4 of 5)	5154	ENST00000482462.1	PDGFA	9458
3	119717024	119717452	Intron (ENST00000468630.5/89876, intron 6 of 12)	89876	ENST00000498167.1	MAATS1	9515
13	51764064	51764593	3' UTR	79758	ENST00000469957.5	DHRS12	9531
6	34415162	34415617	Intron (ENST00000639725.1/11165, intron 5 of 8)	100529239	ENST00000605528.2	RPS10-NUDT3	9531
15	65275539	65276051	Intron (ENST00000261888.10/54956, intron 1 of 5)	109617003	ENST00000384176.1	NA	9540
14	61552919	61553393	Intron (ENST00000556347.1/5583, intron 3 of 3)	5583	ENST00000556245.1	PRKCH	9557
8	120404227	120404550	Intron (ENST00000521648.5/28998, intron 1 of 2)	28998	ENST00000521648.5	MRPL13	9562
8	96150795	96151144	Intron (ENST00000287020.7/392255, intron 1 of 1)	392255	ENST00000621429.1	GDF6	9572
8	94198415	94198982	Intron (ENST00000027335.8/1015, intron 1 of 17)	1015	ENST00000027335.8	CDH17	9573
1	81810092	81810384	Intron (ENST00000370721.5/23266, intron 4 of 24)	23266	ENST00000627151.2	ADGRL2	9695
10	48439594	48440145	Distal Intergenic	5599	ENST00000459755.1	MAPK8	9701
23	13669420	13669717	Intron (ENST00000467590.1/ENST00000467590.1, intron 3 of 4)	170082	ENST00000544987.2	TCEANC	9733
5	132429693	132430185	Intron (ENST00000378953.8/441108, intron 2 of 3)	441108	ENST00000621237.1	NA	9829
1	112406367	112406659	Intron (ENST00000271277.11/55917, intron 1 of 5)	55917	ENST00000441739.1	CTTNBP2NL	9848
19	38759539	38759975	Intron (ENST00000601953.5/147968, intron 1 of 19)	147968	ENST00000601953.5	CAPN12	9929
9	33328981	33329405	Intron (ENST00000379521.8/4799, intron 10 of 20)	4799	ENST00000466359.1	NFX1	9960
11	17197621	17197913	Intron (ENST00000531428.1/5286, intron 1 of 12)	5286	ENST00000531428.1	PIK3C2A	10007
6	646510	646810	Intron (ENST00000230449.9/55770, intron 1 of 27)	135458	ENST00000380907.2	HUS1B	10153
11	70688199	70688500	Intron (ENST00000659264.1/22941, intron 2 of 12)	22941	ENST00000426687.2	SHANK2	10269
14	61559257	61559662	Intron (ENST00000556347.1/5583, intron 3 of 3)	101927780	ENST00000553288.5	RP11-47I22.2	10532
15	67048255	67048582	Intron (ENST00000558071.2/102723493, intron 1 of 4)	102723493	ENST00000558071.2	NA	10671
20	17710633	17711012	Intron (ENST00000545418.2/140836, intron 1 of 2)	140836	ENST00000246090.5	BANF2	10673
17	12730967	12731527	Intron (ENST00000425538.5/93649, intron 5 of 13)	93649	ENST00000395988.1	MYOCD	10678
10	14447410	14447702	Intron (ENST00000493380.5/55691, intron 1 of 3)	100302116	ENST00000408444.1	MIR1265	10834
4	89296360	89296864	Intron (ENST00000609438.2/285513, intron 1 of 1)	285513	ENST00000609438.2	GPRIN3	10936
19	37943359	37943827	Intron (ENST00000222345.11/23094, intron 1 of 21)	23094	ENST00000476317.2	SIPA1L3	11013
8	38058394	38058902	Intron (ENST00000338825.5/1978, intron 2 of 2)	1978	ENST00000520657.1	EIF4EBP1	11055
1	96362633	96363052	Intron (ENST00000435311.1/101928241, intron 1 of 5)	101928241	ENST00000435311.1	RP5-898J17.1	11073
19	35420276	35420743	Distal Intergenic	100128682	ENST00000600405.1	LINC01531	11451
6	30527844	30528404	Distal Intergenic	111082993	ENST00000415195.1	NA	11578
14	67738766	67739098	Intron (ENST00000394455.6/23503, intron 13 of 14)	145226	ENST00000552873.1	RDH12	11602
2	64261982	64262506	Distal Intergenic	100507006	ENST00000655199.1	NA	11747
1	160538850	160539531	Intron (ENST00000446952.1/ENST00000446952.1, intron 1 of 1)	8832	ENST00000466767.1	CD84	11879
22	25053202	25053494	Exon (ENST00000623980.1/ENST00000623980.1, exon 1 of 1)	85379	ENST00000461374.1	KIAA1671	11889
20	32289545	32290093	Intron (ENST00000375712.4/9371, intron 1 of 8)	9371	ENST00000375712.4	KIF3B	11894
9	96339585	96340122	Intron (ENST00000643789.1/11046, intron 4 of 21)	11046	ENST00000643789.1	SLC35D2	11936
3	16252144	16252640	Exon (ENST00000648063.1/ENST00000648063.1, exon 2 of 2)	285381	ENST00000462982.1	DPH3	11947
6	151668747	151669265	Intron (ENST00000473497.5/2099, intron 1 of 2)	2099	ENST00000473497.5	ESR1	12056
5	96714926	96715290	Exon (ENST00000505402.1/831, exon 2 of 2)	831	ENST00000508197.1	CAST	12069
4	76200860	76201214	Intron (ENST00000264896.8/950, intron 1 of 11)	950	ENST00000639324.1	SCARB2	12124
19	13162605	13163125	Distal Intergenic	9592	ENST00000587885.1	IER2	12190
7	150784024	150784496	Distal Intergenic	28959	ENST00000429904.6	TMEM176B	12236
17	75308970	75309474	Distal Intergenic	2885	ENST00000581959.1	GRB2	12279
2	6621058	6621390	Intron (ENST00000627862.2/102800314, intron 2 of 4)	102800315	ENST00000589150.5	MIR7515HG	12321
1	19758245	19758605	Intron (ENST00000294543.10/255104, intron 6 of 15)	255104	ENST00000462171.1	TMCO4	12822
3	183278352	183278926	Intron (ENST00000480551.1/84002, intron 1 of 2)	84002	ENST00000481531.1	B3GNT5	13008
12	38892059	38892539	Intron (ENST00000331366.10/144402, intron 1 of 19)	144402	ENST00000331366.10	CPNE8	13052
1	184792349	184792902	3' UTR	116496	ENST00000417056.5	FAM129A	13083
3	57706374	57706759	Distal Intergenic	101929159	ENST00000465933.1	RP11-755B10.3	13169
17	4003747	4004214	Downstream (<1kb)	23140	ENST00000572831.1	ZZEF1	13290
3	156535218	156535585	Intron (ENST00000490337.5/7881, intron 13 of 13)	6747	ENST00000464138.1	SSR3	13412
22	18091908	18092424	3' UTR	55670	ENST00000428061.2	PEX26	13531
18	76476908	76477238	Intron (ENST00000443185.7/9658, intron 1 of 6)	9658	ENST00000532857.1	ZNF516	13541
9	4334535	4334849	Intron (ENST00000471664.1/169792, intron 2 of 4)	169792	ENST00000471664.1	GLIS3	13543
9	72822429	72822909	Intron (ENST00000297784.9/117531, intron 20 of 23)	117531	ENST00000469455.1	TMC1	13546
2	44231391	44231683	3' UTR	5495	ENST00000488866.1	PPM1B	13569
22	37323603	37323895	Distal Intergenic	27128	ENST00000446506.1	CYTH4	13635
13	40336180	40336628	Intron (ENST00000638084.1/646982, intron 2 of 5)	400123	ENST00000637438.1	LINC00598	13685
6	34657365	34657896	Intron (ENST00000374023.8/64771, intron 1 of 4)	64771	ENST00000374021.1	C6orf106	14060
12	19144906	19145246	Intron (ENST00000540972.5/54477, intron 3 of 3)	54477	ENST00000538034.5	PLEKHA5	14196
10	132459496	132460015	Distal Intergenic	170393	ENST00000392630.7	NA	14307
12	62121234	62121648	Intron (ENST00000416284.7/338811, intron 1 of 4)	338811	ENST00000548780.1	FAM19A2	14388
11	116808385	116808868	Distal Intergenic	337	ENST00000357780.5	APOA4	14436
2	65319866	65320302	Intron (ENST00000356388.9/200734, intron 4 of 5)	200734	ENST00000421087.5	SPRED2	14471
16	18998773	18999094	Intron (ENST00000569532.5/79905, intron 1 of 14)	79905	ENST00000421369.3	TMC7	14486
5	125011458	125011866	Intron (ENST00000647105.1/101927421, intron 1 of 6)	101927421	ENST00000671535.1	NA	14597
1	172467566	172467858	Intron (ENST00000367727.9/92346, intron 6 of 6)	92346	ENST00000367725.4	C1orf105	14673
12	18305141	18305433	Intron (ENST00000535651.5/5288, intron 5 of 11)	79785	ENST00000541632.1	RERGL	14674
12	110531746	110532089	3' UTR	160760	ENST00000548721.1	PPTC7	14680
15	85840383	85840940	Distal Intergenic	100847084	ENST00000584739.1	MIR548AP	14748
11	128448374	128448900	Distal Intergenic	2113	ENST00000530924.2	ETS1	15050
1	204093198	204093725	Intron (ENST00000367203.8/9580, intron 1 of 6)	9580	ENST00000528591.5	SOX13	15069
9	131606195	131606620	Intron (ENST00000372189.7/2889, intron 11 of 23)	2889	ENST00000414781.1	RAPGEF1	15218
16	81549191	81549503	Intron (ENST00000537098.7/80790, intron 1 of 20)	102465840	ENST00000620068.1	MIR7854	15289
2	11692898	11693411	Intron (ENST00000449576.6/23175, intron 1 of 21)	23175	ENST00000449576.6	LPIN1	15303
17	48871488	48872075	Downstream (2-3kb)	10241	ENST00000509784.1	CALCOCO2	15387
1	208201201	208201526	Intron (ENST00000367033.4/5362, intron 3 of 31)	5362	ENST00000460870.1	PLXNA2	15488
8	122797374	122797851	Intron (ENST00000314393.6/22882, intron 1 of 3)	22882	ENST00000314393.6	ZHX2	15719
17	49192382	49192942	Distal Intergenic	2793	ENST00000503070.5	GNGT2	15970
9	104286253	104286641	Exon (ENST00000469756.1/105376194, exon 4 of 4)	105376194	ENST00000469756.1	NA	16003
1	169569983	169570568	Intron (ENST00000367797.8/2153, intron 3 of 24)	2153	ENST00000367797.8	F5	16020
2	108637393	108637685	Intron (ENST00000544547.5/3987, intron 1 of 9)	3987	ENST00000422797.5	LIMS1	16120
2	108637393	108637685	Intron (ENST00000544547.5/3987, intron 1 of 9)	3987	ENST00000422797.5	LIMS4	16120
2	108637393	108637685	Intron (ENST00000544547.5/3987, intron 1 of 9)	3987	ENST00000422797.5	LIMS3	16120
7	77679604	77680041	Intron (ENST00000659053.1/100505854, intron 2 of 3)	100505854	ENST00000447009.1	APTR	16212
1	150532135	150532648	Distal Intergenic	100874054	ENST00000416894.1	FALEC	16378
10	77333952	77334357	Intron (ENST00000604624.6/3778, intron 1 of 27)	3778	ENST00000639851.1	KCNMA1	16404
6	82143914	82144237	Intron (ENST00000667666.1/102724168, intron 2 of 3)	102724168	ENST00000668303.1	NA	16518
4	73603335	73603880	Intron (ENST00000307439.10/166824, intron 2 of 10)	166824	ENST00000395777.6	RASSF6	16532
19	52601017	52601473	Intron (ENST00000600714.5/55769, intron 5 of 5)	55769	ENST00000541777.6	ZNF83	16567
9	101354399	101354847	Distal Intergenic	570	ENST00000395051.3	BAAT	16628
9	87570089	87570429	Intron (ENST00000358077.9/1612, intron 2 of 25)	100506897	ENST00000431813.1	NA	16635
12	67425385	67425749	Distal Intergenic	102724433	ENST00000543387.1	NA	16810
19	13167376	13167833	Distal Intergenic	9592	ENST00000587885.1	IER2	16961
1	31170572	31171059	Distal Intergenic	79570	ENST00000526106.5	NKAIN1	17094
12	47346627	47347076	Distal Intergenic	100616478	ENST00000577654.1	MIR4494	17193
11	12692766	12693058	Intron (ENST00000527636.6/7003, intron 2 of 12)	7003	ENST00000527575.5	TEAD1	17263
2	46315270	46315800	Intron (ENST00000460015.1/2034, intron 1 of 1)	2034	ENST00000467888.5	EPAS1	17506
1	215636249	215636624	Intron (ENST00000307340.8/7399, intron 69 of 71)	51133	ENST00000465650.1	KCTD3	17544
1	233673297	233673846	Distal Intergenic	3775	ENST00000472869.1	KCNK1	17602
6	37039177	37039683	Distal Intergenic	221472	ENST00000487920.1	FGD2	17635
3	72972896	72973521	Intron (ENST00000389617.9/727936, intron 6 of 6)	727936	ENST00000491839.1	GXYLT2	17681
6	142926794	142927086	Intron (ENST00000012134.7/3097, intron 1 of 8)	3097	ENST00000012134.7	HIVEP2	17945
12	12320248	12320659	Distal Intergenic	54682	ENST00000545735.1	MANSC1	18015
18	3710869	3711301	Intron (ENST00000400147.6/9229, intron 4 of 9)	9229	ENST00000486430.1	DLGAP1	18077
8	94242121	94242527	Distal Intergenic	2669	ENST00000523433.1	GEM	18243
12	26153256	26153553	Intron (ENST00000538142.5/8082, intron 1 of 2)	8082	ENST00000540266.5	SSPN	18289
1	52651898	52652319	Intron (ENST00000517870.2/348378, intron 2 of 2)	348378	ENST00000424164.1	FAM159A	18305
14	75450484	75451026	Intron (ENST00000419727.6/122953, intron 2 of 3)	122953	ENST00000267569.5	JDP2	18350
12	67710586	67711027	Exon (ENST00000542219.1/101927901, exon 5 of 5)	101927901	ENST00000542219.1	RP11-43N5.1	18448
2	8364507	8365055	Intron (ENST00000444688.1/339789, intron 3 of 4)	339789	ENST00000444688.1	NA	18566
4	175951759	175952243	Intron (ENST00000280187.11/2823, intron 1 of 7)	2823	ENST00000509865.5	GPM6A	18704
6	168261791	168262318	Exon (ENST00000446811.1/101929420, exon 5 of 5)	101929420	ENST00000634866.1	RP11-503C24.4	18777
4	38385815	38386214	Distal Intergenic	105374410	ENST00000503465.1	NA	18901
2	931021	931319	Distal Intergenic	101060391	ENST00000456949.2	NA	18955
16	88487953	88488732	Intron (ENST00000319555.8/161882, intron 2 of 9)	100847057	ENST00000577370.1	MIR5189	19035
2	30253350	30253793	Intron (ENST00000395323.9/81606, intron 2 of 2)	81606	ENST00000484150.1	LBH	19084
10	122310380	122311115	Intron (ENST00000260723.5/118663, intron 10 of 15)	118663	ENST00000507495.1	BTBD16	19299
3	69179422	69179714	Intron (ENST00000398540.8/23150, intron 21 of 22)	23150	ENST00000489817.1	FRMD4B	19556
4	183721234	183721526	Distal Intergenic	60684	ENST00000506426.1	TRAPPC11	19574
3	87206079	87206559	Distal Intergenic	100616161	ENST00000584182.1	MIR4795	19718
5	139700915	139701298	Intron (ENST00000515296.1/ENST00000515296.1, intron 2 of 5)	51523	ENST00000515038.1	CXXC5	19957
7	26460237	26460707	Intron (ENST00000439120.2/441204, intron 1 of 2)	441204	ENST00000448056.1	NA	19978
5	38382922	38383318	Intron (ENST00000354891.7/133584, intron 6 of 22)	100506475	ENST00000514377.1	NA	20044
14	81303260	81303588	Intron (ENST00000555447.5/85439, intron 5 of 7)	85439	ENST00000556280.1	STON2	20095
9	76373014	76373572	Distal Intergenic	55312	ENST00000476087.5	RFK	20194
11	83092749	83093265	Intron (ENST00000527627.5/100506233, intron 2 of 2)	100506233	ENST00000658917.1	RAB30-AS1	20317
1	164651591	164651891	Intron (ENST00000340699.7/5087, intron 3 of 3)	5087	ENST00000482110.5	PBX1	20610
15	45344877	45345418	Distal Intergenic	2628	ENST00000561376.1	GATM	20652
21	17462498	17462993	Distal Intergenic	100505929	ENST00000613691.1	LINC01549	20717
20	52231417	52231732	Intron (ENST00000656056.1/ENST00000656056.1, intron 1 of 3)	101927700	ENST00000454600.1	LINC01524	20772
17	73288764	73289170	Intron (ENST00000335793.4/23580, intron 1 of 1)	23580	ENST00000581045.1	CDC42EP4	21028
1	12528349	12528794	Exon (ENST00000416696.1/ENST00000416696.1, exon 2 of 2)	677882	ENST00000459326.1	SNORA59B	21103
9	89999873	90000288	Intron (ENST00000656288.1/101927847, intron 4 of 6)	101927847	ENST00000665098.1	NA	21598
2	85516686	85517013	Distal Intergenic	100630918	ENST00000667933.1	NA	21653
6	43800168	43800535	Distal Intergenic	7422	ENST00000493786.2	VEGFA	21996
13	24184419	24184922	Intron (ENST00000382141.4/221178, intron 3 of 15)	100313842	ENST00000516886.1	MIR2276	22003
15	90028932	90029472	Intron (ENST00000268154.9/374655, intron 1 of 4)	100422841	ENST00000583440.1	MIR3174	22177
18	21264632	21265083	Intron (ENST00000584446.5/80000, intron 1 of 14)	80000	ENST00000269218.10	GREB1L	22274
13	96925586	96925896	Distal Intergenic	100887754	ENST00000442322.2	NA	22394
17	27494638	27495007	Intron (ENST00000644974.1/8844, intron 1 of 20)	8844	ENST00000582311.1	KSR1	22625
18	50796308	50796979	3' UTR	83876	ENST00000587291.5	MRO	22647
1	223109471	223109907	3' UTR	7100	ENST00000642471.1	TLR5	22672
19	38670878	38671319	Intron (ENST00000588618.5/81, intron 1 of 11)	81	ENST00000495553.1	ACTN4	22685
1	63674344	63674973	Distal Intergenic	5236	ENST00000483707.1	PGM1	22989
1	157952575	157953042	Distal Intergenic	105371458	ENST00000422062.1	RP11-451O13.1	23044
1	154014096	154014534	Intron (ENST00000368559.7/91181, intron 33 of 39)	6232	ENST00000477151.2	RPS27	23175
9	91197147	91197649	Intron (ENST00000667274.1/ENST00000667274.1, intron 1 of 2)	549	ENST00000473695.1	AUH	23270
4	138199611	138199932	Intron (ENST00000280612.9/23657, intron 6 of 11)	23657	ENST00000509248.1	SLC7A11	23312
1	206659336	206659803	Intron (ENST00000489878.1/8444, intron 3 of 3)	8444	ENST00000367106.1	DYRK3	23507
1	12433384	12433726	Intron (ENST00000620676.6/55187, intron 65 of 69)	55187	ENST00000481484.1	VPS13D	23546
6	42118476	42118952	Intron (ENST00000341865.9/647024, intron 2 of 4)	647024	ENST00000356542.5	C6orf132	23667
6	83536207	83536499	Distal Intergenic	167681	ENST00000369700.4	PRSS35	23673
2	85719129	85719493	Distal Intergenic	10578	ENST00000526018.1	GNLY	23761
9	113619427	113619791	Exon (ENST00000437712.1/ENST00000437712.1, exon 2 of 2)	5998	ENST00000490241.1	RGS3	23955
20	47274323	47274740	Intron (ENST00000311275.11/23613, intron 11 of 21)	23613	ENST00000467200.6	ZMYND8	24160
6	54135823	54136307	Intron (ENST00000514921.5/90523, intron 3 of 11)	90523	ENST00000514433.1	MLIP	24313
8	105715577	105716106	Intron (ENST00000407775.7/23414, intron 5 of 7)	23414	ENST00000522296.1	ZFPM2	24687
14	35335523	35335817	Distal Intergenic	5687	ENST00000556221.1	PSMA6	24690
12	53145364	53145672	Distal Intergenic	51380	ENST00000490589.5	CSAD	24704
7	155618750	155619257	Intron (ENST00000636307.1/285888, intron 2 of 6)	285888	ENST00000637398.1	CNPY1	24929
6	42424964	42425334	Intron (ENST00000541110.5/55809, intron 2 of 17)	55809	ENST00000372917.8	TRERF1	25927
3	12405801	12406101	5' UTR	5468	ENST00000650840.1	PPARG	26095
1	85607352	85607760	Distal Intergenic	3491	ENST00000480413.1	CYR61	26152
4	36399772	36400275	Distal Intergenic	100313806	ENST00000636325.1	MIR1255B1	26153
9	114779215	114779847	Distal Intergenic	9966	ENST00000374045.5	TNFSF15	26192
6	43804366	43804872	Intron (ENST00000637813.1/ENST00000637813.1, intron 2 of 2)	7422	ENST00000493786.2	VEGFA	26194
16	30814101	30814441	Distal Intergenic	9274	ENST00000576194.1	BCL7C	26313
22	42183476	42183835	Intron (ENST00000359486.7/6942, intron 1 of 4)	6942	ENST00000404876.1	TCF20	26373
8	28657837	28658233	Intron (ENST00000522725.5/2137, intron 2 of 4)	2137	ENST00000454906.6	EXTL3	26405
18	74234268	74234599	Intron (ENST00000580403.1/ENST00000580403.1, intron 1 of 1)	1528	ENST00000579064.1	CYB5A	26578
8	19390579	19390907	Intron (ENST00000265807.8/63898, intron 8 of 9)	63898	ENST00000522328.1	SH2D4A	26770
8	133448689	133449085	Distal Intergenic	6482	ENST00000522204.1	ST3GAL1	26849
10	31881452	31881957	Intron (ENST00000344936.7/94134, intron 3 of 19)	94134	ENST00000311380.8	ARHGAP12	26917
1	217471359	217471651	Intron (ENST00000366935.8/55105, intron 8 of 9)	55105	ENST00000489246.6	GPATCH2	27113
2	105582844	105583312	Distal Intergenic	285000	ENST00000658366.1	NA	27175
1	118960476	118960983	Intron (ENST00000207157.7/6913, intron 1 of 7)	6913	ENST00000369429.5	TBX15	27360
15	84912075	84912715	Intron (ENST00000538177.5/9154, intron 8 of 14)	9154	ENST00000286749.3	SLC28A1	27397
4	102620838	102621361	Distal Intergenic	4790	ENST00000504044.1	NFKB1	27589
6	43806245	43806780	Intron (ENST00000637813.1/ENST00000637813.1, intron 2 of 2)	7422	ENST00000493786.2	VEGFA	28073
6	36914070	36914547	Exon (ENST00000359359.6/221477, exon 6 of 10)	221477	ENST00000373685.1	C6orf89	28206
10	7541739	7542193	Distal Intergenic	80760	ENST00000473591.1	ITIH5	28207
10	60704359	60704878	Intron (ENST00000373827.6/288, intron 1 of 43)	288	ENST00000510382.1	ANK3	28446
21	39149970	39150273	Distal Intergenic	8624	ENST00000481921.5	PSMG1	28547
15	63218371	63218808	Intron (ENST00000558990.5/51762, intron 1 of 6)	51762	ENST00000321437.9	RAB8B	28765
14	68598660	68599127	Intron (ENST00000487861.5/5890, intron 10 of 10)	100996664	ENST00000556301.1	NA	29318
17	27332697	27333180	Distal Intergenic	26118	ENST00000583096.1	WSB1	29377
2	111179085	111179509	Intron (ENST00000645030.1/541471, intron 3 of 3)	541471	ENST00000664498.1	MIR4435-2HG	29698
3	7504586	7505343	Intron (ENST00000467425.5/2917, intron 7 of 12)	100873937	ENST00000420230.1	GRM7-AS1	29941
8	122995309	122995613	Distal Intergenic	79139	ENST00000519018.5	DERL1	30037
15	73082898	73083258	Intron (ENST00000339362.9/4756, intron 2 of 29)	4756	ENST00000560262.5	NEO1	30288
1	32933954	32934354	Exon (ENST00000661031.1/ENST00000661031.1, exon 2 of 3)	127544	ENST00000373456.11	RNF19B	30331
8	26481865	26482379	Intron (ENST00000523949.5/665, intron 5 of 5)	10687	ENST00000523244.5	PNMA2	30588
2	237025016	237025547	Intron (ENST00000662924.1/ENST00000662924.1, intron 1 of 2)	93463	ENST00000244820.2	AC105760.3	30620
6	151067854	151068146	Intron (ENST00000367321.7/25902, intron 26 of 27)	25902	ENST00000450635.1	MTHFD1L	30880
2	127454798	127455641	Exon (ENST00000631170.2/ENST00000631170.2, exon 1 of 4)	55677	ENST00000412979.1	IWS1	30977
2	28661939	28662311	Intron (ENST00000431376.1/ENST00000431376.1, intron 1 of 1)	151056	ENST00000436775.1	PLB1	31353
5	171945588	171945897	Intron (ENST00000296933.10/23291, intron 1 of 12)	23291	ENST00000518752.1	FBXW11	31859
3	111764622	111765108	Intron (ENST00000393934.7/257068, intron 3 of 3)	90102	ENST00000393923.7	PHLDB2	32125
4	184311094	184311488	Distal Intergenic	728175	ENST00000670015.1	NA	32248
1	111659742	111660124	Intron (ENST00000356415.5/5906, intron 1 of 7)	5906	ENST00000494982.1	RAP1A	32273
10	44325071	44325514	Distal Intergenic	100130539	ENST00000649743.1	C10orf142	32321
1	202046703	202047011	Distal Intergenic	1999	ENST00000475698.1	ELF3	32925
9	111965578	111965923	Distal Intergenic	100616114	ENST00000582284.1	MIR4668	33478
3	101890680	101891027	Intron (ENST00000657494.1/ENST00000657494.1, intron 2 of 3)	64332	ENST00000495719.1	NFKBIZ	33480
5	16881214	16881694	Intron (ENST00000513610.6/4651, intron 1 of 40)	4651	ENST00000513882.5	MYO10	34833
15	50009511	50009803	3' UTR	79895	ENST00000558959.5	ATP8B4	34871
1	58633208	58633582	Distal Intergenic	114803	ENST00000622766.1	MYSM1	34901
10	115029743	115030035	Distal Intergenic	102724589	ENST00000433085.1	RP11-383C6.2	35086
2	181558557	181558852	3' UTR	3676	ENST00000468948.1	ITGA4	35222
6	158572091	158572410	Intron (ENST00000367090.3/57583, intron 1 of 16)	57583	ENST00000367090.3	TMEM181	35655
1	172005980	172006292	Intron (ENST00000367733.6/26052, intron 4 of 14)	26052	ENST00000523513.1	DNM3	35858
9	116189840	116190163	Intron (ENST00000328252.4/5069, intron 2 of 21)	5069	ENST00000328252.4	PAPPA	36049
2	222707736	222708146	Intron (ENST00000446656.4/116255, intron 5 of 5)	116255	ENST00000446656.4	MOGAT1	36078
4	155704012	155704361	Intron (ENST00000506455.5/2982, intron 4 of 9)	2982	ENST00000513574.1	GUCY1A3	36349
6	136429728	136430266	Intron (ENST00000617204.4/9053, intron 1 of 17)	9053	ENST00000544465.5	MAP7	36609
11	66137500	66137886	Intron (ENST00000320580.9/55690, intron 1 of 23)	55690	ENST00000527380.1	PACS1	36737
17	67150892	67151197	Exon (ENST00000358691.10/9931, exon 18 of 33)	9931	ENST00000578938.1	HELZ	37164
20	41577124	41577583	Intron (ENST00000373233.8/84181, intron 1 of 36)	84181	ENST00000440647.1	CHD6	37190
4	128552777	128553263	Exon (ENST00000608228.1/ENST00000608228.1, exon 2 of 2)	100507487	ENST00000663973.1	RP11-420A23.1	37360
5	171823254	171823584	Distal Intergenic	644994	ENST00000330910.7	NA	37382
2	42092353	42092658	Distal Intergenic	91461	ENST00000480099.1	PKDCC	37396
6	52725726	52726050	Distal Intergenic	2939	ENST00000493422.3	GSTA2	37425
10	5147246	5147600	Distal Intergenic	340811	ENST00000648824.1	AKR1C8P	37504
6	11344359	11344701	Intron (ENST00000448183.6/4739, intron 1 of 9)	4739	ENST00000512665.5	NEDD9	37571
12	92504503	92504963	Distal Intergenic	100507616	ENST00000504409.3	RP11-693J15.5	38052
6	139743780	139744088	Intron (ENST00000644936.1/100132735, intron 1 of 2)	100132735	ENST00000647420.1	NA	38160
2	120384728	120385158	Distal Intergenic	3625	ENST00000295228.4	INHBB	38592
9	27382397	27382689	Intron (ENST00000262244.6/79817, intron 2 of 3)	79817	ENST00000603061.1	MOB3B	39025
11	34318469	34318924	Intron (ENST00000435224.3/25841, intron 1 of 16)	25841	ENST00000435224.3	ABTB2	39086
9	14652776	14653345	Intron (ENST00000380916.8/340481, intron 7 of 9)	340481	ENST00000497966.1	ZDHHC21	39920
1	226268679	226269027	Intron (ENST00000460719.5/286826, intron 6 of 13)	286826	ENST00000359525.2	LIN9	40044
5	76332064	76332416	3' UTR	22987	ENST00000506257.1	SV2C	40299
8	101158969	101159637	Distal Intergenic	51123	ENST00000518071.5	ZNF706	40456
3	57798272	57798564	Intron (ENST00000295951.7/7871, intron 2 of 21)	7871	ENST00000449503.6	SLMAP	40714
13	38020242	38020580	Intron (ENST00000666031.1/ENST00000666031.1, intron 3 of 3)	100874188	ENST00000454060.1	LINC00571	40868
9	107389507	107389919	Distal Intergenic	101928720	ENST00000423523.1	NA	40883
3	193732393	193732888	Distal Intergenic	4976	ENST00000495261.1	OPA1	40999
1	203537030	203537531	Distal Intergenic	26254	ENST00000448911.1	OPTC	41060
5	172235236	172235528	Intron (ENST00000393792.3/92181, intron 1 of 2)	285588	ENST00000398186.5	EFCAB9	41064
6	111128975	111129465	Intron (ENST00000612036.4/117247, intron 1 of 3)	117247	ENST00000368851.10	SLC16A10	41472
15	63969957	63970462	Intron (ENST00000261891.7/23604, intron 3 of 10)	101928988	ENST00000558050.1	RP11-111E14.1	41683
8	70203142	70203570	Intron (ENST00000452400.7/10499, intron 4 of 22)	10499	ENST00000519724.1	NCOA2	41805
12	67562930	67563223	Intron (ENST00000650195.1/100507175, intron 4 of 4)	100507175	ENST00000400306.2	RP11-542B15.1	42848
9	116547259	116547683	Exon (ENST00000418250.1/100128505, exon 7 of 12)	100128505	ENST00000418250.1	ASTN2-AS1	42976
18	57025993	57026377	Intron (ENST00000589935.1/23335, intron 1 of 1)	100885779	ENST00000642403.1	LINC-ROR	43626
13	44765183	44765559	Distal Intergenic	144817	ENST00000414562.1	LINC00330	44071
14	90502000	90502484	Distal Intergenic	400238	ENST00000656418.1	LINC00642	44725
12	105281714	105282188	Intron (ENST00000548458.6/387882, intron 1 of 6)	105369954	ENST00000549251.1	KCCAT198	44829
15	63973452	63973922	Intron (ENST00000261891.7/23604, intron 2 of 10)	101928988	ENST00000558050.1	RP11-111E14.1	45178
9	125795952	125796310	Intron (ENST00000342287.9/5090, intron 2 of 7)	5090	ENST00000673571.1	PBX3	45478
5	87013230	87013610	Intron (ENST00000503349.1/101929380, intron 1 of 2)	101929380	ENST00000503349.1	NA	45909
8	128197015	128197446	Distal Intergenic	100302281	ENST00000408334.1	MIR1208	46899
23	38107143	38107460	Intron (ENST00000465127.1/7102, intron 3 of 8)	8406	ENST00000461865.1	SRPX	47121
1	228782800	228783684	Distal Intergenic	58480	ENST00000366691.4	RHOU	47321
3	70264314	70264761	Intron (ENST00000641128.1/101927152, intron 4 of 4)	107986096	ENST00000567252.2	RP11-231I13.2	47877
9	81565178	81565470	Distal Intergenic	7088	ENST00000376484.1	TLE1	48052
10	31758956	31759445	Distal Intergenic	94134	ENST00000497085.1	ARHGAP12	49106
5	57298133	57298440	Distal Intergenic	65056	ENST00000515484.2	GPBP1	49271
1	235070227	235070607	Exon (ENST00000628622.1/ENST00000628622.1, exon 2 of 3)	9804	ENST00000467767.5	TOMM20	49292
1	229221150	229221705	Distal Intergenic	105373159	ENST00000429227.1	NA	49298
3	115792309	115792792	Distal Intergenic	4045	ENST00000475403.2	LSAMP	49705
9	27371483	27371784	Intron (ENST00000262244.6/79817, intron 2 of 3)	79817	ENST00000603061.1	MOB3B	49930
1	8258988	8259328	Distal Intergenic	102724539	ENST00000452982.1	RP11-431K24.3	50316
3	111782966	111783300	Intron (ENST00000393934.7/257068, intron 3 of 3)	90102	ENST00000393923.7	PHLDB2	50469
18	44752141	44752445	Intron (ENST00000426838.8/26040, intron 2 of 3)	26040	ENST00000645568.1	SETBP1	50803
17	67095362	67095654	Intron (ENST00000358691.10/9931, intron 31 of 32)	786	ENST00000226021.5	CACNG1	50808
5	38077619	38078000	Intron (ENST00000669619.1/105374731, intron 3 of 3)	101929745	ENST00000671526.1	CTD-2207A17.1	51899
1	235067569	235067982	Exon (ENST00000628622.1/ENST00000628622.1, exon 2 of 3)	9804	ENST00000467767.5	TOMM20	51917
1	164683136	164683617	Exon (ENST00000498497.2/5087, exon 3 of 3)	5087	ENST00000482110.5	PBX1	52155
4	40576705	40577264	Intron (ENST00000295971.12/54502, intron 1 of 6)	54502	ENST00000513044.1	RBM47	52265
4	184064808	184065238	Distal Intergenic	133121	ENST00000510054.1	ENPP6	52583
13	24032540	24033072	Intron (ENST00000382141.4/221178, intron 3 of 15)	221178	ENST00000439928.2	SPATA13	52730
10	4459532	4459888	Distal Intergenic	100507059	ENST00000434902.1	LINC00703	53030
12	75977890	75978384	Intron (ENST00000552856.1/ENST00000552856.1, intron 1 of 4)	22822	ENST00000602540.5	PHLDA1	53220
8	132267457	132267779	Intron (ENST00000388996.10/3786, intron 1 of 14)	3786	ENST00000639496.1	KCNQ3	53743
2	81412737	81413179	Distal Intergenic	100507201	ENST00000446580.3	NA	53800
20	22524001	22524471	Distal Intergenic	140828	ENST00000638550.2	LINC00261	54109
3	171171068	171171470	Intron (ENST00000436636.7/23043, intron 9 of 32)	23043	ENST00000468757.1	TNIK	54241
3	171404543	171404947	Intron (ENST00000436636.7/23043, intron 1 of 32)	23043	ENST00000284483.12	TNIK	55116
1	116179348	116179808	Distal Intergenic	126868	ENST00000464946.1	MAB21L3	55475
8	100868707	100869439	Distal Intergenic	7534	ENST00000523848.5	YWHAZ	55549
3	179015506	179015976	Intron (ENST00000652290.1/64393, intron 6 of 9)	64393	ENST00000414084.1	ZMAT3	55590
8	101143686	101144181	Distal Intergenic	51123	ENST00000518071.5	ZNF706	55912
13	74287611	74287944	Distal Intergenic	100507612	ENST00000419499.1	NA	56154
1	235062338	235062880	Distal Intergenic	9804	ENST00000467767.5	TOMM20	57019
2	189522242	189523138	Distal Intergenic	30061	ENST00000479598.5	SLC40A1	57603
4	104416723	104417183	Distal Intergenic	80319	ENST00000515509.1	CXXC4	58075
13	27549265	27549737	Intron (ENST00000316334.5/222484, intron 9 of 9)	222484	ENST00000649248.1	LNX2	58276
6	44494082	44494458	Distal Intergenic	100616352	ENST00000583943.1	MIR4642	58441
4	128573911	128574211	Distal Intergenic	100507487	ENST00000663973.1	RP11-420A23.1	58494
1	86793022	86793316	Distal Intergenic	51100	ENST00000602603.1	SH3GLB1	58778
8	100473889	100474191	Distal Intergenic	157567	ENST00000519316.5	ANKRD46	59134
1	241191726	241192279	Intron (ENST00000348120.6/6000, intron 1 of 14)	100422856	ENST00000583417.1	MIR3123	59454
11	23359325	23359690	Distal Intergenic	102465860	ENST00000620877.1	MIR8054	59500
6	16821913	16822390	Distal Intergenic	101928433	ENST00000450930.1	NA	60001
13	108154245	108154773	Distal Intergenic	3981	ENST00000356922.5	LIG4	60009
10	51361209	51361528	Intron (ENST00000401604.8/5592, intron 2 of 17)	693190	ENST00000385078.1	MIR605	61636
18	62420229	62420610	Distal Intergenic	8792	ENST00000587697.1	TNFRSF11A	62326
15	62899127	62899419	Exon (ENST00000557900.1/ENST00000557900.1, exon 2 of 2)	83660	ENST00000559174.1	TLN2	63482
10	67076154	67076673	Intron (ENST00000361320.5/347731, intron 2 of 2)	347731	ENST00000472278.1	LRRTM3	63836
6	3913492	3913926	Exon (ENST00000404787.2/ENST00000404787.2, exon 1 of 1)	26240	ENST00000648326.1	FAM50B	64119
6	3913492	3913926	Exon (ENST00000404787.2/ENST00000404787.2, exon 1 of 1)	26240	ENST00000648326.1	RP11-420L9.4	64119
23	119041148	119041613	Distal Intergenic	79836	ENST00000422289.3	LONRF3	64816
20	11207726	11208262	Distal Intergenic	339593	ENST00000666460.1	NA	65123
4	183571337	183571794	Distal Intergenic	3622	ENST00000412117.1	ING2	65255
2	60316452	60316876	Distal Intergenic	106660609	ENST00000441598.2	MIR4432HG	66160
18	49629107	49629434	Distal Intergenic	9388	ENST00000579750.1	LIPG	66762
8	40054528	40055068	Distal Intergenic	169355	ENST00000418094.1	IDO2	66785
4	76830891	76831315	Distal Intergenic	345079	ENST00000334306.4	SOWAHB	66829
9	91288484	91288895	Intron (ENST00000303617.5/549, intron 5 of 8)	549	ENST00000475023.1	AUH	67226
20	17875216	17875718	Distal Intergenic	27131	ENST00000484809.1	SNX5	67904
4	169438139	169438551	Exon (ENST00000638824.1/4750, exon 7 of 15)	4750	ENST00000638824.1	NEK1	68183
6	168895135	168896024	Distal Intergenic	105378146	ENST00000669060.1	NA	68291
2	217530676	217531144	Intron (ENST00000474063.5/729582, intron 1 of 11)	729582	ENST00000474063.5	NA	68788
8	70332586	70332941	Intron (ENST00000452400.7/10499, intron 1 of 22)	10499	ENST00000518287.6	NCOA2	69138
9	2466037	2466572	Intron (ENST00000648733.1/401491, intron 10 of 11)	401491	ENST00000657269.1	VLDLR-AS1	69824
8	30227651	30228160	Distal Intergenic	10671	ENST00000519830.1	DCTN6	71276
2	106614475	106614795	Distal Intergenic	927	ENST00000451464.1	NA	71461
1	209045738	209046031	Distal Intergenic	105372894	ENST00000453569.1	RP5-1051D14.1	73284
15	91536732	91537049	Intron (ENST00000555947.6/101926928, intron 2 of 2)	101926928	ENST00000554333.1	CRAT37	73395
5	96338623	96339036	Intron (ENST00000502645.2/101929710, intron 3 of 4)	5122	ENST00000513085.1	PCSK1	73949
10	97024210	97024538	Intron (ENST00000266058.9/6585, intron 25 of 36)	84458	ENST00000463415.1	LCOR	74987
10	88028648	88029188	Distal Intergenic	5728	ENST00000472832.2	PTEN	76449
20	17863655	17864196	Distal Intergenic	27131	ENST00000484809.1	SNX5	79426
12	45648002	45648320	Distal Intergenic	400027	ENST00000609803.2	NA	79455
5	65117509	65117829	Distal Intergenic	11174	ENST00000314351.9	ADAMTS6	80936
3	177523974	177524407	Intron (ENST00000657906.1/100505566, intron 1 of 2)	100505566	ENST00000661450.1	NA	82003
8	16081205	16081719	Distal Intergenic	4481	ENST00000522672.5	MSR1	82532
10	32189396	32189707	Distal Intergenic	80314	ENST00000492710.1	EPC1	82542
5	110346873	110347325	Intron (ENST00000507188.6/642987, intron 6 of 8)	642987	ENST00000507188.6	TMEM232	82776
6	122872366	122872740	Distal Intergenic	10924	ENST00000487215.1	SMPDL3A	83074
2	236972620	236973031	Intron (ENST00000662924.1/ENST00000662924.1, intron 1 of 2)	93463	ENST00000244820.2	AC105760.3	83136
13	84994495	84994964	Distal Intergenic	104355140	ENST00000433074.1	LINC00375	83956
8	47524983	47525341	Intron (ENST00000541342.2/23514, intron 7 of 18)	23514	ENST00000519401.5	SPIDR	84582
7	122801414	122801739	Intron (ENST00000449022.7/93664, intron 1 of 29)	93664	ENST00000412584.6	CADPS2	84719
20	14712122	14712559	Intron (ENST00000217246.8/140733, intron 5 of 16)	140848	ENST00000605675.1	MACROD2-IT1	85209
3	190701017	190701495	Distal Intergenic	3556	ENST00000412080.1	IL1RAP	85709
15	53453468	53453917	Exon (ENST00000662193.1/ENST00000662193.1, exon 2 of 2)	256764	ENST00000614174.4	WDR72	87163
4	13907507	13907812	Intron (ENST00000669061.1/101929071, intron 4 of 4)	101929071	ENST00000503532.1	LINC01182	87397
2	205975215	205975654	Distal Intergenic	54891	ENST00000424117.5	INO80D	87590
10	7908797	7909176	Intron (ENST00000344293.6/83860, intron 2 of 6)	83860	ENST00000344293.6	TAF3	90292
3	29525420	29525712	Intron (ENST00000635992.1/152098, intron 10 of 13)	27303	ENST00000497205.1	RBMS3	90563
7	94300957	94301343	Intron (ENST00000642601.1/101927525, intron 7 of 8)	101927525	ENST00000642601.1	NA	90853
3	57450887	57451180	Intron (ENST00000351747.6/201625, intron 25 of 58)	201625	ENST00000613504.1	DNAH12	93161
1	228830190	228830509	Distal Intergenic	58480	ENST00000366691.4	RHOU	94711
8	52033027	52033452	Distal Intergenic	9705	ENST00000522861.1	ST18	99692
4	107183058	107183463	Intron (ENST00000513208.5/27123, intron 2 of 4)	27123	ENST00000513208.5	DKK2	100226
8	30256951	30257461	Distal Intergenic	10671	ENST00000519830.1	DCTN6	100576
12	40002487	40002962	Intron (ENST00000280871.9/114134, intron 3 of 9)	114134	ENST00000280871.9	SLC2A13	103119
1	178224350	178224769	Intron (ENST00000367649.7/9462, intron 1 of 17)	9462	ENST00000465723.1	RASAL2	103389
14	56224947	56225462	Intron (ENST00000559044.5/57161, intron 2 of 4)	57161	ENST00000561019.1	PELI2	105838
18	44807816	44808159	Intron (ENST00000426838.8/26040, intron 2 of 3)	26040	ENST00000645568.1	SETBP1	106478
14	53840461	53840763	Intron (ENST00000649040.1/ENST00000649040.1, intron 1 of 2)	100847076	ENST00000580850.1	MIR5580	107721
4	72960237	72960529	Distal Intergenic	285521	ENST00000507544.2	COX18	109163
20	53763809	53764198	Distal Intergenic	391257	ENST00000497904.1	NA	111359
15	100721998	100722642	Intron (ENST00000559755.1/ENST00000559755.1, intron 1 of 2)	140460	ENST00000561192.1	ASB7	112451
3	175663358	175663657	Intron (ENST00000454872.6/254827, intron 11 of 13)	100874245	ENST00000426315.1	NA	112676
7	12801168	12801678	Intron (ENST00000639998.1/ENST00000639998.1, intron 3 of 7)	10124	ENST00000404894.1	ARL4A	113533
2	42914805	42915174	Distal Intergenic	102723854	ENST00000654608.1	AC016735.2	114723
6	167559520	167560028	Distal Intergenic	401286	ENST00000609107.1	RP11-351J23.2	119242
5	96199690	96200173	Intron (ENST00000502645.2/101929710, intron 1 of 4)	693168	ENST00000384846.1	MIR583	120552
8	117989300	117989722	Intron (ENST00000378204.6/2131, intron 1 of 10)	2131	ENST00000436216.2	EXT1	120692
6	47188474	47188960	Distal Intergenic	27242	ENST00000296861.2	TNFRSF21	120945
2	150135241	150135533	Distal Intergenic	105373683	ENST00000429317.1	NA	121474
12	28574842	28575168	Intron (ENST00000539270.5/ENST00000539270.5, intron 3 of 3)	55297	ENST00000542801.5	CCDC91	122300
1	7265981	7266510	Intron (ENST00000303635.12/23261, intron 5 of 22)	102725193	ENST00000411708.1	NA	122909
18	22044339	22044698	Intron (ENST00000584898.1/ENST00000584898.1, intron 3 of 3)	100128893	ENST00000583490.1	GATA6-AS1	124270
1	228861127	228861532	Distal Intergenic	58480	ENST00000366691.4	RHOU	125648
16	60230467	60230813	Distal Intergenic	729159	ENST00000614215.2	NA	128667
2	106671706	106672020	Distal Intergenic	927	ENST00000451464.1	NA	128692
11	15837750	15838333	Distal Intergenic	102464826	ENST00000352083.7	SOX6	131288
5	66374567	66374881	Intron (ENST00000666197.1/ENST00000666197.1, intron 3 of 3)	101928769	ENST00000508486.3	RP11-5P22.3	136763
3	152596157	152596467	Distal Intergenic	4154	ENST00000497971.1	MBNL1	138466
1	229131586	229131984	Intron (ENST00000662083.1/ENST00000662083.1, intron 1 of 4)	105373159	ENST00000429227.1	NA	139019
3	18153503	18153999	Intron (ENST00000414318.2/9779, intron 1 of 8)	339862	ENST00000624232.1	NA	139848
10	63738392	63738963	Intron (ENST00000444770.1/ENST00000444770.1, intron 2 of 2)	221035	ENST00000634963.1	REEP3	140346
7	104469511	104469873	Intron (ENST00000401970.2/375612, intron 1 of 3)	375612	ENST00000424859.6	LHFPL3	140722
14	68143216	68143591	Intron (ENST00000479335.5/5890, intron 8 of 11)	5890	ENST00000557045.5	RAD51B	142937
22	27647532	27647986	Distal Intergenic	4330	ENST00000497225.1	MN1	143897
11	110950949	110951471	Distal Intergenic	105369490	ENST00000603154.1	NA	145886
7	84701818	84702191	Distal Intergenic	101927378	ENST00000446000.1	AC003984.1	152612
21	25002628	25003098	Intron (ENST00000441009.1/339622, intron 2 of 3)	339622	ENST00000659370.1	AP000235.2	162056
8	117947641	117947942	Intron (ENST00000378204.6/2131, intron 1 of 10)	2131	ENST00000436216.2	EXT1	162472
3	19735070	19735437	Distal Intergenic	151651	ENST00000467602.5	EFHB	163387
22	27489064	27489583	Distal Intergenic	100507657	ENST00000426467.1	CTA-929C8.6	178413
8	29555304	29555845	Intron (ENST00000522028.1/ENST00000522028.1, intron 1 of 1)	619351	ENST00000518623.5	LINC00589	179378
7	156147042	156147624	Distal Intergenic	389602	ENST00000377722.2	NA	184410
10	78775072	78775518	Distal Intergenic	283050	ENST00000428862.5	NA	186876
10	121092311	121092607	Distal Intergenic	55717	ENST00000603658.1	WDR11	188246
6	81562285	81562705	Intron (ENST00000412306.1/55603, intron 1 of 2)	55603	ENST00000423467.1	FAM46A	189048
9	77839693	77840222	Intron (ENST00000286548.9/2776, intron 2 of 6)	2776	ENST00000411677.1	GNAQ	190382
13	88818381	88818673	Distal Intergenic	100861553	ENST00000564593.1	LINC00560	191528
3	23005091	23005580	Distal Intergenic	100505877	ENST00000452251.5	UBE2E2-AS1	196953
6	104526396	104526688	Intron (ENST00000654628.1/ENST00000654628.1, intron 1 of 2)	57531	ENST00000518228.1	HACE1	205682
2	17309738	17310116	Distal Intergenic	729475	ENST00000399080.2	RAD51AP2	208323
2	151049764	151050207	Distal Intergenic	375287	ENST00000409092.1	RBM43	211571
4	159564544	159564845	Distal Intergenic	9693	ENST00000509891.1	RAPGEF2	212087
1	14109026	14109350	Intron (ENST00000636564.1/ENST00000636564.1, intron 1 of 2)	23254	ENST00000636203.1	KAZN	216234
5	8115462	8115754	Distal Intergenic	4552	ENST00000508354.1	MTRR	219025
18	2316871	2317346	Intron (ENST00000639316.2/ENST00000639316.2, intron 2 of 4)	64863	ENST00000576251.5	METTL4	237346
21	25094213	25094505	Distal Intergenic	339622	ENST00000659370.1	AP000235.2	253641
12	17329077	17329369	Distal Intergenic	105369678	ENST00000657845.1	NA	259707
2	195007544	195007836	Intron (ENST00000418387.1/ENST00000418387.1, intron 1 of 1)	101927431	ENST00000447194.1	AC006196.1	276949
18	72261553	72262039	Distal Intergenic	147381	ENST00000581425.1	CBLN2	278259
4	66574984	66575448	Distal Intergenic	100302177	ENST00000408636.1	MIR1269A	298160
9	81314463	81314869	Distal Intergenic	7088	ENST00000376484.1	TLE1	298653
18	44214347	44214732	Distal Intergenic	101927921	ENST00000665202.1	LINC01478	316730
5	44000938	44001307	Distal Intergenic	23530	ENST00000503059.1	NNT	323159
14	53613481	53613814	Exon (ENST00000436530.1/ENST00000436530.1, exon 1 of 2)	100847076	ENST00000580850.1	MIR5580	334670
13	59354705	59355091	Distal Intergenic	81624	ENST00000470420.1	DIAPH3	341102
5	93078627	93078957	Distal Intergenic	441094	ENST00000606188.2	NR2F1-AS1	343378
8	4634115	4634407	Intron (ENST00000647648.1/ENST00000647648.1, intron 2 of 2)	64478	ENST00000400186.7	CSMD1	360294
2	211291034	211291344	Distal Intergenic	2066	ENST00000463121.1	ERBB4	374010
2	65969121	65969627	Intron (ENST00000606978.5/ENST00000606978.5, intron 7 of 9)	100616464	ENST00000577635.1	MIR4778	388701
2	65947679	65948003	Intron (ENST00000606978.5/ENST00000606978.5, intron 7 of 9)	100616464	ENST00000577635.1	MIR4778	410325
2	193190589	193190931	Distal Intergenic	64002	ENST00000606314.1	PCGEM1	440622
3	103077971	103078279	Distal Intergenic	100616336	ENST00000584917.1	MIR548AB	445837
6	74534446	74534936	Intron (ENST00000435946.1/101928516, intron 2 of 3)	101928516	ENST00000435946.1	RP11-554D15.1	464995
16	64478339	64478751	Intron (ENST00000564046.1/ENST00000564046.1, intron 2 of 4)	1009	ENST00000569095.1	CDH11	494198
1	189699274	189699575	Distal Intergenic	339479	ENST00000463404.1	BRINP3	526621
4	126078955	126079313	Distal Intergenic	100302267	ENST00000636770.1	MIR2054	571696
3	106501575	106501953	Intron (ENST00000668075.1/ENST00000668075.1, intron 1 of 2)	100302640	ENST00000654920.1	LINC00882	619355
2	145755200	145755723	Intron (ENST00000651680.1/ENST00000651680.1, intron 1 of 1)	401014	ENST00000626394.2	TEX41	684381
6	48766331	48766852	Intron (ENST00000657524.1/ENST00000657524.1, intron 2 of 2)	4594	ENST00000274813.4	MUT	696401
4	178768818	178769127	Distal Intergenic	285501	ENST00000667514.1	LINC01098	792996
2	125086521	125086976	Distal Intergenic	129684	ENST00000470921.1	CNTNAP5	864816
13	104315625	104316015	Distal Intergenic	104326190	ENST00000444795.2	LINC01309	894375
13	82687681	82688146	Distal Intergenic	114798	ENST00000377084.3	SLITRK1	1194247

## Sheet: D8 Hep
Peak enrichment regions identified from HNF4A ChIP-Seq (this paper) in day 8 hepatoblasts
Chromosome no.	Start position	End position	Annotation	Gene ID	Transcript ID	Gene Symbol	Distance to TSS
13	82548201	82548463	Distal Intergenic	100861546	ENST00000567258.1	LINC00564	-1321218
13	82481105	82481386	Distal Intergenic	100861546	ENST00000567258.1	LINC00564	-1254122
13	82463651	82464068	Distal Intergenic	100861546	ENST00000567258.1	LINC00564	-1236668
13	82412654	82413103	Distal Intergenic	100861546	ENST00000567258.1	LINC00564	-1185671
14	84254437	84254723	Distal Intergenic	105370605	ENST00000554753.2	CTD-2128A3.3	-1131204
14	84299393	84299782	Distal Intergenic	105370605	ENST00000554753.2	CTD-2128A3.3	-1086145
4	19167269	19167674	Distal Intergenic	9353	ENST00000504154.6	SLIT2	-1084231
4	63218879	63219150	Distal Intergenic	101927186	ENST00000509461.5	NA	-1053325
18	29198698	29199292	Distal Intergenic	1000	ENST00000269141.8	CDH2	-1021568
4	19265525	19265911	Intron (ENST00000505347.1/ENST00000505347.1, intron 2 of 2)	9353	ENST00000504154.6	SLIT2	-985994
11	98056960	98057326	Distal Intergenic	53942	ENST00000524871.6	CNTN5	-963623
4	18964442	18964715	Distal Intergenic	254251	ENST00000635767.1	LCORL	-942566
18	29104001	29104299	Distal Intergenic	1000	ENST00000269141.8	CDH2	-926871
4	19358629	19359283	Intron (ENST00000505347.1/ENST00000505347.1, intron 1 of 2)	9353	ENST00000504154.6	SLIT2	-892622
6	67165520	67165992	Distal Intergenic	102723883	ENST00000449928.1	RP11-542F9.1	-889359
5	30310785	30311086	Distal Intergenic	1004	ENST00000265071.3	CDH6	-882600
4	19375441	19375726	Intron (ENST00000505347.1/ENST00000505347.1, intron 1 of 2)	9353	ENST00000504154.6	SLIT2	-876179
4	35190343	35190638	Distal Intergenic	105374394	ENST00000658479.1	NA	-854992
5	30235693	30235953	Distal Intergenic	101929681	ENST00000659199.1	NA	-839598
13	64915398	64915686	Distal Intergenic	144766	ENST00000650541.1	NA	-839354
18	29460811	29461098	Distal Intergenic	100302131	ENST00000635955.1	MIR302F	-837812
3	104355598	104355860	Distal Intergenic	100616336	ENST00000584917.1	MIR548AB	-831482
7	52205303	52205593	Distal Intergenic	285877	ENST00000408890.6	POM121L12	-830040
5	92211711	92212070	Intron (ENST00000507217.5/ENST00000507217.5, intron 2 of 3)	57561	ENST00000265138.4	ARRDC3	-828394
7	52144582	52144974	Distal Intergenic	23242	ENST00000395540.6	COBL	-827764
11	98198673	98198989	Distal Intergenic	53942	ENST00000524871.6	CNTN5	-821960
14	48605205	48605627	Distal Intergenic	100506433	ENST00000555985.6	LINC00648	-809903
14	84579380	84579756	Distal Intergenic	105370605	ENST00000554753.2	CTD-2128A3.3	-806171
4	35135806	35136193	Distal Intergenic	105374394	ENST00000658479.1	NA	-800455
4	62940164	62940606	Distal Intergenic	101927186	ENST00000509461.5	NA	-774610
14	84611629	84611889	Distal Intergenic	105370605	ENST00000554753.2	CTD-2128A3.3	-774038
2	193571169	193571579	Distal Intergenic	101927406	ENST00000661930.1	AC018799.1	-772611
3	104296462	104296752	Distal Intergenic	100616336	ENST00000584917.1	MIR548AB	-772346
4	18789333	18789646	Intron (ENST00000652661.1/ENST00000652661.1, intron 4 of 8)	254251	ENST00000635767.1	LCORL	-767457
3	104291448	104291708	Distal Intergenic	100616336	ENST00000584917.1	MIR548AB	-767332
23	98380667	98381203	Distal Intergenic	10824	ENST00000445414.1	DIAPH2-AS1	-763408
11	98264117	98264423	Distal Intergenic	53942	ENST00000524871.6	CNTN5	-756526
4	62912377	62912834	Distal Intergenic	101927186	ENST00000509461.5	NA	-746823
7	52289224	52289600	Distal Intergenic	285877	ENST00000408890.6	POM121L12	-746033
5	85545154	85545414	Distal Intergenic	285622	ENST00000590707.5	NA	-737046
18	29562255	29562532	Distal Intergenic	100302131	ENST00000635955.1	MIR302F	-736378
13	104729657	104729917	Distal Intergenic	267012	ENST00000559369.5	DAOA	-735950
6	67319831	67320110	Distal Intergenic	102723883	ENST00000449928.1	RP11-542F9.1	-735241
2	57181076	57181336	Distal Intergenic	7444	ENST00000648897.1	VRK2	-726293
9	11968687	11968962	Intron (ENST00000649122.1/ENST00000649122.1, intron 4 of 5)	7306	ENST00000473763.1	TYRP1	-716477
23	122481454	122481736	Distal Intergenic	2892	ENST00000616590.4	GRIA3	-702417
7	52018133	52018553	Distal Intergenic	23242	ENST00000395540.6	COBL	-701315
8	5696281	5696737	Distal Intergenic	64478	ENST00000602557.5	CSMD1	-701309
13	65177234	65177494	Distal Intergenic	105370242	ENST00000437777.2	NA	-688576
2	117128638	117128901	Distal Intergenic	8886	ENST00000263239.7	DDX18	-685790
7	52352455	52353111	Distal Intergenic	285877	ENST00000408890.6	POM121L12	-682522
9	108166463	108166932	Distal Intergenic	9314	ENST00000420475.1	KLF4	-675981
23	117138173	117138472	Distal Intergenic	203413	ENST00000371894.5	CT83	-675197
6	92365151	92365520	Distal Intergenic	101929083	ENST00000437768.1	NA	-674723
4	126954612	126955031	Distal Intergenic	27152	ENST00000504491.1	INTU	-668240
2	145926561	145926946	Intron (ENST00000657021.1/ENST00000657021.1, intron 5 of 6)	728773	ENST00000471997.1	NA	-660560
13	104813083	104813343	Distal Intergenic	267012	ENST00000559369.5	DAOA	-652524
23	128702633	128702920	Intron (ENST00000660383.1/ENST00000660383.1, intron 5 of 10)	139741	ENST00000371124.4	ACTRT1	-650235
13	81874317	81874742	Distal Intergenic	100861546	ENST00000567258.1	LINC00564	-647334
23	128696172	128696451	Intron (ENST00000660383.1/ENST00000660383.1, intron 5 of 10)	139741	ENST00000371124.4	ACTRT1	-643774
9	12043369	12043634	Intron (ENST00000649122.1/ENST00000649122.1, intron 4 of 5)	7306	ENST00000473763.1	TYRP1	-641805
2	220543734	220544204	Intron (ENST00000414512.1/ENST00000414512.1, intron 1 of 4)	100422959	ENST00000581624.1	MIR4268	-637169
3	5887109	5887420	Distal Intergenic	100616334	ENST00000577799.1	MIR4790	-636854
4	111509951	111510223	Distal Intergenic	132720	ENST00000309733.6	C4orf32	-635231
14	84752237	84752550	Distal Intergenic	105370605	ENST00000554753.2	CTD-2128A3.3	-633377
3	166469986	166470253	Distal Intergenic	590	ENST00000497011.5	BCHE	-632524
12	115314006	115314310	Distal Intergenic	6926	ENST00000349155.7	TBX3	-629831
11	80059737	80060158	Distal Intergenic	26011	ENST00000278550.12	TENM4	-618707
9	108109164	108109483	Distal Intergenic	9314	ENST00000420475.1	KLF4	-618682
7	51934724	51934990	Distal Intergenic	23242	ENST00000395540.6	COBL	-617906
4	18639540	18639922	Intron (ENST00000652661.1/ENST00000652661.1, intron 3 of 8)	254251	ENST00000635767.1	LCORL	-617664
2	117198681	117199074	Distal Intergenic	8886	ENST00000263239.7	DDX18	-615617
18	28792622	28792921	Distal Intergenic	1000	ENST00000269141.8	CDH2	-615492
13	65250403	65250751	Distal Intergenic	105370242	ENST00000437777.2	NA	-615319
5	30010000	30010354	Distal Intergenic	101929681	ENST00000659199.1	NA	-613905
23	122574097	122574357	Distal Intergenic	2892	ENST00000616590.4	GRIA3	-609796
11	98414815	98415147	Distal Intergenic	53942	ENST00000524871.6	CNTN5	-605802
4	45331710	45332043	Distal Intergenic	132789	ENST00000511187.1	GNPDA2	-605122
9	108094085	108094793	Distal Intergenic	9314	ENST00000420475.1	KLF4	-603603
2	141189887	141190272	Intron (ENST00000389484.7/53353, intron 6 of 90)	102465692	ENST00000635801.1	MIR7157	-603202
6	92291905	92292281	Distal Intergenic	101929083	ENST00000437768.1	NA	-601477
3	106467059	106467675	Intron (ENST00000668075.1/ENST00000668075.1, intron 2 of 2)	868	ENST00000443752.2	CBLB	-597507
4	60326319	60326626	Distal Intergenic	100616450	ENST00000579932.1	MIR548AG1	-595993
2	82260550	82260842	Distal Intergenic	1720	ENST00000455595.1	NA	-595984
3	35044379	35044692	Distal Intergenic	10777	ENST00000450234.5	ARPP21	-594253
2	76397293	76397720	Exon (ENST00000669228.1/ENST00000669228.1, exon 5 of 5)	101927907	ENST00000445178.1	AC079117.1	-588245
5	30605780	30606281	Intron (ENST00000667165.1/ENST00000667165.1, intron 2 of 2)	1004	ENST00000265071.3	CDH6	-587405
18	64841231	64841542	Distal Intergenic	400654	ENST00000588074.1	LINC01538	-581176
11	37171718	37171986	Distal Intergenic	5897	ENST00000528428.1	RAG2	-573439
3	35068985	35069458	Distal Intergenic	10777	ENST00000450234.5	ARPP21	-569487
23	122614602	122614916	Distal Intergenic	2892	ENST00000616590.4	GRIA3	-569237
3	35070710	35071168	Distal Intergenic	10777	ENST00000450234.5	ARPP21	-567777
4	127056619	127056879	Intron (ENST00000506852.1/ENST00000506852.1, intron 2 of 2)	27152	ENST00000504491.1	INTU	-566392
23	95627951	95628211	Distal Intergenic	100313772	ENST00000408260.1	MIR548M	-564725
4	115735972	115736313	Distal Intergenic	100302290	ENST00000604093.2	MTRNR2L13	-562563
5	4212884	4213482	Distal Intergenic	101929153	ENST00000503757.1	CTD-2161F6.3	-559999
23	95622152	95622471	Distal Intergenic	100313772	ENST00000408260.1	MIR548M	-558926
7	10143686	10143981	Distal Intergenic	100131472	ENST00000422697.1	NA	-558695
8	88882971	88883231	Intron (ENST00000659668.1/ENST00000659668.1, intron 6 of 6)	4325	ENST00000522726.1	MMP16	-554946
9	29440644	29440967	Distal Intergenic	100126316	ENST00000401120.3	MIR873	-551689
6	48619985	48620245	Distal Intergenic	442213	ENST00000339488.8	PTCHD4	-551296
4	127073180	127073555	Intron (ENST00000506852.1/ENST00000506852.1, intron 2 of 2)	27152	ENST00000504491.1	INTU	-549716
13	58778939	58779280	Distal Intergenic	106144531	ENST00000454780.2	LINC00374	-545822
13	81772062	81772373	Distal Intergenic	100861546	ENST00000567258.1	LINC00564	-545079
18	43819324	43819661	Distal Intergenic	6860	ENST00000585604.1	SYT4	-541825
9	12145572	12146086	Intron (ENST00000452685.1/ENST00000452685.1, intron 2 of 3)	7306	ENST00000473763.1	TYRP1	-539353
6	92225045	92225305	Distal Intergenic	101929083	ENST00000437768.1	NA	-534617
8	36256595	36257031	Distal Intergenic	157855	ENST00000523973.5	KCNU1	-527293
16	62563598	62563989	Distal Intergenic	1006	ENST00000584506.1	CDH8	-526563
13	64602350	64602725	Distal Intergenic	144766	ENST00000650541.1	NA	-526306
23	5155276	5155773	Distal Intergenic	101928201	ENST00000420725.1	RP11-707P20.1	-521704
6	78350002	78350417	Distal Intergenic	134728	ENST00000369940.7	IRAK1BP1	-517134
12	115200092	115200515	Distal Intergenic	6926	ENST00000349155.7	TBX3	-515917
12	115199677	115200009	Distal Intergenic	6926	ENST00000349155.7	TBX3	-515502
7	10190749	10191207	Distal Intergenic	100131472	ENST00000422697.1	NA	-511469
2	81976455	81976731	Distal Intergenic	100507201	ENST00000641468.1	NA	-508987
1	79791086	79791545	Distal Intergenic	64123	ENST00000661030.1	ADGRL4	-508962
9	107999237	107999645	Distal Intergenic	9314	ENST00000420475.1	KLF4	-508755
10	81367182	81367461	Distal Intergenic	10718	ENST00000372141.7	NRG3	-507733
11	23992339	23992693	Distal Intergenic	338645	ENST00000531187.5	LUZP2	-504277
9	29390473	29390863	Distal Intergenic	100126316	ENST00000401120.3	MIR873	-501518
14	84885766	84886142	Distal Intergenic	105370605	ENST00000554753.2	CTD-2128A3.3	-499785
2	76210581	76210989	Intron (ENST00000669228.1/ENST00000669228.1, intron 1 of 4)	6936	ENST00000541687.5	GCFC2	-499596
9	73871658	73871978	Intron (ENST00000450410.2/ENST00000450410.2, intron 1 of 2)	101927358	ENST00000669866.1	RP11-171A24.2	-499357
11	28976630	28977092	Intron (ENST00000513853.5/ENST00000513853.5, intron 2 of 3)	102466876	ENST00000618032.1	MIR8068	-499082
18	43774398	43774744	Distal Intergenic	6860	ENST00000585604.1	SYT4	-496899
13	58726945	58727206	Distal Intergenic	106144531	ENST00000454780.2	LINC00374	-493828
2	76202808	76203217	Exon (ENST00000669342.1/ENST00000669342.1, exon 3 of 4)	6936	ENST00000541687.5	GCFC2	-491823
6	114833745	114834038	Intron (ENST00000656833.1/ENST00000656833.1, intron 1 of 2)	222537	ENST00000312719.9	HS3ST5	-490700
17	54409787	54410180	Distal Intergenic	10040	ENST00000570371.5	TOM1L1	-489207
2	41098688	41099110	Distal Intergenic	6546	ENST00000405269.5	SLC8A1	-487635
2	41097676	41098087	Distal Intergenic	6546	ENST00000405269.5	SLC8A1	-486623
2	193860724	193860988	Distal Intergenic	101927406	ENST00000661930.1	AC018799.1	-483202
18	60853057	60853484	Intron (ENST00000655645.1/ENST00000655645.1, intron 1 of 6)	28316	ENST00000262717.9	CDH20	-479946
6	78390110	78390489	Distal Intergenic	134728	ENST00000369940.7	IRAK1BP1	-477062
23	95539031	95539412	Distal Intergenic	100313772	ENST00000408260.1	MIR548M	-475805
4	136389217	136389477	Intron (ENST00000500324.2/ENST00000500324.2, intron 1 of 2)	100507528	ENST00000508714.5	LINC00613	-475537
2	57432170	57432430	Distal Intergenic	7444	ENST00000648897.1	VRK2	-475199
4	45198048	45198313	Distal Intergenic	132789	ENST00000511187.1	GNPDA2	-471460
16	59205438	59205730	Distal Intergenic	2806	ENST00000564400.5	GOT2	-471096
16	62505194	62505567	Distal Intergenic	1006	ENST00000584506.1	CDH8	-468159
3	80234706	80235134	Distal Intergenic	6091	ENST00000464233.6	ROBO1	-466708
4	111681215	111681685	Distal Intergenic	132720	ENST00000309733.6	C4orf32	-463769
16	26603055	26603393	Intron (ENST00000661508.1/ENST00000661508.1, intron 2 of 2)	162083	ENST00000505035.1	C16orf82	-463314
9	107953518	107953969	Distal Intergenic	9314	ENST00000420475.1	KLF4	-463036
12	115145278	115145604	Distal Intergenic	6926	ENST00000349155.7	TBX3	-461103
3	103983847	103984111	Distal Intergenic	100616336	ENST00000584917.1	MIR548AB	-459731
8	34326953	34327236	Intron (ENST00000522460.1/ENST00000522460.1, intron 3 of 4)	103689844	ENST00000519189.2	NA	-456792
13	105009221	105009510	Distal Intergenic	267012	ENST00000559369.5	DAOA	-456357
10	64370115	64370549	Intron (ENST00000654191.1/ENST00000654191.1, intron 4 of 5)	305	ENST00000404883.2	NA	-455023
4	115844223	115844493	Distal Intergenic	100302290	ENST00000604093.2	MTRNR2L13	-454383
23	20720963	20721428	Distal Intergenic	6197	ENST00000643402.1	RPS6KA3	-453444
18	43730003	43730273	Distal Intergenic	6860	ENST00000585604.1	SYT4	-452504
5	30742146	30742519	Intron (ENST00000659953.1/ENST00000659953.1, intron 1 of 1)	1004	ENST00000265071.3	CDH6	-451167
8	34335682	34336124	Intron (ENST00000522460.1/ENST00000522460.1, intron 3 of 4)	103689844	ENST00000519189.2	NA	-447904
4	127175854	127176258	Intron (ENST00000504050.5/ENST00000504050.5, intron 5 of 5)	27152	ENST00000504491.1	INTU	-447013
2	81911886	81912203	Distal Intergenic	100507201	ENST00000641468.1	NA	-444418
2	51526089	51526451	Intron (ENST00000440698.1/730100, intron 4 of 10)	9378	ENST00000635310.1	NRXN1	-443225
3	80321829	80322264	Distal Intergenic	105377175	ENST00000667434.1	NA	-442598
6	78426231	78426519	Distal Intergenic	134728	ENST00000369940.7	IRAK1BP1	-441032
6	91080860	91081435	Distal Intergenic	100616174	ENST00000577473.1	MIR4643	-440225
1	82464615	82465105	Intron (ENST00000653483.1/ENST00000653483.1, intron 4 of 4)	103283057	ENST00000452901.5	NA	-438078
18	29862910	29863456	Distal Intergenic	100302131	ENST00000635955.1	MIR302F	-435454
6	86502425	86502780	Distal Intergenic	3354	ENST00000305344.7	HTR1E	-434748
11	37504330	37504758	Distal Intergenic	105376633	ENST00000532562.1	RP11-159D8.1	-433843
6	91087744	91088162	Distal Intergenic	100616174	ENST00000577473.1	MIR4643	-433498
7	125697324	125697825	Distal Intergenic	101928254	ENST00000420224.1	RP11-3B12.3	-433033
7	86210756	86211028	Distal Intergenic	2913	ENST00000361669.6	GRM3	-432886
4	111712610	111712996	Distal Intergenic	132720	ENST00000309733.6	C4orf32	-432458
18	43709351	43709849	Distal Intergenic	6860	ENST00000585604.1	SYT4	-431852
6	91015909	91016385	Distal Intergenic	6885	ENST00000369329.8	MAP3K7	-428837
13	72295792	72296065	Distal Intergenic	1602	ENST00000613252.5	DACH1	-428588
2	147416109	147416450	Distal Intergenic	92	ENST00000487959.5	ACVR2A	-428067
4	115870595	115870855	Distal Intergenic	100302290	ENST00000604093.2	MTRNR2L13	-428021
13	70535160	70535420	Distal Intergenic	57626	ENST00000545028.2	KLHL1	-426667
7	86217159	86217420	Exon (ENST00000440415.1/ENST00000440415.1, exon 1 of 1)	2913	ENST00000361669.6	GRM3	-426494
14	84961121	84961486	Distal Intergenic	105370605	ENST00000554753.2	CTD-2128A3.3	-424441
13	58655365	58655625	Distal Intergenic	106144531	ENST00000454780.2	LINC00374	-422248
13	54733146	54733424	Distal Intergenic	100302187	ENST00000637311.1	MIR1297	-421098
3	59471039	59471400	Intron (ENST00000668131.1/ENST00000668131.1, intron 4 of 6)	200844	ENST00000295966.11	C3orf67	-420955
2	57487394	57487858	Distal Intergenic	7444	ENST00000648897.1	VRK2	-419771
2	76129840	76130100	Intron (ENST00000670606.1/ENST00000670606.1, intron 4 of 4)	6936	ENST00000541687.5	GCFC2	-418855
20	42036487	42036873	Intron (ENST00000431589.1/ENST00000431589.1, intron 1 of 1)	84181	ENST00000482596.1	CHD6	-418103
2	76128606	76129072	Intron (ENST00000670606.1/ENST00000670606.1, intron 4 of 4)	6936	ENST00000541687.5	GCFC2	-417621
2	103401593	103401947	Intron (ENST00000669555.1/ENST00000669555.1, intron 2 of 2)	105373519	ENST00000431897.1	AC108051.1	-417164
1	87787207	87787589	Intron (ENST00000642677.1/ENST00000642677.1, intron 2 of 6)	100505768	ENST00000452509.2	LINC01364	-415524
6	91106037	91106485	Distal Intergenic	100616174	ENST00000577473.1	MIR4643	-415175
2	147432242	147432568	Distal Intergenic	92	ENST00000487959.5	ACVR2A	-411949
1	79693479	79693886	Distal Intergenic	64123	ENST00000661030.1	ADGRL4	-411355
1	79692500	79692934	Distal Intergenic	64123	ENST00000661030.1	ADGRL4	-410376
5	155460425	155460825	Distal Intergenic	6444	ENST00000517913.5	SGCD	-409519
9	9389864	9390383	Intron (ENST00000381196.8/5789, intron 6 of 42)	105375972	ENST00000449531.1	NA	-409040
13	81635958	81636580	Distal Intergenic	100861546	ENST00000567258.1	LINC00564	-408975
5	101312135	101312514	Distal Intergenic	7903	ENST00000231461.10	ST8SIA4	-408853
11	37532612	37532909	Distal Intergenic	105376633	ENST00000532562.1	RP11-159D8.1	-405692
2	147438731	147439163	Distal Intergenic	92	ENST00000487959.5	ACVR2A	-405354
11	127803977	127804372	Distal Intergenic	105369564	ENST00000650607.1	NA	-404377
1	238985934	238986216	Distal Intergenic	1131	ENST00000468573.5	CHRM3	-400349
4	111744740	111745197	Distal Intergenic	132720	ENST00000309733.6	C4orf32	-400257
4	167692818	167693190	Distal Intergenic	11199	ENST00000359299.8	ANXA10	-399347
4	34733158	34733603	Distal Intergenic	105374394	ENST00000658479.1	NA	-397807
7	145718144	145718514	Distal Intergenic	26047	ENST00000625365.2	CNTNAP2	-397488
11	42651039	42651364	Distal Intergenic	100507205	ENST00000662615.1	NA	-397318
11	37543884	37544144	Distal Intergenic	105376633	ENST00000532562.1	RP11-159D8.1	-394457
3	106263592	106263930	Distal Intergenic	868	ENST00000443752.2	CBLB	-394040
4	156347449	156347746	Distal Intergenic	1519	ENST00000433477.4	CTSO	-393583
5	120071736	120072011	Distal Intergenic	51334	ENST00000407149.7	PRR16	-392289
23	33730706	33731027	Intron (ENST00000664553.1/ENST00000664553.1, intron 1 of 4)	1756	ENST00000288447.8	DMD	-391265
16	13529100	13529487	Intron (ENST00000653029.1/ENST00000653029.1, intron 3 of 4)	2072	ENST00000575156.5	ERCC4	-390670
11	98630699	98631006	Distal Intergenic	53942	ENST00000524871.6	CNTN5	-389943
17	53435074	53435406	Exon (ENST00000572092.1/ENST00000572092.1, exon 2 of 3)	84643	ENST00000268919.6	KIF2B	-387521
6	114730169	114730429	Distal Intergenic	222537	ENST00000312719.9	HS3ST5	-387124
2	81853469	81853965	Distal Intergenic	100507201	ENST00000641468.1	NA	-386001
1	191772219	191772555	Distal Intergenic	64407	ENST00000367460.4	RGS18	-385907
10	108582405	108582705	Distal Intergenic	103695365	ENST00000629275.2	LINC01435	-384556
8	131519335	131519778	Distal Intergenic	23167	ENST00000254624.10	EFR3A	-384315
8	131520188	131520630	Distal Intergenic	23167	ENST00000254624.10	EFR3A	-383463
16	62420121	62420410	Distal Intergenic	1006	ENST00000584506.1	CDH8	-383086
1	79664063	79664332	Distal Intergenic	64123	ENST00000661030.1	ADGRL4	-381939
6	161951341	161951601	Intron (ENST00000366898.6/5071, intron 6 of 11)	5071	ENST00000612485.1	PARK2	-381921
1	164173371	164173697	Distal Intergenic	5087	ENST00000467023.5	PBX1	-381887
23	91052859	91053123	Distal Intergenic	140886	ENST00000373105.1	PABPC5	-381472
2	183998929	183999189	Intron (ENST00000653932.1/ENST00000653932.1, intron 1 of 1)	100616305	ENST00000583292.1	MIR548AE1	-379786
14	85006046	85006358	Distal Intergenic	105370605	ENST00000554753.2	CTD-2128A3.3	-379569
11	37558490	37559159	Distal Intergenic	105376633	ENST00000532562.1	RP11-159D8.1	-379442
2	147465109	147465456	Distal Intergenic	92	ENST00000487959.5	ACVR2A	-379061
11	91247730	91247990	Distal Intergenic	100302228	ENST00000408659.1	MIR1261	-378528
2	35092816	35093147	Intron (ENST00000453451.5/ENST00000453451.5, intron 2 of 5)	100616475	ENST00000584780.1	MIR548AD	-378258
8	121189224	121189705	Distal Intergenic	6641	ENST00000395601.7	SNTB1	-375951
2	147468319	147468579	Distal Intergenic	92	ENST00000487959.5	ACVR2A	-375938
6	147896144	147896440	Intron (ENST00000427015.1/ENST00000427015.1, intron 1 of 2)	23328	ENST00000367469.5	SASH1	-375864
4	115488738	115488998	Distal Intergenic	64579	ENST00000613194.4	NDST4	-374862
4	115488193	115488617	Distal Intergenic	64579	ENST00000613194.4	NDST4	-374317
6	76967218	76967478	Intron (ENST00000669468.1/ENST00000669468.1, intron 2 of 2)	105377860	ENST00000653622.1	NA	-373397
2	147471168	147471500	Distal Intergenic	92	ENST00000487959.5	ACVR2A	-373017
23	116835260	116835558	Distal Intergenic	203413	ENST00000371894.5	CT83	-372284
6	14874011	14874484	Intron (ENST00000629853.2/ENST00000629853.2, intron 2 of 3)	3720	ENST00000341776.7	JARID2	-371585
23	20637612	20638139	Distal Intergenic	6197	ENST00000643402.1	RPS6KA3	-370093
4	162532573	162532850	Distal Intergenic	56884	ENST00000427802.2	FSTL5	-368569
23	35429721	35430135	Distal Intergenic	139604	ENST00000399987.5	MAGEB16	-368207
7	125632029	125632306	Distal Intergenic	101928254	ENST00000420224.1	RP11-3B12.3	-367738
5	29763386	29763772	Distal Intergenic	101929681	ENST00000659199.1	NA	-367291
2	35989536	35989979	Distal Intergenic	51232	ENST00000280527.7	CRIM1	-365799
11	23784580	23784840	Intron (ENST00000534068.1/ENST00000534068.1, intron 2 of 3)	102465860	ENST00000620877.1	MIR8054	-365390
5	4408496	4408899	Distal Intergenic	101929153	ENST00000503757.1	CTD-2161F6.3	-364582
18	60968739	60969170	Distal Intergenic	28316	ENST00000262717.9	CDH20	-364260
5	29759088	29759467	Distal Intergenic	101929681	ENST00000659199.1	NA	-362993
1	239023716	239024043	Distal Intergenic	1131	ENST00000468573.5	CHRM3	-362522
8	62615140	62615471	Intron (ENST00000519049.5/286183, intron 4 of 7)	643763	ENST00000622794.1	UG0898H09	-362390
5	155508742	155509084	Distal Intergenic	6444	ENST00000517913.5	SGCD	-361260
1	238844251	238844583	Exon (ENST00000660627.1/ENST00000660627.1, exon 1 of 2)	339535	ENST00000657655.1	LINC01139	-358191
3	80125976	80126255	Distal Intergenic	6091	ENST00000464233.6	ROBO1	-357978
18	1764905	1765200	Intron (ENST00000661994.1/ENST00000661994.1, intron 3 of 4)	56651	ENST00000669153.1	NA	-357661
5	101260837	101261250	Distal Intergenic	7903	ENST00000231461.10	ST8SIA4	-357555
10	66568517	66568783	Intron (ENST00000433211.7/29119, intron 10 of 17)	347731	ENST00000361320.5	LRRTM3	-357253
14	98354353	98354691	Distal Intergenic	283598	ENST00000650364.1	C14orf177	-356922
2	147487233	147487605	Distal Intergenic	92	ENST00000487959.5	ACVR2A	-356912
11	79797858	79798125	Distal Intergenic	26011	ENST00000278550.12	TENM4	-356828
2	23028114	23028420	Intron (ENST00000421581.1/ENST00000421581.1, intron 2 of 6)	114818	ENST00000486442.6	KLHL29	-356759
5	155514164	155514594	Distal Intergenic	6444	ENST00000517913.5	SGCD	-355750
21	27366830	27367125	Exon (ENST00000420241.1/ENST00000420241.1, exon 1 of 1)	54088	ENST00000411460.5	LINC00113	-355254
3	59405160	59405441	Intron (ENST00000668131.1/ENST00000668131.1, intron 4 of 6)	200844	ENST00000295966.11	C3orf67	-355076
1	238840413	238840838	Distal Intergenic	339535	ENST00000657655.1	LINC01139	-354353
8	121994334	121994812	Intron (ENST00000523792.1/ENST00000523792.1, intron 1 of 2)	3037	ENST00000303924.5	HAS2	-352894
8	131551318	131551760	Distal Intergenic	23167	ENST00000254624.10	EFR3A	-352333
8	121165254	121165761	Distal Intergenic	6641	ENST00000395601.7	SNTB1	-351981
10	55979072	55979619	Distal Intergenic	65217	ENST00000613346.4	PCDH15	-351130
18	43627964	43628356	Distal Intergenic	6860	ENST00000585604.1	SYT4	-350465
11	92001909	92002189	Distal Intergenic	120114	ENST00000409404.6	FAT3	-349907
4	62515461	62515721	Distal Intergenic	101927186	ENST00000509461.5	NA	-349907
11	42603344	42603685	Distal Intergenic	100507205	ENST00000662615.1	NA	-349623
17	14665527	14665900	Distal Intergenic	101928475	ENST00000446671.1	AC005772.2	-348905
16	13571050	13571361	Distal Intergenic	2072	ENST00000575156.5	ERCC4	-348796
6	98486055	98486323	Distal Intergenic	5454	ENST00000328345.8	POU3F2	-348251
4	162512215	162512504	Distal Intergenic	56884	ENST00000427802.2	FSTL5	-348211
4	62513490	62513757	Distal Intergenic	101927186	ENST00000509461.5	NA	-347936
17	71681645	71682515	Intron (ENST00000670823.1/ENST00000670823.1, intron 1 of 1)	102606463	ENST00000538693.1	LINC01152	-347776
23	22652540	22652949	Intron (ENST00000608254.1/100873065, intron 4 of 5)	168400	ENST00000327968.7	DDX53	-347011
23	97964078	97964427	Distal Intergenic	10824	ENST00000445414.1	DIAPH2-AS1	-346819
13	70668122	70668543	Distal Intergenic	100885781	ENST00000655045.1	LINC00348	-346499
6	48412431	48412691	Distal Intergenic	442213	ENST00000339488.8	PTCHD4	-343742
5	30850218	30850478	Distal Intergenic	1004	ENST00000265071.3	CDH6	-343208
13	47239182	47239503	Distal Intergenic	3356	ENST00000543956.4	HTR2A	-342106
13	58574120	58574513	Distal Intergenic	106144531	ENST00000454780.2	LINC00374	-341003
3	76699001	76699284	Intron (ENST00000487694.7/6092, intron 2 of 26)	6092	ENST00000461745.5	ROBO2	-340602
7	110299606	110299968	Intron (ENST00000667232.1/ENST00000667232.1, intron 5 of 7)	442720	ENST00000433048.1	EIF3IP1	-339422
23	97956157	97956626	Distal Intergenic	10824	ENST00000445414.1	DIAPH2-AS1	-338898
10	53110087	53110360	Distal Intergenic	4153	ENST00000373968.3	MBL2	-338387
6	14623180	14623540	Distal Intergenic	102216342	ENST00000635227.1	LINC01108	-337726
6	122061762	122062147	Distal Intergenic	3298	ENST00000452194.5	HSF2	-337404
15	46847264	46847524	Distal Intergenic	80031	ENST00000558014.5	SEMA6D	-336577
2	83957049	83957377	Distal Intergenic	388965	ENST00000443452.1	NA	-333400
14	48128181	48128569	Distal Intergenic	100506433	ENST00000555985.6	LINC00648	-332879
3	65018877	65019216	Intron (ENST00000650103.1/100507098, intron 10 of 11)	56999	ENST00000498707.5	ADAMTS9	-330877
11	116090965	116091387	Distal Intergenic	283143	ENST00000654271.1	NA	-330319
13	105135963	105136505	Distal Intergenic	267012	ENST00000559369.5	DAOA	-329362
3	96030424	96030732	Distal Intergenic	102465864	ENST00000615894.1	MIR8060	-329232
20	39674788	39675048	Distal Intergenic	100505663	ENST00000669808.1	LINC01370	-329168
13	53478930	53479237	Intron (ENST00000657016.1/ENST00000657016.1, intron 2 of 3)	102723875	ENST00000660057.1	NA	-327016
13	54637236	54637713	Intron (ENST00000663979.1/ENST00000663979.1, intron 2 of 2)	100302187	ENST00000637311.1	MIR1297	-325188
11	29268767	29269274	Distal Intergenic	105376606	ENST00000658603.1	NA	-325052
10	57628632	57629052	Distal Intergenic	100500834	ENST00000583084.1	MIR3924	-324073
15	93511021	93511434	Intron (ENST00000667030.1/ENST00000667030.1, intron 4 of 8)	101927153	ENST00000663183.1	NA	-324056
5	12250558	12250916	Distal Intergenic	404663	ENST00000513051.6	NA	-323914
6	20877264	20877686	Intron (ENST00000274695.8/54901, intron 9 of 15)	54901	ENST00000476517.1	CDKAL1	-323126
13	54634634	54635113	Intron (ENST00000663979.1/ENST00000663979.1, intron 2 of 2)	100302187	ENST00000637311.1	MIR1297	-322586
12	59242940	59243210	Distal Intergenic	121227	ENST00000320743.7	LRIG3	-322418
6	86615134	86615509	Distal Intergenic	3354	ENST00000305344.7	HTR1E	-322019
2	128638880	128639239	Distal Intergenic	9394	ENST00000259241.7	HS6ST1	-320012
9	74051262	74051592	Distal Intergenic	101927358	ENST00000669866.1	RP11-171A24.2	-319743
5	117081871	117082236	Distal Intergenic	102467223	ENST00000504419.1	NA	-319662
6	10084837	10085144	Intron (ENST00000485268.1/ENST00000485268.1, intron 1 of 4)	109729173	ENST00000645232.1	NA	-319358
3	103843392	103843654	Distal Intergenic	100616336	ENST00000584917.1	MIR548AB	-319276
2	221892848	221893313	Distal Intergenic	2043	ENST00000409938.5	EPHA4	-318646
15	46866144	46866487	Distal Intergenic	80031	ENST00000558014.5	SEMA6D	-317614
6	62603810	62604071	Distal Intergenic	202559	ENST00000281156.5	KHDRBS2	-317585
2	198692767	198693177	Intron (ENST00000440609.1/ENST00000440609.1, intron 1 of 2)	101927619	ENST00000659638.1	NA	-317277
8	121958484	121958906	Intron (ENST00000664717.1/ENST00000664717.1, intron 4 of 4)	3037	ENST00000303924.5	HAS2	-317044
7	125581017	125581426	Distal Intergenic	101928254	ENST00000420224.1	RP11-3B12.3	-316726
3	96043146	96043406	Distal Intergenic	102465864	ENST00000615894.1	MIR8060	-316558
3	60932189	60932670	Intron (ENST00000492590.6/2272, intron 3 of 9)	103504735	ENST00000626714.1	MIR548BB	-314319
9	1665857	1666260	Distal Intergenic	6595	ENST00000637383.1	SMARCA2	-314030
11	116074487	116074874	Distal Intergenic	283143	ENST00000654271.1	NA	-313841
21	15416118	15416422	Intron (ENST00000634642.1/ENST00000634642.1, intron 1 of 6)	29761	ENST00000285679.10	USP25	-313603
6	51290199	51290612	Distal Intergenic	101927082	ENST00000589278.6	NA	-309111
14	21979942	21980355	Distal Intergenic	26687	ENST00000610316.2	NA	-309022
4	19944812	19945176	Distal Intergenic	9353	ENST00000504154.6	SLIT2	-306729
2	136423449	136423710	Distal Intergenic	7852	ENST00000241393.3	CXCR4	-305284
2	180311576	180311996	Distal Intergenic	57703	ENST00000410053.8	CWC22	-304279
2	107226748	107227008	Distal Intergenic	105373537	ENST00000660653.1	NA	-302284
1	199725165	199725615	Distal Intergenic	2494	ENST00000236914.7	NR5A2	-301999
2	16968122	16968469	Distal Intergenic	81553	ENST00000451689.1	FAM49A	-301791
9	118438845	118439779	Distal Intergenic	111216287	ENST00000456032.1	NA	-300784
7	67719303	67719648	Distal Intergenic	102723427	ENST00000659217.1	RP11-358M3.1	-300587
11	116339342	116339660	Distal Intergenic	101929011	ENST00000444123.5	AP000770.1	-299762
17	33832330	33832629	Intron (ENST00000359872.6/40, intron 1 of 9)	100506677	ENST00000579745.1	AA06	-298570
4	160075858	160076311	Distal Intergenic	109729132	ENST00000513718.2	NA	-298030
2	36058245	36058506	Distal Intergenic	51232	ENST00000280527.7	CRIM1	-297272
6	153714127	153714413	Distal Intergenic	4988	ENST00000520282.5	OPRM1	-296083
2	36059637	36060039	Distal Intergenic	51232	ENST00000280527.7	CRIM1	-295739
2	49448996	49449260	Intron (ENST00000635306.1/ENST00000635306.1, intron 1 of 6)	2492	ENST00000406846.6	FSHR	-294459
1	80241555	80241939	Distal Intergenic	101927412	ENST00000418041.5	RP5-887A10.1	-293816
2	147550987	147551337	Distal Intergenic	92	ENST00000487959.5	ACVR2A	-293180
7	49481043	49481509	Distal Intergenic	375567	ENST00000340652.5	VWC2	-292129
6	119641173	119641495	Distal Intergenic	4121	ENST00000368468.4	MAN1A1	-291412
2	187857090	187857794	Intron (ENST00000434418.2/104355152, intron 3 of 3)	7035	ENST00000421427.5	TFPI	-291330
13	105174293	105174560	Distal Intergenic	267012	ENST00000559369.5	DAOA	-291307
6	153719014	153719316	Distal Intergenic	4988	ENST00000520282.5	OPRM1	-291180
15	46892776	46893088	Distal Intergenic	80031	ENST00000558014.5	SEMA6D	-291013
16	78906133	78906395	Intron (ENST00000569332.5/51741, intron 7 of 7)	51741	ENST00000566103.1	WWOX	-289964
21	15441107	15441486	Exon (ENST00000635621.1/ENST00000635621.1, exon 3 of 11)	29761	ENST00000285679.10	USP25	-288539
13	76223442	76223979	Distal Intergenic	100861545	ENST00000565815.1	NA	-288310
10	66637791	66638271	Intron (ENST00000433211.7/29119, intron 9 of 17)	347731	ENST00000361320.5	LRRTM3	-287765
4	65989547	65989807	Distal Intergenic	100302177	ENST00000408636.1	MIR1269A	-287017
9	106314589	106314851	Intron (ENST00000637185.1/100996590, intron 1 of 7)	102465995	ENST00000611533.1	MIR8081	-286077
5	98484062	98484332	Distal Intergenic	285704	ENST00000504776.5	RGMB	-284318
10	90241583	90241960	Distal Intergenic	101926924	ENST00000428485.1	LINC01375	-284210
6	126834514	126834908	Intron (ENST00000651326.1/ENST00000651326.1, intron 3 of 6)	84870	ENST00000356698.9	RSPO3	-283763
5	23137040	23137300	Distal Intergenic	1010	ENST00000382254.6	CDH12	-283696
13	70391615	70392090	Distal Intergenic	57626	ENST00000545028.2	KLHL1	-283122
2	163121581	163121845	Distal Intergenic	90134	ENST00000332142.10	KCNH7	-282814
13	72149663	72149946	Distal Intergenic	1602	ENST00000613252.5	DACH1	-282459
2	187847615	187847900	Intron (ENST00000434418.2/104355152, intron 3 of 3)	7035	ENST00000421427.5	TFPI	-281855
11	28759309	28759674	Intron (ENST00000662190.1/ENST00000662190.1, intron 2 of 2)	102466876	ENST00000618032.1	MIR8068	-281761
23	112363003	112363282	Distal Intergenic	7224	ENST00000262839.2	TRPC5	-280227
23	125829563	125829823	Distal Intergenic	101928495	ENST00000438994.1	RP11-13E5.2	-279939
16	80260995	80261389	Intron (ENST00000668341.1/102724084, intron 2 of 5)	83657	ENST00000562982.5	DYNLRB2	-279345
9	102240044	102240339	Distal Intergenic	414319	ENST00000374801.3	LINC00587	-279297
18	52060537	52060926	Distal Intergenic	1630	ENST00000442544.7	DCC	-279271
12	30063652	30063987	Distal Intergenic	83857	ENST00000256062.9	TMTC1	-278893
2	180413388	180413826	Distal Intergenic	101669767	ENST00000629145.1	SCHLAP1	-278278
11	81040961	81041386	Distal Intergenic	101928944	ENST00000526840.1	RP11-686G23.2	-278135
5	164019282	164019719	Distal Intergenic	102546299	ENST00000517508.5	CTC-340A15.2	-276977
3	87553131	87553391	Distal Intergenic	5449	ENST00000350375.7	POU1F1	-276547
6	20924046	20924465	Intron (ENST00000274695.8/54901, intron 9 of 15)	54901	ENST00000476517.1	CDKAL1	-276347
2	133844358	133844701	Distal Intergenic	4249	ENST00000481801.5	MGAT5	-275282
5	104824219	104824507	Intron (ENST00000524336.5/ENST00000524336.5, intron 2 of 2)	9366	ENST00000519581.1	RAB9BP1	-274966
16	80265724	80266134	Intron (ENST00000668341.1/102724084, intron 2 of 5)	83657	ENST00000562982.5	DYNLRB2	-274600
13	106100000	106100458	Distal Intergenic	728192	ENST00000643760.1	NA	-274019
15	81648204	81648531	Intron (ENST00000559211.1/ENST00000559211.1, intron 2 of 3)	342125	ENST00000558726.5	TMC3	-273991
11	23692496	23692809	Distal Intergenic	102465860	ENST00000620877.1	MIR8054	-273306
13	72139324	72139666	Distal Intergenic	1602	ENST00000613252.5	DACH1	-272120
5	62006453	62006830	Distal Intergenic	100506526	ENST00000669357.1	NA	-270738
10	81604400	81604684	Distal Intergenic	10718	ENST00000372141.7	NRG3	-270510
16	17740916	17741199	Distal Intergenic	64131	ENST00000261381.7	XYLT1	-269956
3	59319946	59320378	Intron (ENST00000668131.1/ENST00000668131.1, intron 3 of 6)	200844	ENST00000295966.11	C3orf67	-269862
15	86586933	86587258	Intron (ENST00000441037.7/123624, intron 22 of 24)	727915	ENST00000563472.1	AGBL1-AS1	-269760
23	142755948	142756329	Distal Intergenic	441525	ENST00000446864.1	SPANXN4	-269589
18	52070168	52070847	Distal Intergenic	1630	ENST00000442544.7	DCC	-269350
14	86636714	86637077	Distal Intergenic	283585	ENST00000557527.1	RP11-322L20.1	-268701
18	64528578	64528941	Distal Intergenic	400654	ENST00000588074.1	LINC01538	-268523
9	29156420	29156813	Distal Intergenic	100126316	ENST00000401120.3	MIR873	-267465
6	20933181	20933502	Intron (ENST00000274695.8/54901, intron 9 of 15)	54901	ENST00000476517.1	CDKAL1	-267310
8	121371976	121372353	Distal Intergenic	594842	ENST00000518865.5	NA	-266940
7	3684094	3684512	Intron (ENST00000404826.7/221935, intron 4 of 44)	221935	ENST00000426596.1	SDK1	-266408
13	72132109	72132387	Distal Intergenic	1602	ENST00000613252.5	DACH1	-264905
23	21108081	21108549	Intron (ENST00000636317.1/ENST00000636317.1, intron 2 of 8)	22866	ENST00000642501.1	CNKSR2	-264252
9	74107644	74108127	Distal Intergenic	101927358	ENST00000669866.1	RP11-171A24.2	-263208
3	3536042	3536332	Intron (ENST00000420000.6/ENST00000420000.6, intron 2 of 4)	57633	ENST00000319331.4	LRRN1	-263099
11	25926849	25927130	Distal Intergenic	63982	ENST00000672621.1	ANO3	-261712
11	116021486	116022048	Distal Intergenic	283143	ENST00000654271.1	NA	-260840
9	106339979	106340321	Intron (ENST00000637185.1/100996590, intron 1 of 7)	102465995	ENST00000611533.1	MIR8081	-260607
16	78936135	78936420	Intron (ENST00000569332.5/51741, intron 7 of 7)	51741	ENST00000566103.1	WWOX	-259939
4	30460573	30460854	Distal Intergenic	5099	ENST00000361762.3	PCDH7	-259561
7	21168385	21168822	Distal Intergenic	6671	ENST00000432066.2	SP4	-259221
8	131299926	131300191	Distal Intergenic	114	ENST00000286355.10	ADCY8	-259017
23	22741074	22741403	Intron (ENST00000442155.1/ENST00000442155.1, intron 1 of 1)	168400	ENST00000327968.7	DDX53	-258557
2	56444281	56444584	Distal Intergenic	100129434	ENST00000668950.1	AC007743.1	-258411
10	66337371	66337725	Intron (ENST00000433211.7/29119, intron 12 of 17)	29119	ENST00000373735.1	CTNNA3	-258268
2	117556941	117557210	Distal Intergenic	8886	ENST00000263239.7	DDX18	-257481
11	28734670	28735010	Intron (ENST00000662190.1/ENST00000662190.1, intron 1 of 2)	102466876	ENST00000618032.1	MIR8068	-257122
3	86224646	86224913	Distal Intergenic	101927494	ENST00000460586.1	RP11-331K15.1	-257030
4	135380492	135380752	Distal Intergenic	105377439	ENST00000506412.1	NA	-256713
3	40938513	40938773	Distal Intergenic	1499	ENST00000643541.1	CTNNB1	-255968
3	166093331	166093729	Distal Intergenic	590	ENST00000497011.5	BCHE	-255869
13	70759594	70759875	Distal Intergenic	100885781	ENST00000655045.1	LINC00348	-255167
2	136510340	136510600	Distal Intergenic	80731	ENST00000472720.5	THSD7B	-254945
2	118477171	118477691	Distal Intergenic	100506797	ENST00000647942.1	NA	-254921
11	23673404	23673702	Distal Intergenic	102465860	ENST00000620877.1	MIR8054	-254214
2	184124924	184125203	Intron (ENST00000652637.1/ENST00000652637.1, intron 2 of 5)	100616305	ENST00000583292.1	MIR548AE1	-253772
2	83269336	83269636	Distal Intergenic	101928031	ENST00000448431.1	AC010744.1	-253178
3	117943808	117944160	Intron (ENST00000484092.1/ENST00000484092.1, intron 1 of 1)	105374057	ENST00000659069.1	NA	-252803
18	52087536	52087903	Distal Intergenic	1630	ENST00000442544.7	DCC	-252294
22	48021846	48022218	Exon (ENST00000651403.1/284930, exon 9 of 9)	100422916	ENST00000578320.1	MIR3201	-252146
14	82391424	82391686	Distal Intergenic	101928599	ENST00000553760.6	NA	-250919
15	93340047	93340429	Intron (ENST00000667030.1/ENST00000667030.1, intron 2 of 8)	56963	ENST00000329082.11	RGMA	-250843
4	97115621	97115881	Distal Intergenic	101410545	ENST00000651895.1	STPG2-AS1	-250800
23	4182093	4182380	Distal Intergenic	729162	ENST00000650538.1	NA	-250520
18	25602580	25602859	Distal Intergenic	25925	ENST00000579111.5	ZNF521	-250390
14	39682685	39683276	Intron (ENST00000652126.1/ENST00000652126.1, intron 3 of 7)	254170	ENST00000298097.7	FBXO33	-250185
3	99388100	99388434	Distal Intergenic	1295	ENST00000463753.5	COL8A1	-250041
10	20301850	20302312	Distal Intergenic	100616383	ENST00000577898.1	MIR4675	-249658
14	78950655	78950915	Intron (ENST00000634499.1/9369, intron 9 of 19)	105370586	ENST00000555291.1	RP11-588P7.1	-249067
20	15613725	15614027	Intron (ENST00000217246.8/140733, intron 8 of 16)	140733	ENST00000378058.7	MACROD2	-248716
4	115361936	115362252	Distal Intergenic	64579	ENST00000613194.4	NDST4	-248060
3	844705	845034	Exon (ENST00000661103.1/101927215, exon 4 of 4)	27255	ENST00000397479.6	CNTN6	-247624
13	56893628	56893943	Distal Intergenic	729250	ENST00000377931.1	PRR20E	-246975
2	187095763	187096051	Intron (ENST00000453517.5/ENST00000453517.5, intron 1 of 3)	151112	ENST00000419862.1	ZSWIM2	-246555
23	4177944	4178281	Distal Intergenic	729162	ENST00000650538.1	NA	-246371
12	59166401	59166877	Distal Intergenic	121227	ENST00000320743.7	LRIG3	-245879
23	34377772	34378077	Intron (ENST00000412652.1/ENST00000412652.1, intron 1 of 2)	158724	ENST00000346193.4	FAM47A	-245461
8	48306174	48306527	Distal Intergenic	101929268	ENST00000522575.1	RP11-770E5.1	-245040
3	66753137	66753403	Distal Intergenic	84541	ENST00000484414.5	KBTBD8	-244904
4	97121480	97122105	Intron (ENST00000517407.1/ENST00000517407.1, intron 1 of 1)	101410545	ENST00000651895.1	STPG2-AS1	-244576
23	28225524	28225941	Distal Intergenic	139425	ENST00000441525.4	DCAF8L1	-244075
4	80626500	80626780	Intron (ENST00000358105.7/255119, intron 3 of 5)	255119	ENST00000508314.1	C4orf22	-243269
14	29028951	29029363	Intron (ENST00000650678.1/ENST00000650678.1, intron 4 of 5)	105370424	ENST00000656598.1	RP11-966I7.2	-243153
9	1738593	1738914	Distal Intergenic	6595	ENST00000637383.1	SMARCA2	-241376
10	129225976	129226263	Distal Intergenic	4255	ENST00000306010.8	MGMT	-240927
4	43733236	43733506	Distal Intergenic	105374436	ENST00000508563.1	RP11-324J13.2	-240693
6	155705881	155706456	Distal Intergenic	100302259	ENST00000408529.1	MIR1202	-240341
10	66317983	66318362	Intron (ENST00000433211.7/29119, intron 12 of 17)	29119	ENST00000373735.1	CTNNA3	-238880
6	6861320	6861774	Distal Intergenic	285780	ENST00000669477.1	LY86-AS1	-238549
23	145009333	145009632	Distal Intergenic	494118	ENST00000370493.4	SPANXN1	-237871
14	81980879	81981361	Intron (ENST00000554814.1/ENST00000554814.1, intron 3 of 3)	102724294	ENST00000663755.1	NA	-237130
5	40442575	40442858	Distal Intergenic	5734	ENST00000302472.4	PTGER4	-237057
9	119698056	119698511	Distal Intergenic	106146149	ENST00000561476.1	LINC01613	-236542
2	34441433	34441747	Intron (ENST00000650021.1/104355288, intron 4 of 6)	104355288	ENST00000658168.1	LINC01320	-235638
3	154788436	154788878	Distal Intergenic	4311	ENST00000492661.5	MME	-235246
10	9823279	9823696	Intron (ENST00000647601.1/ENST00000647601.1, intron 1 of 2)	101928298	ENST00000429539.1	RP5-933E2.1	-235026
6	15896215	15896654	Distal Intergenic	29116	ENST00000356840.8	MYLIP	-232432
4	111912837	111913176	Intron (ENST00000511219.1/ENST00000511219.1, intron 1 of 2)	132720	ENST00000309733.6	C4orf32	-232278
3	176008542	176008957	Distal Intergenic	100874245	ENST00000426315.1	NA	-232209
12	33671887	33672172	Distal Intergenic	341359	ENST00000228567.7	SYT10	-232068
16	58966284	58966544	Intron (ENST00000500117.1/ENST00000500117.1, intron 2 of 3)	2806	ENST00000564400.5	GOT2	-231942
4	114211464	114211888	Distal Intergenic	79642	ENST00000503013.2	ARSJ	-231737
7	89887518	89887844	Intron (ENST00000478318.6/100874100, intron 2 of 2)	442523	ENST00000497063.5	DPY19L2P4	-231556
14	82411100	82411369	Distal Intergenic	101928599	ENST00000553760.6	NA	-231236
5	61966668	61967012	Distal Intergenic	100506526	ENST00000669357.1	NA	-230953
20	39772969	39773356	Intron (ENST00000668185.1/ENST00000668185.1, intron 5 of 5)	100505663	ENST00000669808.1	LINC01370	-230860
10	57535214	57535737	Distal Intergenic	100500834	ENST00000583084.1	MIR3924	-230655
9	107720515	107720906	Distal Intergenic	9314	ENST00000420475.1	KLF4	-230033
12	77600563	77600897	Intron (ENST00000550042.2/89795, intron 2 of 8)	89795	ENST00000397909.7	NAV3	-229997
2	136348135	136348514	Distal Intergenic	7852	ENST00000241393.3	CXCR4	-229970
2	235263800	235264136	Distal Intergenic	116987	ENST00000304032.13	AGAP1	-229907
3	26103537	26103852	Distal Intergenic	285326	ENST00000451284.6	LINC00692	-229789
6	6851731	6852014	Distal Intergenic	285780	ENST00000669477.1	LY86-AS1	-228960
1	238119878	238120313	Distal Intergenic	57829	ENST00000611898.4	ZP4	-228956
6	54617579	54618037	Distal Intergenic	222584	ENST00000306858.8	FAM83B	-228734
4	120295491	120295832	Intron (ENST00000504106.5/ENST00000504106.5, intron 3 of 5)	4085	ENST00000504707.1	MAD2L1	-228633
11	79669556	79669868	Distal Intergenic	26011	ENST00000278550.12	TENM4	-228526
16	51526640	51526911	Distal Intergenic	101927364	ENST00000667113.1	LINC01571	-228414
13	106146096	106146512	Distal Intergenic	728192	ENST00000643760.1	NA	-227965
3	59277893	59278172	Intron (ENST00000668131.1/ENST00000668131.1, intron 3 of 6)	200844	ENST00000295966.11	C3orf67	-227809
2	52142517	52142879	Intron (ENST00000440698.1/730100, intron 7 of 10)	105374596	ENST00000435357.2	NA	-227723
7	136641082	136641421	Distal Intergenic	1129	ENST00000445907.6	CHRM2	-227248
11	116412347	116412691	Distal Intergenic	101929011	ENST00000444123.5	AP000770.1	-226731
8	31412300	31412645	Distal Intergenic	3084	ENST00000519301.6	NRG1	-226577
14	98204360	98204694	Intron (ENST00000555776.1/ENST00000555776.1, intron 1 of 2)	388011	ENST00000499006.7	LINC01550	-226236
2	52144066	52144399	Intron (ENST00000440698.1/730100, intron 7 of 10)	105374596	ENST00000435357.2	NA	-226203
4	148670769	148671077	Intron (ENST00000661928.1/ENST00000661928.1, intron 2 of 3)	4306	ENST00000344721.8	NR3C2	-226071
12	98221437	98221699	Intron (ENST00000548344.1/ENST00000548344.1, intron 1 of 4)	100422924	ENST00000581299.1	MIR4303	-225989
2	75936781	75937041	Intron (ENST00000670606.1/ENST00000670606.1, intron 3 of 4)	6936	ENST00000541687.5	GCFC2	-225796
8	84480262	84480748	Intron (ENST00000522613.5/138046, intron 2 of 2)	138046	ENST00000523850.5	RALYL	-225179
4	65249152	65249415	Distal Intergenic	401134	ENST00000509932.2	RP11-707A18.1	-224667
23	42147561	42147927	Distal Intergenic	8573	ENST00000378154.2	CASK	-223916
23	25914193	25914473	Distal Intergenic	286514	ENST00000325250.2	MAGEB18	-223870
1	98437502	98437964	Distal Intergenic	51375	ENST00000529992.5	SNX7	-223737
2	180231032	180231444	Distal Intergenic	57703	ENST00000410053.8	CWC22	-223735
12	98219100	98219465	Intron (ENST00000548344.1/ENST00000548344.1, intron 1 of 4)	100422924	ENST00000581299.1	MIR4303	-223652
10	83915737	83916149	Distal Intergenic	27069	ENST00000372134.6	GHITM	-223360
3	86051036	86051517	Intron (ENST00000383699.7/253559, intron 8 of 9)	100874037	ENST00000467225.1	CADM2-AS2	-222986
6	153787231	153787692	Distal Intergenic	4988	ENST00000520282.5	OPRM1	-222804
23	124719067	124719505	Intron (ENST00000371130.7/10178, intron 4 of 30)	10178	ENST00000461429.1	TENM1	-221924
5	23729566	23730457	Distal Intergenic	439936	ENST00000512559.5	C5orf17	-220891
3	76819034	76819342	Intron (ENST00000487694.7/6092, intron 2 of 26)	6092	ENST00000461745.5	ROBO2	-220544
6	15909389	15909845	Distal Intergenic	29116	ENST00000356840.8	MYLIP	-219241
13	58452281	58452580	Distal Intergenic	106144531	ENST00000454780.2	LINC00374	-219164
12	114903278	114903539	Distal Intergenic	6926	ENST00000349155.7	TBX3	-219103
10	66298035	66298337	Intron (ENST00000433211.7/29119, intron 12 of 17)	29119	ENST00000373735.1	CTNNA3	-218932
2	128537086	128537433	Distal Intergenic	9394	ENST00000259241.7	HS6ST1	-218218
3	36162067	36162327	Distal Intergenic	6769	ENST00000273183.7	STAC	-218017
3	30300789	30301091	Intron (ENST00000659869.1/ENST00000659869.1, intron 2 of 3)	101928015	ENST00000657930.1	NA	-217742
5	164078587	164079043	Distal Intergenic	102546299	ENST00000517508.5	CTC-340A15.2	-217653
5	13250417	13250843	Exon (ENST00000495419.1/ENST00000495419.1, exon 1 of 1)	105374658	ENST00000510065.1	NA	-217531
1	79499617	79499901	Distal Intergenic	64123	ENST00000661030.1	ADGRL4	-217493
2	52919861	52920121	Intron (ENST00000668945.1/ENST00000668945.1, intron 1 of 5)	100616431	ENST00000579990.1	MIR4431	-217246
13	80558091	80558416	Distal Intergenic	10253	ENST00000377104.4	SPRY2	-216965
13	64292880	64293161	Distal Intergenic	144766	ENST00000650541.1	NA	-216836
23	112299495	112299806	Distal Intergenic	7224	ENST00000262839.2	TRPC5	-216719
4	85258045	85258526	Distal Intergenic	83478	ENST00000395184.6	ARHGAP24	-216624
14	39648960	39649282	Intron (ENST00000652126.1/ENST00000652126.1, intron 2 of 7)	254170	ENST00000298097.7	FBXO33	-216460
3	74737574	74737918	Distal Intergenic	5067	ENST00000263665.6	CNTN3	-216434
6	6891083	6891572	Distal Intergenic	6239	ENST00000379933.7	RREB1	-216025
11	109876990	109877374	Intron (ENST00000645527.1/5962, intron 18 of 18)	85463	ENST00000278590.8	ZC3H12C	-216018
3	7776203	7776463	Intron (ENST00000652500.1/ENST00000652500.1, intron 2 of 3)	100873937	ENST00000427273.1	GRM7-AS1	-215870
12	75727310	75727788	Intron (ENST00000552856.1/ENST00000552856.1, intron 2 of 4)	11103	ENST00000550898.1	KRR1	-215674
7	21212250	21212510	Distal Intergenic	6671	ENST00000432066.2	SP4	-215533
6	64928346	64928839	Intron (ENST00000503581.6/346007, intron 15 of 42)	346007	ENST00000330816.5	EYS	-215011
9	24041288	24041707	Distal Intergenic	1993	ENST00000380117.5	ELAVL2	-214951
17	13816633	13817004	Intron (ENST00000582752.7/100874058, intron 4 of 4)	9955	ENST00000284110.2	HS3ST3A1	-214704
18	25566166	25566508	Distal Intergenic	25925	ENST00000579111.5	ZNF521	-213976
23	39017737	39018091	Distal Intergenic	100874211	ENST00000436893.1	NA	-213854
12	91396265	91396736	Distal Intergenic	1634	ENST00000552962.5	DCN	-213441
2	117601219	117601616	Distal Intergenic	8886	ENST00000263239.7	DDX18	-213075
23	39016533	39016845	Distal Intergenic	100874211	ENST00000436893.1	NA	-212650
2	49367007	49367337	Intron (ENST00000634588.1/ENST00000634588.1, intron 2 of 4)	2492	ENST00000406846.6	FSHR	-212470
9	18261468	18261911	Intron (ENST00000636209.1/92949, intron 2 of 3)	92949	ENST00000327883.11	ADAMTSL1	-212189
14	48007228	48007488	Distal Intergenic	100506433	ENST00000555985.6	LINC00648	-211926
17	33745013	33745563	Intron (ENST00000359872.6/40, intron 1 of 9)	100506677	ENST00000579745.1	AA06	-211253
11	116427597	116428195	Distal Intergenic	101929011	ENST00000444123.5	AP000770.1	-211227
11	133154827	133155129	Intron (ENST00000524381.5/4978, intron 1 of 7)	4978	ENST00000374778.4	OPCML	-211059
4	124923295	124923556	Distal Intergenic	57182	ENST00000515641.1	ANKRD50	-210563
20	4476288	4476564	Intron (ENST00000419863.1/ENST00000419863.1, intron 1 of 1)	5621	ENST00000430350.2	PRNP	-209786
2	126446037	126446373	Distal Intergenic	2995	ENST00000484700.2	GYPC	-209760
5	4563304	4563725	Intron (ENST00000507435.1/ENST00000507435.1, intron 3 of 5)	101929153	ENST00000503757.1	CTD-2161F6.3	-209756
7	24074915	24075312	Distal Intergenic	4852	ENST00000407573.5	NPY	-208876
8	121850052	121850555	Intron (ENST00000648171.1/594842, intron 6 of 8)	3037	ENST00000303924.5	HAS2	-208612
3	105158147	105158466	Distal Intergenic	214	ENST00000306107.9	ALCAM	-208443
20	4457539	4457846	Distal Intergenic	146	ENST00000379453.6	ADRA1D	-208252
12	75719163	75719433	Intron (ENST00000552856.1/ENST00000552856.1, intron 2 of 4)	11103	ENST00000550898.1	KRR1	-207527
13	72074093	72074467	Distal Intergenic	1602	ENST00000613252.5	DACH1	-206889
2	117607471	117607873	Distal Intergenic	8886	ENST00000263239.7	DDX18	-206818
13	70808144	70808465	Distal Intergenic	100885781	ENST00000655045.1	LINC00348	-206577
8	131697509	131697769	Distal Intergenic	23167	ENST00000254624.10	EFR3A	-206324
12	42948439	42949007	Distal Intergenic	105369740	ENST00000553211.1	NA	-206308
2	221780225	221780873	Distal Intergenic	2043	ENST00000409938.5	EPHA4	-206023
8	130649482	130649887	Intron (ENST00000523502.1/ENST00000523502.1, intron 1 of 2)	50807	ENST00000518721.6	ASAP1	-205808
2	221779680	221779972	Distal Intergenic	2043	ENST00000409938.5	EPHA4	-205478
9	1775234	1775571	Distal Intergenic	6595	ENST00000637383.1	SMARCA2	-204719
2	16871047	16871387	Distal Intergenic	81553	ENST00000451689.1	FAM49A	-204716
12	63354936	63355334	Intron (ENST00000551729.2/ENST00000551729.2, intron 1 of 1)	552	ENST00000299178.3	AVPR1A	-203994
4	89511721	89512101	Intron (ENST00000659878.1/ENST00000659878.1, intron 1 of 2)	285513	ENST00000609438.2	GPRIN3	-203921
10	90161030	90161312	Intron (ENST00000664430.1/105378425, intron 3 of 3)	101926924	ENST00000428485.1	LINC01375	-203657
7	34454385	34454838	Intron (ENST00000419766.5/404744, intron 3 of 4)	387129	ENST00000360581.6	NPSR1	-203380
18	28379764	28380123	Distal Intergenic	1000	ENST00000269141.8	CDH2	-202634
6	15043074	15043476	Intron (ENST00000653525.1/ENST00000653525.1, intron 2 of 3)	3720	ENST00000341776.7	JARID2	-202593
12	78661433	78661713	Distal Intergenic	6857	ENST00000393240.7	SYT1	-202280
9	119571610	119572106	Distal Intergenic	1620	ENST00000265922.8	BRINP1	-202175
3	35436967	35437262	Distal Intergenic	10777	ENST00000450234.5	ARPP21	-201683
23	137364432	137364692	Distal Intergenic	7547	ENST00000287538.10	ZIC3	-201435
7	21226187	21226631	Distal Intergenic	6671	ENST00000432066.2	SP4	-201412
20	17024716	17025005	Distal Intergenic	5126	ENST00000377899.5	PCSK2	-201102
6	15044433	15044989	Intron (ENST00000653525.1/ENST00000653525.1, intron 2 of 3)	3720	ENST00000341776.7	JARID2	-201080
10	108398891	108399157	Distal Intergenic	103695365	ENST00000629275.2	LINC01435	-201042
7	48723357	48723724	Distal Intergenic	168448	ENST00000650262.1	NA	-200849
21	27167902	27168162	Distal Intergenic	11096	ENST00000284987.6	ADAMTS5	-200814
5	175195706	175196111	Distal Intergenic	441116	ENST00000377300.3	NA	-200193
9	106400911	106401368	Intron (ENST00000637185.1/100996590, intron 1 of 7)	102465995	ENST00000611533.1	MIR8081	-199560
16	7133002	7133328	Intron (ENST00000641259.1/54715, intron 7 of 19)	54715	ENST00000436368.6	RBFOX1	-199422
14	54197321	54197798	Distal Intergenic	1033	ENST00000555837.5	CDKN3	-199051
2	136317196	136317456	Distal Intergenic	7852	ENST00000241393.3	CXCR4	-199031
13	88981735	88982309	Distal Intergenic	100874172	ENST00000653072.1	NA	-199015
6	105794163	105794508	Intron (ENST00000644129.1/ENST00000644129.1, intron 3 of 3)	639	ENST00000652320.1	PRDM1	-198955
13	76133788	76134074	Distal Intergenic	100861545	ENST00000565815.1	NA	-198656
21	22880986	22881352	Distal Intergenic	102466967	ENST00000619419.1	MIR6130	-197932
18	27792838	27793168	Intron (ENST00000663298.1/ENST00000663298.1, intron 3 of 3)	105372038	ENST00000584546.5	RP11-739N10.1	-197674
23	125911878	125912138	Distal Intergenic	101928495	ENST00000438994.1	RP11-13E5.2	-197624
4	60724757	60725022	Distal Intergenic	100616450	ENST00000579932.1	MIR548AG1	-197597
6	67858251	67858539	Distal Intergenic	102723883	ENST00000449928.1	RP11-542F9.1	-196812
17	71398915	71399321	Distal Intergenic	101928165	ENST00000662323.1	CASC17	-196712
14	86708780	86709174	Distal Intergenic	283585	ENST00000557527.1	RP11-322L20.1	-196604
3	22569708	22570019	Distal Intergenic	79750	ENST00000494108.2	ZNF385D	-196515
10	52968090	52968386	Distal Intergenic	4153	ENST00000373968.3	MBL2	-196390
3	94259148	94259493	Distal Intergenic	200895	ENST00000496983.1	DHFR2	-195759
6	88362081	88362341	Intron (ENST00000648572.1/ENST00000648572.1, intron 1 of 6)	1268	ENST00000369501.2	CNR1	-195722
14	98173423	98173751	Intron (ENST00000555776.1/ENST00000555776.1, intron 1 of 2)	388011	ENST00000499006.7	LINC01550	-195299
16	25496116	25496889	Distal Intergenic	9951	ENST00000331351.6	HS3ST4	-195070
12	88775755	88776166	Distal Intergenic	4254	ENST00000347404.10	KITLG	-194904
5	34439615	34439944	Distal Intergenic	114899	ENST00000508395.5	C1QTNF3	-194819
5	161133442	161133705	Distal Intergenic	285629	ENST00000518301.1	RP11-109J4.1	-194816
10	55822168	55822428	Distal Intergenic	65217	ENST00000613346.4	PCDH15	-194226
4	172615054	172615314	Intron (ENST00000506823.6/442117, intron 5 of 12)	442117	ENST00000616459.1	GALNTL6	-194046
11	116445126	116445449	Distal Intergenic	101929011	ENST00000444123.5	AP000770.1	-193973
10	123472697	123472957	Intron (ENST00000448347.5/ENST00000448347.5, intron 4 of 4)	2849	ENST00000284674.2	GPR26	-193398
23	7648587	7648910	Intron (ENST00000664306.1/412, intron 11 of 12)	26609	ENST00000381059.7	VCX	-193352
2	142324995	142325290	Distal Intergenic	53353	ENST00000389484.7	LRP1B	-193294
2	176830506	176830919	Exon (ENST00000664565.1/ENST00000664565.1, exon 5 of 5)	375295	ENST00000295549.9	NA	-192575
2	76793101	76793404	Intron (ENST00000409911.5/80059, intron 2 of 2)	101927907	ENST00000445178.1	AC079117.1	-192561
14	72159253	72159717	Intron (ENST00000553525.6/9628, intron 2 of 17)	9628	ENST00000402788.6	RGS6	-192375
6	64258609	64259127	Intron (ENST00000503581.6/346007, intron 30 of 42)	346007	ENST00000398580.3	EYS	-192233
2	142323895	142324361	Distal Intergenic	53353	ENST00000389484.7	LRP1B	-192194
8	130635841	130636485	Intron (ENST00000523502.1/ENST00000523502.1, intron 1 of 2)	50807	ENST00000518721.6	ASAP1	-192167
2	142323400	142323673	Distal Intergenic	53353	ENST00000389484.7	LRP1B	-191699
16	61247635	61248062	Distal Intergenic	100616345	ENST00000591758.1	NA	-191671
10	117736620	117736988	Intron (ENST00000655405.1/ENST00000655405.1, intron 2 of 2)	196047	ENST00000551288.5	EMX2OS	-191552
2	217070037	217070433	Distal Intergenic	105373877	ENST00000657920.1	NA	-191266
7	132336767	132337052	Intron (ENST00000321063.8/91584, intron 3 of 31)	91584	ENST00000496550.1	PLXNA4	-191260
23	42985421	42985884	Distal Intergenic	101927501	ENST00000440955.1	RP3-326I13.1	-191110
1	215376686	215376997	Exon (ENST00000416715.1/ENST00000416715.1, exon 1 of 1)	51133	ENST00000259154.9	KCTD3	-190307
4	116108549	116108843	Intron (ENST00000508414.5/ENST00000508414.5, intron 2 of 2)	100302290	ENST00000604093.2	MTRNR2L13	-190033
18	70840612	70841046	Distal Intergenic	220158	ENST00000582578.2	NA	-189868
14	72162159	72162484	Intron (ENST00000553525.6/9628, intron 2 of 17)	9628	ENST00000402788.6	RGS6	-189608
7	21238373	21238832	Distal Intergenic	6671	ENST00000432066.2	SP4	-189211
16	16945154	16945574	Distal Intergenic	102723692	ENST00000567344.1	CTD-2576D5.4	-188930
6	126929559	126929943	Intron (ENST00000651326.1/ENST00000651326.1, intron 3 of 6)	84870	ENST00000356698.9	RSPO3	-188728
6	6811261	6811932	Distal Intergenic	285780	ENST00000669477.1	LY86-AS1	-188490
2	204356747	204357021	Distal Intergenic	117583	ENST00000406610.7	PARD3B	-188454
5	31004958	31005300	Distal Intergenic	1004	ENST00000265071.3	CDH6	-188386
7	14457438	14457999	Intron (ENST00000399322.7/1607, intron 20 of 24)	1607	ENST00000493142.1	DGKB	-188237
14	66223602	66223991	Intron (ENST00000556361.1/ENST00000556361.1, intron 2 of 3)	440184	ENST00000641761.1	NA	-187713
2	18777142	18777566	Distal Intergenic	93034	ENST00000406971.6	NT5C1B	-187570
3	94250948	94251256	Distal Intergenic	200895	ENST00000496983.1	DHFR2	-187559
8	24106482	24106946	Distal Intergenic	10863	ENST00000523379.5	ADAM28	-187123
14	66224401	66224825	Intron (ENST00000556361.1/ENST00000556361.1, intron 2 of 3)	440184	ENST00000641761.1	NA	-186879
13	105278830	105279313	Distal Intergenic	267012	ENST00000559369.5	DAOA	-186554
22	47102564	47103004	Intron (ENST00000380995.5/25771, intron 12 of 13)	642757	ENST00000640274.1	NA	-186522
21	22892507	22892855	Distal Intergenic	102466967	ENST00000619419.1	MIR6130	-186429
16	51337601	51338013	Intron (ENST00000643626.1/ENST00000643626.1, intron 5 of 6)	6299	ENST00000562674.1	SALL1	-186234
23	88560699	88561166	Distal Intergenic	53336	ENST00000276127.9	CPXCR1	-186059
7	88981561	88981864	Intron (ENST00000333190.5/219578, intron 1 of 3)	219557	ENST00000297203.3	C7orf62	-185824
6	123203984	123204439	Distal Intergenic	101927990	ENST00000587106.6	NA	-184982
3	4118003	4118342	Intron (ENST00000448413.5/285362, intron 8 of 12)	6419	ENST00000358065.4	SETMAR	-184962
8	36599321	36599714	Intron (ENST00000656455.1/ENST00000656455.1, intron 4 of 5)	157855	ENST00000523973.5	KCNU1	-184610
8	24039147	24039636	Distal Intergenic	6781	ENST00000290271.7	STC1	-184341
8	5178947	5179228	Distal Intergenic	64478	ENST00000602557.5	CSMD1	-183975
3	4118939	4119415	Intron (ENST00000448413.5/285362, intron 8 of 12)	6419	ENST00000358065.4	SETMAR	-183889
23	6718686	6719066	Intron (ENST00000438499.1/ENST00000438499.1, intron 1 of 2)	51481	ENST00000398729.1	VCX3A	-183568
6	98651103	98651363	Distal Intergenic	5454	ENST00000328345.8	POU3F2	-183211
14	39615272	39615668	Intron (ENST00000652126.1/ENST00000652126.1, intron 2 of 7)	254170	ENST00000298097.7	FBXO33	-182772
3	154612353	154612761	Distal Intergenic	344758	ENST00000389740.3	GPR149	-182163
5	103744767	103745116	Distal Intergenic	83594	ENST00000508889.1	NUDT12	-181977
15	87170070	87170458	Distal Intergenic	102724452	ENST00000558587.1	RP11-133L19.1	-181644
7	120091734	120092117	Distal Intergenic	3751	ENST00000331113.9	KCND2	-181058
5	4592239	4592623	Intron (ENST00000507435.1/ENST00000507435.1, intron 3 of 5)	101929153	ENST00000503757.1	CTD-2161F6.3	-180858
7	40612289	40612714	Intron (ENST00000401647.6/79783, intron 11 of 12)	79783	ENST00000464028.1	SUGCT	-180468
18	66900832	66901146	Distal Intergenic	100847002	ENST00000578054.1	MIR5011	-180438
6	15949356	15949616	Distal Intergenic	29116	ENST00000356840.8	MYLIP	-179470
8	84526454	84526723	Intron (ENST00000522613.5/138046, intron 2 of 2)	138046	ENST00000523850.5	RALYL	-179204
10	104844964	104845247	Intron (ENST00000369701.8/22986, intron 2 of 26)	100505890	ENST00000449805.2	SORCS3-AS1	-178764
6	21022421	21022687	Intron (ENST00000274695.8/54901, intron 11 of 15)	54901	ENST00000476517.1	CDKAL1	-178125
17	74024816	74025489	Distal Intergenic	6169	ENST00000439590.6	RPL38	-178093
5	121135326	121135847	Distal Intergenic	102467226	ENST00000671264.1	NA	-178061
3	79233301	79233707	Intron (ENST00000464233.6/6091, intron 2 of 30)	101927374	ENST00000660849.1	NA	-178007
5	84562870	84563248	Distal Intergenic	10085	ENST00000296591.10	EDIL3	-177990
6	115821835	115822255	Distal Intergenic	105377962	ENST00000446525.2	NA	-177919
5	40501734	40502025	Intron (ENST00000649444.1/ENST00000649444.1, intron 2 of 2)	5734	ENST00000302472.4	PTGER4	-177890
8	29528528	29528831	Intron (ENST00000521101.1/ENST00000521101.1, intron 1 of 1)	1846	ENST00000240100.7	DUSP4	-177844
16	82348016	82348567	Distal Intergenic	10200	ENST00000258169.9	MPHOSPH6	-177792
8	121818994	121819812	Intron (ENST00000648171.1/594842, intron 6 of 8)	3037	ENST00000303924.5	HAS2	-177554
18	4632739	4633072	Distal Intergenic	9229	ENST00000315677.8	DLGAP1	-177432
14	98155360	98155661	Intron (ENST00000555776.1/ENST00000555776.1, intron 1 of 2)	388011	ENST00000499006.7	LINC01550	-177236
7	14446239	14446509	Intron (ENST00000399322.7/1607, intron 20 of 24)	1607	ENST00000493142.1	DGKB	-177038
4	11946437	11946838	Distal Intergenic	105374484	ENST00000506195.1	NA	-176969
21	35226287	35226669	Intron (ENST00000475045.6/101928269, intron 9 of 12)	861	ENST00000300305.7	RUNX1	-176943
8	50375803	50376164	Intron (ENST00000518864.5/54212, intron 3 of 19)	54212	ENST00000524004.5	SNTG1	-176886
8	65360797	65361078	Distal Intergenic	552859	ENST00000650029.1	LINC00251	-176587
17	71378596	71379045	Distal Intergenic	101928165	ENST00000662323.1	CASC17	-176393
1	90481270	90481575	Distal Intergenic	109616984	ENST00000362796.2	NA	-176175
2	83346403	83346757	Distal Intergenic	101928031	ENST00000448431.1	AC010744.1	-176057
3	117314428	117315154	Distal Intergenic	4045	ENST00000474851.1	LSAMP	-175039
8	130618576	130618836	Intron (ENST00000523502.1/ENST00000523502.1, intron 1 of 2)	50807	ENST00000518721.6	ASAP1	-174902
2	204370203	204370644	Distal Intergenic	117583	ENST00000406610.7	PARD3B	-174831
15	70272994	70273363	Distal Intergenic	7090	ENST00000558939.5	TLE3	-174818
7	24108985	24109450	Distal Intergenic	4852	ENST00000407573.5	NPY	-174738
5	75891045	75891344	Distal Intergenic	134359	ENST00000503835.5	POC5	-173597
3	66674772	66675188	Distal Intergenic	26018	ENST00000498287.5	LRIG1	-173509
6	15955444	15955704	Distal Intergenic	29116	ENST00000356840.8	MYLIP	-173382
15	70271402	70271662	Distal Intergenic	7090	ENST00000558939.5	TLE3	-173226
11	28650654	28650923	Distal Intergenic	102466876	ENST00000618032.1	MIR8068	-173106
15	61402327	61402656	Intron (ENST00000559783.2/ENST00000559783.2, intron 3 of 4)	6095	ENST00000335670.11	RORA	-173025
4	155001274	155001534	Distal Intergenic	102724776	ENST00000630664.2	AC097467.2	-172182
2	115642279	115642553	Intron (ENST00000410059.5/57628, intron 5 of 25)	57628	ENST00000473362.1	DPP10	-172110
5	31021337	31021615	Distal Intergenic	1004	ENST00000265071.3	CDH6	-172071
3	117862951	117863415	Intron (ENST00000484092.1/ENST00000484092.1, intron 1 of 1)	105374057	ENST00000659069.1	NA	-171946
8	136025925	136026366	Intron (ENST00000650054.1/ENST00000650054.1, intron 2 of 5)	107986980	ENST00000650445.2	NA	-171880
4	155001738	155002052	Distal Intergenic	102724776	ENST00000630664.2	AC097467.2	-171664
2	65604289	65604591	Intron (ENST00000606978.5/ENST00000606978.5, intron 4 of 9)	200734	ENST00000440972.1	SPRED2	-171652
18	28348520	28348833	Distal Intergenic	1000	ENST00000269141.8	CDH2	-171390
3	117310744	117311004	Distal Intergenic	4045	ENST00000474851.1	LSAMP	-171355
6	50542219	50542524	Distal Intergenic	83741	ENST00000008391.3	TFAP2D	-171304
11	92180506	92180976	Distal Intergenic	120114	ENST00000409404.6	FAT3	-171120
3	72617652	72618027	Distal Intergenic	23429	ENST00000477973.3	RYBP	-171031
23	43005887	43006147	Distal Intergenic	101927501	ENST00000440955.1	RP3-326I13.1	-170847
4	124883374	124883645	Distal Intergenic	57182	ENST00000515641.1	ANKRD50	-170642
2	133738982	133739329	Distal Intergenic	344148	ENST00000409213.5	NCKAP5	-170519
13	66654490	66654783	Intron (ENST00000377865.7/5101, intron 3 of 4)	100874064	ENST00000419371.2	PCDH9-AS2	-170386
14	25220499	25220847	Distal Intergenic	29091	ENST00000323944.9	STXBP6	-170202
11	104334500	104334851	Distal Intergenic	80310	ENST00000302251.9	PDGFD	-170121
14	68216634	68217019	Intron (ENST00000479335.5/5890, intron 8 of 11)	5890	ENST00000554183.1	RAD51B	-170118
6	125504020	125504632	Distal Intergenic	643623	ENST00000423208.2	RP1-293L8.2	-169721
11	133113410	133113742	Intron (ENST00000524381.5/4978, intron 1 of 7)	4978	ENST00000374778.4	OPCML	-169642
1	215397760	215398196	Distal Intergenic	51133	ENST00000259154.9	KCTD3	-169108
13	103235409	103235888	Distal Intergenic	6555	ENST00000245312.5	SLC10A2	-168992
23	42947089	42947451	Distal Intergenic	80316	ENST00000378131.4	NA	-168926
21	17269813	17270073	Distal Intergenic	100505929	ENST00000440664.6	LINC01549	-168748
10	123497385	123497841	Intron (ENST00000448347.5/ENST00000448347.5, intron 4 of 4)	2849	ENST00000284674.2	GPR26	-168514
20	48190432	48191635	Distal Intergenic	284749	ENST00000666125.1	LINC00494	-168249
6	105622281	105622986	Exon (ENST00000423489.1/ENST00000423489.1, exon 3 of 6)	5550	ENST00000369110.8	PREP	-168219
13	31571032	31571314	Distal Intergenic	122042	ENST00000298386.7	RXFP2	-168212
6	126950053	126950470	Intron (ENST00000651326.1/ENST00000651326.1, intron 3 of 6)	84870	ENST00000356698.9	RSPO3	-168201
8	136029697	136030098	Intron (ENST00000650054.1/ENST00000650054.1, intron 2 of 5)	107986980	ENST00000650445.2	NA	-168148
6	15077914	15078320	Intron (ENST00000653525.1/ENST00000653525.1, intron 2 of 3)	3720	ENST00000341776.7	JARID2	-167749
6	87869284	87869867	Distal Intergenic	55122	ENST00000257787.6	AKIRIN2	-167051
4	139960595	139960976	Intron (ENST00000509479.6/55534, intron 1 of 4)	101927516	ENST00000509184.1	NA	-167039
13	94002594	94002994	Intron (ENST00000377047.9/10082, intron 3 of 8)	100873973	ENST00000445540.1	NA	-166450
8	64965046	64965433	Distal Intergenic	9420	ENST00000310193.4	CYP7B1	-166309
6	15079191	15079806	Exon (ENST00000653525.1/ENST00000653525.1, exon 2 of 4)	3720	ENST00000341776.7	JARID2	-166263
5	31027722	31028061	Distal Intergenic	1004	ENST00000265071.3	CDH6	-165625
13	94001592	94001852	Intron (ENST00000377047.9/10082, intron 3 of 8)	100873973	ENST00000445540.1	NA	-165448
1	209159767	209160027	Intron (ENST00000665460.1/ENST00000665460.1, intron 1 of 2)	105372897	ENST00000658311.1	RP11-372M18.1	-165365
8	106935493	106935778	Distal Intergenic	137735	ENST00000311955.4	ABRA	-165249
7	67854959	67855222	Distal Intergenic	102723427	ENST00000659217.1	RP11-358M3.1	-165013
18	21996489	21996779	Intron (ENST00000584898.1/ENST00000584898.1, intron 1 of 3)	102723167	ENST00000581072.6	MIR133A1HG	-164950
23	124661881	124662225	Intron (ENST00000371130.7/10178, intron 6 of 30)	10178	ENST00000461429.1	TENM1	-164738
14	27447795	27448152	Intron (ENST00000553392.5/728755, intron 2 of 5)	100505967	ENST00000662039.1	LINC00645	-164425
3	25009519	25009909	Intron (ENST00000455576.1/5915, intron 4 of 5)	5915	ENST00000383772.8	RARB	-164423
8	36619977	36620260	Intron (ENST00000656455.1/ENST00000656455.1, intron 4 of 5)	157855	ENST00000523973.5	KCNU1	-164064
14	33395880	33396147	Intron (ENST00000551634.5/64067, intron 3 of 10)	64067	ENST00000552696.1	NPAS3	-164038
10	82396913	82397219	Intron (ENST00000372141.7/10718, intron 2 of 8)	101929590	ENST00000505481.1	NA	-163993
11	99392769	99393029	Intron (ENST00000524871.6/53942, intron 2 of 24)	53942	ENST00000418526.6	CNTN5	-163110
15	37758466	37758847	Distal Intergenic	145942	ENST00000560841.5	TMCO5A	-163092
3	148534436	148534773	Intron (ENST00000648979.1/ENST00000648979.1, intron 1 of 5)	185	ENST00000497524.5	AGTR1	-163011
5	103725631	103725973	Distal Intergenic	83594	ENST00000508889.1	NUDT12	-162841
7	88469728	88470005	Intron (ENST00000663862.1/ENST00000663862.1, intron 1 of 4)	79689	ENST00000380079.8	STEAP4	-162837
8	136035231	136035666	Intron (ENST00000650054.1/ENST00000650054.1, intron 2 of 5)	107986980	ENST00000650445.2	NA	-162580
3	25011507	25011785	Intron (ENST00000455576.1/5915, intron 4 of 5)	5915	ENST00000383772.8	RARB	-162547
11	23022904	23023520	Distal Intergenic	100500938	ENST00000532798.3	CCDC179	-162430
5	83883194	83883564	Distal Intergenic	1404	ENST00000274341.9	HAPLN1	-162339
20	18992426	18992760	Distal Intergenic	100128496	ENST00000623418.1	NA	-162273
23	65196942	65197320	Distal Intergenic	55906	ENST00000337990.2	ZC4H2	-162229
13	69047339	69047716	Distal Intergenic	338862	ENST00000629293.1	LINC00550	-162014
5	114830316	114830578	Distal Intergenic	101927078	ENST00000514115.6	NA	-161906
23	25177618	25178233	Distal Intergenic	170302	ENST00000379044.5	ARX	-161653
4	124873917	124874201	Distal Intergenic	57182	ENST00000515641.1	ANKRD50	-161185
3	193079036	193079319	Distal Intergenic	151963	ENST00000392452.3	MB21D2	-161180
3	193079942	193080203	Distal Intergenic	57110	ENST00000650797.1	HRASLS	-160925
5	116923011	116923416	Distal Intergenic	102467223	ENST00000504419.1	NA	-160802
18	56352016	56352367	Distal Intergenic	642484	ENST00000382897.2	NA	-160754
9	99537633	99538047	Intron (ENST00000671436.1/ENST00000671436.1, intron 2 of 3)	100996569	ENST00000605043.1	NAMA	-160393
6	62446499	62446953	Distal Intergenic	202559	ENST00000281156.5	KHDRBS2	-160274
1	112235809	112236079	Intron (ENST00000427290.1/ENST00000427290.1, intron 1 of 1)	55917	ENST00000271277.11	CTTNBP2NL	-160135
2	76825655	76825920	Intron (ENST00000409911.5/80059, intron 2 of 2)	101927907	ENST00000445178.1	AC079117.1	-160045
20	40868472	40868805	Distal Intergenic	7150	ENST00000361337.3	TOP1	-160017
5	121691384	121691909	Distal Intergenic	94033	ENST00000321339.3	FTMT	-159973
3	60240540	60240927	Intron (ENST00000492590.6/2272, intron 5 of 9)	2272	ENST00000466788.1	FHIT	-159700
9	70574199	70574595	Intron (ENST00000377110.7/80036, intron 21 of 24)	687	ENST00000377126.3	KLF9	-159575
3	117298902	117299210	Distal Intergenic	4045	ENST00000474851.1	LSAMP	-159513
18	21991023	21991518	Intron (ENST00000584898.1/ENST00000584898.1, intron 1 of 3)	102723167	ENST00000581072.6	MIR133A1HG	-159484
4	18181146	18181406	Distal Intergenic	254251	ENST00000635767.1	LCORL	-159270
8	31479707	31479986	Distal Intergenic	3084	ENST00000519301.6	NRG1	-159236
8	126130865	126131154	Intron (ENST00000651482.1/100130231, intron 1 of 3)	100130231	ENST00000652311.1	LINC00861	-158754
3	76151969	76152448	Intron (ENST00000487694.7/6092, intron 2 of 26)	6092	ENST00000475034.1	ROBO2	-158648
3	94221847	94222190	Distal Intergenic	200895	ENST00000496983.1	DHFR2	-158458
14	33401309	33401771	Intron (ENST00000551634.5/64067, intron 3 of 10)	64067	ENST00000552696.1	NPAS3	-158414
23	42082057	42082463	Distal Intergenic	8573	ENST00000378154.2	CASK	-158412
6	156617332	156617617	Distal Intergenic	57492	ENST00000346085.10	ARID1B	-158403
6	15970452	15970894	Distal Intergenic	29116	ENST00000356840.8	MYLIP	-158192
23	25174146	25174502	Distal Intergenic	170302	ENST00000379044.5	ARX	-158181
5	158017324	158017877	Distal Intergenic	9685	ENST00000411809.6	CLINT1	-158149
7	121714518	121715154	Distal Intergenic	5803	ENST00000651065.1	PTPRZ1	-157935
2	129431343	129431816	Distal Intergenic	151121	ENST00000375987.3	AC079586.1	-157495
2	221731526	221732050	Distal Intergenic	2043	ENST00000409938.5	EPHA4	-157324
9	38226452	38226854	Distal Intergenic	6461	ENST00000377707.4	SHB	-157225
18	64417111	64417440	Intron (ENST00000589376.1/284294, intron 8 of 9)	400654	ENST00000588074.1	LINC01538	-157056
13	66463130	66463390	Intron (ENST00000377865.7/5101, intron 4 of 4)	5101	ENST00000617020.1	PCDH9	-156821
2	176794500	176794824	Intron (ENST00000652227.1/102724224, intron 5 of 5)	375295	ENST00000295549.9	NA	-156569
1	14767249	14767687	Intron (ENST00000636203.1/23254, intron 3 of 16)	23254	ENST00000361144.9	KAZN	-156443
11	116482683	116482981	Distal Intergenic	101929011	ENST00000444123.5	AP000770.1	-156441
2	180535403	180535670	Distal Intergenic	101669767	ENST00000629145.1	SCHLAP1	-156434
6	125517639	125518049	Distal Intergenic	643623	ENST00000423208.2	RP1-293L8.2	-156304
3	152087064	152087549	Distal Intergenic	4154	ENST00000477171.1	MBNL1	-156279
5	53323902	53324353	Intron (ENST00000648942.1/ENST00000648942.1, intron 1 of 4)	10468	ENST00000396947.7	FST	-156273
21	15222089	15222437	Distal Intergenic	8204	ENST00000637630.1	NRIP1	-156153
5	68034035	68034419	Distal Intergenic	102467655	ENST00000520762.1	RP11-404L6.2	-155457
16	55167751	55168317	Distal Intergenic	79190	ENST00000290552.7	IRX6	-155443
2	103139819	103140467	Intron (ENST00000422683.1/ENST00000422683.1, intron 2 of 3)	105373519	ENST00000431897.1	AC108051.1	-155390
11	104319640	104319957	Distal Intergenic	80310	ENST00000302251.9	PDGFD	-155261
4	21139271	21139708	Intron (ENST00000382152.7/80333, intron 1 of 8)	80333	ENST00000382149.9	KCNIP4	-155230
1	80380654	80380941	Distal Intergenic	101927412	ENST00000418041.5	RP5-887A10.1	-154814
5	161093379	161093737	Distal Intergenic	285629	ENST00000518301.1	RP11-109J4.1	-154753
12	75666223	75666700	Intron (ENST00000651075.1/ENST00000651075.1, intron 2 of 5)	11103	ENST00000550898.1	KRR1	-154587
4	11214327	11214682	Distal Intergenic	693157	ENST00000384983.1	MIR572	-154145
16	62190617	62190878	Distal Intergenic	1006	ENST00000584506.1	CDH8	-153582
14	94923688	94924171	Distal Intergenic	145258	ENST00000238558.4	GSC	-153458
11	92198321	92198671	Distal Intergenic	120114	ENST00000409404.6	FAT3	-153425
9	105091185	105091688	Intron (ENST00000666856.1/ENST00000666856.1, intron 7 of 7)	23446	ENST00000374723.5	SLC44A1	-152934
8	36631178	36631646	Intron (ENST00000656455.1/ENST00000656455.1, intron 4 of 5)	157855	ENST00000523973.5	KCNU1	-152678
20	39851708	39852035	Distal Intergenic	100505663	ENST00000669808.1	LINC01370	-152181
4	151912897	151913181	Intron (ENST00000510416.2/ENST00000510416.2, intron 1 of 2)	5188	ENST00000263985.11	GATB	-151890
6	86785502	86785917	Distal Intergenic	3354	ENST00000305344.7	HTR1E	-151611
8	76254819	76255230	Intron (ENST00000668249.1/ENST00000668249.1, intron 2 of 2)	101926978	ENST00000518732.1	LINC01111	-151424
2	187000552	187000990	Distal Intergenic	151112	ENST00000419862.1	ZSWIM2	-151344
6	48219954	48220250	Distal Intergenic	442213	ENST00000339488.8	PTCHD4	-151265
7	86492641	86492901	Distal Intergenic	2913	ENST00000361669.6	GRM3	-151013
7	71961490	71961931	Intron (ENST00000329008.9/83698, intron 4 of 5)	83698	ENST00000405452.3	CALN1	-150995
12	90129652	90130103	Distal Intergenic	105369893	ENST00000549313.1	NA	-150791
23	114209803	114210184	Distal Intergenic	105463123	ENST00000468762.3	XACT	-150682
23	6685475	6685936	Intron (ENST00000438499.1/ENST00000438499.1, intron 2 of 2)	51481	ENST00000398729.1	VCX3A	-150357
2	67548311	67548615	Distal Intergenic	644838	ENST00000652561.2	AC078941.1	-150331
13	31588960	31589315	Distal Intergenic	122042	ENST00000298386.7	RXFP2	-150211
8	24698828	24699206	Intron (ENST00000519689.1/101929294, intron 2 of 4)	101929294	ENST00000523578.5	NA	-150210
12	59446083	59446539	Distal Intergenic	9194	ENST00000547379.6	SLC16A7	-149490
9	131889425	131889819	Intron (ENST00000651950.1/9442, intron 5 of 8)	2889	ENST00000372195.5	RAPGEF1	-149351
5	108531327	108531728	Distal Intergenic	64839	ENST00000542267.5	FBXL17	-149229
18	21980730	21981210	Exon (ENST00000584898.1/ENST00000584898.1, exon 1 of 4)	102723167	ENST00000581072.6	MIR133A1HG	-149191
9	79347442	79347702	Distal Intergenic	101927450	ENST00000650036.1	RP11-165H23.1	-149128
7	24135104	24135387	Distal Intergenic	4852	ENST00000407573.5	NPY	-148801
2	126507412	126507709	Distal Intergenic	2995	ENST00000484700.2	GYPC	-148424
10	115760871	115761196	Intron (ENST00000355044.8/26033, intron 27 of 28)	26033	ENST00000449616.2	ATRNL1	-148155
1	90509189	90509618	Distal Intergenic	109616984	ENST00000362796.2	NA	-148132
13	61575882	61576337	Distal Intergenic	101926951	ENST00000472649.2	RP11-432J3.4	-147936
5	86469876	86470141	Distal Intergenic	1350	ENST00000511472.5	COX7C	-147787
8	29498297	29498636	Distal Intergenic	1846	ENST00000240100.7	DUSP4	-147613
17	74055736	74055996	Intron (ENST00000581028.5/ENST00000581028.5, intron 3 of 3)	6169	ENST00000439590.6	RPL38	-147586
2	136617726	136618002	Distal Intergenic	80731	ENST00000472720.5	THSD7B	-147543
7	126681417	126681800	Intron (ENST00000339582.6/2918, intron 7 of 10)	2918	ENST00000444921.3	GRM8	-147512
20	14143350	14143934	Intron (ENST00000217246.8/140733, intron 3 of 16)	80343	ENST00000473203.1	SEL1L2	-146907
13	69960063	69960393	Intron (ENST00000545028.2/57626, intron 2 of 9)	6315	ENST00000414504.6	NA	-146820
9	70561179	70561531	Intron (ENST00000377110.7/80036, intron 21 of 24)	687	ENST00000377126.3	KLF9	-146555
23	36586184	36586444	Distal Intergenic	101928627	ENST00000455438.2	RP11-87M18.2	-145892
2	147698245	147698657	Distal Intergenic	92	ENST00000487959.5	ACVR2A	-145860
3	72592176	72592537	Distal Intergenic	23429	ENST00000477973.3	RYBP	-145555
6	126972861	126973212	Intron (ENST00000651326.1/ENST00000651326.1, intron 3 of 6)	84870	ENST00000356698.9	RSPO3	-145459
5	53335110	53335435	Distal Intergenic	10468	ENST00000396947.7	FST	-145191
5	42277898	42278348	Distal Intergenic	2690	ENST00000230882.9	GHR	-145091
17	71347226	71347668	Distal Intergenic	101928165	ENST00000662323.1	CASC17	-145023
13	107675979	107676262	Intron (ENST00000375915.4/728215, intron 1 of 2)	100302286	ENST00000408723.1	MIR1267	-144731
5	156181814	156182102	Intron (ENST00000517913.5/6444, intron 3 of 9)	6444	ENST00000435422.7	SGCD	-144644
21	15210321	15210581	Distal Intergenic	8204	ENST00000637630.1	NRIP1	-144385
1	184242312	184242827	Distal Intergenic	81563	ENST00000235307.7	C1orf21	-144202
5	35374615	35374977	Distal Intergenic	5618	ENST00000618457.5	PRLR	-144128
3	72590690	72591193	Distal Intergenic	23429	ENST00000477973.3	RYBP	-144069
3	39664716	39665024	Distal Intergenic	25924	ENST00000444716.5	MYRIP	-143890
9	118596426	118596736	Distal Intergenic	111216287	ENST00000456032.1	NA	-143827
6	155599655	155599977	Distal Intergenic	50508	ENST00000159060.3	NOX3	-143816
8	49765600	49765990	Distal Intergenic	54212	ENST00000518864.5	SNTG1	-143799
7	138316450	138316714	Distal Intergenic	8805	ENST00000343526.9	TRIM24	-143545
6	153866718	153866993	Distal Intergenic	4988	ENST00000520282.5	OPRM1	-143503
23	43511191	43511629	Distal Intergenic	4128	ENST00000542639.5	MAOA	-143278
7	33760998	33761356	Intron (ENST00000672453.1/27241, intron 20 of 22)	168667	ENST00000436222.6	BMPER	-142952
13	72009866	72010126	Distal Intergenic	1602	ENST00000613252.5	DACH1	-142662
18	8959739	8960069	Distal Intergenic	4729	ENST00000577703.1	NDUFV2	-142561
11	24354315	24354575	Distal Intergenic	338645	ENST00000531187.5	LUZP2	-142395
6	23983704	23984046	Distal Intergenic	140767	ENST00000378478.5	NRSN1	-142140
6	105851089	105851472	Intron (ENST00000644129.1/ENST00000644129.1, intron 2 of 3)	639	ENST00000652320.1	PRDM1	-141991
12	4015383	4015904	Intron (ENST00000669712.1/ENST00000669712.1, intron 2 of 3)	57097	ENST00000447133.7	PARP11	-141935
11	87861316	87861707	Intron (ENST00000649399.1/ENST00000649399.1, intron 3 of 3)	105369423	ENST00000532606.1	RP11-720D4.3	-141905
9	28437068	28437473	Intron (ENST00000379992.6/158038, intron 2 of 5)	158038	ENST00000493941.1	LINGO2	-141737
8	33741397	33741763	Intron (ENST00000523063.5/ENST00000523063.5, intron 2 of 5)	78986	ENST00000256261.9	DUSP26	-141374
18	8960664	8961257	Distal Intergenic	4729	ENST00000577703.1	NDUFV2	-141373
11	100545997	100546360	Distal Intergenic	143872	ENST00000298815.13	ARHGAP42	-140928
10	81733722	81734336	Distal Intergenic	10718	ENST00000372141.7	NRG3	-140858
2	36214573	36214938	Distal Intergenic	51232	ENST00000280527.7	CRIM1	-140840
7	33763267	33763639	Intron (ENST00000672453.1/27241, intron 20 of 22)	168667	ENST00000436222.6	BMPER	-140669
9	29028792	29029267	Distal Intergenic	100126316	ENST00000401120.3	MIR873	-139837
4	164613920	164614323	Distal Intergenic	100505989	ENST00000515485.5	NA	-139741
14	79059996	79060364	Intron (ENST00000634499.1/9369, intron 14 of 19)	105370586	ENST00000555291.1	RP11-588P7.1	-139618
10	64685856	64686116	Intron (ENST00000654191.1/ENST00000654191.1, intron 4 of 5)	305	ENST00000404883.2	NA	-139456
4	43877022	43877282	Intron (ENST00000655512.1/ENST00000655512.1, intron 3 of 4)	100506827	ENST00000655776.1	LVCAT1	-139418
10	8407425	8408223	Intron (ENST00000413286.1/ENST00000413286.1, intron 2 of 3)	100507143	ENST00000657469.1	LINC00708	-139083
10	66786760	66787136	Intron (ENST00000433211.7/29119, intron 7 of 17)	347731	ENST00000361320.5	LRRTM3	-138900
2	192610601	192610992	Distal Intergenic	64002	ENST00000454040.5	PCGEM1	-138853
6	90725860	90726191	Distal Intergenic	6885	ENST00000369329.8	MAP3K7	-138788
3	28726848	28727129	Intron (ENST00000635992.1/152098, intron 6 of 13)	27303	ENST00000637842.1	RBMS3	-138095
1	4273652	4273997	Distal Intergenic	284661	ENST00000635002.1	RP5-1166F10.1	-138030
3	61423129	61423687	Distal Intergenic	5793	ENST00000495879.1	PTPRG	-137882
23	44706003	44706263	Distal Intergenic	63904	ENST00000339042.6	DUSP21	-137758
2	49292283	49292594	Intron (ENST00000634588.1/ENST00000634588.1, intron 2 of 4)	2492	ENST00000406846.6	FSHR	-137746
5	15009522	15009811	Distal Intergenic	56172	ENST00000284268.8	ANKH	-137744
12	89157414	89157818	Intron (ENST00000549278.2/728084, intron 1 of 6)	728084	ENST00000500381.2	NA	-137735
7	159282484	159282744	Distal Intergenic	7434	ENST00000262178.7	VIPR2	-137617
2	204407776	204408044	Distal Intergenic	117583	ENST00000406610.7	PARD3B	-137431
16	74029053	74029348	Intron (ENST00000641127.1/101928035, intron 2 of 3)	463	ENST00000641206.2	ZFHX3	-137182
6	6970318	6970615	Distal Intergenic	6239	ENST00000379933.7	RREB1	-136982
5	4636275	4636535	Intron (ENST00000507435.1/ENST00000507435.1, intron 3 of 5)	101929153	ENST00000503757.1	CTD-2161F6.3	-136946
5	97320037	97320297	Intron (ENST00000504578.2/ENST00000504578.2, intron 5 of 6)	55781	ENST00000283109.8	RIOK2	-136790
20	19620512	19620873	Intron (ENST00000328041.11/57419, intron 6 of 16)	54453	ENST00000432334.2	RIN2	-136733
4	116162087	116162417	Intron (ENST00000508414.5/ENST00000508414.5, intron 2 of 2)	100302290	ENST00000604093.2	MTRNR2L13	-136459
23	148363867	148364246	Distal Intergenic	2334	ENST00000370460.7	AFF2	-136371
13	26897053	26897581	Distal Intergenic	2835	ENST00000405846.5	GPR12	-136267
2	187701688	187702014	Distal Intergenic	7035	ENST00000421427.5	TFPI	-135928
6	6971427	6971722	Distal Intergenic	6239	ENST00000379933.7	RREB1	-135875
14	56352397	56352684	Intron (ENST00000560924.2/ENST00000560924.2, intron 5 of 6)	54916	ENST00000556810.5	TMEM260	-135670
4	85339259	85339536	Distal Intergenic	83478	ENST00000395184.6	ARHGAP24	-135614
10	8403920	8404337	Intron (ENST00000413286.1/ENST00000413286.1, intron 2 of 3)	100507143	ENST00000657469.1	LINC00708	-135578
13	97817842	97818198	Distal Intergenic	3843	ENST00000482642.1	IPO5	-135460
2	41724512	41724876	Exon (ENST00000660664.1/ENST00000660664.1, exon 2 of 3)	388942	ENST00000653206.1	AC104654.1	-135279
14	85250294	85250898	Distal Intergenic	105370605	ENST00000554753.2	CTD-2128A3.3	-135029
11	79575764	79576132	Distal Intergenic	26011	ENST00000278550.12	TENM4	-134734
4	101014795	101015055	Distal Intergenic	51705	ENST00000510657.1	EMCN	-134669
16	55188852	55189150	Distal Intergenic	79190	ENST00000290552.7	IRX6	-134610
18	56325697	56326053	Distal Intergenic	642484	ENST00000382897.2	NA	-134435
5	51104581	51104841	Distal Intergenic	100287592	ENST00000506534.2	CTD-2089N3.2	-134414
3	152109099	152109461	Distal Intergenic	4154	ENST00000477171.1	MBNL1	-134367
13	61562218	61562614	Distal Intergenic	101926951	ENST00000472649.2	RP11-432J3.4	-134272
5	25053270	25053568	Distal Intergenic	105374693	ENST00000642022.1	NA	-134232
13	81361020	81361280	Distal Intergenic	100861546	ENST00000567258.1	LINC00564	-134037
15	60840296	60840813	Intron (ENST00000335670.11/6095, intron 1 of 10)	6095	ENST00000560004.5	RORA	-133944
20	43323689	43323967	Distal Intergenic	11122	ENST00000373201.5	PTPRT	-133719
5	89284600	89285089	Intron (ENST00000512585.5/101929423, intron 5 of 5)	101929423	ENST00000508742.1	MEF2C-AS1	-133718
4	28685298	28685976	Distal Intergenic	100422937	ENST00000636486.1	MIR4275	-133606
1	177566481	177566925	Intron (ENST00000663166.1/ENST00000663166.1, intron 3 of 4)	101928778	ENST00000427173.1	RP11-63B19.1	-133599
13	88360712	88361233	Distal Intergenic	100874168	ENST00000658219.1	NA	-133556
5	66343358	66343927	Intron (ENST00000665668.1/ENST00000665668.1, intron 3 of 4)	101928741	ENST00000509924.3	NA	-133465
2	240277972	240278260	Distal Intergenic	150677	ENST00000391989.6	OTOS	-133410
6	137352792	137353211	Distal Intergenic	3459	ENST00000478333.1	IFNGR1	-133343
3	102301506	102301842	Intron (ENST00000491959.5/131368, intron 4 of 17)	131368	ENST00000306176.5	ZPLD1	-133173
16	77057313	77057669	Distal Intergenic	22879	ENST00000569610.5	MON1B	-133166
14	104446229	104446621	Distal Intergenic	400258	ENST00000557649.5	C14orf180	-133063
16	22680649	22681102	Distal Intergenic	9956	ENST00000261374.4	HS3ST2	-133060
7	118007139	118007524	Distal Intergenic	83992	ENST00000412853.1	CTTNBP2	-133000
4	151957064	151957462	Exon (ENST00000664690.1/ENST00000664690.1, exon 2 of 2)	100996286	ENST00000651553.1	RP11-18H21.1	-132997
16	80407257	80407861	Intron (ENST00000668341.1/102724084, intron 2 of 5)	83657	ENST00000562982.5	DYNLRB2	-132873
5	118149322	118149777	Intron (ENST00000661774.1/102467224, intron 2 of 2)	100505811	ENST00000503877.1	HNCAT21	-132798
4	114466169	114466535	Distal Intergenic	7368	ENST00000507710.1	UGT8	-132235
23	114451445	114451846	Distal Intergenic	3358	ENST00000371951.5	HTR2C	-132232
[truncated: 15,831 more rows]

## Sheet: HepG2
Peak enrichment regions identified from HNF4A ChIP-Seq (this paper) in HepG2 cells
[truncated: 2,789 more rows]

[truncated: 6 more sheets: HepG2 ab41898, Odom Islets Common, DeLaForest Hep Common, ENCODE HepG2 Common, ENCODE HepG2 Expanded Common, Odom Hep Expanded Common]
