# Supplementary material for: HNF4A and HNF1A exhibit tissue specific target gene regulation in pancreatic beta cells and hepatocytes
Source: Nat Commun. 2024 Jun 22;15:4288. doi: 10.1038/s41467-024-48647-w (PMC11193738; doi:10.1038/s41467-024-48647-w)
Supplement: Supplementary file 5 — Supplementary Data 2 [file 41467_2024_48647_MOESM5_ESM.xlsx]

## Sheet: D20 EP
Peak enrichment regions identified from HNF1A ChIP-Seq (this paper) in day 20 endocrine progenitors
Chromosome no.	Start position	End position	Annotation	Gene ID	Transcript ID	Gene Symbol	Distance to TSS
14	16093125	16093637	Distal Intergenic	440153	ENST00000550708.1	OR11H12	-2507408
11	97946247	97946540	Intron (ENST00000667368.1/ENST00000667368.1, intron 1 of 5)	53942	ENST00000524871.6	CNTN5	-1074409
4	18954486	18954783	Distal Intergenic	254251	ENST00000635767.1	LCORL	-932610
16	62949356	62949649	Distal Intergenic	1006	ENST00000584506.1	CDH8	-912321
3	34771287	34771732	Distal Intergenic	10777	ENST00000450234.5	ARPP21	-867213
13	56273804	56274134	Distal Intergenic	729250	ENST00000377931.1	PRR20E	-866784
5	92225803	92226096	Intron (ENST00000507217.5/ENST00000507217.5, intron 2 of 3)	57561	ENST00000265138.4	ARRDC3	-842486
6	67233973	67234344	Distal Intergenic	102723883	ENST00000449928.1	RP11-542F9.1	-821007
4	62952689	62953016	Distal Intergenic	101927186	ENST00000509461.5	NA	-787135
4	51107159	51107738	Distal Intergenic	23142	ENST00000509376.5	DCUN1D4	-735262
3	5916302	5916625	Distal Intergenic	100616334	ENST00000577799.1	MIR4790	-666047
7	145475911	145476255	Distal Intergenic	27010	ENST00000552881.1	TPK1	-639516
9	29520585	29520878	Distal Intergenic	100126316	ENST00000401120.3	MIR873	-631630
3	166453355	166453685	Distal Intergenic	590	ENST00000497011.5	BCHE	-615893
4	34898558	34899040	Distal Intergenic	105374394	ENST00000658479.1	NA	-563207
4	131199113	131199406	Distal Intergenic	101927305	ENST00000657220.1	NA	-528181
13	86387563	86387881	Distal Intergenic	106144533	ENST00000609962.2	NA	-521705
1	80019322	80019675	Intron (ENST00000644002.1/ENST00000644002.1, intron 2 of 2)	101927412	ENST00000418041.5	RP5-887A10.1	-516080
2	146081095	146081523	Distal Intergenic	728773	ENST00000471997.1	NA	-505983
8	113930729	113931158	Distal Intergenic	114788	ENST00000497026.5	CSMD3	-493790
2	57425054	57425360	Distal Intergenic	7444	ENST00000648897.1	VRK2	-482269
8	36325537	36325830	Distal Intergenic	157855	ENST00000523973.5	KCNU1	-458494
9	118285317	118285660	Distal Intergenic	111216287	ENST00000456032.1	NA	-454903
12	87291503	87291796	Distal Intergenic	25834	ENST00000550014.1	MGAT4C	-452505
18	43715084	43715377	Distal Intergenic	6860	ENST00000585604.1	SYT4	-437585
4	115543292	115543625	Distal Intergenic	64579	ENST00000613194.4	NDST4	-429416
1	102420495	102420893	Distal Intergenic	118427	ENST00000370103.8	OLFM3	-423465
2	51949681	51950042	Intron (ENST00000440698.1/730100, intron 7 of 10)	105374596	ENST00000435357.2	NA	-420560
2	146182747	146183089	Distal Intergenic	728773	ENST00000471997.1	NA	-404417
22	34320578	34320875	Distal Intergenic	9215	ENST00000413114.5	LARGE1	-397737
2	49533812	49534105	Distal Intergenic	2492	ENST00000406846.6	FSHR	-379275
6	92068982	92069364	Intron (ENST00000647772.1/ENST00000647772.1, intron 1 of 4)	101929083	ENST00000437768.1	NA	-378554
8	34407134	34407550	Distal Intergenic	103689844	ENST00000519189.2	NA	-376478
3	21031219	21031700	Intron (ENST00000634837.1/ENST00000634837.1, intron 3 of 7)	391518	ENST00000475503.1	NA	-374037
2	35105278	35105586	Intron (ENST00000453451.5/ENST00000453451.5, intron 2 of 5)	100616475	ENST00000584780.1	MIR548AD	-365819
15	93445163	93445542	Intron (ENST00000667030.1/ENST00000667030.1, intron 2 of 8)	56963	ENST00000329082.11	RGMA	-355959
18	29966725	29967125	Distal Intergenic	100302131	ENST00000635955.1	MIR302F	-331785
4	115971637	115971959	Intron (ENST00000508414.5/ENST00000508414.5, intron 2 of 2)	100302290	ENST00000604093.2	MTRNR2L13	-326917
4	162487843	162488186	Distal Intergenic	56884	ENST00000427802.2	FSTL5	-323839
4	65336491	65336787	Intron (ENST00000273854.7/2044, intron 15 of 17)	401134	ENST00000509932.2	RP11-707A18.1	-312006
3	80455120	80455499	Distal Intergenic	105377175	ENST00000667434.1	NA	-309363
1	106336213	106336506	Distal Intergenic	105378884	ENST00000635636.1	NA	-307936
3	163653635	163653938	Distal Intergenic	647107	ENST00000489012.5	LINC01192	-292072
13	86097894	86098261	Intron (ENST00000445967.1/ENST00000445967.1, intron 2 of 2)	84189	ENST00000643778.1	SLITRK6	-291211
2	78580439	78580779	Distal Intergenic	101927967	ENST00000667782.1	NA	-289970
18	1696787	1697080	Intron (ENST00000668980.1/ENST00000668980.1, intron 3 of 3)	56651	ENST00000669153.1	NA	-289543
12	72870922	72871226	Distal Intergenic	101928137	ENST00000550723.1	RP11-314D7.2	-287964
3	103804961	103805254	Distal Intergenic	100616336	ENST00000584917.1	MIR548AB	-280845
11	98740661	98740954	Distal Intergenic	53942	ENST00000524871.6	CNTN5	-279995
18	68094560	68094920	Distal Intergenic	101927430	ENST00000580659.1	RP11-638L3.3	-279738
4	167817105	167817414	Distal Intergenic	11199	ENST00000359299.8	ANXA10	-275123
4	34610352	34610696	Distal Intergenic	105374394	ENST00000658479.1	NA	-275001
10	53037442	53037736	Distal Intergenic	4153	ENST00000373968.3	MBL2	-265742
14	27346606	27346899	Intron (ENST00000553392.5/728755, intron 2 of 5)	100505967	ENST00000662039.1	LINC00645	-265678
3	96102979	96103288	Distal Intergenic	102465864	ENST00000615894.1	MIR8060	-256676
8	83935860	83936162	Intron (ENST00000523678.1/ENST00000523678.1, intron 1 of 3)	138046	ENST00000522613.5	RALYL	-246625
8	82667510	82667832	Intron (ENST00000663058.1/101927141, intron 6 of 7)	101927141	ENST00000524359.1	CTD-2272D18.1	-244272
8	83162328	83162625	Distal Intergenic	103352670	ENST00000522365.1	LINC01419	-241133
6	78626920	78627288	Distal Intergenic	134728	ENST00000369940.7	IRAK1BP1	-240263
7	110197521	110197961	Intron (ENST00000667232.1/ENST00000667232.1, intron 5 of 7)	442720	ENST00000433048.1	EIF3IP1	-237337
3	192002291	192002587	Distal Intergenic	100873986	ENST00000530635.1	FGF12-AS1	-235450
3	80531040	80531358	Distal Intergenic	105377175	ENST00000667434.1	NA	-233504
2	40842143	40842506	Distal Intergenic	6546	ENST00000405269.5	SLC8A1	-231090
13	86031611	86032007	Distal Intergenic	84189	ENST00000643778.1	SLITRK6	-224928
10	57526969	57527319	Distal Intergenic	100500834	ENST00000583084.1	MIR3924	-222410
8	62756723	62757016	Intron (ENST00000519049.5/286183, intron 5 of 7)	643763	ENST00000622794.1	UG0898H09	-220845
1	80318533	80318826	Distal Intergenic	101927412	ENST00000418041.5	RP5-887A10.1	-216929
3	166051265	166051582	Distal Intergenic	590	ENST00000497011.5	BCHE	-213803
20	55195099	55195392	Distal Intergenic	102723578	ENST00000627529.2	LINC01440	-213506
4	148656390	148656826	Intron (ENST00000661928.1/ENST00000661928.1, intron 2 of 3)	4306	ENST00000344721.8	NR3C2	-211692
16	7121372	7121950	Intron (ENST00000641259.1/54715, intron 7 of 19)	54715	ENST00000436368.6	RBFOX1	-210800
10	55834690	55835094	Distal Intergenic	65217	ENST00000613346.4	PCDH15	-206748
5	82635680	82636028	Distal Intergenic	100616297	ENST00000636444.1	MIR3977	-204127
4	159978867	159979168	Distal Intergenic	109729132	ENST00000513718.2	NA	-201039
5	23242933	23243229	Distal Intergenic	56979	ENST00000635252.1	PRDM9	-200357
4	92624975	92625302	Intron (ENST00000282020.9/2895, intron 2 of 15)	2895	ENST00000515744.5	GRID2	-197647
1	68692796	68693089	Intron (ENST00000643361.1/ENST00000643361.1, intron 1 of 6)	55635	ENST00000370966.9	DEPDC1	-195575
5	28616170	28616479	Intron (ENST00000658670.1/ENST00000658670.1, intron 1 of 2)	101929660	ENST00000658190.1	NA	-192852
10	66733938	66734231	Intron (ENST00000433211.7/29119, intron 9 of 17)	347731	ENST00000361320.5	LRRTM3	-191805
2	126309580	126309873	Intron (ENST00000419223.2/ENST00000419223.2, intron 1 of 2)	105373600	ENST00000659902.1	NA	-191557
3	164361940	164362268	Distal Intergenic	100302148	ENST00000408324.1	MIR1263	-190384
10	85798472	85798778	Intron (ENST00000327946.12/2894, intron 8 of 15)	2894	ENST00000552278.2	GRID1	-185339
5	53295920	53296290	Distal Intergenic	10468	ENST00000396947.7	FST	-184336
4	46656065	46656386	Distal Intergenic	2555	ENST00000510861.5	GABRA2	-180835
18	65570249	65570704	Distal Intergenic	1005	ENST00000323011.7	CDH7	-179548
10	54980629	54980922	Intron (ENST00000613346.4/65217, intron 3 of 5)	65217	ENST00000320301.10	PCDH15	-179338
2	180183482	180183775	Distal Intergenic	57703	ENST00000410053.8	CWC22	-176185
2	76810395	76810688	Intron (ENST00000409911.5/80059, intron 2 of 2)	101927907	ENST00000445178.1	AC079117.1	-175277
2	67572126	67572426	Intron (ENST00000433065.1/ENST00000433065.1, intron 5 of 5)	644838	ENST00000652561.2	AC078941.1	-174146
10	23869751	23870062	Intron (ENST00000376462.5/56243, intron 1 of 18)	56243	ENST00000636305.1	KIAA1217	-172069
3	85998360	85998684	Intron (ENST00000383699.7/253559, intron 8 of 9)	100874037	ENST00000467225.1	CADM2-AS2	-170310
5	31027718	31028099	Distal Intergenic	1004	ENST00000265071.3	CDH6	-165587
14	28009704	28010031	Distal Intergenic	728755	ENST00000555797.1	NA	-164418
3	193078045	193078338	Distal Intergenic	151963	ENST00000392452.3	MB21D2	-160189
7	121714535	121714909	Distal Intergenic	5803	ENST00000651065.1	PTPRZ1	-158180
1	105775545	105775896	Distal Intergenic	101928476	ENST00000654698.1	RP11-251P6.1	-156554
4	34491377	34491670	Distal Intergenic	105374394	ENST00000658479.1	NA	-156026
2	187004604	187004898	Intron (ENST00000453517.5/ENST00000453517.5, intron 1 of 3)	151112	ENST00000419862.1	ZSWIM2	-155396
7	54175209	54175509	Distal Intergenic	102723605	ENST00000669718.1	LINC01445	-155161
5	114820857	114821249	Distal Intergenic	101927078	ENST00000514115.6	NA	-152447
3	78194486	78194916	Distal Intergenic	105377172	ENST00000465795.1	NA	-147692
5	128798532	128798854	Intron (ENST00000508645.5/28965, intron 1 of 6)	2201	ENST00000508053.5	FBN2	-139347
5	118835079	118835388	Downstream (<1kb)	100302285	ENST00000636449.1	PTMA	-139198
4	58673236	58673560	Distal Intergenic	105377671	ENST00000509824.1	RP11-577G20.1	-136908
7	88929844	88930150	Intron (ENST00000333190.5/219578, intron 1 of 3)	219557	ENST00000297203.3	C7orf62	-134107
13	81360595	81360932	Distal Intergenic	100861546	ENST00000567258.1	LINC00564	-133612
10	52601557	52601998	Intron (ENST00000647908.1/101928687, intron 2 of 6)	101928687	ENST00000422763.1	LINC01468	-131024
6	125545379	125545678	Distal Intergenic	643623	ENST00000423208.2	RP1-293L8.2	-128675
2	180566152	180566445	Distal Intergenic	101669767	ENST00000629145.1	SCHLAP1	-125659
7	115705716	115706111	Distal Intergenic	109623459	ENST00000365507.1	NA	-124274
8	78396715	78397042	Intron (ENST00000669183.1/ENST00000669183.1, intron 2 of 3)	5569	ENST00000396418.7	PKIA	-119298
4	120185730	120186078	Intron (ENST00000504106.5/ENST00000504106.5, intron 3 of 5)	4085	ENST00000504707.1	MAD2L1	-118872
2	133146840	133147133	Intron (ENST00000409261.6/344148, intron 5 of 19)	101928161	ENST00000454699.6	AC010890.1	-117835
16	22696823	22697204	Distal Intergenic	9956	ENST00000261374.4	HS3ST2	-116958
7	54869973	54870266	Distal Intergenic	23480	ENST00000415949.5	SEC61G	-109999
4	144250012	144250329	Intron (ENST00000651102.1/ENST00000651102.1, intron 12 of 14)	2993	ENST00000360771.8	GYPA	-109261
9	17308552	17309054	Intron (ENST00000380647.8/54875, intron 7 of 25)	54875	ENST00000461247.1	CNTLN	-106764
3	96259401	96259716	Distal Intergenic	102465864	ENST00000615894.1	MIR8060	-100248
13	90392793	90393086	Distal Intergenic	101927224	ENST00000426840.1	NA	-100201
13	62895649	62895976	Distal Intergenic	100874176	ENST00000438352.2	NA	-98935
3	148602217	148602666	Distal Intergenic	185	ENST00000497524.5	AGTR1	-95118
14	98618546	98618953	Distal Intergenic	283598	ENST00000650364.1	C14orf177	-92660
2	152486308	152486624	Intron (ENST00000288670.14/114793, intron 1 of 25)	114793	ENST00000492942.1	FMNL2	-91997
5	28717865	28718158	Intron (ENST00000653909.1/ENST00000653909.1, intron 1 of 4)	101929660	ENST00000658190.1	NA	-91173
21	24749472	24749765	Distal Intergenic	339622	ENST00000441009.1	AP000235.2	-90785
12	19925181	19925493	Intron (ENST00000535764.1/ENST00000535764.1, intron 2 of 4)	100506393	ENST00000536666.1	NA	-89287
2	52790321	52790640	Intron (ENST00000668945.1/ENST00000668945.1, intron 3 of 5)	100616431	ENST00000579990.1	MIR4431	-87706
6	55019922	55020390	Distal Intergenic	3062	ENST00000615358.4	HCRTR2	-86070
14	40868576	40868869	Intron (ENST00000651539.1/ENST00000651539.1, intron 8 of 10)	644919	ENST00000651006.1	NA	-85824
1	191313667	191314084	Distal Intergenic	105371660	ENST00000434983.2	RP11-309H21.2	-85200
4	92999945	93000295	Intron (ENST00000282020.9/2895, intron 2 of 15)	2895	ENST00000611049.4	GRID2	-84691
3	89022754	89023078	Distal Intergenic	2042	ENST00000336596.7	EPHA3	-84543
2	200221281	200221574	Distal Intergenic	26010	ENST00000439084.5	SPATS2L	-84307
13	105588485	105588778	Distal Intergenic	282706	ENST00000448407.1	DAOA-AS1	-82804
4	182366032	182366325	Intron (ENST00000511685.6/55714, intron 3 of 27)	55714	ENST00000510504.1	TENM3	-82674
8	81193885	81194202	Distal Intergenic	55824	ENST00000220597.4	PAG1	-81817
13	79724432	79725100	Distal Intergenic	102724076	ENST00000457858.1	LINC01038	-79318
13	83959369	83959688	Distal Intergenic	114798	ENST00000377084.3	SLITRK1	-76976
3	80687639	80687936	Distal Intergenic	105377175	ENST00000667434.1	NA	-76926
14	37697571	37697941	Intron (ENST00000533625.5/319089, intron 5 of 18)	319089	ENST00000476979.5	TTC6	-74442
2	105512302	105512603	Distal Intergenic	2274	ENST00000607522.1	FHL2	-73789
7	89144348	89144641	Intron (ENST00000333190.5/219578, intron 1 of 3)	219578	ENST00000611114.1	ZNF804B	-73513
8	113245482	113245940	Intron (ENST00000343508.7/114788, intron 4 of 71)	114788	ENST00000462254.1	CSMD3	-71582
8	125291234	125291539	Intron (ENST00000517532.5/286053, intron 5 of 6)	286053	ENST00000521460.1	NSMCE2	-71487
2	209508333	209508642	Intron (ENST00000199940.10/4133, intron 2 of 14)	4133	ENST00000392193.5	MAP2	-70673
8	30314551	30314888	Distal Intergenic	11030	ENST00000339877.8	RBPMS	-69623
1	192089665	192090028	Distal Intergenic	64407	ENST00000367460.4	RGS18	-68434
12	86323469	86323923	Intron (ENST00000621808.4/25834, intron 4 of 8)	25834	ENST00000550365.1	MGAT4C	-67055
7	79700946	79701279	Distal Intergenic	2770	ENST00000649225.1	GNAI1	-66771
1	106094266	106094559	Intron (ENST00000634868.1/ENST00000634868.1, intron 5 of 5)	105378884	ENST00000635636.1	NA	-65989
5	87478760	87479053	Intron (ENST00000644559.1/ENST00000644559.1, intron 1 of 4)	902	ENST00000256897.9	CCNH	-65830
4	98036957	98037532	Intron (ENST00000295268.4/285555, intron 5 of 10)	285555	ENST00000522676.5	STPG2	-64603
4	135187815	135188108	Distal Intergenic	105377439	ENST00000506412.1	NA	-64036
2	146523959	146524252	Distal Intergenic	728773	ENST00000471997.1	NA	-63254
15	99643085	99643540	Intron (ENST00000560493.5/4205, intron 3 of 3)	4205	ENST00000561125.2	MEF2A	-63055
8	111298847	111299225	Distal Intergenic	101927487	ENST00000522778.1	LINC01609	-62644
4	68732832	68733303	Distal Intergenic	7366	ENST00000338206.6	UGT2B15	-62180
10	14674498	14674866	Intron (ENST00000181796.6/83641, intron 1 of 4)	83641	ENST00000442012.5	FAM107B	-61946
11	26631053	26631413	Intron (ENST00000672621.1/63982, intron 19 of 27)	143662	ENST00000529533.6	MUC15	-58790
2	198025035	198025328	Intron (ENST00000428675.6/5334, intron 1 of 5)	5334	ENST00000437704.3	PLCL1	-58421
2	62570063	62570454	Intron (ENST00000664749.1/ENST00000664749.1, intron 3 of 3)	200728	ENST00000479763.5	TMEM17	-58169
6	47419795	47420158	Distal Intergenic	23607	ENST00000359314.5	CD2AP	-57631
13	69166806	69167111	Distal Intergenic	103689913	ENST00000657223.1	NA	-54755
13	108542838	108543178	Distal Intergenic	23026	ENST00000356711.7	MYO16	-52974
15	68873638	68873931	Intron (ENST00000560188.1/246777, intron 1 of 1)	8125	ENST00000495420.5	ANP32A	-52741
7	88707037	88707330	Intron (ENST00000663862.1/ENST00000663862.1, intron 4 of 4)	219578	ENST00000333190.5	ZNF804B	-52370
8	31586795	31587094	Distal Intergenic	3084	ENST00000519301.6	NRG1	-52128
7	15616152	15616445	Intron (ENST00000262041.6/4223, intron 2 of 2)	105375166	ENST00000451240.1	AC005550.3	-51502
15	62991178	62991502	Distal Intergenic	7168	ENST00000288398.10	TPM1	-51130
3	155555181	155555474	Intron (ENST00000494598.5/23007, intron 7 of 21)	23007	ENST00000469040.1	PLCH1	-50609
2	207820029	207820333	Downstream (<1kb)	7855	ENST00000295417.4	FZD5	-50123
3	189742620	189743134	Intron (ENST00000264731.8/8626, intron 3 of 13)	8626	ENST00000354600.9	TP63	-46526
2	126609727	126610118	Distal Intergenic	2995	ENST00000484700.2	GYPC	-46015
2	33809457	33809813	Intron (ENST00000366209.6/104355287, intron 1 of 5)	104355287	ENST00000667658.1	LINC01317	-45871
2	227762227	227762530	Distal Intergenic	80704	ENST00000456524.6	SLC19A3	-44199
10	89106760	89107081	Distal Intergenic	100616192	ENST00000578358.1	MIR4679-2	-43349
1	186786280	186786573	Distal Intergenic	5321	ENST00000367466.4	PLA2G4A	-42376
13	91650545	91650843	Intron (ENST00000377067.9/2262, intron 2 of 7)	2262	ENST00000618596.1	GPC5	-42343
12	47038275	47038569	Distal Intergenic	91523	ENST00000432328.2	PCED1B	-41034
3	96319598	96319977	Distal Intergenic	102465864	ENST00000615894.1	MIR8060	-39987
8	31599406	31599743	Distal Intergenic	3084	ENST00000519301.6	NRG1	-39479
3	73513295	73513592	Intron (ENST00000263666.9/23024, intron 3 of 9)	23024	ENST00000462146.6	PDZRN3	-38663
6	107152611	107153276	3' UTR	57673	ENST00000369042.5	BEND3	-37342
2	16703490	16703783	Distal Intergenic	81553	ENST00000451689.1	FAM49A	-37159
12	48239566	48240058	Intron (ENST00000547523.1/ENST00000547523.1, intron 2 of 3)	121275	ENST00000310248.3	OR10AD1	-36179
14	52988417	52988710	Distal Intergenic	10979	ENST00000554712.5	FERMT2	-35982
8	50608315	50608702	Intron (ENST00000518864.5/54212, intron 14 of 19)	54212	ENST00000642377.1	SNTG1	-35139
14	36987384	36987842	Intron (ENST00000331299.6/89874, intron 1 of 9)	100616280	ENST00000582187.1	MIR4503	-34993
3	175306069	175306362	Intron (ENST00000454872.6/254827, intron 4 of 13)	100874244	ENST00000424690.1	NA	-34973
18	8671060	8671353	Distal Intergenic	23255	ENST00000306329.15	MTCL1	-34308
8	8420744	8421037	Intron (ENST00000657139.1/ENST00000657139.1, intron 1 of 1)	157285	ENST00000615670.5	SGK223	-34305
6	167418664	167418987	Distal Intergenic	6953	ENST00000491085.1	TCP10	-34154
16	76519551	76519856	Intron (ENST00000307431.12/85445, intron 15 of 23)	85445	ENST00000563764.2	CNTNAP4	-33561
4	171672057	171672350	Distal Intergenic	105377536	ENST00000508977.1	RP11-97E7.2	-33294
5	41104315	41104608	Distal Intergenic	133558	ENST00000508575.1	MROH2B	-32973
18	25264400	25264693	Intron (ENST00000361524.8/25925, intron 3 of 7)	25925	ENST00000577720.1	ZNF521	-32870
7	82982915	82983208	Intron (ENST00000333891.14/27445, intron 3 of 24)	27445	ENST00000437081.1	PCLO	-32167
5	13065032	13065414	Distal Intergenic	105374658	ENST00000510065.1	NA	-32146
4	54018637	54018930	Intron (ENST00000507166.5/5156, intron 12 of 23)	402176	ENST00000491826.2	NA	-31579
11	26603335	26603686	Intron (ENST00000672621.1/63982, intron 18 of 27)	143662	ENST00000529533.6	MUC15	-31072
11	114647295	114647612	Distal Intergenic	120406	ENST00000389586.6	NXPE2	-30915
8	5025650	5025957	Distal Intergenic	64478	ENST00000602557.5	CSMD1	-30678
1	89790870	89791190	Intron (ENST00000370453.5/55144, intron 2 of 3)	55144	ENST00000525774.5	LRRC8D	-29824
20	3437274	3437621	Distal Intergenic	25943	ENST00000252032.9	C20orf194	-29649
1	172349542	172349835	Intron (ENST00000627582.3/26052, intron 17 of 20)	26052	ENST00000485254.2	DNM3	-29183
2	150285751	150286059	Intron (ENST00000659082.1/ENST00000659082.1, intron 2 of 4)	105373683	ENST00000429317.1	NA	-28744
13	87489043	87489336	Intron (ENST00000436290.2/642345, intron 2 of 5)	642345	ENST00000450888.6	MIR4500HG	-28074
4	67911548	67911937	Intron (ENST00000500538.7/550112, intron 6 of 7)	9407	ENST00000283916.11	TMPRSS11D	-27546
12	89379407	89379787	Intron (ENST00000657284.1/ENST00000657284.1, intron 1 of 2)	1848	ENST00000279488.8	DUSP6	-26906
7	90682613	90682906	Intron (ENST00000449528.5/5218, intron 5 of 7)	5218	ENST00000496279.5	CDK14	-26345
2	42195608	42195901	Intron (ENST00000402711.6/27436, intron 1 of 21)	102723824	ENST00000458490.1	NA	-25307
7	97050063	97050356	Distal Intergenic	1749	ENST00000486603.2	DLX5	-25113
9	26041414	26041757	Distal Intergenic	100506422	ENST00000612217.2	NA	-24918
1	114885495	114885805	Exon (ENST00000369522.8/6847, exon 13 of 32)	6847	ENST00000482717.5	SYCP1	-24274
16	75750618	75750911	Intron (ENST00000653858.1/54386, intron 2 of 3)	105371346	ENST00000640559.2	NA	-24128
15	45486746	45487039	Intron (ENST00000558536.5/ENST00000558536.5, intron 4 of 4)	283651	ENST00000409454.5	NA	-24097
5	59917575	59918074	Intron (ENST00000502484.6/5144, intron 3 of 16)	5144	ENST00000340635.11	PDE4D	-23849
18	39645894	39646330	Intron (ENST00000669399.1/647946, intron 1 of 3)	100126323	ENST00000638017.1	MIR924	-23719
11	112458860	112459220	Intron (ENST00000528496.1/101928823, intron 2 of 2)	101928823	ENST00000671165.1	RP11-65M17.3	-22922
18	7063004	7063297	Intron (ENST00000389658.4/284217, intron 3 of 62)	284217	ENST00000585178.1	LAMA1	-22767
10	126820629	126820928	Distal Intergenic	118611	ENST00000657225.1	C10orf90	-21921
1	197168611	197168950	Intron (ENST00000367405.4/360023, intron 9 of 9)	259266	ENST00000294732.11	ASPM	-21917
3	71153708	71154001	Intron (ENST00000318789.9/27086, intron 6 of 20)	27086	ENST00000649592.1	FOXP1	-21497
12	23606036	23606454	Intron (ENST00000451604.7/6660, intron 8 of 14)	6660	ENST00000396007.6	SOX5	-21424
4	15032687	15033035	Intron (ENST00000345451.8/132864, intron 3 of 9)	132864	ENST00000509684.1	CPEB2	-21098
7	149693667	149693960	Distal Intergenic	84626	ENST00000486744.3	KRBA1	-20821
6	55460465	55460929	Intron (ENST00000274901.8/54511, intron 7 of 8)	54511	ENST00000507223.1	HMGCLL1	-20737
1	225368927	225369280	Intron (ENST00000445597.6/127602, intron 53 of 60)	127602	ENST00000428003.2	DNAH14	-20460
6	46346013	46346347	Intron (ENST00000371374.5/10231, intron 2 of 4)	10231	ENST00000405162.2	RCAN2	-20341
8	128129655	128129970	Intron (ENST00000651587.1/5820, intron 6 of 10)	100302281	ENST00000408334.1	MIR1208	-20146
4	48700953	48701251	Intron (ENST00000358350.8/285527, intron 2 of 63)	285527	ENST00000505759.1	FRYL	-19782
18	70169727	70170021	Intron (ENST00000640769.2/25914, intron 11 of 48)	25914	ENST00000640393.1	RTTN	-19709
5	141032014	141032447	Distal Intergenic	29930	ENST00000306549.5	PCDHB1	-18688
4	177460588	177460881	Intron (ENST00000654463.1/ENST00000654463.1, intron 1 of 4)	175	ENST00000264595.7	AGA	-18151
18	33153702	33153998	Intron (ENST00000403303.5/374864, intron 19 of 21)	374864	ENST00000581852.5	CCDC178	-17625
6	47460297	47460677	Distal Intergenic	23607	ENST00000359314.5	CD2AP	-17112
1	209920897	209921201	Intron (ENST00000652023.1/255928, intron 1 of 1)	255928	ENST00000367019.5	SYT14	-16973
1	209920897	209921201	Intron (ENST00000652023.1/255928, intron 1 of 1)	255928	ENST00000367019.5	AL022397.1	-16973
16	46806688	46807007	Intron (ENST00000285697.9/388272, intron 3 of 3)	91807	ENST00000569810.1	MYLK3	-16281
12	122111399	122111779	Intron (ENST00000319080.12/22877, intron 1 of 16)	22877	ENST00000535430.5	MLXIP	-16101
7	143167508	143167801	Distal Intergenic	259285	ENST00000446620.1	TAS2R39	-15618
1	172160226	172160519	Intron (ENST00000627582.3/26052, intron 14 of 20)	100628315	ENST00000417354.3	DNM3OS	-15386
1	192700940	192701382	Intron (ENST00000644134.1/ENST00000644134.1, intron 3 of 6)	100616345	ENST00000647225.1	NA	-14750
20	59057137	59057544	Distal Intergenic	100533975	ENST00000466051.1	NA	-14328
21	35479498	35479791	Intron (ENST00000475045.6/101928269, intron 8 of 12)	100506403	ENST00000494829.1	RUNX1	-14169
12	65080761	65081152	Intron (ENST00000286574.9/11197, intron 2 of 9)	11197	ENST00000543094.1	WIF1	-14102
11	28313203	28313496	Intron (ENST00000406787.7/196074, intron 6 of 6)	196074	ENST00000468295.1	METTL15	-14085
8	79596426	79596731	Distal Intergenic	11075	ENST00000220876.11	STMN2	-14083
4	74265835	74266272	Intron (ENST00000395759.6/441024, intron 6 of 7)	441024	ENST00000465255.5	MTHFD2L	-13969
22	37732014	37732408	Intron (ENST00000644935.1/11078, intron 7 of 23)	11078	ENST00000403663.6	TRIOBP	-13825
1	105632797	105633179	Distal Intergenic	101928476	ENST00000654698.1	RP11-251P6.1	-13806
1	170298027	170298320	Intron (ENST00000666308.1/105371609, intron 1 of 1)	284688	ENST00000440404.6	NA	-13750
6	133074166	133074499	Intron (ENST00000670829.1/285735, intron 1 of 2)	285735	ENST00000665546.1	NA	-13557
5	40784283	40784613	Intron (ENST00000397128.6/5562, intron 1 of 8)	5562	ENST00000505783.5	PRKAA1	-12428
8	123749690	123749988	Distal Intergenic	312	ENST00000262219.10	ANXA13	-12288
2	100429914	100430216	Distal Intergenic	9486	ENST00000264249.8	CHST10	-12246
3	105881790	105882083	Distal Intergenic	868	ENST00000443752.2	CBLB	-12238
10	85209854	85210152	Intron (ENST00000656796.1/ENST00000656796.1, intron 1 of 1)	101929624	ENST00000454178.1	LINC01519	-11896
12	14897656	14897960	Intron (ENST00000533472.1/144608, intron 1 of 1)	4256	ENST00000228938.5	MGP	-11799
5	76585019	76585436	Intron (ENST00000274364.11/10788, intron 5 of 35)	10788	ENST00000504815.1	IQGAP2	-11638
15	79444289	79444721	Intron (ENST00000305428.7/23251, intron 1 of 3)	23251	ENST00000559272.1	KIAA1024	-11375
5	45491122	45491691	Intron (ENST00000303230.6/348980, intron 2 of 7)	348980	ENST00000637305.1	HCN1	-10986
4	176085323	176085637	Intron (ENST00000508596.5/116966, intron 1 of 28)	116966	ENST00000507824.6	WDR17	-10848
12	68943828	68944178	Intron (ENST00000546373.5/1368, intron 1 of 8)	1368	ENST00000551728.5	CPM	-10626
13	58154940	58155271	Distal Intergenic	101926897	ENST00000615202.1	RP11-538C21.2	-10556
12	63161334	63161627	Distal Intergenic	552	ENST00000299178.3	AVPR1A	-10392
3	149344692	149344985	Distal Intergenic	116441	ENST00000474754.1	TM4SF18	-10278
6	55885851	55886144	Distal Intergenic	653	ENST00000370830.4	BMP5	-10261
19	39944034	39944399	Distal Intergenic	8857	ENST00000616721.6	FCGBP	-9408
15	79446328	79446701	Intron (ENST00000305428.7/23251, intron 1 of 3)	23251	ENST00000559272.1	KIAA1024	-9395
17	43114295	43114588	Intron (ENST00000352993.7/672, intron 3 of 21)	672	ENST00000487825.5	BRCA1	-9379
4	171647876	171648279	Distal Intergenic	105377536	ENST00000508977.1	RP11-97E7.2	-9113
6	155201880	155202287	Intron (ENST00000461783.7/26230, intron 16 of 28)	26230	ENST00000539296.1	TIAM2	-8939
3	30597233	30597609	Distal Intergenic	7048	ENST00000295754.9	TGFBR2	-8893
4	142314685	142315116	3' UTR	8821	ENST00000511838.5	INPP4B	-8741
2	228849925	228850227	Downstream (<1kb)	101928765	ENST00000667233.1	NA	-8236
8	39567270	39567719	Intron (ENST00000519537.6/100130964, intron 9 of 11)	100130964	ENST00000523523.1	NA	-7875
2	189140553	189141021	Intron (ENST00000374866.9/1290, intron 1 of 53)	100422908	ENST00000581095.1	MIR3129	-7442
5	108916905	108917240	Intron (ENST00000281092.9/2241, intron 10 of 19)	2241	ENST00000618353.1	FER	-7366
13	50302490	50302906	Intron (ENST00000486895.5/10301, intron 1 of 1)	10301	ENST00000463357.5	NA	-7256
12	118089248	118089541	Intron (ENST00000359236.10/54621, intron 2 of 8)	54621	ENST00000545722.1	VSIG10	-6970
2	68579667	68579990	3' UTR	10887	ENST00000627740.1	APLF	-6864
20	14344300	14344787	Intron (ENST00000217246.8/140733, intron 3 of 16)	23767	ENST00000462077.1	FLRT3	-6686
1	28322238	28322577	Distal Intergenic	54797	ENST00000479574.5	MED18	-6425
2	164711585	164712224	Intron (ENST00000392717.6/22837, intron 7 of 14)	22837	ENST00000460238.1	COBLL1	-6208
25	13473	16553	Exon (ENST00000361567.2/ENST00000361567.2, exon 1 of 1)	113219467	ENST00000387416.2	NA	-5959
6	160283421	160283843	Distal Intergenic	6582	ENST00000366952.1	SLC22A2	-5783
4	118844820	118845113	Distal Intergenic	171024	ENST00000610556.4	SYNPO2	-5575
5	128069609	128069926	Intron (ENST00000499346.7/644873, intron 1 of 3)	644873	ENST00000665302.1	LINC01184	-5542
10	5071880	5072191	Intron (ENST00000605781.5/8644, intron 1 of 5)	8644	ENST00000605149.5	AKR1C3	-5447
2	178515492	178515785	3' UTR	100506866	ENST00000585625.5	TTN-AS1	-5398
1	179288003	179288339	Distal Intergenic	6646	ENST00000539888.5	SOAT1	-5375
9	97406815	97407145	Intron (ENST00000667253.1/ENST00000667253.1, intron 1 of 1)	23424	ENST00000355295.5	TDRD7	-4951
16	69671958	69672261	Intron (ENST00000426654.6/10725, intron 10 of 15)	10725	ENST00000562429.1	NFAT5	-4634
2	165289080	165289480	Intron (ENST00000636384.2/6326, intron 1 of 28)	6326	ENST00000283256.10	SCN2A	-4551
10	5100626	5100919	Intron (ENST00000605781.5/8644, intron 5 of 5)	8644	ENST00000603484.1	AKR1C3	-4356
3	9897840	9898262	Distal Intergenic	132014	ENST00000461534.1	IL17RE	-4350
1	170229961	170230423	Intron (ENST00000661719.1/105371609, intron 1 of 1)	105371609	ENST00000657163.1	NA	-4332
10	13765742	13766096	Intron (ENST00000357447.7/55691, intron 6 of 24)	55691	ENST00000650137.1	FRMD4A	-4073
12	22517261	22517725	Intron (ENST00000661495.1/ENST00000661495.1, intron 1 of 3)	9847	ENST00000535555.1	C2CD5	-3937
3	179372651	179373040	Intron (ENST00000471841.6/55669, intron 9 of 17)	55669	ENST00000466287.1	MFN1	-3882
11	59849350	59849643	Distal Intergenic	2694	ENST00000532070.1	GIF	-3851
6	101814279	101814604	Intron (ENST00000421544.6/2898, intron 11 of 18)	2898	ENST00000436862.1	GRIK2	-3766
2	20443340	20443653	Distal Intergenic	388	ENST00000272233.6	RHOB	-3421
4	67548863	67549207	Distal Intergenic	1060	ENST00000510189.5	CENPC	-3360
11	26538579	26538872	Intron (ENST00000672621.1/63982, intron 11 of 27)	63982	ENST00000529242.1	ANO3	-3073
6	35255548	35255853	Distal Intergenic	7629	ENST00000491400.5	ZNF76	-3056
6	27321600	27321948	Promoter (2-3kb)	387316	ENST00000447106.1	NA	-2946
2	79182146	79182439	Promoter (2-3kb)	1496	ENST00000466387.5	CTNNA2	-2792
11	123588103	123588451	Promoter (2-3kb)	57476	ENST00000646146.1	GRAMD1B	-2636
5	93884198	93884554	Promoter (2-3kb)	83989	ENST00000510445.1	FAM172A	-2597
8	109978356	109978650	Promoter (2-3kb)	27012	ENST00000524391.6	KCNV1	-2585
20	1470030	1470323	Promoter (2-3kb)	55968	ENST00000216879.8	NSFL1C	-2338
25	9533	13379	Promoter (2-3kb)	113219467	ENST00000387416.2	NA	-2019
1	117494768	117495165	Promoter (1-2kb)	10905	ENST00000421535.5	MAN1A2	-1615
17	48795658	48796024	Promoter (1-2kb)	284076	ENST00000416950.5	TTLL6	-1324
14	88552713	88553263	Promoter (1-2kb)	11099	ENST00000554628.5	PTPN21	-1224
9	111760637	111760952	Promoter (1-2kb)	158401	ENST00000394779.7	C9orf84	-1104
17	68524565	68524858	Promoter (<=1kb)	5573	ENST00000592800.5	PRKAR1A	-937
14	50364810	50365131	Promoter (<=1kb)	8814	ENST00000528197.5	CDKL1	-834
14	70753623	70753942	Promoter (<=1kb)	4293	ENST00000554024.1	MAP3K9	-667
10	115299248	115299579	Promoter (<=1kb)	26033	ENST00000526373.1	ATRNL1	-652
7	143243137	143243447	Promoter (<=1kb)	373156	ENST00000436038.5	GSTK1	-646
6	31738728	31739045	Promoter (<=1kb)	4439	ENST00000652715.1	MSH5	-632
3	197086222	197086535	Promoter (<=1kb)	1739	ENST00000493937.1	DLG1	-564
8	93705072	93705416	Promoter (<=1kb)	137392	ENST00000517718.5	FAM92A1	-535
4	76235527	76235820	Promoter (<=1kb)	100129583	ENST00000515589.1	FAM47E	-449
15	75868299	75868593	Promoter (<=1kb)	92912	ENST00000567921.1	UBE2Q2	-358
2	208240663	208240970	Promoter (<=1kb)	3417	ENST00000484575.1	IDH1	-348
9	4147967	4148275	Promoter (<=1kb)	169792	ENST00000478315.5	GLIS3	-323
17	66415287	66415606	Promoter (<=1kb)	101928001	ENST00000584614.1	NA	-314
12	79790765	79791092	Promoter (<=1kb)	4659	ENST00000548908.3	PPP1R12A	-282
4	154562252	154562733	Promoter (<=1kb)	2244	ENST00000302068.8	FGB	-223
14	81533972	81534361	Promoter (<=1kb)	6400	ENST00000336735.9	SEL1L	-119
18	45447724	45448112	Promoter (<=1kb)	101927980	ENST00000592286.1	NA	-101
2	132416369	132416755	Promoter (<=1kb)	2863	ENST00000329321.4	GPR39	-50
8	94208598	94208891	Promoter (<=1kb)	1015	ENST00000521491.1	CDH17	-43
1	162381502	162381843	Promoter (<=1kb)	400793	ENST00000458626.4	C1orf226	0
1	200027330	200027675	Promoter (<=1kb)	2494	ENST00000236914.7	NR5A2	0
16	20763729	20764155	Promoter (<=1kb)	6296	ENST00000289416.10	ACSM3	0
16	89545829	89546245	Promoter (<=1kb)	6687	ENST00000645742.1	SPG7	0
17	59837552	59837885	Promoter (<=1kb)	81671	ENST00000591782.1	VMP1	0
18	31401326	31401725	Promoter (<=1kb)	101927718	ENST00000581452.1	DSG1-AS1	0
2	47345096	47345451	Promoter (<=1kb)	4072	ENST00000405271.5	EPCAM	0
3	37964598	37964927	Promoter (<=1kb)	10217	ENST00000447745.5	CTDSPL	0
5	177087139	177087433	Promoter (<=1kb)	2264	ENST00000513166.1	FGFR4	0
6	73520809	73521420	Promoter (<=1kb)	1915	ENST00000316292.13	EEF1A1	0
7	127614661	127615730	Promoter (<=1kb)	5078	ENST00000341640.6	PAX4	0
8	108248613	108248940	Promoter (<=1kb)	3646	ENST00000220849.10	EIF3E	0
8	119969701	119969994	Promoter (<=1kb)	64798	ENST00000518057.1	DEPTOR	0
9	79571631	79572076	Promoter (<=1kb)	7091	ENST00000376544.7	TLE4	0
25	1	1031	Promoter (<=1kb)	4549	ENST00000389680.2	MT-RNR1	0
12	70334437	70334730	Promoter (<=1kb)	4848	ENST00000551483.5	CNOT2	2
1	67139146	67139478	Promoter (<=1kb)	149233	ENST00000637002.1	IL23R	239
12	74376961	74377290	Promoter (<=1kb)	100507377	ENST00000668228.1	RP11-81H3.2	321
25	1997	3989	Promoter (<=1kb)	4550	ENST00000387347.2	MT-RNR2	326
1	74181800	74182208	Promoter (<=1kb)	127255	ENST00000495179.1	LRRIQ3	414
2	165999206	165999508	Promoter (<=1kb)	6323	ENST00000473295.2	SCN1A	555
1	170158661	170158971	Promoter (<=1kb)	149281	ENST00000367764.3	METTL11B	692
19	39126649	39126950	Promoter (<=1kb)	10298	ENST00000599386.5	PAK4	815
5	17851029	17851322	Promoter (<=1kb)	646241	ENST00000657374.1	NA	835
25	6223	6675	Promoter (<=1kb)	113219467	ENST00000387416.2	NA	839
3	152244765	152245159	Promoter (<=1kb)	4154	ENST00000477171.1	MBNL1	937
9	37146011	37146328	Promoter (1-2kb)	84186	ENST00000488607.5	ZCCHC7	1079
7	127613434	127614090	Promoter (1-2kb)	5078	ENST00000477423.1	PAX4	1119
2	8680362	8680718	Promoter (1-2kb)	100506299	ENST00000453900.2	ID2-AS1	1145
14	60005011	60005304	Promoter (1-2kb)	341883	ENST00000562571.1	NA	1374
4	40473887	40474306	Promoter (1-2kb)	54502	ENST00000507180.5	RBM47	1443
2	202378891	202379184	Promoter (1-2kb)	659	ENST00000374574.2	BMPR2	1457
5	97165609	97166080	Promoter (1-2kb)	55781	ENST00000511293.1	RIOK2	1497
9	27003697	27003994	Promoter (1-2kb)	64922	ENST00000380055.6	LRRC19	1678
14	96309158	96309569	Promoter (1-2kb)	55102	ENST00000261834.9	ATG2B	1694
11	101061862	101062245	Promoter (1-2kb)	5241	ENST00000533207.5	PGR	1780
3	98355901	98356194	Promoter (2-3kb)	403278	ENST00000354924.2	OR5K4	2047
12	120980816	120981249	Promoter (2-3kb)	6927	ENST00000544413.2	HNF1A	2067
2	70290216	70290509	Promoter (2-3kb)	6637	ENST00000449935.6	SNRPG	2267
11	114393524	114393824	Promoter (2-3kb)	101928940	ENST00000658199.1	RP11-64D24.4	2395
3	167906188	167906481	Promoter (2-3kb)	646168	ENST00000469060.5	NA	2790
11	17541235	17541557	Promoter (2-3kb)	10083	ENST00000527020.5	USH1C	2843
3	19151564	19152004	Intron (ENST00000328405.7/131096, intron 1 of 15)	131096	ENST00000452398.5	KCNH8	3030
5	41182770	41183181	Intron (ENST00000337836.9/729, intron 6 of 17)	729	ENST00000475349.5	C6	3210
2	102190636	102190957	Intron (ENST00000481806.1/8808, intron 2 of 9)	8808	ENST00000421464.1	IL1RL2	3322
7	127610880	127611845	3' UTR	5078	ENST00000477423.1	PAX4	3364
3	120678260	120678696	Intron (ENST00000283871.10/3081, intron 1 of 13)	3081	ENST00000476082.2	HGD	3417
3	161500394	161500705	Intron (ENST00000327928.4/131149, intron 2 of 3)	131149	ENST00000327928.4	OTOL1	3586
6	160254687	160255066	Intron (ENST00000366953.8/6582, intron 2 of 10)	6582	ENST00000489644.1	SLC22A2	3673
2	210149556	210149915	Intron (ENST00000281772.14/151050, intron 2 of 14)	151050	ENST00000438563.5	KANSL1L	3688
5	27221409	27221890	Intron (ENST00000650981.1/643401, intron 1 of 9)	643401	ENST00000651409.1	LINC01021	3695
7	124761729	124762033	Intron (ENST00000303921.3/2861, intron 1 of 1)	2861	ENST00000303921.3	GPR37	3759
4	167229711	167230274	Intron (ENST00000541354.5/50859, intron 2 of 9)	50859	ENST00000515143.5	SPOCK3	3791
2	44221653	44221973	Intron (ENST00000649044.1/6519, intron 5 of 14)	5495	ENST00000488866.1	PPM1B	3831
14	65640445	65640789	Intron (ENST00000360689.9/2530, intron 6 of 10)	2530	ENST00000554765.1	FUT8	3928
3	100881137	100881506	Intron (ENST00000471714.5/25890, intron 6 of 66)	25890	ENST00000483129.5	ABI3BP	4072
2	15556698	15557113	Exon (ENST00000281513.10/51594, exon 3 of 52)	51594	ENST00000281513.10	NBAS	4221
2	184383287	184383747	Distal Intergenic	100616305	ENST00000583292.1	MIR548AE1	4312
6	41233281	41233574	Intron (ENST00000448827.6/285852, intron 4 of 5)	285852	ENST00000461240.1	TREML4	4326
12	82403800	82404225	Intron (ENST00000547357.5/84190, intron 5 of 9)	84190	ENST00000550298.1	METTL25	4441
1	207028007	207028300	Intron (ENST00000359470.6/79098, intron 1 of 3)	79098	ENST00000359470.6	C1orf116	4456
3	100614082	100614494	Intron (ENST00000273352.8/84873, intron 1 of 15)	84873	ENST00000273352.8	ADGRG7	4481
1	231233820	231234329	Intron (ENST00000318906.6/128061, intron 2 of 5)	128061	ENST00000486384.5	C1orf131	4564
9	24540092	24540438	Downstream (2-3kb)	100129669	ENST00000604921.5	IZUMO3	5238
21	25393695	25393988	Intron (ENST00000653079.1/54072, intron 3 of 4)	54072	ENST00000664370.1	LINC00158	5375
7	123572518	123572815	Intron (ENST00000451558.5/142685, intron 1 of 13)	142685	ENST00000451558.5	ASB15	5508
17	62386173	62386533	Intron (ENST00000636041.1/146779, intron 6 of 13)	146779	ENST00000518576.1	EFCAB3	5590
3	154023097	154023603	Downstream (<1kb)	100507524	ENST00000610221.1	ARHGEF26-AS1	5700
8	38734472	38734914	Intron (ENST00000519416.5/6867, intron 1 of 12)	6867	ENST00000518415.5	TACC1	5832
11	952319	952689	Intron (ENST00000529818.5/161, intron 1 of 4)	161	ENST00000524559.1	AP2A2	5858
2	44291456	44291792	Intron (ENST00000649044.1/6519, intron 9 of 14)	6519	ENST00000427285.1	SLC3A1	5961
4	72152754	72153070	Distal Intergenic	10886	ENST00000506359.1	NPFFR2	6224
5	123559340	123559633	Intron (ENST00000345990.8/1456, intron 4 of 12)	1456	ENST00000514131.1	CSNK1G3	6375
3	155737824	155738202	Intron (ENST00000460012.6/23007, intron 1 of 22)	23007	ENST00000460012.6	PLCH1	6865
18	2939249	2939636	Exon (ENST00000261596.8/9663, exon 6 of 20)	727896	ENST00000582850.1	NA	6898
11	56670569	56670916	Intron (ENST00000641232.1/ENST00000641232.1, intron 3 of 3)	219493	ENST00000624596.1	OR5AR1	6907
8	68540022	68540344	Intron (ENST00000518698.6/116328, intron 7 of 13)	116328	ENST00000518515.1	C8orf34	7002
21	26565706	26566017	Intron (ENST00000357401.3/100996571, intron 3 of 3)	116159	ENST00000400043.3	CYYR1	7159
3	15609352	15609700	Intron (ENST00000427382.2/686, intron 1 of 3)	686	ENST00000642517.1	BTD	7214
5	99556779	99557072	Intron (ENST00000510302.1/102724855, intron 1 of 1)	102724855	ENST00000510302.1	NA	7347
2	113941817	113942240	3' UTR	10096	ENST00000484165.1	ACTR3	7961
15	93843746	93844073	Intron (ENST00000663183.1/101927153, intron 1 of 3)	101927153	ENST00000669081.1	NA	8171
5	159282764	159283157	Intron (ENST00000296786.8/134510, intron 9 of 10)	134510	ENST00000519276.1	UBLCP1	8222
2	197713617	197713910	Intron (ENST00000409845.1/ENST00000409845.1, intron 2 of 3)	92935	ENST00000282276.8	MARS2	8248
1	178129266	178129576	Intron (ENST00000367649.7/9462, intron 1 of 17)	9462	ENST00000465723.1	RASAL2	8305
12	105318149	105318447	Intron (ENST00000548458.6/387882, intron 1 of 6)	105369954	ENST00000549251.1	KCCAT198	8570
1	241758502	241758795	Intron (ENST00000366552.6/128025, intron 14 of 26)	128025	ENST00000425826.2	WDR64	8955
10	52304147	52304498	Exon (ENST00000649494.1/100506939, exon 4 of 8)	100506939	ENST00000658196.1	NA	8980
4	133087499	133087810	Intron (ENST00000506897.1/101927359, intron 2 of 4)	101927359	ENST00000506897.1	RP11-9G1.3	9016
12	15645077	15645393	Intron (ENST00000281172.10/2059, intron 15 of 20)	2059	ENST00000541465.1	EPS8	9037
6	166351717	166352051	Distal Intergenic	100289495	ENST00000659081.1	NA	9052
14	35675588	35675900	Intron (ENST00000389698.7/253959, intron 21 of 40)	253959	ENST00000557638.1	RALGAPA1	9074
4	140450151	140450444	Intron (ENST00000511113.6/152586, intron 10 of 10)	152586	ENST00000513018.5	MGAT4D	9123
3	19158026	19158526	Intron (ENST00000328405.7/131096, intron 1 of 15)	131096	ENST00000452398.5	KCNH8	9492
8	72013778	72014071	Intron (ENST00000522519.5/100132891, intron 4 of 4)	8989	ENST00000520596.2	TRPA1	9799
3	119510264	119510557	Intron (ENST00000493694.1/51300, intron 1 of 2)	51300	ENST00000469324.1	TIMMDC1	9890
6	106446981	106447321	Intron (ENST00000633556.1/202, intron 1 of 21)	105377924	ENST00000632749.1	RP3-335E1.1	9927
18	58526823	58527174	Intron (ENST00000361673.4/115701, intron 6 of 12)	115701	ENST00000589204.1	ALPK2	9945
10	16494686	16494979	Intron (ENST00000535784.6/9317, intron 3 of 4)	9317	ENST00000485788.1	PTER	9995
21	45653708	45654101	Intron (ENST00000465077.5/54039, intron 1 of 3)	54039	ENST00000472191.1	PCBP3	9998
6	154863789	154864239	Exon (ENST00000449545.2/ENST00000449545.2, exon 1 of 2)	100422821	ENST00000578669.1	MIR1273C	10429
3	112343624	112343917	Intron (ENST00000607597.1/4345, intron 2 of 2)	4345	ENST00000478595.1	CD200	10446
7	144139672	144140098	Distal Intergenic	135941	ENST00000408899.2	OR2A14	10614
12	23723766	23724059	Intron (ENST00000451604.7/6660, intron 6 of 14)	6660	ENST00000536911.1	SOX5	10656
4	39515029	39515433	Intron (ENST00000316423.11/7358, intron 2 of 11)	7358	ENST00000506179.5	UGDH	11124
1	159450878	159451171	Intron (ENST00000431862.1/ENST00000431862.1, intron 1 of 3)	26476	ENST00000423932.6	OR10J1	11156
6	91532885	91533218	Distal Intergenic	100616174	ENST00000577473.1	MIR4643	11225
10	49727655	49728268	Distal Intergenic	55753	ENST00000490844.1	OGDHL	11231
7	16870237	16870530	Intron (ENST00000310398.7/155465, intron 3 of 7)	155465	ENST00000486448.1	AGR3	11443
6	118561967	118562372	Intron (ENST00000368491.8/387119, intron 3 of 12)	387119	ENST00000472713.1	CEP85L	11696
4	123800189	123800920	Intron (ENST00000664622.1/285419, intron 4 of 8)	285419	ENST00000667041.1	LINC01091	12186
5	15185256	15185549	Intron (ENST00000651224.1/101929454, intron 2 of 3)	101929454	ENST00000651224.1	NA	12522
21	21476507	21476800	Intron (ENST00000400546.6/4685, intron 14 of 17)	4685	ENST00000484983.1	NCAM2	12766
7	151617596	151617998	Intron (ENST00000418337.6/51422, intron 1 of 11)	51422	ENST00000650851.1	PRKAG2	13887
12	102809235	102809608	Exon (ENST00000547179.1/283432, exon 5 of 5)	283432	ENST00000547179.1	LINC00485	14791
1	32948862	32949340	Intron (ENST00000661031.1/ENST00000661031.1, intron 2 of 2)	127544	ENST00000373456.11	RNF19B	15345
8	103930901	103931210	Intron (ENST00000666250.1/9699, intron 10 of 30)	9699	ENST00000511046.1	RIMS2	15388
5	126861533	126861831	Distal Intergenic	115123	ENST00000506088.1	2003-03-01	16566
1	170477565	170477865	Intron (ENST00000416416.1/101928650, intron 1 of 1)	101928650	ENST00000446102.1	NA	16675
12	43422674	43422984	3' UTR	80070	ENST00000549670.5	ADAMTS20	16728
5	29182254	29182730	Intron (ENST00000629527.2/101929660, intron 4 of 8)	101929660	ENST00000629527.2	NA	17324
2	77504325	77504848	Intron (ENST00000409911.5/80059, intron 2 of 2)	80059	ENST00000409282.1	LRRTM4	17362
4	64304977	64305272	Exon (ENST00000507440.5/253017, exon 7 of 12)	253017	ENST00000513125.5	TECRL	17424
3	197597517	197597810	Intron (ENST00000453454.5/220729, intron 3 of 5)	220729	ENST00000453454.5	AC024560.3	17850
4	142748314	142748668	Intron (ENST00000513000.5/8821, intron 1 of 26)	8821	ENST00000514964.1	INPP4B	18151
7	93871692	93872010	Intron (ENST00000455502.5/2792, intron 1 of 3)	7980	ENST00000451238.1	TFPI2	18160
2	210085617	210085910	Intron (ENST00000281772.14/151050, intron 5 of 14)	151050	ENST00000460256.1	KANSL1L	18285
5	109901503	109901796	Distal Intergenic	100289673	ENST00000523446.1	NA	18321
3	190294394	190294687	Distal Intergenic	9076	ENST00000490800.1	CLDN1	18531
12	122040794	122041087	Intron (ENST00000538010.5/605, intron 3 of 5)	605	ENST00000432926.2	BCL7A	18816
9	94574535	94574828	Intron (ENST00000647389.1/101928099, intron 3 of 8)	8789	ENST00000375337.4	FBP2	18996
15	64953569	64954085	Intron (ENST00000319580.13/348094, intron 14 of 14)	348094	ENST00000611260.1	ANKDD1A	19456
9	109477417	109477734	Intron (ENST00000262539.7/5774, intron 1 of 25)	5774	ENST00000374541.4	PTPN3	20573
14	37329207	37329500	Intron (ENST00000396294.6/145282, intron 11 of 14)	145282	ENST00000556940.1	MIPOL1	20749
2	6954066	6954475	Intron (ENST00000320892.11/9781, intron 2 of 8)	9781	ENST00000480970.1	RNF144A	20982
21	14523999	14524342	Intron (ENST00000400564.5/64092, intron 1 of 3)	64092	ENST00000493640.1	SAMSN1	21971
8	91379716	91380036	Intron (ENST00000522181.5/115111, intron 15 of 18)	115111	ENST00000517930.1	SLC26A7	22468
9	86013317	86013610	Intron (ENST00000361671.10/60560, intron 16 of 22)	51280	ENST00000464314.1	GOLM1	23203
9	105318855	105319218	Intron (ENST00000374723.5/23446, intron 3 of 15)	23446	ENST00000607692.1	SLC44A1	24189
12	71806730	71807023	Distal Intergenic	23011	ENST00000552686.1	RAB21	24316
7	82797619	82798012	Intron (ENST00000333891.14/27445, intron 22 of 24)	27445	ENST00000432078.2	PCLO	24578
2	188764887	188765230	Intron (ENST00000431708.1/ENST00000431708.1, intron 1 of 7)	116093	ENST00000308100.5	DIRC1	24874
13	62771135	62771468	Intron (ENST00000656857.1/100874176, intron 2 of 5)	100874176	ENST00000667975.1	NA	25210
1	116780889	116781182	Distal Intergenic	914	ENST00000369477.1	CD2	26422
8	64212744	64213037	Intron (ENST00000523191.5/102724623, intron 2 of 5)	102724623	ENST00000520365.1	RP11-32K4.1	27245
4	146917209	146917615	Intron (ENST00000513335.5/83894, intron 5 of 13)	83894	ENST00000515315.1	TTC29	27433
13	90080073	90080468	Intron (ENST00000654320.1/100874187, intron 2 of 4)	100874187	ENST00000654320.1	LINC00559	27990
20	51703729	51704129	Intron (ENST00000311637.9/10079, intron 4 of 22)	10079	ENST00000477492.1	ATP9A	28458
3	80799665	80800056	Distal Intergenic	105377175	ENST00000654830.1	NA	29008
18	56585123	56585433	Distal Intergenic	9352	ENST00000589931.1	TXNL1	29058
21	35019679	35019972	Intron (ENST00000437180.5/861, intron 2 of 8)	861	ENST00000416754.1	RUNX1	29298
10	33156004	33156297	Distal Intergenic	8829	ENST00000413802.1	NRP1	29358
4	71092031	71092324	Intron (ENST00000649996.1/8671, intron 1 of 26)	8671	ENST00000649996.1	SLC4A4	29364
5	27007608	27007901	Intron (ENST00000231021.9/1007, intron 1 of 11)	1007	ENST00000511822.1	CDH9	30682
13	89469443	89469740	Intron (ENST00000659314.1/ENST00000659314.1, intron 2 of 3)	105370308	ENST00000425048.1	LINC01040	30769
6	168274373	168274720	Distal Intergenic	101929420	ENST00000634866.1	RP11-503C24.4	31359
6	8815249	8815599	Intron (ENST00000643788.1/100506207, intron 2 of 6)	100506207	ENST00000645808.1	NA	31974
3	172942532	172942850	Intron (ENST00000351008.4/83893, intron 6 of 10)	83893	ENST00000652082.1	SPATA16	34202
10	87987067	87987413	Distal Intergenic	5728	ENST00000472832.2	PTEN	34868
1	31875868	31876166	Intron (ENST00000602889.1/ENST00000602889.1, intron 1 of 1)	8073	ENST00000489313.1	PTP4A2	35114
5	34877946	34878428	Intron (ENST00000505624.5/153657, intron 8 of 10)	5810	ENST00000512192.1	RAD1	36373
15	72009187	72009480	Intron (ENST00000568391.1/ENST00000568391.1, intron 3 of 4)	4649	ENST00000568438.1	MYO9A	36502
5	103060692	103060985	Distal Intergenic	54826	ENST00000507478.1	GIN1	36708
8	54367399	54367724	Distal Intergenic	26766	ENST00000362342.1	RNU105C	36712
10	5147328	5147621	Distal Intergenic	340811	ENST00000648824.1	AKR1C8P	37483
13	84178253	84178546	Intron (ENST00000653443.1/100874128, intron 1 of 4)	100874128	ENST00000654433.1	NA	37679
3	98679749	98680161	Distal Intergenic	100874207	ENST00000663984.1	ST3GAL6-AS1	38284
11	10255135	10255442	Intron (ENST00000256190.12/81846, intron 1 of 39)	81846	ENST00000256190.12	SBF2	38765
13	48692545	48692851	Intron (ENST00000614739.4/57105, intron 2 of 4)	57105	ENST00000622559.4	CYSLTR2	38816
1	8247836	8248226	Distal Intergenic	102724539	ENST00000452982.1	RP11-431K24.3	39164
3	44153602	44153929	Distal Intergenic	406929	ENST00000385219.1	MIR138-1	39390
1	169148373	169148698	Intron (ENST00000530739.5/29922, intron 1 of 1)	481	ENST00000494797.1	ATP1B1	40466
8	63513481	63513807	Distal Intergenic	102724612	ENST00000655858.1	RP11-45K10.2	41110
8	43237625	43237996	Distal Intergenic	138050	ENST00000519705.1	HGSNAT	41457
4	107241267	107241580	Intron (ENST00000513208.5/27123, intron 1 of 4)	27123	ENST00000513208.5	DKK2	42109
13	43500844	43501137	Intron (ENST00000261488.10/55068, intron 2 of 16)	100874130	ENST00000434273.2	NA	42379
5	23994631	23995031	Intron (ENST00000512559.5/439936, intron 4 of 4)	439936	ENST00000507936.1	C5orf17	43067
4	71711068	71711371	Distal Intergenic	2638	ENST00000503364.5	GC	43107
10	88539726	88540032	Intron (ENST00000371947.7/55328, intron 4 of 6)	55328	ENST00000437752.2	RNLS	43158
2	156622928	156623221	Distal Intergenic	2820	ENST00000496190.1	GPD2	43242
1	214507032	214507441	Intron (ENST00000366956.10/5784, intron 1 of 18)	5784	ENST00000543945.5	PTPN14	43782
3	45432945	45433248	Intron (ENST00000650792.2/23395, intron 5 of 20)	23395	ENST00000642274.1	LARS2	44109
1	168834394	168834732	Intron (ENST00000650631.1/1805, intron 4 of 8)	79100	ENST00000665467.1	LINC00626	44322
3	127242817	127243133	Distal Intergenic	100419008	ENST00000465482.2	NA	44913
5	73384396	73384742	Intron (ENST00000505955.1/ENST00000505955.1, intron 1 of 2)	105379033	ENST00000511174.1	NA	46490
8	133428773	133429203	Distal Intergenic	6482	ENST00000522204.1	ST3GAL1	46731
3	89154461	89154754	Intron (ENST00000336596.7/2042, intron 2 of 16)	2042	ENST00000494014.1	EPHA3	46785
5	84133662	84133955	Intron (ENST00000296591.10/10085, intron 5 of 10)	10085	ENST00000507663.1	EDIL3	47287
13	89321012	89321527	Distal Intergenic	100874172	ENST00000446579.1	NA	47809
8	80937840	80938133	Distal Intergenic	55824	ENST00000522811.1	PAG1	49401
2	213539501	213539891	Intron (ENST00000406979.6/79582, intron 12 of 17)	79582	ENST00000451561.1	SPAG16	49538
2	114029821	114030122	Distal Intergenic	440900	ENST00000420161.1	LINC01191	49912
14	28679446	28679740	Distal Intergenic	103695363	ENST00000654854.1	NA	51051
10	85381028	85381450	Intron (ENST00000658106.1/101929646, intron 1 of 2)	101929646	ENST00000444137.1	NA	51065
9	105774267	105774560	3' UTR	55151	ENST00000451560.1	TMEM38B	52580
8	117189054	117189410	Distal Intergenic	169026	ENST00000456015.6	SLC30A8	53726
2	144091126	144091441	Intron (ENST00000392869.6/79712, intron 5 of 10)	79712	ENST00000476958.5	GTDC1	54464
1	180689127	180689446	Intron (ENST00000367590.9/9213, intron 2 of 14)	9213	ENST00000367589.3	XPR1	57095
5	33006746	33007039	Intron (ENST00000666525.1/ENST00000666525.1, intron 2 of 4)	340113	ENST00000507693.1	CTD-2218G20.2	57753
4	128574023	128574343	Distal Intergenic	100507487	ENST00000663973.1	RP11-420A23.1	58606
8	100474052	100474345	Distal Intergenic	157567	ENST00000519316.5	ANKRD46	58980
2	194789669	194790112	Distal Intergenic	101927431	ENST00000447194.1	AC006196.1	59074
12	116368490	116368840	Exon (ENST00000548506.1/ENST00000548506.1, exon 1 of 5)	100616309	ENST00000582069.1	MIR4472-2	59478
12	63507401	63507852	Distal Intergenic	283417	ENST00000541911.1	DPY19L2	61617
4	100818079	100818466	Intron (ENST00000510657.1/51705, intron 2 of 5)	51705	ENST00000510657.1	EMCN	61660
1	96310876	96311169	Intron (ENST00000435311.1/101928241, intron 3 of 5)	101928241	ENST00000435311.1	RP5-898J17.1	62956
4	172115528	172115827	Intron (ENST00000506823.6/442117, intron 2 of 12)	442117	ENST00000508122.5	GALNTL6	63083
12	73224247	73224540	Distal Intergenic	101928137	ENST00000550723.1	RP11-314D7.2	65057
5	87727392	87727791	Intron (ENST00000511417.2/ENST00000511417.2, intron 1 of 5)	111082994	ENST00000504287.1	NA	65350
5	12643124	12643489	Intron (ENST00000513051.6/404663, intron 2 of 3)	404663	ENST00000505196.1	NA	68267
8	89652954	89653247	Intron (ENST00000661105.1/101929709, intron 1 of 2)	101929709	ENST00000523995.1	RP11-37B2.1	69103
11	93038945	93039238	Distal Intergenic	4544	ENST00000528076.1	MTNR1B	69161
5	117526989	117527282	Intron (ENST00000514186.5/728342, intron 3 of 3)	728342	ENST00000504107.1	NA	71726
1	69640663	69641153	Intron (ENST00000651989.1/57554, intron 1 of 26)	57554	ENST00000370958.5	LRRC7	72213
11	7324476	7324769	Intron (ENST00000524820.6/143425, intron 4 of 8)	143425	ENST00000532592.1	SYT9	72306
12	76977197	76977490	Distal Intergenic	144455	ENST00000552907.5	E2F7	73251
2	188663577	188663882	Intron (ENST00000431708.1/ENST00000431708.1, intron 2 of 7)	51454	ENST00000496976.1	GULP1	73986
1	172976347	172976748	Intron (ENST00000432694.2/ENST00000432694.2, intron 1 of 4)	8995	ENST00000404377.3	TNFSF18	74215
7	17206583	17206892	Intron (ENST00000642825.1/196, intron 2 of 14)	196	ENST00000642825.1	AHR	74393
15	97440193	97440486	Intron (ENST00000658159.1/101927286, intron 2 of 3)	101927286	ENST00000669932.1	CTD-2147F2.2	74901
7	31264918	31265211	Distal Intergenic	63974	ENST00000297142.4	NEUROD6	75515
5	66435616	66435916	Intron (ENST00000652255.1/ENST00000652255.1, intron 1 of 2)	101928769	ENST00000508486.3	RP11-5P22.3	75728
1	190147173	190147466	Intron (ENST00000367462.5/339479, intron 7 of 7)	339479	ENST00000463404.1	BRINP3	78730
18	41441426	41441722	Intron (ENST00000670702.1/ENST00000670702.1, intron 2 of 3)	641516	ENST00000601445.5	KC6	78872
8	111497259	111497733	Intron (ENST00000521753.5/105375706, intron 3 of 4)	105375706	ENST00000524236.2	NA	80744
14	26512304	26512737	Intron (ENST00000539517.7/4857, intron 2 of 4)	4857	ENST00000551754.1	NOVA1	82724
1	105869488	105869832	Distal Intergenic	105378884	ENST00000446693.5	NA	83062
2	205975177	205975637	Distal Intergenic	54891	ENST00000424117.5	INO80D	87607
4	65758786	65759127	Distal Intergenic	100144602	ENST00000507117.1	EPHA5-AS1	88177
5	86371668	86372014	Distal Intergenic	285622	ENST00000508988.3	NA	88902
17	52480546	52480858	Intron (ENST00000572848.1/105371830, intron 1 of 3)	105371830	ENST00000572848.1	NA	90031
4	172900451	172900763	Intron (ENST00000506823.6/442117, intron 8 of 12)	442117	ENST00000616459.1	GALNTL6	91091
1	70011788	70012164	5' UTR	5301	ENST00000439639.2	PIN1P1	92431
6	68731526	68731819	Intron (ENST00000370598.6/577, intron 3 of 31)	577	ENST00000546190.5	ADGRB3	92850
10	76794217	76794682	Distal Intergenic	3778	ENST00000638512.1	KCNMA1	93228
8	68719793	68720086	Intron (ENST00000518698.6/116328, intron 9 of 13)	116328	ENST00000325233.3	C8orf34	94334
3	118716085	118716378	Intron (ENST00000657445.1/105374060, intron 1 of 3)	105374060	ENST00000657445.1	NA	94379
13	73171183	73171522	Distal Intergenic	688	ENST00000464404.2	KLF5	96168
17	52487451	52487759	Intron (ENST00000572848.1/105371830, intron 1 of 3)	105371830	ENST00000572848.1	NA	96936
6	93817604	93817897	Distal Intergenic	643432	ENST00000670976.1	NA	97441
18	54473420	54473713	Distal Intergenic	162681	ENST00000579594.1	C18orf54	99170
10	85331039	85331514	Distal Intergenic	101929646	ENST00000444137.1	NA	101001
8	104020836	104021412	Intron (ENST00000666250.1/9699, intron 20 of 30)	9699	ENST00000511046.1	RIMS2	105323
14	46776059	46776352	Distal Intergenic	161357	ENST00000557516.1	MDGA2	105870
5	152576894	152577187	Intron (ENST00000663460.1/ENST00000663460.1, intron 2 of 3)	101927134	ENST00000659362.1	LINC01470	107523
6	19947346	19947673	Distal Intergenic	3400	ENST00000378700.8	ID4	109976
4	158047010	158047430	Intron (ENST00000660468.1/ENST00000660468.1, intron 2 of 4)	51313	ENST00000590648.5	FAM198B	112251
5	98048307	98048600	Distal Intergenic	105379098	ENST00000671389.1	NA	112722
1	80754611	80754904	Distal Intergenic	101927412	ENST00000443565.1	RP5-887A10.1	113327
7	79884461	79884754	Intron (ENST00000650351.1/ENST00000650351.1, intron 3 of 5)	2770	ENST00000649225.1	GNAI1	116411
13	67491324	67491729	Distal Intergenic	100874145	ENST00000415120.1	LINC00364	118937
10	34213466	34213776	Intron (ENST00000545260.5/56288, intron 20 of 22)	56288	ENST00000466092.1	PARD3	122544
7	146243106	146243464	Intron (ENST00000625365.2/26047, intron 2 of 3)	26047	ENST00000637150.1	CNTNAP2	126158
14	37466405	37466783	Intron (ENST00000396294.6/145282, intron 13 of 14)	3169	ENST00000545425.2	FOXA1	127479
3	17242404	17242747	Intron (ENST00000253692.11/9779, intron 16 of 21)	9779	ENST00000465884.1	TBC1D5	129387
13	103550695	103550988	Distal Intergenic	104326190	ENST00000444795.2	LINC01309	129445
2	69233622	69233915	Intron (ENST00000303714.8/84168, intron 17 of 17)	2673	ENST00000493759.2	GFPT1	129677
8	75147209	75147618	Distal Intergenic	101805492	ENST00000504531.2	NA	130843
1	221580625	221580918	Distal Intergenic	11221	ENST00000494642.1	DUSP10	130898
21	19768446	19768756	Distal Intergenic	105372746	ENST00000443479.1	NA	130999
8	63603680	63604029	Distal Intergenic	102724612	ENST00000655858.1	RP11-45K10.2	131309
6	82495580	82495890	Distal Intergenic	7162	ENST00000543496.3	TPBG	131336
2	81331312	81331605	Distal Intergenic	100507201	ENST00000446580.3	NA	135374
21	23236566	23236917	Distal Intergenic	266917	ENST00000661065.1	D21S2088E	136169
5	86422935	86423319	Distal Intergenic	285622	ENST00000508988.3	NA	140169
2	170573657	170573950	Intron (ENST00000438642.6/140469, intron 33 of 33)	440925	ENST00000409786.1	LINC01124	140617
11	132801197	132801576	Intron (ENST00000331898.11/4978, intron 1 of 6)	4978	ENST00000525412.1	OPCML	141434
5	50810211	50810516	Intron (ENST00000505697.6/79668, intron 15 of 26)	79668	ENST00000503561.7	PARP8	142318
4	92448677	92448975	Intron (ENST00000282020.9/2895, intron 1 of 15)	2895	ENST00000510992.5	GRID2	144020
3	163134146	163134528	Intron (ENST00000490357.1/ENST00000490357.1, intron 1 of 4)	647107	ENST00000462928.5	LINC01192	144045
6	93275056	93275349	Intron (ENST00000369303.9/2045, intron 5 of 16)	2045	ENST00000369297.1	EPHA7	144198
14	87051482	87051775	Distal Intergenic	283585	ENST00000557527.1	RP11-322L20.1	145704
21	19753019	19753312	Distal Intergenic	105372746	ENST00000443479.1	NA	146443
9	78998629	78998953	Distal Intergenic	101927450	ENST00000663382.1	RP11-165H23.1	146713
1	49698742	49699144	Intron (ENST00000371839.6/84871, intron 2 of 13)	84871	ENST00000497451.1	AGBL4	152374
3	8345327	8345649	Intron (ENST00000654635.1/101927394, intron 3 of 6)	100288428	ENST00000446281.5	LMCD1-AS1	155949
14	41110989	41111282	Intron (ENST00000651006.1/644919, intron 3 of 3)	644919	ENST00000515218.2	NA	156091
4	171346189	171346518	Distal Intergenic	102466953	ENST00000613604.1	MIR6082	160005
7	118401438	118401844	Intron (ENST00000433239.6/56311, intron 11 of 15)	56311	ENST00000634332.1	ANKRD7	161463
16	6182539	6182845	Intron (ENST00000569895.3/54715, intron 4 of 6)	54715	ENST00000422070.8	RBFOX1	162836
13	85631370	85631689	Distal Intergenic	84189	ENST00000647374.2	SLITRK6	167730
9	80203873	80204364	Distal Intergenic	101927477	ENST00000417801.1	NA	173294
2	173544749	173545291	Distal Intergenic	83879	ENST00000468359.1	CDCA7	186242
20	42282357	42282679	3' UTR	11122	ENST00000618610.1	PTPRT	189883
4	134613799	134614092	Distal Intergenic	105377434	ENST00000503009.1	NA	189932
1	103331140	103331433	Distal Intergenic	101928436	ENST00000662345.1	NA	194071
4	64086624	64087171	Distal Intergenic	253017	ENST00000511997.1	TECRL	194365
13	35279990	35280286	Intron (ENST00000400445.7/26960, intron 34 of 57)	4081	ENST00000379919.6	MAB21L1	196403
13	55372771	55373148	Distal Intergenic	100846996	ENST00000583098.1	MIR5007	198317
13	57367468	57367761	Distal Intergenic	729250	ENST00000434815.1	PRR20E	200271
6	81545985	81546325	Intron (ENST00000412306.1/55603, intron 1 of 2)	55603	ENST00000423467.1	FAM46A	205428
12	90498794	90499155	Distal Intergenic	105369893	ENST00000670390.1	NA	205456
18	71365601	71366012	Distal Intergenic	100505776	ENST00000566582.1	LINC01541	212925
2	152934680	152935207	Distal Intergenic	151188	ENST00000463690.1	ARL6IP6	214513
4	171420356	171420731	Distal Intergenic	105377536	ENST00000651666.1	RP11-97E7.2	215346
9	85359923	85360216	Distal Intergenic	23287	ENST00000489265.1	AGTPBP1	218809
2	83745758	83746154	Distal Intergenic	101928031	ENST00000448431.1	AC010744.1	222944
6	62056548	62056841	Intron (ENST00000281156.5/202559, intron 2 of 8)	202559	ENST00000281156.5	KHDRBS2	229384
7	41455889	41456229	Distal Intergenic	3624	ENST00000464515.1	INHBA	236335
18	66000087	66000409	Distal Intergenic	1005	ENST00000581601.1	CDH7	237079
8	75777513	75777858	Distal Intergenic	3174	ENST00000396423.3	HNF4G	237644
4	189014966	189015259	Distal Intergenic	105377610	ENST00000504165.1	NA	238309
11	81651558	81651934	Distal Intergenic	100422823	ENST00000581016.1	MIR4300	238902
4	104224690	104224983	Distal Intergenic	80319	ENST00000515509.1	CXXC4	250275
13	93484389	93484682	Intron (ENST00000377047.9/10082, intron 1 of 8)	10082	ENST00000377047.9	GPC6	257582
13	68626076	68626371	Distal Intergenic	338862	ENST00000629570.1	LINC00550	258942
7	81308320	81308684	Distal Intergenic	105369146	ENST00000412900.3	NA	261698
1	242834182	242834502	Distal Intergenic	731275	ENST00000417964.2	LINC01347	262797
6	64447397	64447790	Intron (ENST00000503581.6/346007, intron 26 of 42)	346007	ENST00000330816.5	EYS	265545
3	97080410	97080743	Intron (ENST00000470610.6/285220, intron 3 of 4)	285220	ENST00000506569.1	EPHA6	265619
5	125767586	125767913	Intron (ENST00000651847.1/ENST00000651847.1, intron 10 of 15)	101927460	ENST00000651821.1	RP11-756H20.1	274325
2	185141725	185142018	Distal Intergenic	91752	ENST00000613975.1	ZNF804A	275360
9	26609865	26610163	Distal Intergenic	79886	ENST00000517946.1	CAAP1	277315
3	60969249	60969550	Intron (ENST00000492590.6/2272, intron 3 of 9)	2272	ENST00000490952.1	FHIT	281834
6	77975444	77975796	Distal Intergenic	101928601	ENST00000649759.1	MEI4	284788
10	107754029	107754502	Intron (ENST00000630847.2/103695365, intron 5 of 5)	103695365	ENST00000622852.1	LINC01435	286197
1	195778041	195778346	Distal Intergenic	105371673	ENST00000430519.2	NA	286889
9	24251744	24252037	Distal Intergenic	100129669	ENST00000604921.5	IZUMO3	293639
5	89717154	89717447	Distal Intergenic	101929423	ENST00000508742.1	MEF2C-AS1	298347
13	68586229	68586729	Distal Intergenic	338862	ENST00000629570.1	LINC00550	298584
4	67113345	67113638	Distal Intergenic	101927237	ENST00000503987.1	RP11-584P21.2	307416
12	84558336	84558793	Distal Intergenic	55117	ENST00000548267.1	SLC6A15	309040
6	115331060	115331503	Distal Intergenic	105377962	ENST00000666770.1	NA	312380
8	115178494	115178836	Distal Intergenic	7227	ENST00000518018.1	TRPS1	313385
2	185183000	185183495	Distal Intergenic	91752	ENST00000613975.1	ZNF804A	316635
5	52333467	52333822	Distal Intergenic	105378960	ENST00000510583.2	NA	323652
13	71540963	71541339	Intron (ENST00000611519.4/1602, intron 3 of 7)	1602	ENST00000619232.1	DACH1	325430
6	77134849	77135157	Distal Intergenic	3351	ENST00000369947.4	HTR1B	328616
8	111924358	111924685	Distal Intergenic	114788	ENST00000534172.1	CSMD3	331243
2	155041716	155042009	Distal Intergenic	3760	ENST00000493505.1	KCNJ3	332384
8	111750233	111750526	Intron (ENST00000524236.2/105375706, intron 7 of 7)	105375706	ENST00000524236.2	NA	333718
10	57932454	57932747	Distal Intergenic	253430	ENST00000373935.4	IPMK	335147
10	84796358	84796714	Distal Intergenic	54462	ENST00000480006.1	CCSER2	344141
5	27930708	27931001	Distal Intergenic	105374698	ENST00000512849.1	CTD-2061E9.1	356664
13	72365502	72365795	Distal Intergenic	440145	ENST00000377818.4	MZT1	361834
4	162729910	162730219	Intron (ENST00000655347.1/ENST00000655347.1, intron 1 of 2)	100616234	ENST00000638111.1	MIR4454	363409
2	211039822	211040124	Distal Intergenic	1373	ENST00000479988.1	CPS1	368207
3	103155193	103155488	Distal Intergenic	100616336	ENST00000584917.1	MIR548AB	368628
5	27915215	27915508	Distal Intergenic	105374698	ENST00000512849.1	CTD-2061E9.1	372157
5	25672424	25672770	Distal Intergenic	105374693	ENST00000641091.1	NA	374690
13	68492377	68492855	Distal Intergenic	338862	ENST00000629570.1	LINC00550	392458
4	132176724	132177386	Intron (ENST00000652009.1/ENST00000652009.1, intron 2 of 8)	101927305	ENST00000507332.1	NA	403159
6	141089267	141089711	Distal Intergenic	100616180	ENST00000583434.1	MIR4465	405453
2	211257844	211258206	Distal Intergenic	2066	ENST00000463121.1	ERBB4	407148
4	162683902	162684287	Distal Intergenic	100616234	ENST00000638111.1	MIR4454	409341
5	130750366	130750690	Intron (ENST00000661392.1/ENST00000661392.1, intron 4 of 5)	3094	ENST00000520028.1	HINT1	411937
2	81006056	81006349	Distal Intergenic	1496	ENST00000467892.1	CTNNA2	416717
20	12518958	12519303	Distal Intergenic	102606466	ENST00000651426.1	NA	417794
7	126022641	126023006	Distal Intergenic	2918	ENST00000495315.1	GRM8	424182
4	133593102	133593395	Distal Intergenic	57575	ENST00000511112.2	PCDH10	438209
2	145511093	145511386	Distal Intergenic	401014	ENST00000626394.2	TEX41	440274
4	63840733	63841062	Distal Intergenic	253017	ENST00000511997.1	TECRL	440474
2	155579870	155580295	Intron (ENST00000665560.1/ENST00000665560.1, intron 4 of 7)	101929378	ENST00000448255.5	AC093375.1	444318
2	193194529	193194822	Distal Intergenic	64002	ENST00000606314.1	PCGEM1	444562
4	125954964	125955257	Intron (ENST00000667497.1/ENST00000667497.1, intron 2 of 2)	100302267	ENST00000636770.1	MIR2054	447705
14	42150625	42150918	Distal Intergenic	145581	ENST00000554171.1	LRFN5	451198
4	133725498	133725791	Distal Intergenic	132430	ENST00000421491.4	PABPC4L	475998
4	130866534	130866888	Distal Intergenic	105377420	ENST00000655259.1	NA	490305
2	155210924	155211331	Distal Intergenic	3760	ENST00000493505.1	KCNJ3	501592
4	32853293	32853594	Distal Intergenic	101927363	ENST00000515181.1	RP11-240A16.1	502255
3	84186204	84186497	Distal Intergenic	440970	ENST00000653196.1	LINC00971	509128
13	68359992	68360314	Distal Intergenic	338862	ENST00000629570.1	LINC00550	524999
4	59562193	59562773	Intron (ENST00000504537.1/ENST00000504537.1, intron 4 of 5)	105377247	ENST00000509782.1	RP11-340A13.2	548620
3	82582458	82582751	Distal Intergenic	105377180	ENST00000666096.1	NA	550473
6	81196341	81196787	Distal Intergenic	55603	ENST00000423467.1	FAM46A	554966
7	119344145	119344446	Distal Intergenic	105375475	ENST00000660268.1	LVCAT5	562929
1	105024242	105024535	Intron (ENST00000648518.1/ENST00000648518.1, intron 2 of 4)	101928476	ENST00000623447.3	RP11-251P6.1	581468
18	40899336	40899702	Distal Intergenic	641516	ENST00000601445.5	KC6	620892
12	61201938	61202231	Distal Intergenic	338811	ENST00000550003.1	FAM19A2	625002
7	118873335	118873639	Distal Intergenic	56311	ENST00000634332.1	ANKRD7	633360
6	94913260	94913637	Distal Intergenic	101927288	ENST00000564541.1	MANEA-AS1	663813
4	49709656	49710176	Distal Intergenic	80157	ENST00000507372.1	CWH43	680964
4	49710469	49710955	Distal Intergenic	80157	ENST00000507372.1	CWH43	681777
1	104767425	104767718	Distal Intergenic	100129138	ENST00000634997.1	RP11-364B6.2	693574
1	104910153	104910500	Distal Intergenic	101928476	ENST00000623447.3	RP11-251P6.1	695503
13	104139184	104139506	Distal Intergenic	104326190	ENST00000444795.2	LINC01309	717934
14	43788157	43788554	Distal Intergenic	84075	ENST00000340446.5	FSCB	718729
6	94458361	94458826	Distal Intergenic	643432	ENST00000670976.1	NA	738198
14	83394670	83394963	Distal Intergenic	101928599	ENST00000556970.1	NA	752034
4	33283306	33283747	Distal Intergenic	101928622	ENST00000512581.5	RP11-79E3.3	756135
13	83097216	83097577	Intron (ENST00000663739.1/ENST00000663739.1, intron 1 of 2)	114798	ENST00000377084.3	SLITRK1	784816
4	33244089	33244382	Distal Intergenic	101928622	ENST00000512581.5	RP11-79E3.3	795500
3	83885988	83886281	Distal Intergenic	440970	ENST00000653196.1	LINC00971	809344
6	103919013	103919306	Distal Intergenic	57531	ENST00000518228.1	HACE1	813064
6	94572449	94572743	Distal Intergenic	643432	ENST00000670976.1	NA	852286
1	189341912	189342280	Distal Intergenic	339479	ENST00000463404.1	BRINP3	883916
3	82937124	82937417	Distal Intergenic	105377180	ENST00000666096.1	NA	905139
3	90100857	90101209	Distal Intergenic	2042	ENST00000494014.1	EPHA3	993181
12	60816277	60816570	Distal Intergenic	338811	ENST00000550003.1	FAM19A2	1010663
6	103670199	103670492	Distal Intergenic	57531	ENST00000518228.1	HACE1	1061878
3	83630006	83630322	Distal Intergenic	440970	ENST00000653196.1	LINC00971	1065303
4	180081040	180081397	Distal Intergenic	728081	ENST00000512487.1	LINC00290	1077752
14	43407923	43408544	Distal Intergenic	84075	ENST00000340446.5	FSCB	1098739
6	66898891	66899223	Distal Intergenic	442229	ENST00000468432.1	NA	1110474
1	188920586	188920919	Intron (ENST00000445072.1/ENST00000445072.1, intron 1 of 1)	339479	ENST00000463404.1	BRINP3	1305277
1	188907658	188907951	Intron (ENST00000445072.1/ENST00000445072.1, intron 1 of 1)	339479	ENST00000463404.1	BRINP3	1318245
6	103337640	103337933	Distal Intergenic	57531	ENST00000518228.1	HACE1	1394437

## Sheet: Islets
Peak enrichment regions identified from HNF1A ChIP-Seq (this paper) in human islets
Chromosome no.	Start position	End position	Annotation	Gene ID	Transcript ID	Gene Symbol	Distance to TSS
16	63188163	63188491	Distal Intergenic	1006	ENST00000584506.1	CDH8	-1151128
11	91797048	91797451	Intron (ENST00000655162.1/ENST00000655162.1, intron 3 of 3)	120114	ENST00000409404.6	FAT3	-554645
1	87795947	87796265	Intron (ENST00000642677.1/ENST00000642677.1, intron 2 of 6)	100505768	ENST00000452509.2	LINC01364	-424264
2	147464117	147464622	Distal Intergenic	92	ENST00000487959.5	ACVR2A	-379895
6	20877362	20877760	Intron (ENST00000274695.8/54901, intron 9 of 15)	54901	ENST00000476517.1	CDKAL1	-323052
8	4331477	4331916	Intron (ENST00000635120.2/64478, intron 3 of 69)	64478	ENST00000537824.2	CSMD1	-299377
8	139196660	139197134	Distal Intergenic	169044	ENST00000303045.11	COL22A1	-282619
2	56448913	56449414	Distal Intergenic	100129434	ENST00000668950.1	AC007743.1	-263043
23	39043889	39044217	Distal Intergenic	100874211	ENST00000436893.1	NA	-240006
6	155694077	155694377	Distal Intergenic	50508	ENST00000159060.3	NOX3	-238238
2	19682571	19682895	Distal Intergenic	400946	ENST00000607100.5	LINC00954	-185965
2	67572088	67572508	Intron (ENST00000433065.1/ENST00000433065.1, intron 5 of 5)	644838	ENST00000652561.2	AC078941.1	-174108
7	121714482	121714963	Distal Intergenic	5803	ENST00000651065.1	PTPRZ1	-158126
6	21045226	21045637	Intron (ENST00000274695.8/54901, intron 11 of 15)	54901	ENST00000476517.1	CDKAL1	-155175
6	6969796	6970170	Distal Intergenic	6239	ENST00000379933.7	RREB1	-137427
11	83852784	83853204	Intron (ENST00000280241.12/1740, intron 10 of 21)	1740	ENST00000529399.1	DLG2	-127381
4	13991187	13991660	Intron (ENST00000669061.1/101929071, intron 4 of 4)	152742	ENST00000502759.1	LINC01085	-120308
23	96453192	96453485	Distal Intergenic	643486	ENST00000605735.1	NA	-115280
16	12613309	12613637	Distal Intergenic	100616195	ENST00000580978.1	MIR4718	-106684
13	24076086	24076410	Intron (ENST00000382141.4/221178, intron 3 of 15)	221178	ENST00000382108.8	SPATA13	-84310
5	74949071	74949452	Intron (ENST00000505200.1/ENST00000505200.1, intron 3 of 4)	26049	ENST00000389156.9	FAM169A	-82105
8	81193853	81194288	Distal Intergenic	55824	ENST00000220597.4	PAG1	-81785
7	119978940	119979366	Distal Intergenic	105375475	ENST00000426413.2	LVCAT5	-71543
9	120646919	120647257	Intron (ENST00000373930.4/1955, intron 2 of 5)	55755	ENST00000491334.1	CDK5RAP2	-66749
18	49967102	49967469	Intron (ENST00000285039.12/4645, intron 10 of 39)	4645	ENST00000324581.10	MYO5B	-64269
6	63458600	63459042	Distal Intergenic	7803	ENST00000648894.1	PTP4A1	-62704
5	164233757	164234050	Exon (ENST00000521805.1/ENST00000521805.1, exon 1 of 5)	102546299	ENST00000517508.5	CTC-340A15.2	-62646
4	68732842	68733269	Distal Intergenic	7366	ENST00000338206.6	UGT2B15	-62190
9	37966298	37966785	Intron (ENST00000540557.1/6461, intron 4 of 11)	92014	ENST00000496760.5	SLC25A51	-61945
8	128626300	128626593	Distal Intergenic	101927774	ENST00000518044.1	NA	-61621
6	6683959	6684342	Distal Intergenic	285780	ENST00000669477.1	LY86-AS1	-61188
2	62570079	62570445	Intron (ENST00000664749.1/ENST00000664749.1, intron 3 of 3)	200728	ENST00000479763.5	TMEM17	-58185
6	47419653	47420015	Distal Intergenic	23607	ENST00000359314.5	CD2AP	-57774
20	14985988	14986586	Intron (ENST00000217246.8/140733, intron 5 of 16)	100379174	ENST00000664409.1	MACROD2-AS1	-56460
15	58331975	58332277	Intron (ENST00000558239.5/8854, intron 2 of 3)	8854	ENST00000559297.5	ALDH1A2	-52654
7	326872	327190	Distal Intergenic	442497	ENST00000515213.1	AC226118.1	-52169
12	14619881	14620212	Exon (ENST00000542401.2/101928290, exon 5 of 5)	79887	ENST00000240617.10	PLBD1	-51998
2	34627010	34627303	Intron (ENST00000650021.1/104355288, intron 4 of 6)	104355288	ENST00000658168.1	LINC01320	-50082
2	207819888	207820334	Downstream (<1kb)	7855	ENST00000295417.4	FZD5	-49982
10	24902045	24902481	Intron (ENST00000320152.11/56952, intron 3 of 8)	101929025	ENST00000648191.1	NA	-49869
13	38636831	38637217	Distal Intergenic	341640	ENST00000280481.9	FREM2	-49860
12	26769289	26769616	Intron (ENST00000381340.8/3709, intron 2 of 56)	3709	ENST00000536627.1	ITPR2	-43276
10	35685465	35685966	Distal Intergenic	8325	ENST00000374694.2	FZD8	-43187
11	16924651	16925044	Intron (ENST00000531066.6/144100, intron 3 of 26)	144100	ENST00000528637.5	PLEKHA7	-43032
15	64247903	64248369	Intron (ENST00000303052.13/53944, intron 4 of 11)	53944	ENST00000634302.1	CSNK1G1	-42978
6	11275657	11275960	Intron (ENST00000448183.6/4739, intron 3 of 9)	4739	ENST00000620854.4	NEDD9	-42975
6	37742162	37742461	Distal Intergenic	266727	ENST00000515437.5	MDGA1	-42856
12	92070250	92070786	Intron (ENST00000551843.5/256021, intron 1 of 5)	256021	ENST00000551306.1	LINC01619	-41993
23	123918313	123918606	Distal Intergenic	10735	ENST00000394477.5	STAG2	-41606
12	47038203	47038676	Distal Intergenic	91523	ENST00000432328.2	PCED1B	-40927
1	204726488	204726871	Distal Intergenic	10446	ENST00000367177.4	LRRN2	-40750
10	126839245	126839624	Distal Intergenic	118611	ENST00000657225.1	C10orf90	-40537
20	22490791	22491284	Distal Intergenic	284788	ENST00000634280.1	RP5-1004I9.1	-37431
15	65832442	65832876	Intron (ENST00000569304.1/8766, intron 2 of 2)	8766	ENST00000564910.5	RAB11A	-36580
8	47619013	47619343	Intron (ENST00000541342.2/23514, intron 9 of 18)	23514	ENST00000519141.5	SPIDR	-34745
1	94383956	94384388	Intron (ENST00000656153.1/ENST00000656153.1, intron 6 of 6)	5825	ENST00000370214.9	ABCD3	-34001
21	42461951	42462245	Distal Intergenic	101930094	ENST00000454800.1	AP001625.4	-33763
1	180598602	180599020	Distal Intergenic	9213	ENST00000367590.9	XPR1	-33002
8	23489982	23490275	Distal Intergenic	9583	ENST00000417069.6	ENTPD4	-32287
7	38863539	38863974	Intron (ENST00000310301.9/27072, intron 3 of 28)	27072	ENST00000413141.5	VPS41	-32193
6	56279704	56280031	Intron (ENST00000370819.5/81578, intron 1 of 28)	81578	ENST00000244728.10	COL21A1	-32124
7	155844158	155844540	Distal Intergenic	6469	ENST00000297261.7	SHH	-31695
2	188415686	188416027	Intron (ENST00000409843.5/51454, intron 2 of 12)	104355152	ENST00000632331.1	NA	-31373
2	195544579	195544980	Distal Intergenic	57181	ENST00000458054.1	SLC39A10	-30997
1	225746830	225747172	Intron (ENST00000448264.2/ENST00000448264.2, intron 2 of 2)	6726	ENST00000619790.4	SRP9	-30641
5	119302981	119303359	Intron (ENST00000274456.6/25816, intron 1 of 1)	25816	ENST00000513374.1	TNFAIP8	-29816
5	9409000	9409363	Intron (ENST00000511310.1/ENST00000511310.1, intron 3 of 3)	9037	ENST00000513968.4	SEMA5A	-28799
2	8412215	8412508	Intron (ENST00000669954.1/ENST00000669954.1, intron 1 of 7)	339789	ENST00000666457.1	NA	-28396
21	28256245	28256775	Distal Intergenic	101927973	ENST00000453420.5	AL035610.2	-27578
8	90122955	90123248	Distal Intergenic	793	ENST00000523716.5	CALB1	-27480
13	43388783	43389114	Intron (ENST00000261488.10/55068, intron 5 of 16)	55068	ENST00000482207.1	ENOX1	-27418
15	59410403	59410841	Intron (ENST00000558348.5/145773, intron 2 of 4)	145773	ENST00000288228.10	FAM81A	-27345
1	157966025	157966442	Distal Intergenic	55243	ENST00000360089.8	KIRREL	-26831
21	33203914	33204370	Distal Intergenic	3455	ENST00000382264.7	IFNAR2	-25531
2	42195465	42195934	Intron (ENST00000402711.6/27436, intron 1 of 21)	102723824	ENST00000458490.1	NA	-25164
4	31146366	31146717	3' UTR	102723778	ENST00000515292.2	RP11-617I14.1	-24296
16	75750597	75750954	Intron (ENST00000653858.1/54386, intron 2 of 3)	105371346	ENST00000640559.2	NA	-24107
3	194112523	194112949	Distal Intergenic	3280	ENST00000476918.1	HES1	-23199
1	211515256	211515594	Distal Intergenic	343035	ENST00000367002.4	RD3	-22339
4	37431380	37431765	Intron (ENST00000309447.6/57495, intron 4 of 6)	55286	ENST00000381980.9	C4orf19	-22160
3	136625106	136625546	Intron (ENST00000236698.9/10274, intron 2 of 32)	10274	ENST00000462818.1	STAG1	-20633
7	29375787	29376519	Exon (ENST00000482820.6/1124, exon 4 of 7)	1124	ENST00000491856.1	CHN2	-20129
5	59296224	59296675	Intron (ENST00000340635.11/5144, intron 1 of 14)	5144	ENST00000503258.5	PDE4D	-20105
18	7926591	7926939	5' UTR	5797	ENST00000578916.2	PTPRM	-19931
3	123754971	123755480	Intron (ENST00000360772.7/4638, intron 5 of 33)	4638	ENST00000514623.1	MYLK	-19201
21	28247788	28248081	Distal Intergenic	101927973	ENST00000453420.5	AL035610.2	-19121
8	133320576	133320881	Distal Intergenic	10397	ENST00000520230.5	NDRG1	-18554
13	30395443	30395806	Intron (ENST00000648879.1/ENST00000648879.1, intron 3 of 3)	100188949	ENST00000420219.5	LINC00426	-18298
1	3219340	3219738	Intron (ENST00000511072.5/63976, intron 2 of 15)	63976	ENST00000512462.5	PRDM16	-18193
9	127545389	127545877	Intron (ENST00000373314.7/64855, intron 1 of 13)	64855	ENST00000476091.1	FAM129B	-18168
4	185830583	185830966	Intron (ENST00000284776.11/8470, intron 1 of 20)	8470	ENST00000456060.5	SORBS2	-17459
6	47460270	47460733	Distal Intergenic	23607	ENST00000359314.5	CD2AP	-17056
10	25078954	25079292	Intron (ENST00000648191.1/101929025, intron 3 of 4)	219670	ENST00000615958.4	ENKUR	-16675
2	149570380	149570859	Intron (ENST00000303319.10/27249, intron 7 of 7)	101929231	ENST00000449714.1	NA	-16337
22	18061275	18061727	Distal Intergenic	55670	ENST00000610387.4	PEX26	-16193
1	233359476	233359959	Intron (ENST00000366624.8/84451, intron 4 of 9)	84451	ENST00000366622.1	RP5-862P8.2	-15824
6	85405321	85405660	Distal Intergenic	101928820	ENST00000455071.1	RP11-30P6.6	-15135
11	94602580	94603068	Intron (ENST00000543336.5/143689, intron 12 of 13)	143689	ENST00000537419.1	PIWIL4	-14721
1	241615520	241615837	Intron (ENST00000366554.3/23596, intron 1 of 3)	23596	ENST00000635737.1	OPN3	-14342
8	123058187	123058480	Intron (ENST00000520368.5/93594, intron 1 of 2)	93594	ENST00000519418.5	TBC1D31	-14202
22	37732063	37732358	Intron (ENST00000644935.1/11078, intron 7 of 23)	11078	ENST00000403663.6	TRIOBP	-13875
4	24597949	24598287	Distal Intergenic	1665	ENST00000336812.5	DHX15	-13395
20	4135514	4136011	Intron (ENST00000493223.1/54498, intron 1 of 1)	54498	ENST00000621355.4	SMOX	-12768
5	16521721	16522018	Intron (ENST00000306320.9/54463, intron 3 of 8)	54463	ENST00000509977.1	FAM134B	-12285
17	80005904	80006214	Intron (ENST00000310924.7/125058, intron 3 of 11)	125058	ENST00000571872.1	TBC1D16	-12270
2	54545816	54546281	Intron (ENST00000615901.4/6711, intron 2 of 37)	6711	ENST00000333896.5	SPTBN1	-12113
15	63354025	63354359	Intron (ENST00000178638.8/771, intron 2 of 10)	771	ENST00000558287.1	CA12	-11951
23	12779533	12779892	Distal Intergenic	5634	ENST00000380663.7	PRPS2	-11463
5	45491382	45491740	Intron (ENST00000303230.6/348980, intron 2 of 7)	348980	ENST00000637305.1	HCN1	-11246
2	69685546	69686054	Intron (ENST00000418066.2/307, intron 2 of 3)	22848	ENST00000461002.1	AAK1	-11197
16	81768185	81768521	Intron (ENST00000565054.5/5336, intron 2 of 5)	5336	ENST00000564138.6	PLCG2	-10770
16	20879300	20879616	Intron (ENST00000564349.5/112479, intron 2 of 9)	123879	ENST00000563934.1	DCUN1D3	-10320
10	129853556	129853963	Intron (ENST00000368648.7/253738, intron 10 of 15)	100422873	ENST00000579857.1	MIR4297	-10182
5	72837765	72838058	Intron (ENST00000337273.9/3842, intron 1 of 24)	3842	ENST00000513944.5	TNPO1	-10112
3	50601024	50601434	Exon (ENST00000624711.1/ENST00000624711.1, exon 1 of 4)	7867	ENST00000486712.5	MAPKAPK3	-10086
11	27395488	27395855	Intron (ENST00000389858.4/55366, intron 1 of 16)	55366	ENST00000527773.1	LGR4	-9956
2	238299933	238300299	Exon (ENST00000637634.1/ENST00000637634.1, exon 4 of 4)	8864	ENST00000431832.1	PER2	-9831
1	219188561	219188917	Intron (ENST00000460522.5/127018, intron 2 of 3)	127018	ENST00000475724.1	LYPLAL1	-9626
18	77114825	77115151	Exon (ENST00000611482.1/ENST00000611482.1, exon 1 of 1)	4155	ENST00000580402.5	MBP	-9564
6	26065941	26066356	Distal Intergenic	3006	ENST00000343677.3	HIST1H1C	-9513
19	39944029	39944437	Distal Intergenic	8857	ENST00000616721.6	FCGBP	-9403
14	69942450	69942777	Intron (ENST00000555917.1/64093, intron 3 of 3)	64093	ENST00000553839.1	SMOC1	-9360
3	30597197	30597676	Distal Intergenic	7048	ENST00000295754.9	TGFBR2	-8826
4	142314653	142315107	3' UTR	8821	ENST00000511838.5	INPP4B	-8709
6	132333679	132334070	Intron (ENST00000367963.8/26002, intron 4 of 11)	26002	ENST00000489128.1	MOXD1	-8532
2	119487612	119488007	Intron (ENST00000019103.7/6344, intron 2 of 12)	6344	ENST00000485440.1	SCTR	-7723
9	112119430	112119764	Intron (ENST00000355396.7/64420, intron 6 of 15)	64420	ENST00000528773.1	SUSD1	-7347
5	35237824	35238134	Distal Intergenic	5618	ENST00000618457.5	PRLR	-7337
17	74417183	74417560	Distal Intergenic	55890	ENST00000582444.1	GPRC5C	-7291
7	108010466	108010815	Distal Intergenic	3912	ENST00000393560.5	LAMB1	-7279
22	49834486	49834899	Intron (ENST00000666898.1/ENST00000666898.1, intron 3 of 3)	23774	ENST00000404760.5	BRD1	-6974
10	96676550	96676856	Intron (ENST00000339364.10/118788, intron 2 of 16)	118788	ENST00000371110.6	PIK3AP1	-6939
18	26757382	26757688	Intron (ENST00000582605.5/147429, intron 3 of 5)	147429	ENST00000627963.2	NA	-6451
7	135217929	135218317	Distal Intergenic	29062	ENST00000466182.5	WDR91	-6395
11	112157175	112157574	Intron (ENST00000531744.5/6392, intron 3 of 5)	3606	ENST00000525547.5	IL18	-6102
16	23528082	23528391	Intron (ENST00000449606.5/124454, intron 7 of 8)	23062	ENST00000569300.5	GGA2	-6087
2	164711357	164712167	Intron (ENST00000392717.6/22837, intron 7 of 14)	22837	ENST00000460238.1	COBLL1	-5980
22	45246254	45246736	Distal Intergenic	23313	ENST00000336156.9	KIAA0930	-5485
3	42576090	42576383	Intron (ENST00000423701.6/9117, intron 1 of 5)	51188	ENST00000447630.5	SS18L2	-5457
15	60408333	60408680	Distal Intergenic	302	ENST00000557904.5	ANXA2	-5450
1	179287885	179288347	Distal Intergenic	6646	ENST00000539888.5	SOAT1	-5367
20	401793	402174	Distal Intergenic	10616	ENST00000411647.5	RBCK1	-5324
1	200022115	200022573	Distal Intergenic	2494	ENST00000236914.7	NR5A2	-5041
15	89857597	89857920	Intron (ENST00000336418.9/10239, intron 4 of 5)	10239	ENST00000558186.1	AP3S2	-4941
1	109181301	109181659	Intron (ENST00000457623.6/57535, intron 6 of 19)	57535	ENST00000369938.5	KIAA1324	-4890
3	114718772	114719246	Intron (ENST00000357258.8/26137, intron 4 of 9)	26137	ENST00000463497.5	ZBTB20	-4775
1	231233780	231234227	Intron (ENST00000318906.6/128061, intron 2 of 5)	128061	ENST00000495795.1	C1orf131	-4571
3	9897936	9898266	Distal Intergenic	132014	ENST00000461534.1	IL17RE	-4346
2	86627980	86628356	Intron (ENST00000604011.5/100526767, intron 2 of 7)	7844	ENST00000477307.5	RNF103	-4114
10	103241426	103241781	Distal Intergenic	729020	ENST00000441178.2	RPEL1	-4106
5	134415870	134416316	Distal Intergenic	91368	ENST00000395009.3	CDKN2AIPNL	-3989
11	27467609	27467902	Intron (ENST00000389858.4/55366, intron 1 of 16)	105376671	ENST00000525833.5	RP11-159H22.2	-3827
2	20443398	20443708	Distal Intergenic	388	ENST00000272233.6	RHOB	-3366
1	53145781	53146177	Distal Intergenic	6512	ENST00000649098.1	SLC1A7	-3149
1	26990512	26990820	Promoter (2-3kb)	388610	ENST00000522111.3	TRNP1	-2872
18	3816907	3817269	Promoter (2-3kb)	9229	ENST00000485480.5	DLGAP1	-2844
17	64074806	64075121	Promoter (2-3kb)	2081	ENST00000579249.1	ERN1	-2710
16	74635437	74635758	Promoter (2-3kb)	55159	ENST00000575154.1	RFWD3	-2704
9	114080966	114081298	Promoter (2-3kb)	259	ENST00000603230.1	AMBP	-2638
3	53238022	53238402	Promoter (2-3kb)	7086	ENST00000460343.5	TKT	-2415
3	114745845	114746259	Promoter (2-3kb)	100616166	ENST00000580742.3	MIR4796	-2320
20	1469977	1470361	Promoter (2-3kb)	55968	ENST00000216879.8	NSFL1C	-2285
15	62821720	62822013	Promoter (1-2kb)	406965	ENST00000388402.1	MIR190A	-1944
9	96420300	96420660	Promoter (1-2kb)	195828	ENST00000375256.5	ZNF367	-1930
17	56108737	56109108	Promoter (1-2kb)	162282	ENST00000575594.1	ANKFN1	-1850
15	92811443	92811851	Promoter (1-2kb)	400451	ENST00000557398.2	FAM174B	-1645
1	209653953	209654246	Promoter (1-2kb)	3914	ENST00000356082.9	LAMB3	-1528
1	225412672	225413008	Promoter (1-2kb)	3930	ENST00000424022.2	LBR	-1255
4	5138085	5138378	Promoter (1-2kb)	55351	ENST00000512636.5	STK32B	-1182
19	18135972	18136265	Promoter (1-2kb)	23031	ENST00000609494.1	MAST3	-1090
15	63503218	63503559	Promoter (<=1kb)	9960	ENST00000540797.5	USP3	-952
3	53806558	53806891	Promoter (<=1kb)	776	ENST00000636581.1	CACNA1D	-620
14	70753531	70754024	Promoter (<=1kb)	4293	ENST00000554024.1	MAP3K9	-575
1	241531346	241531658	Promoter (<=1kb)	8564	ENST00000366558.7	KMO	-476
14	77040289	77040681	Promoter (<=1kb)	283575	ENST00000500215.3	RP11-7F17.5	-383
17	66415243	66415718	Promoter (<=1kb)	101928001	ENST00000584614.1	NA	-270
13	41019513	41019809	Promoter (<=1kb)	1997	ENST00000239882.7	ELF1	-197
3	50235719	50236024	Promoter (<=1kb)	2771	ENST00000441156.5	GNAI2	-180
11	47426614	47426956	Promoter (<=1kb)	5702	ENST00000619920.4	PSMC3	-141
2	197452926	197453289	Promoter (<=1kb)	80219	ENST00000263960.6	COQ10B	-134
14	81533977	81534406	Promoter (<=1kb)	6400	ENST00000336735.9	SEL1L	-124
6	152381474	152381913	Promoter (<=1kb)	23345	ENST00000454018.6	SYNE1	-112
14	39174617	39175077	Promoter (<=1kb)	5411	ENST00000553331.5	PNN	-106
13	50082685	50083023	Promoter (<=1kb)	10301	ENST00000652773.1	NA	-98
16	11797316	11797642	Promoter (<=1kb)	29066	ENST00000355758.9	ZC3H7A	-58
19	37931950	37932309	Promoter (<=1kb)	23094	ENST00000476317.2	SIPA1L3	-37
3	33097226	33097663	Promoter (<=1kb)	2720	ENST00000436768.1	GLB1	-24
4	8198958	8199272	Promoter (<=1kb)	54436	ENST00000245105.8	SH3TC1	-18
15	44728670	44728982	Promoter (<=1kb)	140691	ENST00000559390.5	TRIM69	-6
1	17580278	17580571	Promoter (<=1kb)	55160	ENST00000375415.5	ARHGEF10L	0
1	18480800	18481093	Promoter (<=1kb)	127707	ENST00000400664.2	KLHDC7A	0
1	19815151	19815561	Promoter (<=1kb)	54546	ENST00000375121.4	RNF186	0
1	77219370	77219715	Promoter (<=1kb)	10026	ENST00000370812.8	PIGK	0
1	200027281	200027717	Promoter (<=1kb)	2494	ENST00000236914.7	NR5A2	0
1	202010176	202010594	Promoter (<=1kb)	102723465	ENST00000419190.2	NA	0
1	204213832	204214252	Promoter (<=1kb)	127845	ENST00000308302.4	GOLT1A	0
1	212237584	212237877	Promoter (<=1kb)	101929541	ENST00000658599.1	NA	0
10	44911049	44911396	Promoter (<=1kb)	643236	ENST00000544540.5	TMEM72	0
10	99930808	99931190	Promoter (<=1kb)	23268	ENST00000636706.1	DNMBP	0
11	1830828	1831154	Promoter (<=1kb)	90019	ENST00000479276.5	SYT8	0
11	7605538	7605853	Promoter (<=1kb)	8495	ENST00000530181.5	PPFIBP2	0
11	22674512	22674920	Promoter (<=1kb)	2620	ENST00000532398.1	GAS2	0
12	69739070	69739425	Promoter (<=1kb)	117177	ENST00000549760.1	RAB3IP	0
14	57493867	57494238	Promoter (<=1kb)	55195	ENST00000530417.6	C14orf105	0
15	59611574	59611908	Promoter (<=1kb)	9245	ENST00000396065.3	GCNT3	0
15	80072322	80072625	Promoter (<=1kb)	54469	ENST00000560228.5	ZFAND6	0
16	20763707	20764132	Promoter (<=1kb)	6296	ENST00000289416.10	ACSM3	0
16	69351650	69352036	Promoter (<=1kb)	146456	ENST00000570293.5	TMED6	0
16	75250741	75251078	Promoter (<=1kb)	9564	ENST00000561970.1	BCAR1	0
17	59837520	59838060	Promoter (<=1kb)	406991	ENST00000592790.1	VMP1	0
17	72421237	72421572	Promoter (<=1kb)	100499467	ENST00000650313.1	NA	0
17	75557480	75557962	Promoter (<=1kb)	3993	ENST00000545227.6	LLGL2	0
17	75646002	75646454	Promoter (<=1kb)	100130933	ENST00000556126.2	SMIM6	0
18	48942606	48943034	Promoter (<=1kb)	4092	ENST00000545051.2	SMAD7	0
19	6464278	6464683	Promoter (<=1kb)	92359	ENST00000356762.7	CRB3	0
19	58150697	58151070	Promoter (<=1kb)	79673	ENST00000598312.6	ZNF329	0
2	38109765	38110209	Promoter (<=1kb)	1545	ENST00000494864.1	CYP1B1	0
2	47345116	47345443	Promoter (<=1kb)	4072	ENST00000405271.5	EPCAM	0
2	74442286	74442631	Promoter (<=1kb)	6242	ENST00000479256.1	RTKN	0
2	85354461	85354846	Promoter (<=1kb)	54884	ENST00000295802.9	RETSAT	0
2	96505312	96505639	Promoter (<=1kb)	93082	ENST00000310865.7	NEURL3	0
2	132416327	132416834	Promoter (<=1kb)	2863	ENST00000329321.4	GPR39	0
20	31722252	31722847	Promoter (<=1kb)	598	ENST00000376062.6	BCL2L1	0
20	43558706	43559038	Promoter (<=1kb)	10110	ENST00000647834.1	SGK2	0
3	37964579	37965045	Promoter (<=1kb)	10217	ENST00000416688.5	CTDSPL	0
3	65954295	65954593	Promoter (<=1kb)	151877	ENST00000460754.1	NA	0
3	172595535	172595836	Promoter (<=1kb)	105374219	ENST00000424941.2	NA	0
4	140343254	140343707	Promoter (<=1kb)	60592	ENST00000338517.8	SCOC	0
4	147617124	147617417	Promoter (<=1kb)	55751	ENST00000508208.5	TMEM184C	0
5	126371142	126371544	Promoter (<=1kb)	65983	ENST00000506445.5	GRAMD3	0
5	146182583	146182891	Promoter (<=1kb)	51520	ENST00000394434.7	LARS	0
5	157059013	157059360	Promoter (<=1kb)	26762	ENST00000523175.6	HAVCR1	0
5	173689243	173689591	Promoter (<=1kb)	105377736	ENST00000521373.1	CTB-43E15.2	0
6	3231526	3231939	Promoter (<=1kb)	100422781	ENST00000380306.8	NA	0
6	73520992	73521383	Promoter (<=1kb)	1915	ENST00000316292.13	EEF1A1	0
6	106787457	106787752	Promoter (<=1kb)	100422737	ENST00000669890.1	RP1-60O19.1	0
6	116060590	116061030	Promoter (<=1kb)	2444	ENST00000606080.2	FRK	0
6	125899651	125899958	Promoter (<=1kb)	135112	ENST00000433571.2	NCOA7	0
7	48088698	48089133	Promoter (<=1kb)	7378	ENST00000457596.5	UPP1	0
7	127614724	127615262	Promoter (<=1kb)	5078	ENST00000477423.1	PAX4	0
7	131088463	131088788	Promoter (<=1kb)	378805	ENST00000435523.5	LINC-PINT	0
7	151062355	151062677	Promoter (<=1kb)	6522	ENST00000392826.6	SLC4A2	0
8	38267290	38267592	Promoter (<=1kb)	84513	ENST00000530193.5	PLPP5	0
9	79571528	79572086	Promoter (<=1kb)	7091	ENST00000376544.7	TLE4	0
9	131545289	131545719	Promoter (<=1kb)	642515	ENST00000636672.1	NA	0
12	92703050	92703497	Promoter (<=1kb)	338809	ENST00000544406.2	C12orf74	22
5	34686936	34687262	Promoter (<=1kb)	26064	ENST00000505185.5	RAI14	74
1	229270494	229270906	Promoter (<=1kb)	105373159	ENST00000429227.1	NA	97
4	145619624	145619963	Promoter (<=1kb)	166785	ENST00000648388.1	MMAA	120
2	101999148	101999518	Promoter (<=1kb)	7850	ENST00000393414.6	IL1R2	153
1	201396684	201397156	Promoter (<=1kb)	3898	ENST00000632743.1	LAD1	160
22	30573923	30574305	Promoter (<=1kb)	9514	ENST00000431313.5	GAL3ST1	206
10	14611969	14612317	Promoter (<=1kb)	83641	ENST00000442012.5	FAM107B	235
11	61756815	61757241	Promoter (<=1kb)	26070	ENST00000536405.5	DKFZP434K028	408
2	34705440	34705905	Promoter (<=1kb)	104355288	ENST00000671356.1	LINC01320	663
20	54067529	54067822	Promoter (<=1kb)	100616225	ENST00000577874.1	MIR4756	663
3	48015412	48015742	Promoter (<=1kb)	4134	ENST00000434267.5	MAP4	670
19	39126564	39126968	Promoter (<=1kb)	10298	ENST00000599386.5	PAK4	730
2	173048911	173049637	Promoter (<=1kb)	11069	ENST00000484645.1	RAPGEF4	783
16	21260940	21261351	Promoter (<=1kb)	1428	ENST00000570401.5	CRYM	807
17	69248017	69248310	Promoter (<=1kb)	23461	ENST00000586601.1	ABCA5	831
16	3459072	3459390	Promoter (<=1kb)	79903	ENST00000570819.5	NAA60	942
1	200896013	200896306	Promoter (1-2kb)	55765	ENST00000413687.3	C1orf106	1113
3	108297669	108297962	Promoter (1-2kb)	11148	ENST00000462629.5	HHLA2	1120
2	8680339	8680730	Promoter (1-2kb)	100506299	ENST00000453900.2	ID2-AS1	1133
5	131265528	131265832	Promoter (1-2kb)	56990	ENST00000505065.1	CDC42SE2	1428
8	27603283	27603615	Promoter (1-2kb)	1191	ENST00000522098.1	CLU	1724
10	125156651	125156988	Promoter (1-2kb)	1488	ENST00000531469.5	CTBP2	1728
6	85612978	85613405	Promoter (1-2kb)	57231	ENST00000503906.1	SNX14	1829
14	24817261	24817561	Promoter (1-2kb)	29091	ENST00000548369.1	STXBP6	1916
1	234960680	234960986	Promoter (1-2kb)	101927851	ENST00000656076.1	RP11-443B7.1	1974
12	121215028	121215351	Promoter (2-3kb)	5025	ENST00000314442.7	P2RX4	2162
17	54903364	54903727	Promoter (2-3kb)	10040	ENST00000575909.1	TOM1L1	2230
7	36290172	36290583	Promoter (2-3kb)	80820	ENST00000468591.1	EEPD1	2583
14	24816321	24816683	Promoter (2-3kb)	29091	ENST00000548369.1	STXBP6	2794
19	45882770	45883204	Promoter (2-3kb)	26145	ENST00000302165.5	IRF2BP1	2937
2	102190523	102190965	Intron (ENST00000481806.1/8808, intron 2 of 9)	8808	ENST00000421464.1	IL1RL2	3209
12	14934980	14935307	Exon (ENST00000266397.7/121506, exon 3 of 7)	121506	ENST00000266397.7	ERP27	3230
5	41182747	41183128	Intron (ENST00000337836.9/729, intron 6 of 17)	729	ENST00000475349.5	C6	3263
3	120678311	120678687	Intron (ENST00000283871.10/3081, intron 1 of 13)	3081	ENST00000476082.2	HGD	3426
2	60480581	60480920	Intron (ENST00000646249.1/53335, intron 3 of 4)	53335	ENST00000642824.1	BCL11A	3545
7	127611312	127611660	Exon (ENST00000341640.6/5078, exon 8 of 9)	5078	ENST00000477423.1	PAX4	3549
6	160254684	160255161	Intron (ENST00000366953.8/6582, intron 2 of 10)	6582	ENST00000489644.1	SLC22A2	3578
1	25867229	25867626	Intron (ENST00000374296.3/164091, intron 1 of 1)	164091	ENST00000374296.3	PAQR7	3627
19	45881950	45882358	Downstream (1-2kb)	26145	ENST00000302165.5	IRF2BP1	3783
14	64938552	64938919	Intron (ENST00000551947.5/100529261, intron 2 of 2)	2877	ENST00000557049.1	GPX2	3801
1	85137623	85137976	Distal Intergenic	100616481	ENST00000580922.1	MIR4423	3829
6	70398920	70399338	Exon (ENST00000671572.1/101928353, exon 3 of 3)	101928353	ENST00000667898.1	NA	4025
9	21863705	21864062	3' UTR	4507	ENST00000484957.1	MTAP	4382
19	51856293	51856635	Intron (ENST00000638827.1/84765, intron 5 of 10)	84765	ENST00000639416.1	ZNF577	4444
19	51856293	51856635	Intron (ENST00000638827.1/84765, intron 5 of 10)	84765	ENST00000639416.1	AC074141.1	4444
15	43127760	43128128	Intron (ENST00000564698.5/80021, intron 1 of 5)	80021	ENST00000564698.5	TMEM62	4481
22	37569422	37569817	Downstream (<1kb)	11135	ENST00000434728.1	CDC42EP1	5016
2	232781813	232782107	Intron (ENST00000629305.2/26058, intron 9 of 29)	26058	ENST00000427649.5	GIGYF2	5061
11	100776082	100776585	Intron (ENST00000298815.13/143872, intron 2 of 23)	143872	ENST00000524649.1	ARHGAP42	5716
8	38734473	38734857	Intron (ENST00000519416.5/6867, intron 1 of 12)	6867	ENST00000518415.5	TACC1	5833
3	154023156	154023452	Downstream (<1kb)	100507524	ENST00000610221.1	ARHGEF26-AS1	5851
2	44291370	44291916	Intron (ENST00000649044.1/6519, intron 9 of 14)	6519	ENST00000427285.1	SLC3A1	5875
14	68784386	68784852	Downstream (2-3kb)	677	ENST00000555997.1	ZFP36L1	6391
18	2939378	2939682	Exon (ENST00000261596.8/9663, exon 6 of 20)	727896	ENST00000582850.1	NA	6852
3	155737759	155738171	Intron (ENST00000460012.6/23007, intron 1 of 22)	23007	ENST00000460012.6	PLCH1	6896
7	116776705	116777163	Intron (ENST00000318493.11/4233, intron 15 of 20)	4233	ENST00000454623.1	MET	7039
9	78023096	78023476	Intron (ENST00000286548.9/2776, intron 1 of 6)	2776	ENST00000411677.1	GNAQ	7128
14	31033803	31034281	Intron (ENST00000557346.5/11154, intron 1 of 5)	11154	ENST00000616371.4	AP4S1	7160
6	100455878	100456275	Intron (ENST00000369208.7/6492, intron 2 of 11)	6492	ENST00000262901.4	SIM1	7402
18	70376742	70377049	Distal Intergenic	101060542	ENST00000582251.1	RP11-41O4.2	7542
11	102599519	102599988	Intron (ENST00000260228.3/9313, intron 6 of 9)	9313	ENST00000544938.1	MMP20	7862
10	80196542	80197037	Intron (ENST00000422982.8/311, intron 1 of 15)	311	ENST00000474545.1	ANXA11	7882
9	137293788	137294092	Exon (ENST00000566954.1/ENST00000566954.1, exon 1 of 1)	441478	ENST00000356628.4	NRARP	8179
8	120068070	120068523	Intron (ENST00000498051.6/7373, intron 1 of 22)	7373	ENST00000498051.6	COL14A1	8290
14	68938562	68939003	Intron (ENST00000193403.10/87, intron 1 of 20)	87	ENST00000553779.5	ACTN1	8545
10	117365436	117365844	Intron (ENST00000334464.7/118987, intron 1 of 4)	118987	ENST00000489491.1	PDZD8	8637
20	22411635	22411949	Intron (ENST00000635130.1/284788, intron 1 of 3)	284788	ENST00000377121.1	RP5-1004I9.1	8694
6	122798233	122798687	Intron (ENST00000539041.5/10924, intron 2 of 6)	10924	ENST00000487215.1	SMPDL3A	8941
7	503506	503881	Intron (ENST00000402802.7/5154, intron 4 of 5)	5154	ENST00000482462.1	PDGFA	9586
5	32302813	32303213	Intron (ENST00000280285.9/54545, intron 1 of 14)	54545	ENST00000513622.1	MTMR12	9711
11	118195108	118195492	Intron (ENST00000356289.10/120425, intron 9 of 9)	120425	ENST00000531530.5	JAML	9898
7	88200014	88200307	3' UTR	6717	ENST00000472930.6	SRI	10186
19	35458834	35459148	Distal Intergenic	2867	ENST00000599180.2	FFAR2	10533
6	154863920	154864219	Intron (ENST00000461783.7/26230, intron 2 of 28)	100422821	ENST00000578669.1	MIR1273C	10560
12	111777827	111778136	Intron (ENST00000546840.3/217, intron 2 of 7)	217	ENST00000548536.1	ALDH2	10879
7	117716964	117717320	Intron (ENST00000160373.8/83992, intron 22 of 22)	83992	ENST00000445366.1	CTTNBP2	10888
2	137975557	137975893	Intron (ENST00000410115.5/3176, intron 3 of 6)	3176	ENST00000480534.1	HNMT	11043
4	39515041	39515494	Intron (ENST00000316423.11/7358, intron 2 of 11)	7358	ENST00000506179.5	UGDH	11063
6	7241810	7242196	Intron (ENST00000379933.7/6239, intron 10 of 11)	6239	ENST00000611109.1	RREB1	11168
1	174010761	174011067	Intron (ENST00000367696.6/149041, intron 1 of 19)	149041	ENST00000367696.6	RC3H1	11230
3	53506440	53506770	Intron (ENST00000637424.1/776, intron 3 of 46)	776	ENST00000640483.1	CACNA1D	11246
10	88840102	88840395	Intron (ENST00000371930.5/118932, intron 1 of 5)	118932	ENST00000371930.5	ANKRD22	11449
14	67738626	67739030	Intron (ENST00000394455.6/23503, intron 13 of 14)	145226	ENST00000552873.1	RDH12	11462
7	28621798	28622232	Intron (ENST00000396299.6/9586, intron 4 of 9)	9586	ENST00000426500.5	CREB5	12737
4	184104489	184104847	Exon (ENST00000662866.1/ENST00000662866.1, exon 4 of 4)	133121	ENST00000510054.1	ENPP6	12974
23	15300120	15300562	Intron (ENST00000380470.7/140456, intron 2 of 6)	140456	ENST00000344384.8	ASB11	13997
2	182076615	182076908	Intron (ENST00000495820.5/151242, intron 4 of 4)	151242	ENST00000461410.1	PPP1R1C	15152
1	32948925	32949318	Intron (ENST00000661031.1/ENST00000661031.1, intron 2 of 2)	127544	ENST00000373456.11	RNF19B	15367
5	125012834	125013170	Intron (ENST00000647105.1/101927421, intron 1 of 6)	101927421	ENST00000671535.1	NA	15973
6	166610799	166611154	Intron (ENST00000265678.9/6196, intron 1 of 20)	6196	ENST00000265678.9	RPS6KA2	16097
6	43833774	43834137	Intron (ENST00000637813.1/ENST00000637813.1, intron 2 of 2)	285857	ENST00000649831.1	NA	18166
10	3852323	3852734	Distal Intergenic	105376365	ENST00000413339.1	RP11-464C19.2	18373
6	168262029	168262448	Exon (ENST00000446811.1/101929420, exon 5 of 5)	101929420	ENST00000634866.1	RP11-503C24.4	19015
6	41013533	41013833	Distal Intergenic	222643	ENST00000470102.1	UNC5CL	19154
22	24323827	24324183	Intron (ENST00000437398.5/23384, intron 4 of 15)	101730217	ENST00000440893.1	NA	19431
1	109935542	109935835	Distal Intergenic	1435	ENST00000526001.1	CSF1	19885
9	109477379	109477905	Intron (ENST00000262539.7/5774, intron 1 of 25)	5774	ENST00000374541.4	PTPN3	20402
14	36091066	36091484	Intron (ENST00000546508.1/101101773, intron 1 of 2)	101101773	ENST00000546508.1	LINC00609	20639
21	17462433	17462726	Distal Intergenic	100505929	ENST00000613691.1	LINC01549	20652
1	202034857	202035302	Distal Intergenic	1999	ENST00000475698.1	ELF3	21079
8	40174760	40175190	Distal Intergenic	56892	ENST00000315792.5	C8orf4	21278
13	24184364	24184787	Intron (ENST00000382141.4/221178, intron 3 of 15)	100313842	ENST00000516886.1	MIR2276	21948
10	60977809	60978125	Intron (ENST00000357917.4/9886, intron 2 of 11)	9886	ENST00000357917.4	RHOBTB1	23315
11	15258467	15258825	Distal Intergenic	387755	ENST00000526102.1	INSC	23322
9	91197091	91197512	Intron (ENST00000667274.1/ENST00000667274.1, intron 1 of 2)	549	ENST00000473695.1	AUH	23407
17	27496523	27496911	Intron (ENST00000644974.1/8844, intron 1 of 20)	8844	ENST00000582311.1	KSR1	24510
18	50793909	50794241	Downstream (<1kb)	83876	ENST00000587291.5	MRO	25385
9	114779431	114779724	Distal Intergenic	9966	ENST00000374045.5	TNFSF15	26315
1	236862674	236862967	Intron (ENST00000366577.10/4548, intron 21 of 32)	4548	ENST00000366576.3	MTR	27058
1	33903352	33903653	Intron (ENST00000373381.8/114784, intron 5 of 70)	402779	ENST00000431046.1	CSMD2-AS1	27886
6	43806460	43806827	Intron (ENST00000637813.1/ENST00000637813.1, intron 2 of 2)	7422	ENST00000493786.2	VEGFA	28288
10	33155997	33156354	Distal Intergenic	8829	ENST00000413802.1	NRP1	29301
21	35019594	35019938	Intron (ENST00000437180.5/861, intron 2 of 8)	861	ENST00000416754.1	RUNX1	29332
20	50761652	50762127	Distal Intergenic	84612	ENST00000396039.1	PARD6B	29987
20	6704138	6704531	Distal Intergenic	105372516	ENST00000445589.1	NA	31605
16	73016141	73016443	Intron (ENST00000268489.10/463, intron 1 of 9)	463	ENST00000268489.10	ZFHX3	31685
2	43194074	43194610	Distal Intergenic	678	ENST00000282388.4	ZFP36L2	31996
14	103880007	103880415	Exon (ENST00000658303.1/ENST00000658303.1, exon 4 of 4)	145216	ENST00000556586.1	LINC00637	32286
4	105594587	105595017	Intron (ENST00000265154.6/54848, intron 2 of 3)	100874374	ENST00000512262.1	ARHGEF38-IT1	32996
2	127735601	127735913	3' UTR	84826	ENST00000310981.6	SFT2D3	34104
10	15334241	15334612	Intron (ENST00000378116.9/221061, intron 1 of 7)	221061	ENST00000455654.1	FAM171A1	36450
9	112020699	112021082	Distal Intergenic	64420	ENST00000475283.2	SUSD1	37389
1	169148368	169148777	Intron (ENST00000530739.5/29922, intron 1 of 1)	481	ENST00000494797.1	ATP1B1	40461
7	90767083	90767424	Intron (ENST00000449528.5/5218, intron 7 of 7)	5218	ENST00000478540.1	CDK14	40579
11	117056895	117057216	Intron (ENST00000445177.5/23387, intron 1 of 24)	23387	ENST00000415541.5	SIK3	41055
9	9841263	9841615	Intron (ENST00000381196.8/5789, intron 2 of 42)	105375972	ENST00000449531.1	NA	41840
2	114022257	114022732	Distal Intergenic	440900	ENST00000420161.1	LINC01191	42348
11	43985059	43985453	Intron (ENST00000526408.1/ENST00000526408.1, intron 4 of 6)	387763	ENST00000617612.3	C11orf96	42422
1	214507070	214507472	Intron (ENST00000366956.10/5784, intron 1 of 18)	5784	ENST00000543945.5	PTPN14	43751
3	57803684	57804084	Intron (ENST00000295951.7/7871, intron 2 of 21)	7871	ENST00000449503.6	SLMAP	46126
8	133428655	133429186	Distal Intergenic	6482	ENST00000522204.1	ST3GAL1	46748
10	113208616	113208920	Distal Intergenic	6934	ENST00000494353.1	TCF7L2	47385
4	40418456	40418843	Distal Intergenic	54502	ENST00000515809.1	RBM47	47802
10	58218951	58219244	Intron (ENST00000373935.4/253430, intron 3 of 5)	253430	ENST00000373935.4	IPMK	48650
9	134435010	134435349	Intron (ENST00000481739.2/6256, intron 9 of 9)	6256	ENST00000649020.1	RXRA	48888
15	62115889	62116233	Distal Intergenic	145741	ENST00000355522.5	C2CD4A	48912
9	27371399	27371745	Intron (ENST00000262244.6/79817, intron 2 of 3)	79817	ENST00000603061.1	MOB3B	49969
6	135722691	135723112	Intron (ENST00000655302.1/100131814, intron 5 of 6)	100131814	ENST00000579944.1	LINC00271	50377
4	40576873	40577327	Intron (ENST00000295971.12/54502, intron 1 of 6)	54502	ENST00000513044.1	RBM47	52202
8	61767211	61767558	Distal Intergenic	100616484	ENST00000583453.1	MIR4470	52423
15	66765735	66766065	Intron (ENST00000288840.10/4091, intron 3 of 3)	4091	ENST00000558937.1	SMAD6	54038
8	118383195	118383570	Intron (ENST00000430457.1/ENST00000430457.1, intron 1 of 2)	401474	ENST00000453675.7	SAMD12	56291
3	8444319	8444738	Intron (ENST00000654635.1/101927394, intron 3 of 6)	100288428	ENST00000446281.5	LMCD1-AS1	56860
4	128573866	128574266	Distal Intergenic	100507487	ENST00000663973.1	RP11-420A23.1	58449
8	100473911	100474277	Distal Intergenic	157567	ENST00000519316.5	ANKRD46	59048
9	116566977	116567338	Intron (ENST00000313400.8/23245, intron 19 of 22)	100128505	ENST00000418250.1	ASTN2-AS1	62694
17	2900041	2900334	Intron (ENST00000637138.1/23108, intron 3 of 25)	101927911	ENST00000574885.1	CTD-3060P21.1	65561
11	88104478	88104869	Intron (ENST00000528458.1/ENST00000528458.1, intron 1 of 2)	23682	ENST00000531138.1	RAB38	70564
6	12363812	12364255	Distal Intergenic	1906	ENST00000379375.6	EDN1	73451
1	172976387	172976771	Intron (ENST00000432694.2/ENST00000432694.2, intron 1 of 4)	8995	ENST00000404377.3	TNFSF18	74192
12	92546549	92546842	Distal Intergenic	100507616	ENST00000504409.3	RP11-693J15.5	80098
3	102180447	102180746	Intron (ENST00000491959.5/131368, intron 2 of 17)	131368	ENST00000491959.5	ZPLD1	81203
6	12371666	12371974	Distal Intergenic	1906	ENST00000379375.6	EDN1	81305
22	33197238	33197550	Intron (ENST00000608642.5/9215, intron 5 of 5)	105373006	ENST00000659583.1	RP1-302D9.2	81380
6	144921634	144921971	Distal Intergenic	7402	ENST00000460618.1	UTRN	82585
18	22084606	22084959	Distal Intergenic	100128893	ENST00000583490.1	GATA6-AS1	84009
12	74963751	74964233	Distal Intergenic	3747	ENST00000548243.1	KCNC2	86694
2	205975182	205975680	Distal Intergenic	54891	ENST00000424117.5	INO80D	87564
8	125219162	125219511	Intron (ENST00000517532.5/286053, intron 5 of 6)	286053	ENST00000517315.1	NSMCE2	95018
8	30254913	30255464	Distal Intergenic	10671	ENST00000519830.1	DCTN6	98538
9	121975834	121976245	Intron (ENST00000321582.9/158135, intron 4 of 8)	158135	ENST00000487468.5	TTLL11	116521
5	96199782	96200118	Intron (ENST00000502645.2/101929710, intron 1 of 4)	693168	ENST00000384846.1	MIR583	120644
5	21768158	21768482	Intron (ENST00000522350.1/ENST00000522350.1, intron 2 of 3)	1010	ENST00000521384.5	CDH12	121365
13	26968761	26969069	Intron (ENST00000637583.1/ENST00000637583.1, intron 2 of 2)	219333	ENST00000612674.1	USP12	126637
11	13140365	13140700	Distal Intergenic	644943	ENST00000529419.3	RASSF10	131049
20	11687615	11688081	Distal Intergenic	728450	ENST00000663254.1	LINC00687	139608
2	170573647	170574047	Intron (ENST00000438642.6/140469, intron 33 of 33)	440925	ENST00000409786.1	LINC01124	140520
13	84924398	84924756	Distal Intergenic	104355140	ENST00000433074.1	LINC00375	154164
2	6203608	6203911	Distal Intergenic	101929390	ENST00000448901.1	LINC01247	171511
14	68172608	68173052	Intron (ENST00000479335.5/5890, intron 8 of 11)	5890	ENST00000557045.5	RAD51B	172329
9	116870599	116870892	Intron (ENST00000648160.1/ENST00000648160.1, intron 4 of 4)	22954	ENST00000411410.1	TRIM32	183256
14	68191833	68192344	Intron (ENST00000479335.5/5890, intron 8 of 11)	5890	ENST00000557045.5	RAD51B	191554
10	88386279	88386572	Intron (ENST00000371947.7/55328, intron 4 of 6)	55328	ENST00000437752.2	RNLS	196618
1	221117541	221117899	Distal Intergenic	400804	ENST00000434398.2	C1orf140	218059
15	36177764	36178183	Intron (ENST00000650498.1/ENST00000650498.1, intron 2 of 5)	100616293	ENST00000578635.3	MIR4510	250908
4	104128848	104129177	Distal Intergenic	80319	ENST00000515509.1	CXXC4	346081
10	56840894	56841187	Distal Intergenic	100500834	ENST00000583084.1	MIR3924	463372
6	162058280	162058793	Intron (ENST00000366898.6/5071, intron 4 of 11)	5071	ENST00000648830.1	PARK2	470994
3	110344970	110345264	Distal Intergenic	100506555	ENST00000463025.1	NA	724126
5	92433788	92434110	Intron (ENST00000507217.5/ENST00000507217.5, intron 3 of 3)	441094	ENST00000606188.2	NR2F1-AS1	988225
14	43215115	43215491	Distal Intergenic	84075	ENST00000340446.5	FSCB	1291792

## Sheet: HepG2
Peak enrichment regions identified from HNF1A ChIP-Seq (this paper) in HepG2 cells
Chromosome no.	Start position	End position	Annotation	Gene ID	Transcript ID	Gene Symbol	Distance to TSS
24	16122048	16122337	Distal Intergenic	100874056	ENST00000434164.1	NLGN4Y-AS1	-1318015
6	67153484	67154040	Distal Intergenic	102723883	ENST00000449928.1	RP11-542F9.1	-901311
18	29431871	29432176	Distal Intergenic	100302131	ENST00000635955.1	MIR302F	-866734
2	193608951	193609249	Distal Intergenic	101927406	ENST00000661930.1	AC018799.1	-734941
5	30505665	30505968	Distal Intergenic	1004	ENST00000265071.3	CDH6	-687718
2	117129286	117129637	Distal Intergenic	8886	ENST00000263239.7	DDX18	-685054
14	25733175	25733528	Intron (ENST00000546412.2/ENST00000546412.2, intron 5 of 9)	29091	ENST00000323944.9	STXBP6	-682878
14	40113571	40114045	Intron (ENST00000652126.1/ENST00000652126.1, intron 3 of 7)	254170	ENST00000298097.7	FBXO33	-681071
4	160453794	160454307	Distal Intergenic	109729132	ENST00000513718.2	NA	-675966
9	12011785	12012108	Intron (ENST00000649122.1/ENST00000649122.1, intron 4 of 5)	7306	ENST00000473763.1	TYRP1	-673331
13	81874189	81874635	Distal Intergenic	100861546	ENST00000567258.1	LINC00564	-647206
8	114056146	114056577	Distal Intergenic	114788	ENST00000497026.5	CSMD3	-619207
3	166453389	166453844	Distal Intergenic	590	ENST00000497011.5	BCHE	-615927
5	30605753	30606096	Intron (ENST00000667165.1/ENST00000667165.1, intron 2 of 2)	1004	ENST00000265071.3	CDH6	-587590
2	13534749	13535038	Distal Intergenic	100506474	ENST00000662367.1	AC064875.2	-527720
2	76202840	76203243	Exon (ENST00000669342.1/ENST00000669342.1, exon 3 of 4)	6936	ENST00000541687.5	GCFC2	-491855
14	39891932	39892265	Intron (ENST00000652126.1/ENST00000652126.1, intron 3 of 7)	254170	ENST00000298097.7	FBXO33	-459432
10	64369956	64370557	Intron (ENST00000654191.1/ENST00000654191.1, intron 4 of 5)	305	ENST00000404883.2	NA	-455015
3	103976778	103977283	Distal Intergenic	100616336	ENST00000584917.1	MIR548AB	-452662
14	39881007	39881387	Intron (ENST00000652126.1/ENST00000652126.1, intron 3 of 7)	254170	ENST00000298097.7	FBXO33	-448507
8	131465327	131465802	Distal Intergenic	114	ENST00000286355.10	ADCY8	-424418
1	87795844	87796384	Intron (ENST00000642677.1/ENST00000642677.1, intron 2 of 6)	100505768	ENST00000452509.2	LINC01364	-424161
2	76129717	76130088	Intron (ENST00000670606.1/ENST00000670606.1, intron 4 of 4)	6936	ENST00000541687.5	GCFC2	-418732
5	155460367	155460693	Distal Intergenic	6444	ENST00000517913.5	SGCD	-409651
12	115089360	115089702	Distal Intergenic	6926	ENST00000349155.7	TBX3	-405185
2	53098703	53099083	Distal Intergenic	100616431	ENST00000579990.1	MIR4431	-396088
8	131519355	131519834	Distal Intergenic	23167	ENST00000254624.10	EFR3A	-384259
2	146214296	146214903	Distal Intergenic	728773	ENST00000471997.1	NA	-372603
10	53135180	53135685	Distal Intergenic	4153	ENST00000373968.3	MBL2	-363480
20	55047151	55047539	Distal Intergenic	102723578	ENST00000627529.2	LINC01440	-361359
3	76685724	76686288	Intron (ENST00000487694.7/6092, intron 2 of 26)	6092	ENST00000461745.5	ROBO2	-353598
17	71681720	71682289	Intron (ENST00000670823.1/ENST00000670823.1, intron 1 of 1)	102606463	ENST00000538693.1	LINC01152	-348002
2	22056273	22057219	Intron (ENST00000450551.1/ENST00000450551.1, intron 2 of 4)	645949	ENST00000668104.1	AC018742.1	-345617
9	74025461	74025848	Distal Intergenic	101927358	ENST00000669866.1	RP11-171A24.2	-345487
6	14622147	14622512	Distal Intergenic	102216342	ENST00000635227.1	LINC01108	-336693
6	20877303	20877785	Intron (ENST00000274695.8/54901, intron 9 of 15)	54901	ENST00000476517.1	CDKAL1	-323027
3	176088775	176089276	Distal Intergenic	100874245	ENST00000426315.1	NA	-312442
2	187865046	187865474	Intron (ENST00000434418.2/104355152, intron 3 of 3)	7035	ENST00000421427.5	TFPI	-299286
2	140877993	140878283	Intron (ENST00000389484.7/53353, intron 25 of 90)	102465692	ENST00000635801.1	MIR7157	-291308
2	57617079	57617370	Distal Intergenic	7444	ENST00000648897.1	VRK2	-290259
8	121348730	121349286	Distal Intergenic	594842	ENST00000518865.5	NA	-290007
8	139196606	139197141	Distal Intergenic	169044	ENST00000303045.11	COL22A1	-282565
3	40911910	40912408	Distal Intergenic	1499	ENST00000643541.1	CTNNB1	-282333
16	80265852	80266165	Intron (ENST00000668341.1/102724084, intron 2 of 5)	83657	ENST00000562982.5	DYNLRB2	-274569
11	29321301	29321679	Distal Intergenic	105376606	ENST00000658603.1	NA	-272647
18	52070108	52070672	Distal Intergenic	1630	ENST00000442544.7	DCC	-269525
13	81493086	81493510	Distal Intergenic	100861546	ENST00000567258.1	LINC00564	-266103
5	98504719	98505048	Distal Intergenic	285704	ENST00000504776.5	RGMB	-263602
2	56448911	56449424	Distal Intergenic	100129434	ENST00000668950.1	AC007743.1	-263041
2	83261866	83262155	Distal Intergenic	101928031	ENST00000448431.1	AC010744.1	-260659
3	30258832	30259613	Distal Intergenic	101928015	ENST00000657930.1	NA	-259220
16	51408240	51408661	Intron (ENST00000642667.1/ENST00000642667.1, intron 1 of 3)	6299	ENST00000562674.1	SALL1	-256873
7	67764233	67764762	Distal Intergenic	102723427	ENST00000659217.1	RP11-358M3.1	-255473
12	75766674	75767085	Intron (ENST00000552856.1/ENST00000552856.1, intron 2 of 4)	11103	ENST00000550898.1	KRR1	-255038
2	118477232	118477550	Distal Intergenic	100506797	ENST00000647942.1	NA	-254982
17	14760960	14761300	Distal Intergenic	101928475	ENST00000446671.1	AC005772.2	-253505
6	20949059	20949376	Intron (ENST00000274695.8/54901, intron 9 of 15)	54901	ENST00000476517.1	CDKAL1	-251436
23	39043857	39044282	Distal Intergenic	100874211	ENST00000436893.1	NA	-239974
5	40442371	40442853	Distal Intergenic	5734	ENST00000302472.4	PTGER4	-237062
10	53006849	53007314	Intron (ENST00000654808.1/ENST00000654808.1, intron 2 of 4)	4153	ENST00000373968.3	MBL2	-235149
7	81155687	81156303	Distal Intergenic	10512	ENST00000419255.6	SEMA3C	-233328
13	70782740	70783030	Distal Intergenic	100885781	ENST00000655045.1	LINC00348	-232012
6	88397421	88397717	Intron (ENST00000648572.1/ENST00000648572.1, intron 1 of 6)	1268	ENST00000369501.2	CNR1	-231062
11	116412540	116413022	Distal Intergenic	101929011	ENST00000444123.5	AP000770.1	-226400
2	195353607	195354005	Distal Intergenic	57181	ENST00000458054.1	SLC39A10	-221972
18	1624524	1624907	Intron (ENST00000665846.1/ENST00000665846.1, intron 2 of 3)	56651	ENST00000669153.1	NA	-217280
5	82623215	82623641	Distal Intergenic	100616297	ENST00000636444.1	MIR3977	-216514
24	9029884	9030309	Distal Intergenic	83866	ENST00000253470.4	TTTY11	-212502
23	20479875	20480234	Intron (ENST00000636971.1/ENST00000636971.1, intron 3 of 3)	6197	ENST00000643402.1	RPS6KA3	-212356
2	18800390	18800858	Distal Intergenic	93034	ENST00000406971.6	NT5C1B	-210818
6	95804893	95805375	Distal Intergenic	10690	ENST00000302103.6	FUT9	-210599
6	51394139	51394462	Distal Intergenic	101927082	ENST00000589278.6	NA	-205261
5	82635583	82636110	Distal Intergenic	100616297	ENST00000636444.1	MIR3977	-204045
2	76784892	76785181	Intron (ENST00000409911.5/80059, intron 2 of 2)	101927907	ENST00000445178.1	AC079117.1	-200784
1	72482988	72483584	Intron (ENST00000653965.1/ENST00000653965.1, intron 2 of 6)	257194	ENST00000357731.10	NEGR1	-200449
6	21003783	21004191	Intron (ENST00000274695.8/54901, intron 11 of 15)	54901	ENST00000476517.1	CDKAL1	-196621
14	86708675	86709162	Distal Intergenic	283585	ENST00000557527.1	RP11-322L20.1	-196616
6	76790350	76790825	Intron (ENST00000669468.1/ENST00000669468.1, intron 2 of 2)	105377860	ENST00000653622.1	NA	-196529
6	40138350	40138657	Distal Intergenic	732253	ENST00000451810.3	TDRG1	-196118
20	13424273	13424716	Intron (ENST00000480436.5/55617, intron 12 of 13)	100505536	ENST00000431407.1	NA	-184599
14	86722849	86723325	Distal Intergenic	283585	ENST00000557527.1	RP11-322L20.1	-182453
8	57564189	57564600	Intron (ENST00000520881.1/ENST00000520881.1, intron 1 of 1)	286178	ENST00000518934.1	CTD-2339F6.1	-181549
6	15949314	15949773	Distal Intergenic	29116	ENST00000356840.8	MYLIP	-179313
23	38982390	38982799	Distal Intergenic	100874211	ENST00000436893.1	NA	-178507
14	54133944	54134489	Distal Intergenic	652	ENST00000559642.1	BMP4	-175183
10	33507988	33508343	Distal Intergenic	8829	ENST00000265371.8	NRP1	-171726
4	135295501	135295823	Distal Intergenic	105377439	ENST00000506412.1	NA	-171722
3	72617634	72618040	Distal Intergenic	23429	ENST00000477973.3	RYBP	-171013
12	88747193	88747622	Distal Intergenic	4254	ENST00000347404.10	KITLG	-166342
10	131477832	131478134	Distal Intergenic	256536	ENST00000368642.4	TCERG1L	-166111
8	57580475	57580764	Intron (ENST00000520881.1/ENST00000520881.1, intron 1 of 1)	286178	ENST00000518934.1	CTD-2339F6.1	-165385
6	98670305	98670631	Distal Intergenic	5454	ENST00000328345.8	POU3F2	-163943
3	4139386	4139917	Intron (ENST00000448413.5/285362, intron 8 of 12)	6419	ENST00000358065.4	SETMAR	-163387
5	121688272	121688561	Distal Intergenic	94033	ENST00000321339.3	FTMT	-163321
7	42400358	42400694	Distal Intergenic	2737	ENST00000428534.1	GLI3	-162488
14	38418303	38418592	Distal Intergenic	161198	ENST00000342213.3	CLEC14A	-162210
5	171623599	171624098	Distal Intergenic	644994	ENST00000640082.1	NA	-158334
7	121714409	121714969	Distal Intergenic	5803	ENST00000651065.1	PTPRZ1	-158120
2	184221198	184221648	Intron (ENST00000671393.1/ENST00000671393.1, intron 1 of 5)	100616305	ENST00000583292.1	MIR548AE1	-157327
5	156693072	156693628	Intron (ENST00000517913.5/6444, intron 9 of 9)	153743	ENST00000522232.3	NA	-156667
6	21045222	21045643	Intron (ENST00000274695.8/54901, intron 11 of 15)	54901	ENST00000476517.1	CDKAL1	-155169
3	31376993	31377506	Distal Intergenic	201595	ENST00000453168.5	STT3B	-155132
2	16817913	16818344	Distal Intergenic	81553	ENST00000451689.1	FAM49A	-151582
8	84035391	84035680	Intron (ENST00000523678.1/ENST00000523678.1, intron 1 of 3)	138046	ENST00000522613.5	RALYL	-147107
2	19505549	19505954	Exon (ENST00000670653.1/ENST00000670653.1, exon 5 of 5)	130497	ENST00000272223.3	OSR1	-146926
9	95724602	95724905	Distal Intergenic	375748	ENST00000402838.3	ERCC6L2	-146359
3	80618313	80618691	Intron (ENST00000668251.1/ENST00000668251.1, intron 3 of 3)	105377175	ENST00000667434.1	NA	-146171
2	19504453	19505079	Intron (ENST00000641680.1/ENST00000641680.1, intron 5 of 5)	130497	ENST00000272223.3	OSR1	-145830
1	4267306	4267910	Distal Intergenic	284661	ENST00000635002.1	RP5-1166F10.1	-144117
14	54102135	54102440	Distal Intergenic	652	ENST00000559642.1	BMP4	-143374
7	138316349	138316977	Distal Intergenic	8805	ENST00000343526.9	TRIM24	-143282
12	63294150	63294578	Intron (ENST00000551729.2/ENST00000551729.2, intron 1 of 1)	552	ENST00000299178.3	AVPR1A	-143208
12	4015263	4015809	Intron (ENST00000669712.1/ENST00000669712.1, intron 2 of 3)	57097	ENST00000447133.7	PARP11	-141815
20	40887075	40887534	Distal Intergenic	7150	ENST00000361337.3	TOP1	-141288
3	117278915	117279206	Distal Intergenic	4045	ENST00000474851.1	LSAMP	-139526
1	215932650	215933003	Intron (ENST00000307340.8/7399, intron 38 of 71)	102723833	ENST00000446411.5	RP11-22M7.2	-139462
9	30713360	30713752	Distal Intergenic	401497	ENST00000629369.1	NA	-138348
9	105065259	105065809	Intron (ENST00000666856.1/ENST00000666856.1, intron 7 of 7)	19	ENST00000374736.8	ABCA1	-137104
12	4010117	4010426	Distal Intergenic	57097	ENST00000447133.7	PARP11	-136669
23	108299095	108299397	Intron (ENST00000334504.11/1288, intron 3 of 44)	1288	ENST00000487645.1	COL4A6	-135497
13	109592664	109593134	Intron (ENST00000650264.1/ENST00000650264.1, intron 1 of 3)	101409253	ENST00000416090.1	LINC00676	-135148
6	137353861	137354425	Distal Intergenic	3459	ENST00000478333.1	IFNGR1	-134412
6	10269960	10270367	Distal Intergenic	109729173	ENST00000645232.1	NA	-134135
5	35483677	35484235	Distal Intergenic	79925	ENST00000282469.10	SPEF2	-133609
16	80407200	80407721	Intron (ENST00000668341.1/102724084, intron 2 of 5)	83657	ENST00000562982.5	DYNLRB2	-133013
13	66692057	66692346	Intron (ENST00000377865.7/5101, intron 3 of 4)	100874064	ENST00000419371.2	PCDH9-AS2	-132823
14	68255154	68255443	Intron (ENST00000479335.5/5890, intron 8 of 11)	5890	ENST00000554183.1	RAD51B	-131694
16	78293053	78293453	Intron (ENST00000569332.5/51741, intron 4 of 7)	51741	ENST00000620008.1	WWOX	-131418
6	148140908	148141214	Distal Intergenic	23328	ENST00000367469.5	SASH1	-131090
1	56284911	56285377	Intron (ENST00000641611.1/ENST00000641611.1, intron 1 of 7)	105378744	ENST00000451914.2	NA	-129558
20	16115293	16115582	Distal Intergenic	613266	ENST00000656724.1	NA	-129417
3	78844366	78844740	Intron (ENST00000464233.6/6091, intron 4 of 30)	6091	ENST00000484514.1	ROBO1	-129109
9	90169465	90169845	Distal Intergenic	286370	ENST00000426593.1	MIR4290HG	-127966
2	192322400	192322747	Distal Intergenic	23671	ENST00000272771.10	TMEFF2	-127467
11	83852718	83853190	Intron (ENST00000280241.12/1740, intron 10 of 21)	1740	ENST00000529399.1	DLG2	-127315
11	84564537	84564925	Intron (ENST00000398309.6/1740, intron 1 of 22)	1740	ENST00000527466.1	DLG2	-126728
3	72571039	72571553	Distal Intergenic	23429	ENST00000477973.3	RYBP	-124418
7	133770813	133771250	Intron (ENST00000253861.5/60412, intron 10 of 17)	60412	ENST00000472020.1	EXOC4	-123813
23	109880033	109880396	Distal Intergenic	84187	ENST00000497754.1	TMEM164	-122235
2	115692486	115692781	Intron (ENST00000410059.5/57628, intron 7 of 25)	57628	ENST00000473362.1	DPP10	-121882
1	29471903	29472254	Distal Intergenic	101928460	ENST00000417651.1	RP3-437I16.1	-121789
2	207408307	207408682	Intron (ENST00000412387.5/101927865, intron 3 of 4)	1385	ENST00000430624.5	CREB1	-121055
12	46958579	46959054	Distal Intergenic	91523	ENST00000432328.2	PCED1B	-120549
4	13990945	13991622	Intron (ENST00000669061.1/101929071, intron 4 of 4)	152742	ENST00000502759.1	LINC01085	-120346
8	112457770	112458111	Exon (ENST00000668818.1/ENST00000668818.1, exon 4 of 4)	114788	ENST00000492692.1	CSMD3	-120195
6	117147516	117147992	Distal Intergenic	245806	ENST00000326274.6	VGLL2	-117566
3	71902231	71902625	Distal Intergenic	60675	ENST00000353065.7	PROK2	-117025
16	85422576	85423150	Intron (ENST00000637419.1/23199, intron 2 of 2)	100847022	ENST00000583199.1	MIR5093	-116251
2	120619540	120620036	Distal Intergenic	2736	ENST00000482119.5	GLI2	-115587
12	114799609	114800006	Distal Intergenic	6926	ENST00000349155.7	TBX3	-115434
9	77763610	77764074	Intron (ENST00000286548.9/2776, intron 5 of 6)	9630	ENST00000341700.7	GNA14	-115288
6	165777744	165778095	Intron (ENST00000672902.1/10846, intron 1 of 22)	10846	ENST00000539869.3	PDE10A	-114499
14	59075545	59075871	Intron (ENST00000666814.1/102723742, intron 3 of 3)	23002	ENST00000556596.1	DAAM1	-112775
10	7932296	7932712	Intron (ENST00000344293.6/83860, intron 2 of 6)	2625	ENST00000643001.1	GATA3	-112666
4	25535208	25535709	Intron (ENST00000671933.1/ENST00000671933.1, intron 2 of 4)	10568	ENST00000645788.1	SLC34A2	-112302
5	68080663	68081016	Distal Intergenic	102467655	ENST00000520762.1	RP11-404L6.2	-108860
12	25757092	25757415	Distal Intergenic	160492	ENST00000542224.1	LMNTD1	-108513
10	2957721	2958129	Distal Intergenic	5214	ENST00000607886.5	PFKP	-108204
14	68278764	68279281	Intron (ENST00000479335.5/5890, intron 8 of 11)	5890	ENST00000554183.1	RAD51B	-107856
12	19021758	19022047	Distal Intergenic	54477	ENST00000540972.5	PLEKHA5	-107705
4	140019938	140020430	Intron (ENST00000509479.6/55534, intron 1 of 4)	101927516	ENST00000509184.1	NA	-107585
7	138352530	138352870	Distal Intergenic	8805	ENST00000343526.9	TRIM24	-107389
16	12613232	12613814	Distal Intergenic	100616195	ENST00000580978.1	MIR4718	-106507
1	67534564	67535028	Distal Intergenic	26135	ENST00000370994.8	SERBP1	-104149
23	42027643	42027998	Distal Intergenic	8573	ENST00000378154.2	CASK	-103998
10	33876644	33877024	Distal Intergenic	100505583	ENST00000658358.1	LINC00838	-103942
20	53081792	53082231	Intron (ENST00000371497.10/128553, intron 1 of 2)	128553	ENST00000603338.2	TSHZ2	-103052
7	94107364	94107653	Distal Intergenic	10282	ENST00000425626.1	BET1	-102982
1	67533084	67533541	Distal Intergenic	26135	ENST00000370994.8	SERBP1	-102669
23	43552191	43552609	Distal Intergenic	4128	ENST00000542639.5	MAOA	-102298
9	30677187	30677534	Distal Intergenic	401497	ENST00000629369.1	NA	-102175
1	157240549	157241114	Distal Intergenic	2117	ENST00000326786.4	ETV3	-102075
5	116863059	116863407	Distal Intergenic	102467223	ENST00000504419.1	NA	-100850
9	87395995	87396541	Distal Intergenic	1612	ENST00000358077.9	DAPK1	-100687
2	207869910	207870520	Exon (ENST00000421964.1/ENST00000421964.1, exon 1 of 2)	7855	ENST00000295417.4	FZD5	-100004
11	11451530	11452020	Intron (ENST00000227756.5/374378, intron 1 of 10)	283106	ENST00000528848.3	CSNK2A3	-98280
23	108261688	108262152	Intron (ENST00000334504.11/1288, intron 3 of 44)	1288	ENST00000487645.1	COL4A6	-98090
23	109830762	109831378	Distal Intergenic	2182	ENST00000348502.10	ACSL4	-97359
20	13336612	13336960	Distal Intergenic	100505536	ENST00000431407.1	NA	-96938
6	87798715	87799261	Distal Intergenic	55122	ENST00000257787.6	AKIRIN2	-96482
3	148600473	148601424	Distal Intergenic	185	ENST00000497524.5	AGTR1	-96360
23	123087419	123087858	Distal Intergenic	2892	ENST00000616590.4	GRIA3	-96295
5	99025236	99025764	Distal Intergenic	1105	ENST00000614616.4	CHD1	-96279
3	148602092	148602684	Distal Intergenic	185	ENST00000497524.5	AGTR1	-95100
18	10985626	10986067	Intron (ENST00000302079.10/63895, intron 2 of 50)	63895	ENST00000579899.1	PIEZO2	-94934
2	48219672	48220298	Intron (ENST00000651429.1/ENST00000651429.1, intron 2 of 8)	3344	ENST00000413569.5	FOXN2	-94339
12	24045102	24045391	Intron (ENST00000646273.1/6660, intron 5 of 16)	6660	ENST00000545921.5	SOX5	-94070
5	54045365	54045676	Intron (ENST00000504924.6/54622, intron 4 of 4)	693166	ENST00000384895.1	MIR581	-93766
2	20916740	20917076	Distal Intergenic	60526	ENST00000619656.4	LDAH	-93610
10	64731739	64732152	Distal Intergenic	305	ENST00000404883.2	NA	-93420
16	12262840	12263308	Intron (ENST00000566228.6/92017, intron 14 of 20)	92017	ENST00000562510.1	SNX29	-92945
2	48221875	48222275	Intron (ENST00000651429.1/ENST00000651429.1, intron 2 of 8)	3344	ENST00000413569.5	FOXN2	-92362
2	152486097	152486662	Intron (ENST00000288670.14/114793, intron 1 of 25)	114793	ENST00000492942.1	FMNL2	-91959
2	101566548	101567230	Intron (ENST00000651956.1/ENST00000651956.1, intron 1 of 3)	731220	ENST00000428343.6	RFX8	-91436
2	190789132	190789482	Distal Intergenic	2744	ENST00000320717.7	GLS	-91345
16	25600456	25600779	Distal Intergenic	9951	ENST00000331351.6	HS3ST4	-91180
14	54048722	54049157	Distal Intergenic	652	ENST00000559642.1	BMP4	-89961
8	32350743	32351169	Intron (ENST00000519301.6/3084, intron 1 of 10)	100874286	ENST00000657615.1	NRG1-IT3	-89535
1	96631860	96632348	Distal Intergenic	58155	ENST00000482253.5	PTBP2	-89317
1	68320973	68321346	Distal Intergenic	79971	ENST00000471243.2	WLS	-87853
16	17046267	17046816	Distal Intergenic	102723692	ENST00000567344.1	CTD-2576D5.4	-87688
3	62672880	62673170	Intron (ENST00000612439.4/8618, intron 3 of 27)	8618	ENST00000542833.1	CADPS	-87634
10	110735564	110736056	Intron (ENST00000369519.4/282996, intron 1 of 13)	282996	ENST00000471172.1	RBM20	-87532
11	57936089	57936434	Distal Intergenic	219956	ENST00000335397.3	OR9Q1	-87447
6	87789453	87789844	Distal Intergenic	55122	ENST00000257787.6	AKIRIN2	-87220
1	108051947	108052436	Exon (ENST00000634635.1/ENST00000634635.1, exon 2 of 5)	10451	ENST00000370056.9	VAV3	-86767
14	40868132	40868438	Intron (ENST00000651539.1/ENST00000651539.1, intron 8 of 10)	644919	ENST00000651006.1	NA	-86255
2	49240595	49240975	Intron (ENST00000634588.1/ENST00000634588.1, intron 2 of 4)	2492	ENST00000406846.6	FSHR	-86058
24	6997502	6997897	Intron (ENST00000346432.3/90665, intron 3 of 17)	266	ENST00000651267.1	AMELY	-85728
15	45794768	45795163	Intron (ENST00000560705.1/105370802, intron 4 of 4)	105370802	ENST00000655516.1	RP11-718O11.1	-84474
6	47126697	47127036	Distal Intergenic	266977	ENST00000471487.5	ADGRF1	-84347
13	24075978	24076507	Intron (ENST00000382141.4/221178, intron 3 of 15)	221178	ENST00000382108.8	SPATA13	-84213
24	6995980	6996276	Intron (ENST00000346432.3/90665, intron 3 of 17)	266	ENST00000651267.1	AMELY	-84206
2	200221118	200221691	Distal Intergenic	26010	ENST00000439084.5	SPATS2L	-84190
6	105051828	105052174	Intron (ENST00000635857.1/389421, intron 5 of 5)	154442	ENST00000580511.5	BVES-AS1	-84134
1	222061961	222062394	Intron (ENST00000668844.1/ENST00000668844.1, intron 1 of 2)	105372950	ENST00000412445.1	NA	-83438
6	1227919	1228960	Distal Intergenic	94234	ENST00000296839.5	FOXQ1	-83138
23	41002028	41002338	Distal Intergenic	8239	ENST00000378308.7	USP9X	-83107
7	112086611	112087066	Intron (ENST00000437633.6/9732, intron 1 of 51)	9732	ENST00000494651.7	DOCK4	-82479
11	86580493	86580824	Intron (ENST00000524610.1/ENST00000524610.1, intron 2 of 2)	10873	ENST00000525957.1	ME3	-82369
8	85547052	85547367	Distal Intergenic	100996348	ENST00000521761.6	CA3-AS1	-82137
2	101557242	101557735	Intron (ENST00000651956.1/ENST00000651956.1, intron 2 of 3)	731220	ENST00000428343.6	RFX8	-82130
5	74949002	74949512	Intron (ENST00000505200.1/ENST00000505200.1, intron 3 of 4)	26049	ENST00000389156.9	FAM169A	-82036
8	81193970	81194263	Distal Intergenic	55824	ENST00000220597.4	PAG1	-81902
5	29061213	29061718	Intron (ENST00000658190.1/101929660, intron 1 of 1)	101929660	ENST00000656922.1	NA	-81749
15	53844273	53844562	Distal Intergenic	256764	ENST00000396328.5	WDR72	-81395
10	112743283	112743707	Intron (ENST00000393077.2/143187, intron 7 of 7)	103344931	ENST00000564352.1	RP11-57H14.4	-79783
13	79724439	79724947	Distal Intergenic	102724076	ENST00000457858.1	LINC01038	-79471
4	186805428	186805931	Distal Intergenic	2195	ENST00000509647.1	FAT1	-78706
3	191120593	191120901	Distal Intergenic	344901	ENST00000445281.5	OSTN	-78340
5	56311565	56311854	Distal Intergenic	79722	ENST00000341048.9	ANKRD55	-78235
2	138423758	138424161	Intron (ENST00000431985.5/ENST00000431985.5, intron 3 of 3)	339745	ENST00000280098.9	SPOPL	-77609
8	13354140	13354442	Intron (ENST00000276297.9/10395, intron 4 of 17)	10395	ENST00000503161.6	DLC1	-77267
2	207847106	207847579	Intron (ENST00000427836.8/389072, intron 7 of 7)	7855	ENST00000295417.4	FZD5	-77200
2	62794776	62795240	Intron (ENST00000405015.7/23301, intron 5 of 22)	23301	ENST00000462441.1	EHBP1	-76798
1	173127432	173128377	Distal Intergenic	8995	ENST00000404377.3	TNFSF18	-76469
18	31241749	31242250	Distal Intergenic	1828	ENST00000257192.5	DSG1	-75910
14	81819516	81819865	Intron (ENST00000554814.1/ENST00000554814.1, intron 2 of 3)	102724294	ENST00000663755.1	NA	-75767
15	67915641	67916340	Distal Intergenic	101954271	ENST00000383898.1	RNU6-9	-75596
11	86145451	86145866	Distal Intergenic	8301	ENST00000528398.5	PICALM	-75569
6	79157970	79158365	Distal Intergenic	100288198	ENST00000604516.1	HMGN3-AS1	-75353
2	207845122	207845684	Intron (ENST00000427836.8/389072, intron 7 of 7)	7855	ENST00000295417.4	FZD5	-75216
7	104064746	104065396	Distal Intergenic	5649	ENST00000428762.6	RELN	-75088
1	217212806	217213133	Distal Intergenic	2104	ENST00000366940.6	ESRRG	-75051
14	37697594	37697945	Intron (ENST00000533625.5/319089, intron 5 of 18)	319089	ENST00000476979.5	TTC6	-74438
21	15140351	15141074	Distal Intergenic	8204	ENST00000637630.1	NRIP1	-74415
6	79158874	79159334	Distal Intergenic	100288198	ENST00000604516.1	HMGN3-AS1	-74384
8	51973295	51973835	Intron (ENST00000521188.1/ENST00000521188.1, intron 1 of 1)	115294	ENST00000544451.2	PCMTD1	-74109
8	98725781	98726201	Intron (ENST00000617590.1/6788, intron 4 of 8)	6788	ENST00000518582.5	STK3	-74057
20	48285684	48286179	Distal Intergenic	284749	ENST00000666125.1	LINC00494	-73705
9	81839644	81840103	Distal Intergenic	347127	ENST00000527857.5	SPATA31D5P	-73334
6	43926624	43927471	Distal Intergenic	221416	ENST00000442114.6	C6orf223	-73109
14	34024129	34024548	Intron (ENST00000487915.6/112399, intron 4 of 5)	112399	ENST00000250457.8	EGLN3	-73055
5	6900835	6901379	Intron (ENST00000648809.1/ENST00000648809.1, intron 1 of 5)	100422999	ENST00000636094.1	MIR4278	-72914
16	50467976	50468305	Intron (ENST00000637635.1/ENST00000637635.1, intron 2 of 4)	105371248	ENST00000566876.1	NA	-72843
6	160918739	160919219	Intron (ENST00000650447.1/ENST00000650447.1, intron 1 of 3)	4216	ENST00000366919.6	MAP3K4	-72508
2	238775219	238775604	Intron (ENST00000653275.1/ENST00000653275.1, intron 1 of 1)	117581	ENST00000448943.2	TWIST2	-72428
18	22489727	22490090	Distal Intergenic	64693	ENST00000391403.4	CTAGE1	-71812
5	143507101	143507561	Intron (ENST00000340585.6/ENST00000340585.6, intron 1 of 1)	2908	ENST00000343796.6	NR3C1	-71589
8	125291315	125291821	Intron (ENST00000517532.5/286053, intron 5 of 6)	286053	ENST00000521460.1	NSMCE2	-71205
7	127816442	127816805	Intron (ENST00000354725.8/27044, intron 11 of 23)	27044	ENST00000486037.1	SND1	-71107
17	66487931	66488269	Intron (ENST00000413366.8/5578, intron 2 of 16)	101928001	ENST00000584715.5	NA	-71077
7	138388775	138389335	Distal Intergenic	8805	ENST00000343526.9	TRIM24	-70924
2	209508187	209508485	Intron (ENST00000199940.10/4133, intron 2 of 14)	4133	ENST00000392193.5	MAP2	-70830
5	57102636	57103219	Distal Intergenic	65056	ENST00000424459.7	GPBP1	-70729
6	87772697	87773030	Distal Intergenic	55122	ENST00000257787.6	AKIRIN2	-70464
16	77505330	77505619	Distal Intergenic	170692	ENST00000449265.2	ADAMTS18	-70296
18	62452504	62452842	Distal Intergenic	54877	ENST00000269499.10	ZCCHC2	-70183
18	69330353	69330775	Distal Intergenic	220164	ENST00000382713.10	DOK6	-70113
1	8096163	8096531	Intron (ENST00000445300.1/ENST00000445300.1, intron 2 of 2)	54206	ENST00000377482.10	ERRFI1	-69854
21	15659820	15660272	Distal Intergenic	29761	ENST00000285679.10	USP25	-69753
8	30314468	30314990	Distal Intergenic	11030	ENST00000339877.8	RBPMS	-69521
14	23883842	23884439	Distal Intergenic	10901	ENST00000558263.5	DHRS4	-69295
10	59107157	59107477	Distal Intergenic	84457	ENST00000373880.9	PHYHIPL	-69166
15	53831937	53832370	Distal Intergenic	256764	ENST00000396328.5	WDR72	-69059
16	10257018	10257470	Distal Intergenic	80063	ENST00000564797.5	ATF7IP2	-68964
2	74764778	74765103	Intron (ENST00000660620.1/ENST00000660620.1, intron 1 of 2)	3099	ENST00000290573.6	HK2	-68878
20	50390108	50390480	Distal Intergenic	101927586	ENST00000441214.1	LINC01271	-68766
3	120162970	120163503	Downstream (1-2kb)	2932	ENST00000264235.12	GSK3B	-68553
1	8094841	8095147	Intron (ENST00000445300.1/ENST00000445300.1, intron 2 of 2)	54206	ENST00000377482.10	ERRFI1	-68532
8	112574851	112575140	Intron (ENST00000343508.7/114788, intron 24 of 71)	100302225	ENST00000459295.1	MIR2053	-68353
4	78176616	78176905	Intron (ENST00000512123.4/80144, intron 2 of 73)	80144	ENST00000502446.5	FRAS1	-68326
15	53831154	53831448	Distal Intergenic	256764	ENST00000396328.5	WDR72	-68276
3	80696100	80696606	Distal Intergenic	105377175	ENST00000667434.1	NA	-68256
10	87590989	87591473	Distal Intergenic	9060	ENST00000361175.8	PAPSS2	-68140
10	59108963	59109430	Distal Intergenic	84457	ENST00000373880.9	PHYHIPL	-67213
8	144672611	144673116	Distal Intergenic	80728	ENST00000276826.5	ARHGAP39	-66795
9	120646961	120647390	Intron (ENST00000373930.4/1955, intron 2 of 5)	55755	ENST00000491334.1	CDK5RAP2	-66791
2	77848621	77849222	Intron (ENST00000667782.1/101927967, intron 3 of 6)	101927926	ENST00000663337.1	AC073628.1	-66648
17	66007770	66008064	Intron (ENST00000535342.7/201134, intron 16 of 26)	201134	ENST00000584987.1	CEP112	-66204
2	62577932	62578392	Exon (ENST00000668814.1/ENST00000668814.1, exon 5 of 5)	200728	ENST00000479763.5	TMEM17	-66038
12	99452325	99452614	Intron (ENST00000547776.6/56899, intron 10 of 25)	56899	ENST00000550157.1	ANKS1B	-66028
14	24885440	24885817	Intron (ENST00000396700.5/29091, intron 3 of 6)	29091	ENST00000548369.1	STXBP6	-65963
2	44061905	44062363	Distal Intergenic	10128	ENST00000409659.5	LRPPRC	-65916
23	108516309	108516598	Intron (ENST00000328300.10/1287, intron 1 of 52)	1287	ENST00000483338.1	COL4A5	-65894
12	90851756	90852330	Intron (ENST00000664727.1/ENST00000664727.1, intron 3 of 5)	439916	ENST00000546725.1	LINC00615	-65693
2	45912014	45912476	Intron (ENST00000306156.8/5581, intron 2 of 14)	5581	ENST00000489067.1	PRKCE	-65619
4	148265647	148265972	Intron (ENST00000344721.8/4306, intron 2 of 8)	4306	ENST00000503313.1	NR3C2	-64515
6	11296963	11297485	Intron (ENST00000448183.6/4739, intron 3 of 9)	4739	ENST00000620854.4	NEDD9	-64281
18	49967083	49967596	Intron (ENST00000285039.12/4645, intron 10 of 39)	4645	ENST00000324581.10	MYO5B	-64250
10	11958921	11959362	Exon (ENST00000356352.6/26019, exon 11 of 21)	219731	ENST00000445498.5	PROSER2-AS1	-64221
11	117021229	117021576	Intron (ENST00000445177.5/23387, intron 1 of 24)	23387	ENST00000497049.5	SIK3	-64165
2	138437344	138437701	Intron (ENST00000431985.5/ENST00000431985.5, intron 3 of 3)	339745	ENST00000280098.9	SPOPL	-64069
2	222796712	222797007	Distal Intergenic	2181	ENST00000392066.7	ACSL3	-63935
2	46229448	46229900	Distal Intergenic	2034	ENST00000460015.1	EPAS1	-63767
4	151824708	151825031	Intron (ENST00000659253.1/ENST00000659253.1, intron 2 of 3)	5188	ENST00000263985.11	GATB	-63701
6	150535892	150536221	Distal Intergenic	57480	ENST00000367326.1	PLEKHG1	-63662
7	138396300	138396925	Distal Intergenic	8805	ENST00000343526.9	TRIM24	-63334
11	105202866	105203398	Intron (ENST00000649856.1/59082, intron 4 of 7)	59082	ENST00000530950.2	CARD18	-63097
22	22181496	22181785	Intron (ENST00000640991.1/ENST00000640991.1, intron 3 of 3)	7441	ENST00000302273.2	VPREB1	-62995
6	12893975	12894390	Intron (ENST00000332995.11/221692, intron 4 of 14)	221692	ENST00000482982.1	PHACTR1	-62969
12	19066303	19066953	Distal Intergenic	54477	ENST00000540972.5	PLEKHA5	-62799
4	87912616	87912936	Distal Intergenic	6696	ENST00000614857.4	SPP1	-62714
6	63458439	63459050	Distal Intergenic	7803	ENST00000648894.1	PTP4A1	-62696
16	69502023	69502459	Distal Intergenic	10725	ENST00000426654.6	NFAT5	-62635
7	101691852	101692195	Distal Intergenic	93408	ENST00000223167.5	MYL10	-62556
6	45265186	45265627	Intron (ENST00000475057.5/8464, intron 2 of 11)	860	ENST00000483377.5	RUNX2	-62530
6	139537008	139537506	Intron (ENST00000647815.1/ENST00000647815.1, intron 1 of 2)	645434	ENST00000654256.1	LINC01625	-62350
4	68732745	68733400	Distal Intergenic	7366	ENST00000338206.6	UGT2B15	-62093
9	37966393	37966685	Intron (ENST00000540557.1/6461, intron 4 of 11)	92014	ENST00000496760.5	SLC25A51	-62040
11	16173781	16174214	Intron (ENST00000316399.10/55553, intron 5 of 14)	55553	ENST00000524650.1	SOX6	-61912
18	51279755	51280089	Distal Intergenic	51320	ENST00000591040.1	MEX3C	-61451
6	43913568	43914013	Distal Intergenic	285857	ENST00000635943.1	NA	-61251
6	6683876	6684345	Distal Intergenic	285780	ENST00000669477.1	LY86-AS1	-61105
6	1540839	1541351	Distal Intergenic	101927703	ENST00000652712.1	NA	-60303
6	43912541	43912986	Distal Intergenic	285857	ENST00000635943.1	NA	-60224
4	123478741	123479244	Distal Intergenic	285419	ENST00000666328.1	LINC01091	-59782
9	37964009	37964352	Intron (ENST00000540557.1/6461, intron 4 of 11)	92014	ENST00000496760.5	SLC25A51	-59656
12	92988562	92989024	Distal Intergenic	8411	ENST00000547833.5	EEA1	-59231
8	102492095	102492386	Distal Intergenic	4956	ENST00000285402.4	ODF1	-59203
2	72574708	72575008	Intron (ENST00000272427.10/23233, intron 7 of 21)	23233	ENST00000485398.1	EXOC6B	-58954
10	129642262	129642780	Intron (ENST00000306010.8/4255, intron 2 of 4)	4255	ENST00000462672.1	MGMT	-58847
7	158264104	158264469	Intron (ENST00000389413.7/5799, intron 3 of 21)	5799	ENST00000404321.3	PTPRN2	-58827
7	131226046	131226456	Intron (ENST00000421797.6/4289, intron 2 of 18)	4289	ENST00000429546.5	MKLN1	-58606
20	22511800	22512413	Distal Intergenic	284788	ENST00000634280.1	RP5-1004I9.1	-58440
2	62569913	62570662	Intron (ENST00000664749.1/ENST00000664749.1, intron 3 of 3)	200728	ENST00000479763.5	TMEM17	-58019
13	100234845	100235209	Intron (ENST00000376279.7/5095, intron 7 of 22)	5095	ENST00000424527.5	PCCA	-58015
20	52913904	52914364	Distal Intergenic	128553	ENST00000371497.10	TSHZ2	-57994
1	8084121	8084473	Intron (ENST00000445300.1/ENST00000445300.1, intron 2 of 2)	54206	ENST00000377482.10	ERRFI1	-57812
1	242582478	242582854	Distal Intergenic	200150	ENST00000366545.5	PLD5	-57782
2	20109119	20109460	Distal Intergenic	9741	ENST00000175091.5	LAPTM4A	-57491
20	10540843	10541196	Intron (ENST00000334534.10/128710, intron 2 of 7)	128710	ENST00000488816.1	SLX4IP	-57479
16	87000066	87000492	Distal Intergenic	440390	ENST00000430050.2	RP11-134D3.1	-57292
2	66846940	66847269	Distal Intergenic	101060019	ENST00000426260.5	AC007403.2	-57167
2	202577695	202577998	Distal Intergenic	150864	ENST00000392238.3	FAM117B	-56971
20	14986061	14986597	Intron (ENST00000217246.8/140733, intron 5 of 16)	100379174	ENST00000664409.1	MACROD2-AS1	-56533
9	107546838	107547299	Distal Intergenic	9314	ENST00000420475.1	KLF4	-56356
13	40116004	40116322	Intron (ENST00000615947.1/ENST00000615947.1, intron 2 of 3)	100874127	ENST00000455241.2	LINC00332	-56183
10	44236329	44236802	Distal Intergenic	100130539	ENST00000623589.1	C10orf142	-55767
8	124096499	124096911	Intron (ENST00000522917.5/654463, intron 35 of 40)	439941	ENST00000518567.1	FER1L6-AS1	-55717
10	11950377	11950763	Intron (ENST00000356352.6/26019, intron 14 of 20)	219731	ENST00000445498.5	PROSER2-AS1	-55677
20	14985171	14985496	Intron (ENST00000217246.8/140733, intron 5 of 16)	100379174	ENST00000664409.1	MACROD2-AS1	-55643
1	3340455	3340964	Intron (ENST00000511072.5/63976, intron 3 of 15)	63976	ENST00000509860.1	PRDM16	-55527
9	83387477	83387985	Intron (ENST00000376438.5/257019, intron 2 of 14)	257019	ENST00000376434.5	FRMD3	-55516
10	16380990	16381533	Distal Intergenic	9317	ENST00000535784.6	PTER	-55410
14	64648290	64648757	Distal Intergenic	26030	ENST00000555982.5	PLEKHG3	-55345
12	65937381	65937671	Intron (ENST00000403681.6/8091, intron 3 of 4)	100129940	ENST00000439236.6	RP11-366L20.2	-55214
6	6062740	6063094	Distal Intergenic	51299	ENST00000616243.1	NRN1	-55135
3	165133539	165133957	Distal Intergenic	6476	ENST00000264382.8	SI	-55043
13	98273080	98273549	Intron (ENST00000595437.5/10160, intron 2 of 27)	10160	ENST00000601361.1	FARP1	-54642
10	119322910	119323408	Intron (ENST00000392870.3/2869, intron 1 of 15)	100616398	ENST00000580598.1	MIR4681	-54564
2	203812713	203813217	Distal Intergenic	1493	ENST00000648405.2	CTLA4	-54554
6	46379155	46379444	Intron (ENST00000371374.5/10231, intron 2 of 4)	10231	ENST00000405162.2	RCAN2	-53483
6	133034600	133034959	Intron (ENST00000670829.1/285735, intron 1 of 2)	285735	ENST00000665546.1	NA	-53097
9	89550915	89551295	Distal Intergenic	10507	ENST00000455551.6	SEMA4D	-52785
8	25243584	25243942	Exon (ENST00000276440.12/80005, exon 2 of 52)	80005	ENST00000495236.1	DOCK5	-52640
6	107264376	107264885	3' UTR	57107	ENST00000449027.1	PDSS2	-52217
7	326761	327175	Distal Intergenic	442497	ENST00000515213.1	AC226118.1	-52184
2	42222294	42222583	Intron (ENST00000402711.6/27436, intron 1 of 21)	102723824	ENST00000458490.1	NA	-51993
17	49080074	49080548	Distal Intergenic	124872	ENST00000504681.5	B4GALNT2	-51912
9	69519841	69520360	Intron (ENST00000265381.7/320, intron 1 of 12)	320	ENST00000470082.2	APBA1	-51893
14	68679678	68680117	Intron (ENST00000488612.5/5890, intron 11 of 11)	100996664	ENST00000556301.1	NA	-51233
11	57971815	57972684	Distal Intergenic	219956	ENST00000335397.3	OR9Q1	-51197
4	73345316	73346055	Distal Intergenic	213	ENST00000441319.5	ALB	-51059
9	86405150	86405533	Distal Intergenic	79670	ENST00000375960.6	ZCCHC6	-50696
10	112898673	112899685	Intron (ENST00000428766.2/ENST00000428766.2, intron 2 of 2)	6934	ENST00000627217.3	TCF7L2	-50562
3	155554995	155555432	Intron (ENST00000494598.5/23007, intron 7 of 21)	23007	ENST00000469040.1	PLCH1	-50423
6	2684806	2685208	Intron (ENST00000647417.1/340156, intron 5 of 11)	154386	ENST00000666762.1	LINC01600	-50187
10	53957353	53957664	Intron (ENST00000373965.6/65217, intron 23 of 34)	65217	ENST00000463095.2	PCDH15	-50136
20	14979524	14979988	Intron (ENST00000217246.8/140733, intron 5 of 16)	100379174	ENST00000664409.1	MACROD2-AS1	-49996
18	48488539	48489039	Distal Intergenic	9811	ENST00000256413.8	CTIF	-49992
2	207819850	207820546	Downstream (<1kb)	7855	ENST00000295417.4	FZD5	-49944
3	188026080	188026672	Distal Intergenic	105374266	ENST00000446091.1	NA	-49673
9	129558714	129559242	Distal Intergenic	28989	ENST00000372486.5	NTMT1	-49642
7	122752513	122752993	Intron (ENST00000449022.7/93664, intron 1 of 29)	378925	ENST00000434824.2	RNF148	-49591
8	80435348	80436050	Intron (ENST00000656157.1/ENST00000656157.1, intron 2 of 3)	65986	ENST00000379091.8	ZBTB10	-49569
6	35402537	35403091	Intron (ENST00000360694.8/5467, intron 2 of 7)	2178	ENST00000648059.1	FANCE	-49265
12	28021891	28022207	Distal Intergenic	5744	ENST00000545234.6	PTHLH	-49158
5	151618027	151618316	Distal Intergenic	2196	ENST00000261800.5	FAT2	-49083
8	40104221	40104532	Exon (ENST00000524098.1/ENST00000524098.1, exon 1 of 2)	56892	ENST00000315792.5	C8orf4	-48950
3	171949520	171949913	Intron (ENST00000670364.1/ENST00000670364.1, intron 1 of 2)	100874219	ENST00000449106.2	TMEM212-AS1	-48771
23	132618961	132619250	Distal Intergenic	100874102	ENST00000455269.1	HS6ST2-AS1	-48392
2	67037699	67038137	Distal Intergenic	102800447	ENST00000452716.5	NA	-48309
8	133350271	133350916	Distal Intergenic	10397	ENST00000520230.5	NDRG1	-48249
6	65351039	65351366	Intron (ENST00000503581.6/346007, intron 9 of 42)	346007	ENST00000370615.3	EYS	-48028
1	58885256	58885697	Exon (ENST00000634986.1/ENST00000634986.1, exon 1 of 3)	101926925	ENST00000634502.1	NA	-47946
18	70698647	70698981	Distal Intergenic	220158	ENST00000582578.2	NA	-47903
2	177164636	177164925	Exon (ENST00000653899.1/ENST00000653899.1, exon 1 of 5)	220988	ENST00000392524.6	HNRNPA3	-47638
18	69353104	69353428	Distal Intergenic	220164	ENST00000382713.10	DOK6	-47460
10	44244749	44245204	Distal Intergenic	100130539	ENST00000623589.1	C10orf142	-47365
20	52924666	52925055	Distal Intergenic	128553	ENST00000371497.10	TSHZ2	-47303
3	3847996	3848326	3' UTR	100130207	ENST00000470751.5	NA	-47121
14	85482691	85483069	Intron (ENST00000557547.1/ENST00000557547.1, intron 1 of 4)	23768	ENST00000330753.6	FLRT2	-47075
16	52492776	52493242	Intron (ENST00000219746.14/27324, intron 1 of 6)	27324	ENST00000566696.1	TOX3	-47050
2	182570216	182570530	Distal Intergenic	5136	ENST00000495511.1	PDE1A	-47024
2	170455526	170456656	Intron (ENST00000409940.6/140469, intron 23 of 29)	101929753	ENST00000625968.2	NA	-46962
6	131998048	131998611	Intron (ENST00000435287.1/ENST00000435287.1, intron 1 of 1)	1490	ENST00000367976.4	CTGF	-46676
10	44245690	44245979	Distal Intergenic	100130539	ENST00000623589.1	C10orf142	-46590
12	66077580	66077876	Distal Intergenic	105369810	ENST00000536217.1	RP11-366L20.4	-46514
6	34602819	34603248	Intron (ENST00000374023.8/64771, intron 4 of 4)	25803	ENST00000544425.2	SPDEF	-46486
17	22156222	22156511	Intron (ENST00000648259.1/23666, intron 1 of 3)	23666	ENST00000584755.1	NA	-46484
19	7214256	7214661	Intron (ENST00000341500.9/3643, intron 2 of 20)	3643	ENST00000600492.1	INSR	-46278
2	46770556	46771039	3' UTR	388948	ENST00000479311.1	LINC01118	-45629
13	51499865	51500337	Exon (ENST00000593429.5/ENST00000593429.5, exon 3 of 3)	26512	ENST00000483288.5	INTS6	-45601
6	3797606	3797984	Distal Intergenic	221749	ENST00000380283.4	PXDC1	-45580
1	62733935	62734435	Distal Intergenic	85440	ENST00000635253.2	DOCK7	-45549
8	37599682	37600125	Exon (ENST00000519691.1/ENST00000519691.1, exon 1 of 1)	100507420	ENST00000519738.5	NA	-45499
5	168624865	168625195	Distal Intergenic	79646	ENST00000239231.7	PANK3	-45497
7	17086459	17086904	Intron (ENST00000645559.1/ENST00000645559.1, intron 1 of 1)	196	ENST00000642825.1	AHR	-45286
6	3502098	3502407	Distal Intergenic	63027	ENST00000436008.6	SLC22A23	-45076
8	139749169	139749561	Intron (ENST00000648948.2/83696, intron 21 of 22)	51305	ENST00000648164.1	KCNK9	-45060
13	30255670	30256008	Intron (ENST00000380615.8/84056, intron 3 of 10)	84056	ENST00000480854.1	KATNAL1	-45006
2	9798066	9798515	Distal Intergenic	9014	ENST00000625239.2	TAF1B	-44928
17	28125933	28126350	Intron (ENST00000407008.8/51701, intron 2 of 10)	51701	ENST00000584188.1	NLK	-44883
5	6872735	6873159	Intron (ENST00000648809.1/ENST00000648809.1, intron 1 of 5)	100422999	ENST00000636094.1	MIR4278	-44814
15	71747550	71747937	Intron (ENST00000355327.7/79875, intron 13 of 17)	10002	ENST00000621736.4	NR2E3	-44701
12	46492388	46492808	Intron (ENST00000667191.1/100288798, intron 2 of 2)	100288798	ENST00000607353.1	NA	-44694
11	57978690	57979211	Distal Intergenic	219956	ENST00000335397.3	OR9Q1	-44670
6	89035972	89036261	Distal Intergenic	10957	ENST00000369472.1	PNRC1	-44490
2	162582454	162582913	Intron (ENST00000332142.10/90134, intron 2 of 15)	90134	ENST00000618399.4	KCNH7	-44378
3	105746551	105746900	Intron (ENST00000394030.8/868, intron 5 of 18)	868	ENST00000642241.1	CBLB	-44375
10	11697597	11698035	Distal Intergenic	79746	ENST00000496136.5	ECHDC3	-44331
12	65926482	65926785	Intron (ENST00000403681.6/8091, intron 3 of 4)	100129940	ENST00000439236.6	RP11-366L20.2	-44315
20	55471385	55471874	Intron (ENST00000667361.1/102723578, intron 7 of 8)	101927796	ENST00000433766.1	LINC01441	-44188
14	99316359	99316739	Distal Intergenic	64919	ENST00000357195.8	BCL11B	-44162
2	227762056	227762675	Distal Intergenic	80704	ENST00000456524.6	SLC19A3	-44028
5	74580968	74581492	Distal Intergenic	104310351	ENST00000507781.1	LINC01331	-43992
6	50093858	50094297	Intron (ENST00000656228.1/ENST00000656228.1, intron 1 of 1)	245915	ENST00000651554.1	DEFB112	-43984
10	58468516	58468999	Distal Intergenic	80114	ENST00000373886.8	BICC1	-43873
13	44853500	44854024	Distal Intergenic	144817	ENST00000414562.1	LINC00330	-43870
2	101753126	101753499	Intron (ENST00000427603.5/9448, intron 3 of 4)	9448	ENST00000496989.5	MAP4K4	-43735
7	129100628	129101046	Distal Intergenic	340348	ENST00000486685.3	TSPAN33	-43661
11	19978716	19979128	Exon (ENST00000534036.1/ENST00000534036.1, exon 2 of 2)	89797	ENST00000533917.5	NAV2	-43428
5	38104639	38105115	Intron (ENST00000669619.1/105374731, intron 3 of 3)	101929745	ENST00000508853.1	CTD-2207A17.1	-43365
10	124898331	124898798	Distal Intergenic	54764	ENST00000359653.4	ZRANB1	-43325
10	35685492	35685978	Distal Intergenic	8325	ENST00000374694.2	FZD8	-43214
2	203663001	203663318	Distal Intergenic	940	ENST00000374481.7	CD28	-43157
6	50093022	50093596	Exon (ENST00000656228.1/ENST00000656228.1, exon 1 of 2)	245915	ENST00000651554.1	DEFB112	-43148
12	26769061	26769737	Intron (ENST00000381340.8/3709, intron 2 of 56)	3709	ENST00000536627.1	ITPR2	-43048
11	16924633	16925024	Intron (ENST00000531066.6/144100, intron 3 of 26)	144100	ENST00000528637.5	PLEKHA7	-43014
3	171149746	171150037	Intron (ENST00000436636.7/23043, intron 12 of 32)	693154	ENST00000385228.1	MIR569	-42987
15	64247909	64248428	Intron (ENST00000303052.13/53944, intron 4 of 11)	53944	ENST00000634302.1	CSNK1G1	-42984
20	47455182	47455769	Distal Intergenic	102723442	ENST00000437920.1	NA	-42855
6	11275487	11275971	Intron (ENST00000448183.6/4739, intron 3 of 9)	4739	ENST00000620854.4	NEDD9	-42805
9	36319744	36320149	Distal Intergenic	10020	ENST00000396594.7	GNE	-42688
17	15901824	15902253	Intron (ENST00000421102.6/ENST00000421102.6, intron 8 of 8)	136	ENST00000304222.2	ADORA2B	-42664
8	9512837	9513264	Distal Intergenic	8658	ENST00000310430.11	TNKS	-42648
14	54001265	54001647	Distal Intergenic	652	ENST00000559642.1	BMP4	-42504
10	11699378	11699897	Distal Intergenic	79746	ENST00000496136.5	ECHDC3	-42469
1	64915952	64916268	Intron (ENST00000342505.5/3716, intron 1 of 24)	3716	ENST00000673246.1	JAK1	-42456
6	84270032	84270497	Distal Intergenic	22832	ENST00000403245.8	CEP162	-42389
5	134047096	134047389	Distal Intergenic	7416	ENST00000265333.8	VDAC1	-42121
1	94317156	94317551	Intron (ENST00000660441.1/ENST00000660441.1, intron 2 of 3)	9411	ENST00000552844.5	ARHGAP29	-42088
18	69358544	69358846	Distal Intergenic	220164	ENST00000382713.10	DOK6	-42042
18	48452773	48453138	Distal Intergenic	201501	ENST00000588149.5	ZBTB7C	-42021
9	89562542	89563002	Distal Intergenic	10912	ENST00000252506.11	GADD45G	-42010
12	92070260	92071378	Intron (ENST00000551843.5/256021, intron 1 of 5)	256021	ENST00000551306.1	LINC01619	-42003
17	37787083	37787589	Distal Intergenic	6928	ENST00000620125.1	HNF1B	-41978
10	50508885	50509179	Intron (ENST00000429490.5/259230, intron 3 of 9)	259230	ENST00000498514.5	SGMS1	-41953
3	43147977	43148381	Distal Intergenic	84892	ENST00000344697.3	POMGNT2	-41898
4	78014917	78015467	Distal Intergenic	80144	ENST00000512123.4	FRAS1	-41856
1	45871410	45871854	Intron (ENST00000470809.1/23139, intron 3 of 4)	23139	ENST00000372008.6	MAST2	-41734
7	129102468	129102981	Distal Intergenic	340348	ENST00000486685.3	TSPAN33	-41726
10	75168308	75168697	Exon (ENST00000447533.5/142891, exon 4 of 4)	7417	ENST00000298468.9	VDAC2	-41457
23	27548692	27548990	Distal Intergenic	347442	ENST00000578111.5	DCAF8L2	-41392
23	30930685	30931072	Intron (ENST00000378933.5/257397, intron 1 of 11)	257397	ENST00000288422.3	TAB3	-41291
8	8427663	8428109	Distal Intergenic	157285	ENST00000615670.5	SGK223	-41224
23	43702209	43702633	Intron (ENST00000542639.5/4128, intron 4 of 15)	4128	ENST00000490604.1	MAOA	-41071
21	14699866	14700372	Distal Intergenic	64092	ENST00000647101.1	SAMSN1	-41045
10	101493826	101494347	Intron (ENST00000393441.8/8945, intron 3 of 13)	8945	ENST00000493877.1	BTRC	-41037
8	134754083	134754491	Distal Intergenic	57623	ENST00000523243.5	ZFAT	-41034
1	57464814	57465264	Intron (ENST00000485760.5/1600, intron 7 of 20)	1600	ENST00000371230.1	DAB1	-40757
1	204726487	204726859	Distal Intergenic	10446	ENST00000367177.4	LRRN2	-40749
2	8633625	8634164	Distal Intergenic	101929567	ENST00000650238.2	AC011747.4	-40722
18	32372208	32372735	Intron (ENST00000399218.8/64762, intron 2 of 5)	64762	ENST00000578619.1	GAREM1	-40538
20	10949789	10950327	Intron (ENST00000605292.5/ENST00000605292.5, intron 4 of 4)	101929413	ENST00000663360.1	RP4-697P8.3	-40510
15	59554030	59554521	Distal Intergenic	9245	ENST00000558721.5	GCNT3	-40354
2	65170488	65171021	Distal Intergenic	5861	ENST00000649427.1	RAB1A	-40157
2	206403096	206403455	Distal Intergenic	8745	ENST00000264377.8	ADAM23	-40077
2	63192920	63193724	Intron (ENST00000657946.1/ENST00000657946.1, intron 2 of 2)	51057	ENST00000487280.1	WDPCP	-39806
1	94314493	94314887	Intron (ENST00000660441.1/ENST00000660441.1, intron 2 of 3)	9411	ENST00000552844.5	ARHGAP29	-39425
17	64302678	64303080	Distal Intergenic	55852	ENST00000584379.5	TEX2	-39377
20	47451485	47451800	Distal Intergenic	102723442	ENST00000437920.1	NA	-39158
7	55070102	55070656	Intron (ENST00000275493.7/1956, intron 1 of 27)	1956	ENST00000450046.1	EGFR	-39067
5	67235821	67236130	Distal Intergenic	4064	ENST00000256447.5	CD180	-39022
6	17242231	17242536	Intron (ENST00000659730.1/ENST00000659730.1, intron 1 of 1)	221662	ENST00000379052.10	RBM24	-38825
1	89781885	89782191	Intron (ENST00000370453.5/55144, intron 2 of 3)	55144	ENST00000525774.5	LRRC8D	-38823
6	169292731	169293134	Distal Intergenic	7058	ENST00000366787.7	THBS2	-38687
12	20656459	20656756	Intron (ENST00000359062.3/5139, intron 15 of 15)	53919	ENST00000534996.5	SLCO1C1	-38599
3	73513219	73513705	Intron (ENST00000263666.9/23024, intron 3 of 9)	23024	ENST00000462146.6	PDZRN3	-38587
6	17354668	17355042	Distal Intergenic	10486	ENST00000616440.4	CAP2	-38463
16	9316605	9317144	Distal Intergenic	101927009	ENST00000564305.1	RP11-243A14.1	-38444
19	2591787	2592286	Intron (ENST00000382159.8/2788, intron 2 of 4)	102465838	ENST00000618087.1	MIR7850	-38429
17	78316865	78317284	Intron (ENST00000586321.1/ENST00000586321.1, intron 1 of 2)	100996291	ENST00000374945.1	RP11-219G17.4	-38373
23	123771409	123771763	Distal Intergenic	57187	ENST00000355725.8	THOC2	-38353
8	120851624	120852126	Distal Intergenic	6641	ENST00000395601.7	SNTB1	-38351
2	154495427	154495845	Distal Intergenic	100144595	ENST00000434635.1	NA	-37989
10	74937495	74938031	Intron (ENST00000648725.1/23522, intron 3 of 17)	23522	ENST00000648696.1	KAT6B	-37915
1	9501064	9501576	Exon (ENST00000441033.1/ENST00000441033.1, exon 2 of 2)	84275	ENST00000302692.7	SLC25A33	-37889
8	128602544	128603053	Distal Intergenic	101927774	ENST00000518044.1	NA	-37865
7	7118811	7119125	Distal Intergenic	56913	ENST00000429911.5	C1GALT1	-37809
7	96359861	96360366	Distal Intergenic	10165	ENST00000416240.6	SLC25A13	-37714
2	119721821	119722241	Distal Intergenic	5775	ENST00000263708.7	PTPN4	-37681
11	102279450	102279770	Distal Intergenic	330	ENST00000615299.4	BIRC3	-37680
2	8630577	8630969	Distal Intergenic	101929567	ENST00000650238.2	AC011747.4	-37674
6	169291682	169292128	Distal Intergenic	7058	ENST00000366787.7	THBS2	-37638
12	89390089	89390495	Intron (ENST00000657284.1/ENST00000657284.1, intron 1 of 2)	1848	ENST00000279488.8	DUSP6	-37588
10	100425081	100425589	Intron (ENST00000641571.1/90271, intron 3 of 5)	7479	ENST00000343737.6	WNT8B	-37420
20	22490765	22491304	Distal Intergenic	284788	ENST00000634280.1	RP5-1004I9.1	-37405
6	107152575	107153148	3' UTR	57673	ENST00000369042.5	BEND3	-37306
12	32069168	32069570	Distal Intergenic	636	ENST00000652176.1	BICD1	-37277
23	124190374	124190797	Intron (ENST00000469481.1/10735, intron 2 of 3)	4068	ENST00000635645.1	SH2D1A	-37071
14	68349813	68350102	Intron (ENST00000479335.5/5890, intron 9 of 11)	5890	ENST00000554183.1	RAD51B	-37035
13	41605275	41605610	Exon (ENST00000379310.8/23078, exon 40 of 45)	100847026	ENST00000583027.1	VWA8	-36880
7	36761398	36761746	Intron (ENST00000419326.1/ENST00000419326.1, intron 2 of 2)	313	ENST00000612871.4	AOAH	-36849
23	134022723	134023087	Distal Intergenic	2719	ENST00000370818.7	GPC3	-36828
20	54107399	54108057	Distal Intergenic	8537	ENST00000395961.7	BCAS1	-36805
10	100875687	100876185	Distal Intergenic	55719	ENST00000370271.7	SLF2	-36778
15	65832399	65832880	Intron (ENST00000569304.1/8766, intron 2 of 2)	8766	ENST00000564910.5	RAB11A	-36576
2	64106043	64106701	Exon (ENST00000494203.1/57162, exon 3 of 3)	100507006	ENST00000438115.6	NA	-36538
2	162574605	162575181	Intron (ENST00000332142.10/90134, intron 2 of 15)	90134	ENST00000618399.4	KCNH7	-36529
20	13090101	13090429	Intron (ENST00000399002.7/55304, intron 4 of 11)	55304	ENST00000431275.1	SPTLC3	-36217
10	71927898	71928377	Distal Intergenic	9469	ENST00000373115.5	CHST3	-36018
5	64654210	64654599	Distal Intergenic	100132916	ENST00000509189.5	FAM159B	-35843
1	218397916	218398327	Intron (ENST00000366930.9/7042, intron 1 of 6)	7042	ENST00000479322.1	TGFB2	-35799
15	96171267	96171600	Exon (ENST00000660029.1/ENST00000660029.1, exon 1 of 2)	105369212	ENST00000620029.4	NA	-35798
11	34278334	34278740	Intron (ENST00000435224.3/25841, intron 1 of 16)	25841	ENST00000530814.1	ABTB2	-35789
7	343170	343626	Distal Intergenic	442497	ENST00000515213.1	AC226118.1	-35733
20	20548366	20548933	Intron (ENST00000202677.12/57186, intron 23 of 39)	57186	ENST00000620717.4	RALGAPA2	-35708
14	29963538	29963876	Intron (ENST00000553082.1/ENST00000553082.1, intron 2 of 4)	5587	ENST00000331968.10	PRKD1	-35691
6	56728820	56729323	Intron (ENST00000421834.6/667, intron 2 of 93)	667	ENST00000521104.1	DST	-35517
11	34585372	34585663	Distal Intergenic	26298	ENST00000527001.5	EHF	-35430
11	76962956	76963250	Intron (ENST00000534206.5/55331, intron 3 of 9)	55331	ENST00000525325.1	ACER3	-35304
14	55831972	55832326	Distal Intergenic	645687	ENST00000647781.1	NA	-35241
6	117637779	117638095	Intron (ENST00000404786.1/ENST00000404786.1, intron 1 of 1)	57120	ENST00000535237.2	GOPC	-35237
17	80673462	80673804	Intron (ENST00000574767.5/57521, intron 2 of 11)	57521	ENST00000572733.1	RPTOR	-35129
4	26822308	26822597	Distal Intergenic	57620	ENST00000477474.3	STIM2	-35004
7	88127661	88128047	Intron (ENST00000398204.8/53616, intron 8 of 29)	53616	ENST00000426930.5	ADAM22	-34984
6	142871991	142872400	Intron (ENST00000012134.7/3097, intron 1 of 8)	3097	ENST00000474532.1	HIVEP2	-34944
8	47618931	47619335	Intron (ENST00000541342.2/23514, intron 9 of 18)	23514	ENST00000519141.5	SPIDR	-34753
18	9673010	9673530	Distal Intergenic	11031	ENST00000578734.5	RAB31	-34745
11	6355099	6355490	Intron (ENST00000655261.1/ENST00000655261.1, intron 5 of 5)	112464	ENST00000530979.1	PRKCDBP	-34567
6	47076835	47077272	Distal Intergenic	266977	ENST00000471487.5	ADGRF1	-34485
11	86209791	86210342	Distal Intergenic	8726	ENST00000528180.5	EED	-34411
8	8420699	8421042	Intron (ENST00000657139.1/ENST00000657139.1, intron 1 of 1)	157285	ENST00000615670.5	SGK223	-34260
17	57372071	57372599	Intron (ENST00000416426.6/124540, intron 5 of 13)	124540	ENST00000579205.5	MSI2	-34213
1	24015046	24015609	Distal Intergenic	10772	ENST00000341154.10	SRSF10	-34119
11	62001709	62002154	Distal Intergenic	2495	ENST00000273550.12	FTH1	-34075
1	94383920	94384473	Intron (ENST00000656153.1/ENST00000656153.1, intron 6 of 6)	5825	ENST00000370214.9	ABCD3	-33916
4	186643831	186644415	Intron (ENST00000441802.7/2195, intron 3 of 26)	2195	ENST00000508035.1	FAT1	-33761
13	75400747	75401218	Intron (ENST00000377636.8/9882, intron 1 of 20)	9882	ENST00000648194.1	TBC1D4	-33732
23	134019577	134020057	Distal Intergenic	2719	ENST00000370818.7	GPC3	-33682
9	94692537	94693041	Distal Intergenic	84909	ENST00000277198.6	C9orf3	-33660
1	31099635	31100059	Distal Intergenic	9698	ENST00000373741.8	PUM1	-33644
13	49739394	49739922	Intron (ENST00000261667.8/3839, intron 2 of 16)	3839	ENST00000436760.1	KPNA3	-33642
16	47920699	47920988	Distal Intergenic	100507534	ENST00000570024.1	AC140542.2	-33569
6	26319003	26319322	Distal Intergenic	8365	ENST00000377727.1	HIST1H4H	-33494
20	54104058	54104407	Distal Intergenic	8537	ENST00000395961.7	BCAS1	-33464
8	81999606	82000206	Distal Intergenic	101927141	ENST00000663058.1	CTD-2272D18.1	-33327
12	92854357	92854774	Intron (ENST00000322349.13/8411, intron 5 of 28)	8411	ENST00000549790.1	EEA1	-33258
6	154961637	154962120	Intron (ENST00000461783.7/26230, intron 3 of 28)	26230	ENST00000545347.5	TIAM2	-33234
11	76239709	76240084	Distal Intergenic	7481	ENST00000322563.8	WNT11	-33207
22	28953415	28953877	Intron (ENST00000544604.7/84133, intron 1 of 8)	84133	ENST00000406323.3	ZNRF3	-33175
3	57827244	57827621	Intron (ENST00000295951.7/7871, intron 2 of 21)	7871	ENST00000417128.6	SLMAP	-33139
17	77002227	77002573	Distal Intergenic	105371899	ENST00000564292.5	RP11-87G24.3	-33071
2	42135821	42136294	Distal Intergenic	27436	ENST00000402711.6	EML4	-33059
1	180598546	180599082	Distal Intergenic	9213	ENST00000367590.9	XPR1	-32940
3	152381936	152382378	Intron (ENST00000282486.10/4154, intron 2 of 9)	4154	ENST00000460166.1	MBNL1	-32680
12	110247290	110248106	Distal Intergenic	488	ENST00000552636.1	ATP2A2	-32650
1	99566524	99566813	Intron (ENST00000635551.1/101928270, intron 2 of 4)	101928270	ENST00000438829.2	RP11-413P11.1	-32509
14	27705696	27706116	Intron (ENST00000555797.1/728755, intron 2 of 3)	728755	ENST00000553392.5	NA	-32466
2	8625333	8625707	Distal Intergenic	101929567	ENST00000650238.2	AC011747.4	-32430
2	134087281	134087651	Distal Intergenic	4249	ENST00000481801.5	MGAT5	-32332
14	36208713	36209121	Distal Intergenic	100886964	ENST00000556013.2	NA	-32245
4	7159956	7160382	Distal Intergenic	57537	ENST00000507866.6	SORCS2	-32156
6	63352076	63352393	Distal Intergenic	51557	ENST00000370657.9	LGSN	-32093
4	112112984	112113389	Distal Intergenic	132720	ENST00000309733.6	C4orf32	-32065
2	101064997	101065628	Intron (ENST00000376840.8/11138, intron 2 of 19)	11138	ENST00000473937.5	TBC1D8	-32053
6	142869095	142869416	Intron (ENST00000012134.7/3097, intron 1 of 8)	3097	ENST00000474532.1	HIVEP2	-32048
23	86013835	86014191	Intron (ENST00000357749.7/1121, intron 2 of 14)	1121	ENST00000487515.1	CHM	-32026
6	13664743	13665129	Intron (ENST00000011619.6/10048, intron 2 of 13)	10048	ENST00000469916.1	RANBP9	-31988
3	136505585	136505874	Intron (ENST00000236698.9/10274, intron 7 of 32)	10274	ENST00000492318.1	STAG1	-31982
1	38246786	38247221	Distal Intergenic	339442	ENST00000649079.1	LINC01343	-31980
4	40662828	40663239	Distal Intergenic	54502	ENST00000511598.5	RBM47	-31953
5	56638088	56638590	Distal Intergenic	101928448	ENST00000648716.1	C5orf67	-31856
2	42136977	42137502	Distal Intergenic	27436	ENST00000402711.6	EML4	-31851
11	107385545	107386039	Intron (ENST00000282251.9/143884, intron 12 of 17)	143884	ENST00000462890.1	CWF19L2	-31815
6	15213920	15214261	Distal Intergenic	3720	ENST00000341776.7	JARID2	-31808
14	36791420	36791951	Intron (ENST00000557761.1/ENST00000557761.1, intron 1 of 1)	89874	ENST00000546428.2	SLC25A21	-31702
1	99565658	99566009	Intron (ENST00000635551.1/101928270, intron 2 of 4)	101928270	ENST00000438829.2	RP11-413P11.1	-31643
7	155844101	155844596	Distal Intergenic	6469	ENST00000297261.7	SHH	-31638
10	113093542	113093921	Intron (ENST00000627217.3/6934, intron 5 of 13)	6934	ENST00000349937.7	TCF7L2	-31615
1	59594093	59594474	Intron (ENST00000634606.1/55277, intron 7 of 16)	55277	ENST00000493891.5	FGGY	-31541
2	41828011	41828666	Distal Intergenic	388942	ENST00000653206.1	AC104654.1	-31489
2	188415801	188416140	Intron (ENST00000409843.5/51454, intron 2 of 12)	104355152	ENST00000632331.1	NA	-31488
15	85030621	85031074	Intron (ENST00000310298.8/5151, intron 2 of 22)	5151	ENST00000560789.5	PDE8A	-31423
10	100881249	100881572	Distal Intergenic	55719	ENST00000370271.7	SLF2	-31391
3	149607503	149608034	Intron (ENST00000465804.5/25937, intron 3 of 7)	25937	ENST00000472417.1	WWTR1	-31251
10	28365731	28366219	Distal Intergenic	143098	ENST00000441595.2	MPP7	-31245
1	8169709	8170318	Distal Intergenic	102724539	ENST00000670361.1	RP11-431K24.3	-31200
2	21092380	21092818	Distal Intergenic	100129278	ENST00000405799.1	TDRD15	-31099
18	32804110	32804808	Distal Intergenic	57565	ENST00000359358.9	KLHL14	-31087
8	97612630	97613106	Distal Intergenic	92140	ENST00000336273.8	MTDH	-31078
12	120866677	120866966	Intron (ENST00000353487.7/121665, intron 1 of 10)	121665	ENST00000543181.5	SPPL3	-31020
11	93630358	93630686	Distal Intergenic	85459	ENST00000325212.11	CEP295	-30996
2	195544510	195545019	Distal Intergenic	57181	ENST00000458054.1	SLC39A10	-30958
11	93228889	93229285	Distal Intergenic	120103	ENST00000326402.9	SLC36A4	-30898
6	142867878	142868436	Intron (ENST00000012134.7/3097, intron 1 of 8)	3097	ENST00000474532.1	HIVEP2	-30831
12	71536068	71536469	Intron (ENST00000266674.10/8549, intron 4 of 17)	8549	ENST00000549015.1	LGR5	-30793
17	81339860	81340402	Exon (ENST00000665286.1/ENST00000665286.1, exon 1 of 1)	284185	ENST00000332012.5	NA	-30612
1	225746768	225747230	Intron (ENST00000448264.2/ENST00000448264.2, intron 2 of 2)	6726	ENST00000619790.4	SRP9	-30583
18	32803550	32803997	Distal Intergenic	57565	ENST00000359358.9	KLHL14	-30527
3	194101521	194102013	Intron (ENST00000457815.1/ENST00000457815.1, intron 1 of 1)	285389	ENST00000657966.1	RP11-407B7.1	-30496
18	28127664	28128185	Intron (ENST00000269141.8/1000, intron 2 of 15)	1000	ENST00000430882.5	CDH2	-30435
7	103660555	103661033	Intron (ENST00000343529.9/5649, intron 12 of 63)	5649	ENST00000473457.1	RELN	-30419
11	58762327	58763055	Distal Intergenic	10249	ENST00000278400.3	GLYAT	-30353
17	17446101	17446665	Distal Intergenic	55090	ENST00000580462.1	MED9	-30329
2	43162795	43163333	Distal Intergenic	100506047	ENST00000654095.1	NA	-30313
9	72983204	72984129	Intron (ENST00000419959.5/216, intron 1 of 7)	216	ENST00000376939.5	ALDH1A1	-30148
5	79581406	79582027	Distal Intergenic	167153	ENST00000505571.5	PAPD4	-30093
18	58013566	58014192	Distal Intergenic	23327	ENST00000400345.8	NEDD4L	-30034
12	71536839	71537230	Intron (ENST00000266674.10/8549, intron 4 of 17)	8549	ENST00000549015.1	LGR5	-30032
14	38868306	38868820	Intron (ENST00000658492.1/283547, intron 1 of 5)	283547	ENST00000557440.2	LINC00639	-29848
6	156991981	156992443	Intron (ENST00000346085.10/57492, intron 6 of 20)	57492	ENST00000635849.1	ARID1B	-29843
15	63474257	63474810	Distal Intergenic	9960	ENST00000540797.5	USP3	-29701
2	164810695	164810984	Intron (ENST00000392717.6/22837, intron 2 of 14)	101929633	ENST00000670672.1	AC019181.2	-29677
3	188123108	188123637	Exon (ENST00000664181.1/ENST00000664181.1, exon 3 of 4)	4026	ENST00000448637.5	LPP	-29647
6	131980933	131981296	Intron (ENST00000435287.1/ENST00000435287.1, intron 1 of 1)	1490	ENST00000367976.4	CTGF	-29561
8	95174458	95174934	Distal Intergenic	100616530	ENST00000517655.1	NA	-29522
19	8640231	8641012	Intron (ENST00000671902.1/ENST00000671902.1, intron 3 of 5)	81794	ENST00000593534.1	ADAMTS10	-29496
9	676965	677501	5' UTR	23189	ENST00000382293.7	KANK1	-29388
2	207799178	207799733	Distal Intergenic	7855	ENST00000295417.4	FZD5	-29272
17	57377115	57377542	Intron (ENST00000416426.6/124540, intron 5 of 13)	124540	ENST00000579205.5	MSI2	-29270
1	199050280	199050629	Intron (ENST00000432488.1/104266961, intron 2 of 2)	102800316	ENST00000427439.1	NA	-29243
17	16247307	16247611	Intron (ENST00000607144.4/9487, intron 2 of 2)	9611	ENST00000430577.2	NCOR1	-29122
14	54623296	54623629	Intron (ENST00000554335.5/23034, intron 2 of 12)	23034	ENST00000555091.1	SAMD4A	-29054
4	186755774	186756230	Distal Intergenic	2195	ENST00000509647.1	FAT1	-29052
7	30254848	30255582	Distal Intergenic	223082	ENST00000323037.5	ZNRF2	-29015
7	108094761	108095266	Exon (ENST00000205386.8/22798, exon 12 of 34)	22798	ENST00000471677.5	LAMB4	-28903
3	58049158	58049539	Intron (ENST00000490882.5/2317, intron 1 of 46)	2317	ENST00000493452.5	FLNB	-28790
13	99829590	99830083	Intron (ENST00000376355.7/171425, intron 2 of 7)	171425	ENST00000416504.5	CLYBL	-28778
15	85515326	85515634	Intron (ENST00000559362.5/11214, intron 2 of 14)	11214	ENST00000558166.2	AKAP13	-28406
10	11794582	11794939	Distal Intergenic	254427	ENST00000474155.1	PROSER2	-28400
9	105418331	105419421	Intron (ENST00000374724.1/23446, intron 15 of 15)	83856	ENST00000495708.5	FSD1L	-28375
2	62540232	62540775	Intron (ENST00000664749.1/ENST00000664749.1, intron 3 of 3)	200728	ENST00000479763.5	TMEM17	-28338
22	42177768	42178378	Intron (ENST00000359486.7/6942, intron 2 of 4)	101929829	ENST00000651010.1	NA	-28313
2	8412130	8412631	Intron (ENST00000669954.1/ENST00000669954.1, intron 1 of 7)	339789	ENST00000666457.1	NA	-28311
9	129580159	129580663	Exon (ENST00000658659.1/ENST00000658659.1, exon 3 of 3)	28989	ENST00000372486.5	NTMT1	-28221
6	142361842	142362251	Intron (ENST00000230173.10/57211, intron 2 of 25)	57211	ENST00000508295.2	ADGRG6	-28061
22	38924258	38924733	Exon (ENST00000450216.1/ENST00000450216.1, exon 2 of 2)	200315	ENST00000402255.5	APOBEC3A	-28018
13	27396195	27396698	Distal Intergenic	2971	ENST00000381140.9	GTF3A	-27921
21	28256408	28256777	Distal Intergenic	101927973	ENST00000453420.5	AL035610.2	-27741
6	145763750	145764155	Distal Intergenic	7957	ENST00000611340.5	EPM2A	-27727
2	215876674	215877029	Distal Intergenic	646324	ENST00000664275.1	LINC00607	-27720
3	30578356	30578797	Distal Intergenic	7048	ENST00000295754.9	TGFBR2	-27705
14	32174107	32174462	Distal Intergenic	101954275	ENST00000364784.1	RNU6-7	-27583
2	162565608	162566056	Intron (ENST00000332142.10/90134, intron 2 of 15)	90134	ENST00000618399.4	KCNH7	-27532
12	3049412	3049825	Distal Intergenic	10867	ENST00000537971.5	TSPAN9	-27530
9	72980550	72980916	Intron (ENST00000419959.5/216, intron 1 of 7)	216	ENST00000376939.5	ALDH1A1	-27494
16	50520561	50520941	Intron (ENST00000637635.1/ENST00000637635.1, intron 4 of 4)	85407	ENST00000564336.1	NKD1	-27455
14	68823705	68824136	Distal Intergenic	677	ENST00000557086.1	ZFP36L1	-27452
2	23895269	23895656	Intron (ENST00000238789.10/54454, intron 2 of 27)	54454	ENST00000366438.3	ATAD2B	-27382
15	59410355	59410844	Intron (ENST00000558348.5/145773, intron 2 of 4)	145773	ENST00000288228.10	FAM81A	-27342
8	95100285	95100809	Exon (ENST00000521063.1/ENST00000521063.1, exon 1 of 3)	105375650	ENST00000517864.1	MIR3150B	-27103
15	35209731	35210273	Intron (ENST00000560832.1/ENST00000560832.1, intron 1 of 1)	723972	ENST00000559548.2	NA	-27053
9	70441637	70441946	Distal Intergenic	687	ENST00000377126.3	KLF9	-27013
7	47734204	47734606	Distal Intergenic	84847	ENST00000412730.1	LINC00525	-26870
3	188003272	188003802	Exon (ENST00000444379.1/ENST00000444379.1, exon 1 of 2)	105374266	ENST00000446091.1	NA	-26865
11	114209886	114210362	Intron (ENST00000335953.9/7704, intron 4 of 6)	7704	ENST00000535379.1	ZBTB16	-26845
12	89379299	89379906	Intron (ENST00000657284.1/ENST00000657284.1, intron 1 of 2)	1848	ENST00000279488.8	DUSP6	-26798
12	57368272	57368620	Intron (ENST00000347140.7/22864, intron 2 of 23)	22864	ENST00000403821.6	R3HDM2	-26790
12	106274762	106275298	Intron (ENST00000552828.5/10970, intron 2 of 2)	255394	ENST00000553143.5	TCP11L2	-26631
8	97617191	97617585	Distal Intergenic	92140	ENST00000336273.8	MTDH	-26599
4	113080083	113080441	Intron (ENST00000672356.1/287, intron 2 of 43)	100302188	ENST00000636083.1	MIR1243	-26422
20	47595981	47596544	Intron (ENST00000371998.8/8202, intron 2 of 22)	8202	ENST00000490248.1	NCOA3	-26414
2	84486454	84486868	Distal Intergenic	8802	ENST00000491642.5	SUCLG1	-26409
7	92752100	92752523	Intron (ENST00000265734.8/1021, intron 3 of 7)	1021	ENST00000473078.1	CDK6	-26390
6	138598893	138599182	Intron (ENST00000491526.6/57224, intron 1 of 3)	57224	ENST00000427025.6	NHSL1	-26353
2	43424347	43424655	Intron (ENST00000405975.6/63892, intron 28 of 37)	63892	ENST00000473004.5	THADA	-26289
6	145772836	145773315	Distal Intergenic	100507557	ENST00000629681.1	RP11-545I5.3	-26094
9	15333398	15333954	Distal Intergenic	158219	ENST00000505732.5	TTC39B	-26038
5	74502378	74502896	Intron (ENST00000663633.1/104310351, intron 1 of 2)	104310351	ENST00000657957.1	LINC01331	-25812
3	24374683	24375073	Intron (ENST00000396671.7/7068, intron 1 of 9)	7068	ENST00000646300.1	THRB	-25781
9	87613117	87613672	Intron (ENST00000358077.9/1612, intron 3 of 25)	1612	ENST00000463069.1	DAPK1	-25766
17	39296441	39296763	Intron (ENST00000264658.11/84961, intron 6 of 14)	84961	ENST00000581781.1	FBXL20	-25631
9	94894272	94894675	Intron (ENST00000277198.6/84909, intron 5 of 7)	84909	ENST00000488186.5	C9orf3	-25540
18	7921054	7921343	Intron (ENST00000580170.5/5797, intron 4 of 32)	5797	ENST00000578916.2	PTPRM	-25527
5	113320451	113320819	Intron (ENST00000408903.7/4163, intron 3 of 18)	4163	ENST00000302475.8	MCC	-25502
11	126088833	126089325	Distal Intergenic	50937	ENST00000534818.1	CDON	-25498
23	18399600	18400087	Distal Intergenic	6792	ENST00000379996.7	CDKL5	-25496
21	33203945	33204414	Distal Intergenic	3455	ENST00000382264.7	IFNAR2	-25487
3	179292488	179292874	Distal Intergenic	27094	ENST00000497599.5	KCNMB3	-25486
2	48414742	48415226	Distal Intergenic	129285	ENST00000431614.5	PPP1R21	-25372
2	86649129	86649650	Intron (ENST00000604011.5/100526767, intron 2 of 7)	7844	ENST00000477307.5	RNF103	-25263
6	3403236	3403756	Intron (ENST00000436008.6/63027, intron 3 of 10)	63027	ENST00000496753.1	SLC22A23	-25250
8	86255605	86256324	Intron (ENST00000520624.1/157724, intron 2 of 3)	157724	ENST00000297524.8	SLC7A13	-25224
2	42195465	42196010	Intron (ENST00000402711.6/27436, intron 1 of 21)	102723824	ENST00000458490.1	NA	-25164
17	68482585	68482942	Intron (ENST00000590353.1/5573, intron 1 of 5)	55062	ENST00000586815.1	WIPI1	-25072
11	12802588	12803068	Intron (ENST00000527636.6/7003, intron 3 of 12)	7003	ENST00000525312.1	TEAD1	-25053
20	12977533	12978545	Intron (ENST00000660733.1/100505515, intron 3 of 3)	101929486	ENST00000456265.1	RP5-1069C8.2	-25014
18	39701707	39702294	Intron (ENST00000669399.1/647946, intron 1 of 3)	100846997	ENST00000637402.1	MIR5583-2	-24930
20	9863927	9864338	Intron (ENST00000656748.1/ENST00000656748.1, intron 2 of 2)	57144	ENST00000378429.3	PAK5	-24886
4	38077872	38078270	Intron (ENST00000261439.9/23216, intron 12 of 19)	23216	ENST00000511238.5	TBC1D1	-24778
20	36670927	36671291	Intron (ENST00000373803.6/57446, intron 9 of 16)	84174	ENST00000262866.9	SLA2	-24731
3	148254475	148254996	Intron (ENST00000662134.1/ENST00000662134.1, intron 1 of 5)	105374149	ENST00000665545.1	NA	-24686
3	192433731	192434098	Intron (ENST00000445105.6/2257, intron 2 of 5)	2257	ENST00000454309.6	FGF12	-24682
17	55446604	55447270	Distal Intergenic	23531	ENST00000571578.1	MMD	-24680
5	60672676	60673335	Intron (ENST00000265036.10/55789, intron 2 of 10)	55789	ENST00000505017.1	DEPDC1B	-24529
21	14943036	14943356	Intron (ENST00000430391.1/ENST00000430391.1, intron 1 of 1)	107987295	ENST00000625278.2	NA	-24484
2	166229686	166230429	Intron (ENST00000651574.1/101929680, intron 11 of 18)	6335	ENST00000646694.1	SCN9A	-24447
5	76522551	76523015	Intron (ENST00000274364.11/10788, intron 2 of 35)	10788	ENST00000505766.5	IQGAP2	-24394
16	46855502	46855800	Distal Intergenic	388272	ENST00000285697.9	C16orf87	-24322
2	182890874	182891350	Distal Intergenic	2487	ENST00000295113.5	FRZB	-24237
14	103213262	103213681	Distal Intergenic	100131366	ENST00000514902.2	LINC00605	-24234
5	81045357	81045869	Intron (ENST00000265080.9/5924, intron 2 of 26)	5924	ENST00000502677.1	RASGRF2	-24155
3	71415700	71416000	Intron (ENST00000318789.9/27086, intron 3 of 20)	27086	ENST00000648944.1	FOXP1	-24136
11	12854801	12855325	Intron (ENST00000527636.6/7003, intron 3 of 12)	7003	ENST00000526600.1	TEAD1	-24118
17	14276444	14276966	Distal Intergenic	9953	ENST00000360954.3	HS3ST3B1	-24115
17	14276444	14276966	Distal Intergenic	9953	ENST00000360954.3	HS3ST3A1	-24115
5	151592995	151593436	Distal Intergenic	2196	ENST00000261800.5	FAT2	-24051
5	75260773	75261118	Distal Intergenic	256006	ENST00000506364.6	ANKRD31	-23895
9	682516	683000	Intron (ENST00000382303.5/23189, intron 6 of 15)	23189	ENST00000382293.7	KANK1	-23889
5	74500441	74500960	Intron (ENST00000663633.1/104310351, intron 1 of 2)	104310351	ENST00000657957.1	LINC01331	-23875
20	31697177	31697645	Intron (ENST00000412972.1/ENST00000412972.1, intron 1 of 1)	103021294	ENST00000629058.1	ABALON	-23862
14	68521508	68521797	Intron (ENST00000487861.5/5890, intron 10 of 10)	5890	ENST00000556251.1	RAD51B	-23765
3	171130521	171130892	Intron (ENST00000436636.7/23043, intron 15 of 32)	693154	ENST00000385228.1	MIR569	-23762
8	41729930	41730219	Intron (ENST00000347528.8/286, intron 3 of 41)	286	ENST00000520299.5	ANK1	-23751
13	50366177	50366492	Intron (ENST00000486895.5/10301, intron 1 of 1)	10301	ENST00000474630.5	NA	-23706
3	17430347	17430645	Intron (ENST00000253692.11/9779, intron 3 of 21)	9779	ENST00000429924.6	TBC1D5	-23627
21	31900441	31900931	Intron (ENST00000270112.7/30811, intron 1 of 10)	30811	ENST00000430354.1	HUNK	-23621
3	172103022	172103371	Intron (ENST00000415807.7/64778, intron 1 of 25)	64778	ENST00000478016.1	FNDC3B	-23602
11	46554165	46554784	Intron (ENST00000314845.7/55626, intron 1 of 18)	55626	ENST00000529558.1	AMBRA1	-23558
6	108535883	108536324	Intron (ENST00000659932.1/ENST00000659932.1, intron 1 of 3)	2309	ENST00000343882.10	FOXO3	-23511
13	33229470	33229901	Intron (ENST00000628131.2/100874241, intron 2 of 5)	90627	ENST00000399365.7	STARD13	-23464
15	94332221	94332510	Intron (ENST00000543482.5/55784, intron 4 of 9)	55784	ENST00000557742.1	MCTP2	-23464
2	88016250	88016793	Exon (ENST00000662935.1/ENST00000662935.1, exon 1 of 2)	400966	ENST00000617314.1	RGPD1	-23392
1	51690123	51690630	Intron (ENST00000371714.5/114883, intron 6 of 25)	114883	ENST00000484890.5	OSBPL9	-23373
11	34027980	34028425	Distal Intergenic	4076	ENST00000341394.9	CAPRIN1	-23306
10	4939564	4940054	Distal Intergenic	1645	ENST00000477661.1	AKR1C2	-23199
10	4939564	4940054	Distal Intergenic	1645	ENST00000477661.1	AKR1C1	-23199
11	12429254	12429543	Intron (ENST00000530755.5/55742, intron 1 of 3)	55742	ENST00000528916.1	PARVA	-23192
8	122756971	122757501	Distal Intergenic	104266958	ENST00000670139.1	LINC01151	-23167
12	45192323	45192834	Intron (ENST00000256692.5/51054, intron 1 of 2)	196527	ENST00000426898.2	ANO6	-23153
3	194112483	194113077	Distal Intergenic	3280	ENST00000476918.1	HES1	-23071
6	52389376	52389981	Intron (ENST00000512121.1/85315, intron 1 of 1)	114327	ENST00000637315.1	EFHC1	-23033
11	34415474	34415921	Distal Intergenic	847	ENST00000241052.5	CAT	-23013
14	51005297	51005722	Intron (ENST00000298355.7/114088, intron 5 of 9)	114088	ENST00000555170.1	TRIM9	-22986
2	75067488	75067840	Intron (ENST00000305249.10/6869, intron 2 of 4)	100846995	ENST00000577717.1	MIR5000	-22972
17	55444844	55445386	Distal Intergenic	23531	ENST00000571578.1	MMD	-22920
2	98795865	98796326	Exon (ENST00000397899.7/343990, exon 9 of 10)	101927070	ENST00000654907.1	NA	-22920
1	108536849	108537188	Distal Intergenic	284611	ENST00000405454.1	FAM102B	-22901
2	120067183	120067594	Intron (ENST00000443902.6/57669, intron 3 of 23)	57669	ENST00000489017.5	EPB41L5	-22889
7	154844904	154845222	Intron (ENST00000404039.5/1804, intron 16 of 25)	1804	ENST00000484789.5	DPP6	-22773
9	94703756	94704045	Distal Intergenic	84909	ENST00000277198.6	C9orf3	-22656
4	94428907	94429294	Distal Intergenic	10611	ENST00000318007.9	PDLIM5	-22563
4	102472554	102472993	Distal Intergenic	105377621	ENST00000512915.5	NA	-22544
1	16178398	16178879	Distal Intergenic	1969	ENST00000358432.8	EPHA2	-22329
14	61672865	61673205	Distal Intergenic	3091	ENST00000557446.5	HIF1A	-22308
1	206992929	206993221	Distal Intergenic	83953	ENST00000400962.8	FCAMR	-22304
1	211515164	211515673	Distal Intergenic	343035	ENST00000367002.4	RD3	-22247
3	108189383	108189822	Intron (ENST00000264538.4/55081, intron 6 of 10)	55081	ENST00000468021.1	IFT57	-22207
4	37431327	37431852	Intron (ENST00000309447.6/57495, intron 4 of 6)	55286	ENST00000381980.9	C4orf19	-22073
3	97994501	97994957	Intron (ENST00000472788.5/200959, intron 7 of 8)	84864	ENST00000333396.11	MINA	-22044
9	126939818	126940197	Intron (ENST00000424082.6/9649, intron 1 of 17)	9649	ENST00000373434.5	RALGPS1	-22028
6	79608827	79609329	Distal Intergenic	83699	ENST00000369838.6	SH3BGRL2	-22000
7	30311786	30312075	Intron (ENST00000323037.5/223082, intron 1 of 4)	100500883	ENST00000637270.1	MIR550A1	-21896
4	183171412	183171746	Intron (ENST00000403733.8/80014, intron 1 of 22)	80014	ENST00000427431.5	WWC2	-21869
17	45193278	45193630	Intron (ENST00000586376.5/339192, intron 2 of 2)	105371795	ENST00000589796.2	RP13-890H12.2	-21793
2	39347659	39348056	Intron (ENST00000263881.8/8491, intron 3 of 33)	8491	ENST00000414968.1	MAP4K3	-21726
14	31229528	31230175	Distal Intergenic	25831	ENST00000553700.5	HECTD1	-21724
6	81774490	81774963	Distal Intergenic	55603	ENST00000369756.3	FAM46A	-21716
10	112261259	112261688	Distal Intergenic	6975	ENST00000643850.1	TECTB	-21712
10	67241538	67241864	Intron (ENST00000433211.7/29119, intron 5 of 17)	29119	ENST00000545309.2	CTNNA3	-21665
3	20320465	20320851	Intron (ENST00000634618.1/101927829, intron 4 of 16)	101927829	ENST00000455626.1	SGO1-AS1	-21617
3	20320465	20320851	Intron (ENST00000634618.1/101927829, intron 4 of 16)	101927829	ENST00000455626.1	RP11-638F19.1	-21617
18	32353252	32353657	Intron (ENST00000399218.8/64762, intron 2 of 5)	64762	ENST00000578619.1	GAREM1	-21582
4	184440171	184440507	Intron (ENST00000393593.8/3660, intron 1 of 8)	3660	ENST00000502750.1	IRF2	-21540
9	123235401	123235798	Intron (ENST00000348403.10/55342, intron 2 of 18)	55342	ENST00000479114.2	STRBP	-21493
17	67211104	67211395	Intron (ENST00000358691.10/9931, intron 5 of 32)	9931	ENST00000582864.1	HELZ	-21490
9	94533196	94533564	Distal Intergenic	101928099	ENST00000647389.1	PCAT7	-21490
3	159790054	159790390	Intron (ENST00000476809.7/100505385, intron 4 of 9)	100874433	ENST00000488247.1	NA	-21442
6	3399377	3399796	Intron (ENST00000436008.6/63027, intron 3 of 10)	63027	ENST00000496753.1	SLC22A23	-21391
4	183171885	183172280	Intron (ENST00000403733.8/80014, intron 1 of 22)	80014	ENST00000427431.5	WWC2	-21335
20	4761677	4762028	Exon (ENST00000617466.1/ENST00000617466.1, exon 1 of 1)	149830	ENST00000423718.2	NA	-21009
6	138593491	138593957	Intron (ENST00000491526.6/57224, intron 1 of 3)	57224	ENST00000427025.6	NHSL1	-20951
8	19280389	19280832	Distal Intergenic	100128993	ENST00000520920.5	NA	-20920
2	42191169	42191735	Intron (ENST00000402711.6/27436, intron 1 of 21)	102723824	ENST00000458490.1	NA	-20868
6	74048392	74048687	Distal Intergenic	101928516	ENST00000435946.1	RP11-554D15.1	-20764
3	136625157	136625570	Intron (ENST00000236698.9/10274, intron 2 of 32)	10274	ENST00000462818.1	STAG1	-20684
11	115525607	115525923	Distal Intergenic	23705	ENST00000543249.1	CADM1	-20650
2	230738979	230739391	Intron (ENST00000258418.10/51719, intron 1 of 8)	51719	ENST00000614925.1	CAB39	-20607
5	119009105	119009587	Exon (ENST00000504820.2/105379143, exon 3 of 3)	285605	ENST00000510708.6	DTWD2	-20558
2	137942610	137943469	Distal Intergenic	3176	ENST00000410115.5	HNMT	-20551
5	73663902	73664305	Intron (ENST00000296794.10/64283, intron 1 of 34)	64283	ENST00000437974.5	ARHGEF28	-20527
7	104010142	104010491	Distal Intergenic	5649	ENST00000428762.6	RELN	-20484
7	29375875	29376172	Intron (ENST00000644824.1/1124, intron 7 of 16)	1124	ENST00000491856.1	CHN2	-20476
3	65928132	65928575	Intron (ENST00000330909.12/9223, intron 1 of 24)	9223	ENST00000470990.5	MAGI1	-20457
3	161393336	161393683	Distal Intergenic	165679	ENST00000359175.8	SPTSSB	-20456
6	144264983	144265272	Distal Intergenic	7402	ENST00000433557.1	UTRN	-20429
2	227451324	227451732	Distal Intergenic	100847081	ENST00000640052.1	NA	-20400
12	92949660	92950064	Distal Intergenic	8411	ENST00000547833.5	EEA1	-20329
6	131552503	131552866	Intron (ENST00000672052.1/383, intron 3 of 4)	383	ENST00000469293.1	ARG1	-20328
2	215681100	215681517	Exon (ENST00000417485.6/ENST00000417485.6, exon 6 of 8)	646324	ENST00000654368.1	LINC00607	-20286
13	27404033	27404389	Distal Intergenic	2971	ENST00000381140.9	GTF3A	-20230
18	58128734	58129109	Intron (ENST00000400345.8/23327, intron 1 of 30)	23327	ENST00000435432.6	NEDD4L	-20224
6	134198101	134198519	Intron (ENST00000367858.9/6446, intron 3 of 13)	6446	ENST00000528577.5	SGK1	-20196
5	59296275	59296580	Intron (ENST00000340635.11/5144, intron 1 of 14)	5144	ENST00000503258.5	PDE4D	-20156
1	147579584	147580053	Intron (ENST00000234739.8/607, intron 1 of 9)	607	ENST00000497938.1	BCL9	-20143
14	24839531	24839895	Intron (ENST00000396700.5/29091, intron 5 of 6)	29091	ENST00000548369.1	STXBP6	-20054
9	94899662	94900165	Intron (ENST00000277198.6/84909, intron 5 of 7)	84909	ENST00000488186.5	C9orf3	-20050
11	34600574	34601066	Distal Intergenic	26298	ENST00000527001.5	EHF	-20027
2	164744951	164745242	Intron (ENST00000392717.6/22837, intron 2 of 14)	22837	ENST00000493868.5	COBLL1	-19944
21	38469040	38469457	Intron (ENST00000398905.5/2078, intron 1 of 8)	2078	ENST00000473107.1	ERG	-19935
18	7926648	7926941	5' UTR	5797	ENST00000578916.2	PTPRM	-19929
22	32967499	32967943	Intron (ENST00000358763.6/8224, intron 3 of 13)	8224	ENST00000472027.1	SYN3	-19920
14	50061135	50061631	Intron (ENST00000635379.1/196913, intron 1 of 11)	196913	ENST00000554129.1	NA	-19906
9	112507093	112507491	Intron (ENST00000337530.10/158405, intron 1 of 3)	100133204	ENST00000457681.1	NA	-19889
8	29282955	29283412	Distal Intergenic	23303	ENST00000522355.5	KIF13B	-19831
2	191866894	191867241	Intron (ENST00000424116.6/ENST00000424116.6, intron 1 of 2)	8436	ENST00000304141.5	SDPR	-19806
2	138081613	138082098	Distal Intergenic	105373635	ENST00000446520.2	AC069394.1	-19780
18	58024172	58024470	Distal Intergenic	23327	ENST00000400345.8	NEDD4L	-19756
4	54006786	54007127	Intron (ENST00000507166.5/5156, intron 12 of 23)	402176	ENST00000491826.2	NA	-19728
16	46864198	46864684	Distal Intergenic	84706	ENST00000340124.9	GPT2	-19678
6	79983569	79984280	Distal Intergenic	7272	ENST00000509894.5	TTK	-19607
3	20091691	20091989	Intron (ENST00000263754.5/8850, intron 2 of 17)	8850	ENST00000469085.1	KAT2B	-19605
2	205273599	205273965	Intron (ENST00000406610.7/117583, intron 16 of 22)	117583	ENST00000465890.1	PARD3B	-19527
11	111785900	111786395	3' UTR	5519	ENST00000527614.6	PPP2R1B	-19511
2	62653832	62654351	Intron (ENST00000664749.1/ENST00000664749.1, intron 1 of 3)	23301	ENST00000405015.7	EHBP1	-19500
13	26622082	26622464	Intron (ENST00000335327.6/10810, intron 2 of 9)	10810	ENST00000496788.1	WASF3	-19482
11	20002711	20003161	Intron (ENST00000360655.8/89797, intron 11 of 37)	89797	ENST00000533917.5	NAV2	-19395
16	52573560	52574094	Intron (ENST00000510238.8/643714, intron 2 of 3)	643714	ENST00000565755.1	CASC16	-19381
22	20937478	20937808	Intron (ENST00000354336.8/1399, intron 2 of 2)	101928891	ENST00000444039.1	XXbac-B135H6.15	-19284
17	1997924	1998437	Intron (ENST00000574520.3/ENST00000574520.3, intron 1 of 2)	105371485	ENST00000572287.1	NA	-19279
3	123754932	123755546	Intron (ENST00000360772.7/4638, intron 5 of 33)	4638	ENST00000514623.1	MYLK	-19162
7	87569317	87569759	Intron (ENST00000622132.4/5243, intron 5 of 27)	5243	ENST00000482527.1	ABCB1	-19159
6	24383137	24383771	Distal Intergenic	57380	ENST00000274747.11	MRS2	-19137
18	69914934	69915246	Intron (ENST00000582621.6/10666, intron 2 of 5)	10666	ENST00000578928.1	CD226	-19125
11	115524078	115524419	Distal Intergenic	23705	ENST00000543249.1	CADM1	-19121
12	67748594	67749008	Distal Intergenic	101927901	ENST00000542219.1	RP11-43N5.1	-19119
13	20547514	20548000	Distal Intergenic	8100	ENST00000351808.9	IFT88	-19069
6	26345832	26346152	Distal Intergenic	11118	ENST00000532865.5	BTN3A2	-19007
8	17614538	17615078	Intron (ENST00000251630.10/5157, intron 3 of 6)	5157	ENST00000523248.1	PDGFRL	-18993
20	17444020	17444451	Intron (ENST00000377899.5/5126, intron 9 of 12)	5126	ENST00000459871.1	PCSK2	-18982
23	153622913	153623531	Distal Intergenic	1852	ENST00000477033.1	DUSP9	-18961
12	106282630	106283066	Exon (ENST00000459576.1/ENST00000459576.1, exon 1 of 1)	255394	ENST00000553143.5	TCP11L2	-18863
7	66333383	66333672	Intron (ENST00000480281.5/8460, intron 2 of 4)	8460	ENST00000490159.1	TPST1	-18832
9	6664615	6664967	Intron (ENST00000413145.1/ENST00000413145.1, intron 1 of 2)	2731	ENST00000321612.7	GLDC	-18832
12	26744836	26745237	Intron (ENST00000381340.8/3709, intron 2 of 56)	3709	ENST00000536627.1	ITPR2	-18823
7	47500083	47500536	Intron (ENST00000311160.14/64759, intron 3 of 30)	64759	ENST00000415929.5	TNS3	-18798
9	126376468	126376923	Intron (ENST00000361171.8/89853, intron 2 of 9)	89853	ENST00000470567.5	MVB12B	-18717
2	27752638	27753004	Distal Intergenic	9553	ENST00000379666.7	MRPL33	-18713
9	36419822	36420320	Intron (ENST00000488058.1/152006, intron 2 of 3)	152006	ENST00000484621.1	RNF38	-18624
9	111348716	111349236	Distal Intergenic	26248	ENST00000302681.2	OR2K2	-18533
1	15189828	15190446	Intron (ENST00000428417.5/55092, intron 1 of 2)	727684	ENST00000625027.2	NA	-18511
13	46660796	46661336	Intron (ENST00000311191.10/23143, intron 2 of 18)	23143	ENST00000463929.5	LRCH1	-18500
2	162749994	162750474	Intron (ENST00000332142.10/90134, intron 2 of 15)	101929570	ENST00000446838.2	AC007740.1	-18462
5	173826215	173826762	Distal Intergenic	101928154	ENST00000523617.6	NA	-18424
3	171045152	171045830	Intron (ENST00000655926.1/ENST00000655926.1, intron 2 of 2)	6514	ENST00000469787.1	SLC2A2	-18409
22	45653062	45653400	Distal Intergenic	25814	ENST00000381061.8	ATXN10	-18398
1	231058649	231059081	Distal Intergenic	375061	ENST00000366654.5	FAM89A	-18395
14	60304424	60304873	Distal Intergenic	101927729	ENST00000554773.1	NA	-18363
14	68814604	68814976	Distal Intergenic	677	ENST00000557086.1	ZFP36L1	-18351
8	95006268	95006760	Intron (ENST00000523378.5/137682, intron 3 of 7)	137682	ENST00000396124.9	NDUFAF6	-18229
6	75224271	75224674	Distal Intergenic	1303	ENST00000322507.13	COL12A1	-18218
21	15754591	15755039	Intron (ENST00000285679.10/29761, intron 1 of 23)	29761	ENST00000547201.5	USP25	-18217
15	53559309	53559759	Intron (ENST00000360509.10/256764, intron 18 of 19)	256764	ENST00000567224.1	WDR72	-18206
13	30395335	30395845	Intron (ENST00000648879.1/ENST00000648879.1, intron 3 of 3)	100188949	ENST00000420219.5	LINC00426	-18190
22	28864883	28865387	Distal Intergenic	84133	ENST00000544604.7	ZNRF3	-18185
13	49810858	49811194	Distal Intergenic	3839	ENST00000261667.8	KPNA3	-18176
17	78650300	78650601	Distal Intergenic	101928710	ENST00000649700.2	CTD-2357A8.3	-18145
9	127545362	127545890	Intron (ENST00000373314.7/64855, intron 1 of 13)	64855	ENST00000476091.1	FAM129B	-18141
1	3219293	3219810	Intron (ENST00000511072.5/63976, intron 2 of 15)	63976	ENST00000512462.5	PRDM16	-18121
2	183056979	183057399	Distal Intergenic	10787	ENST00000360982.2	NCKAP1	-18121
11	63247683	63248075	Intron (ENST00000525620.1/387775, intron 5 of 10)	387601	ENST00000525295.1	SLC22A25	-18031
5	42843861	42844226	Intron (ENST00000653383.1/ENST00000653383.1, intron 1 of 2)	6414	ENST00000506577.5	SEPP1	-17965
10	50972604	50973004	Distal Intergenic	5592	ENST00000401604.8	PRKG1	-17884
17	40903101	40903497	Distal Intergenic	54474	ENST00000167588.4	KRT20	-17859
10	28769174	28769648	Intron (ENST00000646289.1/101929218, intron 1 of 7)	101929218	ENST00000665621.1	NA	-17848
1	205191235	205191735	Intron (ENST00000367161.7/25778, intron 1 of 11)	25778	ENST00000615388.1	DSTYK	-17842
20	40706986	40707437	Distal Intergenic	9935	ENST00000373313.3	MAFB	-17750
6	25899997	25900503	Distal Intergenic	10786	ENST00000360657.7	SLC17A3	-17711
16	78004576	78004903	Distal Intergenic	10143	ENST00000567430.2	CLEC3A	-17612
10	970423	970850	Distal Intergenic	23560	ENST00000360803.9	GTPBP4	-17584
17	58381144	58381713	Intron (ENST00000583841.1/100506779, intron 1 of 2)	54894	ENST00000582293.1	RNF43	-17552
5	179504587	179504996	Intron (ENST00000520758.1/ENST00000520758.1, intron 1 of 1)	285679	ENST00000505650.2	NA	-17461
5	163419622	163420120	Intron (ENST00000646617.1/ENST00000646617.1, intron 3 of 14)	900	ENST00000512163.5	CCNG1	-17449
11	64085269	64085786	Intron (ENST00000537170.1/ENST00000537170.1, intron 1 of 1)	23769	ENST00000246841.3	FLRT1	-17402
20	23585884	23586303	Intron (ENST00000437612.1/ENST00000437612.1, intron 2 of 2)	128821	ENST00000376979.4	CST9L	-17400
14	63471154	63471622	Intron (ENST00000337537.8/5529, intron 2 of 13)	5529	ENST00000556150.1	PPP2R5E	-17378
4	185830487	185830963	Intron (ENST00000284776.11/8470, intron 1 of 20)	8470	ENST00000456060.5	SORBS2	-17363
23	120486699	120487184	Distal Intergenic	3920	ENST00000434600.6	LAMP2	-17334
17	43466054	43466553	Distal Intergenic	1659	ENST00000592258.5	DHX8	-17312
3	39171867	39172264	Intron (ENST00000641308.1/ENST00000641308.1, intron 3 of 3)	64651	ENST00000514182.1	CSRNP1	-17305
14	89368585	89369136	Intron (ENST00000345097.8/1112, intron 2 of 6)	1112	ENST00000557261.1	FOXN3	-17264
8	17329111	17329445	Intron (ENST00000180173.10/9108, intron 7 of 13)	9108	ENST00000519763.1	MTMR7	-17248
9	6788087	6788434	Intron (ENST00000536108.5/23081, intron 1 of 17)	23081	ENST00000480996.1	KDM4C	-17183
9	6788087	6788434	Intron (ENST00000536108.5/23081, intron 1 of 17)	23081	ENST00000480996.1	RP11-146B14.1	-17183
9	6788087	6788434	Intron (ENST00000536108.5/23081, intron 1 of 17)	23081	ENST00000480996.1	AL513412.1	-17183
8	139925921	139926350	Intron (ENST00000648948.2/83696, intron 19 of 22)	83696	ENST00000519482.1	TRAPPC9	-17163
23	110037678	110038198	Intron (ENST00000372072.7/84187, intron 1 of 5)	724022	ENST00000385278.3	MIR652	-17131
13	45447253	45447775	Distal Intergenic	83548	ENST00000617325.1	COG3	-17123
6	81831258	81831729	Distal Intergenic	101928770	ENST00000441949.1	LINC01526	-17101
2	74816584	74816883	Distal Intergenic	3099	ENST00000290573.6	HK2	-17098
14	94340449	94340973	Distal Intergenic	866	ENST00000557225.1	SERPINA6	-17060
6	107132315	107132805	Distal Intergenic	57673	ENST00000369042.5	BEND3	-17046
6	47460250	47460745	Distal Intergenic	23607	ENST00000359314.5	CD2AP	-17044
6	24385388	24385894	Distal Intergenic	57380	ENST00000274747.11	MRS2	-17014
7	66611304	66611798	Distal Intergenic	154881	ENST00000639828.1	KCTD7	-16969
19	15297410	15297699	Intron (ENST00000360016.9/23476, intron 1 of 11)	23476	ENST00000371835.8	BRD4	-16959
1	24946823	24947260	Intron (ENST00000399916.5/864, intron 1 of 5)	864	ENST00000308873.10	RUNX3	-16946
5	124661281	124661960	Intron (ENST00000504926.5/57507, intron 2 of 8)	57507	ENST00000513985.5	ZNF608	-16944
7	92635167	92635551	Intron (ENST00000265734.8/1021, intron 5 of 7)	1021	ENST00000467166.1	CDK6	-16890
13	98310820	98311315	Intron (ENST00000595437.5/10160, intron 2 of 27)	10160	ENST00000601361.1	FARP1	-16876
20	14609551	14610071	Intron (ENST00000217246.8/140733, intron 4 of 16)	140848	ENST00000605675.1	MACROD2-IT1	-16842
3	47141087	47141577	Intron (ENST00000409792.3/29072, intron 1 of 20)	29072	ENST00000330022.11	SETD2	-16837
5	151703760	151704201	Intron (ENST00000518905.1/101927096, intron 2 of 2)	6678	ENST00000521327.1	SPARC	-16785
10	109974667	109975060	Intron (ENST00000627565.2/100505933, intron 3 of 5)	100505933	ENST00000631276.2	NA	-16756
9	97394992	97395363	Intron (ENST00000430691.1/ENST00000430691.1, intron 1 of 10)	23424	ENST00000355295.5	TDRD7	-16733
14	69749938	69750415	Intron (ENST00000553521.5/6430, intron 1 of 8)	6430	ENST00000394366.6	SRSF5	-16678
23	49812232	49812613	Distal Intergenic	9506	ENST00000376141.5	PAGE4	-16647
10	25078896	25079376	Intron (ENST00000648191.1/101929025, intron 3 of 4)	219670	ENST00000615958.4	ENKUR	-16617
3	159785221	159785662	Intron (ENST00000476809.7/100505385, intron 4 of 9)	100874433	ENST00000488247.1	NA	-16609
2	158560262	158560775	Intron (ENST00000426248.7/8502, intron 2 of 21)	8502	ENST00000481115.2	PKP4	-16566
14	30981046	30981339	Intron (ENST00000355683.9/29966, intron 1 of 15)	29966	ENST00000555152.1	STRN3	-16537
4	47561305	47561796	Intron (ENST00000273859.8/57205, intron 14 of 22)	57205	ENST00000505476.5	ATP10D	-16516
11	86923947	86924333	Intron (ENST00000532234.5/11098, intron 2 of 4)	11098	ENST00000528769.5	PRSS23	-16453
10	7686463	7686883	Distal Intergenic	3698	ENST00000358415.9	ITIH2	-16433
3	113873770	113874203	Intron (ENST00000479212.5/54762, intron 3 of 18)	54762	ENST00000472026.5	GRAMD1C	-16422
16	71593501	71593937	Distal Intergenic	6898	ENST00000566010.1	TAT	-16409
2	157460505	157461000	Intron (ENST00000497432.5/9595, intron 4 of 6)	9595	ENST00000457793.6	CYTIP	-16407
14	76293887	76294346	Intron (ENST00000555465.1/ENST00000555465.1, intron 2 of 2)	2103	ENST00000512784.6	ESRRB	-16366
2	203689823	203690117	Distal Intergenic	940	ENST00000374481.7	CD28	-16358
20	31704590	31705156	Intron (ENST00000412972.1/ENST00000412972.1, intron 1 of 1)	103021294	ENST00000629058.1	ABALON	-16351
5	173824117	173824592	Distal Intergenic	101928154	ENST00000523617.6	NA	-16326
3	148263047	148263414	Intron (ENST00000662134.1/ENST00000662134.1, intron 1 of 5)	105374149	ENST00000665545.1	NA	-16268
2	164859914	164860414	Intron (ENST00000670672.1/101929633, intron 2 of 7)	22837	ENST00000448708.5	COBLL1	-16235
2	210540059	210540382	Intron (ENST00000417946.5/1373, intron 2 of 4)	1373	ENST00000233072.10	CPS1	-16217
22	18061188	18061727	Distal Intergenic	55670	ENST00000610387.4	PEX26	-16193
14	23613383	23613953	Distal Intergenic	10202	ENST00000553896.5	DHRS2	-16162
13	45434579	45434998	Distal Intergenic	253512	ENST00000522438.1	SLC25A30	-16124
3	128778840	128779129	Intron (ENST00000265062.7/7879, intron 1 of 5)	7879	ENST00000464496.5	RAB7A	-16114
14	59283385	59283674	Intron (ENST00000360909.7/23002, intron 2 of 24)	23002	ENST00000557327.1	DAAM1	-16041
4	69876085	69876374	Distal Intergenic	6783	ENST00000504002.1	SULT1E1	-15940
1	233359445	233359879	Intron (ENST00000366624.8/84451, intron 4 of 9)	84451	ENST00000366622.1	RP5-862P8.2	-15904
6	142285651	142286005	Distal Intergenic	57211	ENST00000230173.10	ADGRG6	-15849
12	9132035	9132539	Distal Intergenic	2	ENST00000404455.2	A2M	-15806
2	151750288	151750805	Distal Intergenic	4703	ENST00000618972.4	NEB	-15801
17	65656808	65657255	Intron (ENST00000535342.7/201134, intron 24 of 26)	8313	ENST00000577662.1	AXIN2	-15775
3	53478289	53478894	Intron (ENST00000637424.1/776, intron 1 of 46)	776	ENST00000288139.11	CACNA1D	-15717
10	95178160	95178498	Distal Intergenic	142827	ENST00000327739.7	ACSM6	-15702
5	77394358	77394780	Intron (ENST00000646262.1/8622, intron 12 of 23)	8622	ENST00000505283.1	PDE8B	-15644
6	38045692	38046047	Intron (ENST00000287218.9/60685, intron 2 of 5)	60685	ENST00000469208.1	ZFAND3	-15564
22	25183985	25184340	Intron (ENST00000406486.8/85379, intron 11 of 13)	1417	ENST00000215855.7	CRYBB3	-15518
12	96415995	96416287	Distal Intergenic	5128	ENST00000543119.6	CDK17	-15515
1	23149167	23149493	Intron (ENST00000418342.5/7798, intron 1 of 3)	7798	ENST00000475164.2	LUZP1	-15488
4	158299381	158299863	Distal Intergenic	59350	ENST00000460056.6	RXFP1	-15448
16	21937276	21937846	Distal Intergenic	7385	ENST00000630839.2	UQCRC2	-15442
3	37127307	37127888	Exon (ENST00000336686.9/9209, exon 4 of 28)	9209	ENST00000481682.1	LRRFIP2	-15392
11	42269094	42269448	Distal Intergenic	100507205	ENST00000662615.1	NA	-15373
6	135426864	135427232	3' UTR	54806	ENST00000529865.1	AHI1	-15356
11	111320843	111321367	Exon (ENST00000657425.1/ENST00000657425.1, exon 2 of 3)	399948	ENST00000669257.1	NA	-15345
12	106855150	106855509	Intron (ENST00000392839.6/55188, intron 7 of 8)	55188	ENST00000546449.2	RIC8B	-15314
6	24340958	24341599	Intron (ENST00000378454.8/51473, intron 2 of 9)	353219	ENST00000274766.2	KAAG1	-15304
4	6893476	6893955	Distal Intergenic	57533	ENST00000444368.1	TBC1D14	-15287
13	40937041	40937330	Intron (ENST00000239882.7/1997, intron 8 of 8)	283507	ENST00000304932.5	SUGT1P3	-15267
2	64669179	64669689	Intron (ENST00000476805.2/9792, intron 1 of 1)	9792	ENST00000313349.3	SERTAD2	-15266
11	27456069	27456490	Intron (ENST00000389858.4/55366, intron 1 of 16)	105376671	ENST00000525833.5	RP11-159H22.2	-15239
1	23727538	23727926	Intron (ENST00000655402.1/100506963, intron 2 of 2)	6924	ENST00000418390.6	TCEB3	-15229
10	79186082	79186376	Intron (ENST00000334512.10/57178, intron 4 of 24)	57178	ENST00000611351.1	ZMIZ1	-15219
1	176150235	176150768	Intron (ENST00000367667.5/64326, intron 3 of 17)	64326	ENST00000459744.5	RFWD2	-15153
9	489087	489558	Intron (ENST00000382303.5/23189, intron 3 of 15)	23189	ENST00000619269.4	KANK1	-15137
10	4947167	4948126	Distal Intergenic	1645	ENST00000477661.1	AKR1C2	-15127
10	4947167	4948126	Distal Intergenic	1645	ENST00000477661.1	AKR1C1	-15127
4	94473588	94473917	Intron (ENST00000318007.9/10611, intron 2 of 9)	10611	ENST00000510099.5	PDLIM5	-15118
6	87534313	87534763	Intron (ENST00000369536.10/57038, intron 8 of 19)	57038	ENST00000497828.1	RARS2	-15082
3	128036107	128036608	Intron (ENST00000648300.1/11343, intron 2 of 12)	29927	ENST00000464451.5	SEC61A1	-15033
13	110576751	110577243	Distal Intergenic	55647	ENST00000267328.5	RAB20	-15029
12	110108874	110109323	Distal Intergenic	28981	ENST00000361948.8	IFT81	-15012
6	85405192	85405753	Distal Intergenic	101928820	ENST00000455071.1	RP11-30P6.6	-15006
5	135263166	135263620	Intron (ENST00000624272.3/100996485, intron 3 of 5)	340073	ENST00000505663.1	C5orf66-AS2	-14987
9	105432362	105432809	Intron (ENST00000374724.1/23446, intron 15 of 15)	83856	ENST00000495708.5	FSD1L	-14987
17	78592339	78592790	Distal Intergenic	8632	ENST00000585328.5	DNAH17	-14945
1	178052916	178053222	Distal Intergenic	111240474	ENST00000464428.2	NA	-14909
10	95178649	95179341	Distal Intergenic	142827	ENST00000327739.7	ACSM6	-14859
15	80856888	80857253	Intron (ENST00000220244.7/57214, intron 1 of 28)	693132	ENST00000385268.1	MIR549A	-14815
1	28871837	28872309	Exon (ENST00000418471.1/ENST00000418471.1, exon 2 of 3)	2035	ENST00000642260.1	EPB41	-14782
10	89814259	89814741	Distal Intergenic	643529	ENST00000448963.5	LINC00865	-14769
14	37917132	37917475	Intron (ENST00000533625.5/319089, intron 13 of 18)	400208	ENST00000553396.1	LINC00517	-14760
5	6730728	6731155	Intron (ENST00000230859.8/11044, intron 1 of 12)	11044	ENST00000511764.5	PAPD7	-14760
1	192700893	192701377	Intron (ENST00000644134.1/ENST00000644134.1, intron 3 of 6)	100616345	ENST00000647225.1	NA	-14755
6	220199	220748	Distal Intergenic	285766	ENST00000661946.1	RP3-416J7.4	-14680
5	83576982	83577555	Intron (ENST00000342785.8/1462, intron 12 of 13)	105379054	ENST00000512090.1	VCAN-AS1	-14668
2	127438234	127438788	Intron (ENST00000412979.1/55677, intron 3 of 3)	100616187	ENST00000580343.1	MIR4783	-14616
15	83930822	83931138	Intron (ENST00000567476.1/57188, intron 17 of 29)	57188	ENST00000562296.5	ADAMTSL3	-14597
10	112394282	112394943	5' UTR	51703	ENST00000495539.5	ACSL5	-14590
16	57299254	57299691	Distal Intergenic	51090	ENST00000569059.5	PLLP	-14582
2	140601255	140601544	Exon (ENST00000389484.7/53353, exon 42 of 91)	102465692	ENST00000635801.1	MIR7157	-14570
4	106037048	106037337	Distal Intergenic	101929577	ENST00000513220.1	RP11-710F7.3	-14570
6	56521313	56521778	Intron (ENST00000244364.10/667, intron 50 of 83)	667	ENST00000651790.1	DST	-14570
11	124724958	124725401	Distal Intergenic	4900	ENST00000284292.11	NRGN	-14541
5	80181719	80182199	Intron (ENST00000509193.5/256987, intron 2 of 12)	256987	ENST00000502747.1	SERINC5	-14539
6	142375213	142375790	Intron (ENST00000230173.10/57211, intron 4 of 25)	57211	ENST00000508295.2	ADGRG6	-14522
15	85047733	85048022	Intron (ENST00000310298.8/5151, intron 2 of 22)	5151	ENST00000560789.5	PDE8A	-14475
1	112635295	112635750	Intron (ENST00000485542.5/829, intron 1 of 2)	54879	ENST00000463235.5	ST7L	-14470
19	44571267	44571742	Intron (ENST00000455455.1/388550, intron 1 of 3)	388550	ENST00000446628.5	CEACAM22P	-14350
20	31706659	31707246	Intron (ENST00000412972.1/ENST00000412972.1, intron 1 of 1)	103021294	ENST00000629058.1	ABALON	-14261
1	241615423	241615910	Exon (ENST00000478849.1/23596, exon 2 of 5)	23596	ENST00000635737.1	OPN3	-14245
14	29739867	29740341	Intron (ENST00000616995.4/5587, intron 2 of 18)	5587	ENST00000651616.1	PRKD1	-14193
23	111284652	111284990	Distal Intergenic	827	ENST00000324068.2	CAPN6	-14169
6	144316219	144316709	Intron (ENST00000433557.1/7402, intron 2 of 2)	7402	ENST00000628146.2	UTRN	-14111
6	155328593	155329424	Distal Intergenic	51106	ENST00000475849.1	TFB1M	-14100
12	28164823	28165234	Exon (ENST00000457963.2/ENST00000457963.2, exon 1 of 2)	55297	ENST00000535520.5	CCDC91	-14043
8	63052837	63053224	Intron (ENST00000521138.1/7274, intron 1 of 1)	8836	ENST00000260118.7	GGH	-14031
6	81766768	81767231	Distal Intergenic	55603	ENST00000369756.3	FAM46A	-13994
6	26555058	26555357	Distal Intergenic	105374988	ENST00000641660.1	NA	-13967
19	33041185	33041768	Intron (ENST00000254260.8/85415, intron 2 of 14)	85415	ENST00000544458.6	RHPN2	-13914
6	28877549	28877969	Distal Intergenic	401242	ENST00000606727.1	NA	-13872
3	159749443	159749862	Intron (ENST00000639147.1/100505385, intron 3 of 3)	100505385	ENST00000640565.1	IQCJ-SCHIP1	-13851
10	86535600	86535976	Distal Intergenic	23063	ENST00000298767.10	WAPL	-13808
7	157193313	157193717	Intron (ENST00000348165.10/9690, intron 10 of 22)	9690	ENST00000469336.1	UBE3C	-13796
2	201758174	201758690	Intron (ENST00000264276.11/57679, intron 4 of 33)	57679	ENST00000439495.5	ALS2	-13786
22	37731935	37732460	Intron (ENST00000644935.1/11078, intron 7 of 23)	11078	ENST00000403663.6	TRIOBP	-13773
6	128505604	128506076	Intron (ENST00000368226.8/5796, intron 1 of 29)	5796	ENST00000495748.5	PTPRK	-13747
3	194121991	194122409	Distal Intergenic	3280	ENST00000476918.1	HES1	-13739
12	71553208	71553540	Exon (ENST00000266674.10/8549, exon 5 of 18)	8549	ENST00000549015.1	LGR5	-13722
17	80491516	80491935	Distal Intergenic	4884	ENST00000575212.1	NPTX1	-13673
1	105632656	105633360	Distal Intergenic	101928476	ENST00000654698.1	RP11-251P6.1	-13665
4	57079262	57079635	Intron (ENST00000295666.6/3490, intron 1 of 4)	3490	ENST00000512512.3	IGFBP7	-13659
16	11235558	11236005	Distal Intergenic	116028	ENST00000572173.1	RMI2	-13644
1	192702176	192702557	Intron (ENST00000644134.1/ENST00000644134.1, intron 3 of 6)	100616345	ENST00000647225.1	NA	-13575
3	186599138	186599493	Intron (ENST00000630178.2/ENST00000630178.2, intron 2 of 2)	197	ENST00000411641.7	AHSG	-13567
12	65895709	65896367	Intron (ENST00000403681.6/8091, intron 3 of 4)	100129940	ENST00000439236.6	RP11-366L20.2	-13542
5	67605701	67606291	Intron (ENST00000503106.5/ENST00000503106.5, intron 1 of 3)	101928858	ENST00000514368.1	RP11-434D9.1	-13500
5	134018464	134018789	Distal Intergenic	7416	ENST00000265333.8	VDAC1	-13489
2	237669501	237669983	Intron (ENST00000308482.14/9208, intron 1 of 23)	9208	ENST00000498053.5	LRRFIP1	-13421
3	14418746	14419250	Intron (ENST00000610642.4/6533, intron 2 of 10)	6533	ENST00000452775.1	SLC6A6	-13420
13	46665898	46666441	Intron (ENST00000311191.10/23143, intron 2 of 18)	23143	ENST00000463929.5	LRCH1	-13395
11	9498609	9499109	Intron (ENST00000396604.5/7702, intron 10 of 15)	7702	ENST00000447186.1	ZNF143	-13388
6	138231868	138232181	Intron (ENST00000251691.5/57221, intron 5 of 33)	59351	ENST00000527246.3	PBOV1	-13377
20	37275162	37275585	Distal Intergenic	2691	ENST00000373614.6	GHRH	-13327
16	10312597	10313113	Distal Intergenic	80063	ENST00000564797.5	ATF7IP2	-13321
18	3233694	3234206	Intron (ENST00000580139.1/ENST00000580139.1, intron 3 of 4)	10627	ENST00000579226.5	MYL12A	-13275
6	116842308	116842989	Distal Intergenic	222545	ENST00000530250.1	GPRC6A	-13271
15	64716501	64716843	Intron (ENST00000560387.1/ENST00000560387.1, intron 1 of 1)	4947	ENST00000326005.10	OAZ2	-13220
4	70182459	70183320	Distal Intergenic	54959	ENST00000396094.6	ODAM	-13176
4	39340930	39341400	Intron (ENST00000349703.7/5981, intron 4 of 24)	5981	ENST00000639695.1	RFC1	-13173
19	4844767	4845188	Exon (ENST00000221957.9/10226, exon 7 of 8)	148022	ENST00000248244.5	TICAM1	-13063
15	58528030	58528689	Intron (ENST00000356113.10/3990, intron 3 of 10)	3990	ENST00000560664.1	LIPC	-13059
8	122746849	122747304	Distal Intergenic	104266958	ENST00000670139.1	LINC01151	-13045
6	131836471	131836970	Intron (ENST00000486853.1/5167, intron 1 of 3)	5167	ENST00000650147.1	ENPP1	-13029
15	40793721	40794063	Intron (ENST00000220496.9/55192, intron 1 of 10)	84936	ENST00000570108.5	ZFYVE19	-13023
16	75446442	75446792	3' UTR	10428	ENST00000283882.4	CFDP1	-12939
8	58285075	58285570	Distal Intergenic	101929528	ENST00000523886.2	RP11-716D16.1	-12938
12	12216218	12216761	Intron (ENST00000261349.9/4040, intron 2 of 22)	4040	ENST00000545658.1	LRP6	-12895
5	55547822	55548137	Distal Intergenic	8611	ENST00000264775.9	PLPP1	-12853
11	122642407	122642890	Distal Intergenic	84959	ENST00000284273.6	UBASH3B	-12832
18	58549943	58550328	Intron (ENST00000361673.4/115701, intron 4 of 12)	115701	ENST00000589204.1	ALPK2	-12824
3	101548764	101549053	Distal Intergenic	54931	ENST00000309922.7	TRMT10C	-12815
13	24147555	24147961	Intron (ENST00000382141.4/221178, intron 3 of 15)	221178	ENST00000382108.8	SPATA13	-12759
4	87409407	87409814	Distal Intergenic	53343	ENST00000302174.9	NUDT9	-12759
20	4135491	4136030	Intron (ENST00000493223.1/54498, intron 1 of 1)	54498	ENST00000621355.4	SMOX	-12749
20	54194774	54195339	Distal Intergenic	5203	ENST00000371419.7	PFDN4	-12748
16	4906486	4906824	Intron (ENST00000345988.7/5493, intron 2 of 21)	5493	ENST00000588556.1	PPL	-12665
17	73151843	73152381	Distal Intergenic	6752	ENST00000580671.1	SSTR2	-12596
7	156527440	156527990	Intron (ENST00000651649.1/100506380, intron 2 of 4)	64433	ENST00000625073.1	LINC00244	-12501
17	55306171	55306460	Intron (ENST00000226067.10/3131, intron 2 of 3)	3131	ENST00000575307.1	HLF	-12493
5	76805867	76806447	Distal Intergenic	2150	ENST00000514165.1	F2RL1	-12486
1	225441410	225441976	Distal Intergenic	3930	ENST00000425080.1	LBR	-12485
9	94991114	94991515	Intron (ENST00000297979.9/84909, intron 9 of 14)	84909	ENST00000478603.5	C9orf3	-12402
5	40784254	40784687	Intron (ENST00000397128.6/5562, intron 1 of 8)	5562	ENST00000505783.5	PRKAA1	-12399
1	65407844	65408193	Intron (ENST00000263441.11/9829, intron 17 of 19)	54741	ENST00000475108.5	LEPROT	-12394
7	100037057	100037404	3' UTR	7589	ENST00000456748.6	ZSCAN21	-12370
19	46425926	46426426	3' UTR	83987	ENST00000307522.5	CCDC8	-12362
11	111334559	111335409	Distal Intergenic	100616330	ENST00000581087.1	MIR4491	-12348
15	41128562	41128881	Distal Intergenic	54617	ENST00000648947.1	INO80	-12282
5	39437482	39437831	Intron (ENST00000511792.5/1601, intron 1 of 2)	1601	ENST00000545653.5	DAB2	-12249
23	133884772	133885211	Intron (ENST00000394299.7/2719, intron 2 of 8)	110806308	ENST00000651551.1	NA	-12232
2	201057781	201058077	Intron (ENST00000418596.7/285172, intron 1 of 11)	285172	ENST00000494881.1	FAM126B	-12224
17	77306843	77307331	5' UTR	10801	ENST00000329047.12	2009-09-01	-12184
4	106264178	106264721	Intron (ENST00000273980.9/93627, intron 4 of 26)	93627	ENST00000503832.1	TBCK	-12171
17	80005803	80006366	Intron (ENST00000310924.7/125058, intron 3 of 11)	125058	ENST00000571872.1	TBC1D16	-12169
20	38913639	38914145	Intron (ENST00000299824.6/26051, intron 10 of 10)	81610	ENST00000619304.4	FAM83D	-12167
3	40087353	40087847	Intron (ENST00000444716.5/25924, intron 3 of 16)	25924	ENST00000482033.5	MYRIP	-12164
2	54545840	54546238	Intron (ENST00000615901.4/6711, intron 2 of 37)	6711	ENST00000333896.5	SPTBN1	-12156
2	241285251	241285702	Intron (ENST00000310931.9/3069, intron 1 of 27)	3069	ENST00000442714.5	HDLBP	-12134
5	168393759	168394138	Intron (ENST00000265293.8/23286, intron 3 of 22)	23286	ENST00000519659.5	WWC1	-12120
17	41676232	41676775	Distal Intergenic	10209	ENST00000462917.1	EIF1	-12110
7	155597634	155598194	Intron (ENST00000636307.1/285888, intron 2 of 6)	285888	ENST00000635903.1	CNPY1	-12088
11	105057439	105057831	Intron (ENST00000525374.1/114769, intron 1 of 3)	114769	ENST00000673097.1	CARD16	-12063
16	48632210	48632703	Intron (ENST00000568150.3/ENST00000568150.3, intron 1 of 3)	9683	ENST00000564124.5	N4BP1	-12062
3	71318106	71318438	Exon (ENST00000649145.1/27086, exon 3 of 3)	27086	ENST00000610810.5	FOXP1	-12053
3	188746174	188746697	3' UTR	4026	ENST00000459897.1	LPP	-12042
7	143914225	143914613	Distal Intergenic	9747	ENST00000478172.1	TCAF1	-12027
20	51744534	51744866	Intron (ENST00000311637.9/10079, intron 1 of 22)	10079	ENST00000477492.1	ATP9A	-11947
12	112285683	112285993	Intron (ENST00000550722.5/283450, intron 7 of 75)	283450	ENST00000311694.7	HECTD4	-11890
15	41648109	41648541	Intron (ENST00000568630.1/23269, intron 1 of 1)	23269	ENST00000566718.5	MGA	-11871
10	67850019	67850442	Exon (ENST00000610279.1/ENST00000610279.1, exon 1 of 1)	56521	ENST00000225171.7	DNAJC12	-11831
3	66481069	66481619	Intron (ENST00000273261.7/26018, intron 1 of 18)	26018	ENST00000495671.1	LRIG1	-11824
3	171822771	171823174	Intron (ENST00000449106.2/100874219, intron 3 of 3)	5337	ENST00000497307.1	PLD1	-11821
11	111778206	111778676	Exon (ENST00000529841.5/ENST00000529841.5, exon 1 of 4)	5519	ENST00000527614.6	PPP2R1B	-11817
14	81096044	81096583	Intron (ENST00000541158.6/7253, intron 7 of 10)	7253	ENST00000556031.1	TSHR	-11766
20	35327184	35327583	Intron (ENST00000457259.5/55245, intron 4 of 6)	55245	ENST00000473982.6	UQCC1	-11748
6	31041321	31041723	Distal Intergenic	285834	ENST00000565192.1	HCG22	-11727
6	117441717	117442094	Intron (ENST00000467125.1/57120, intron 4 of 6)	285761	ENST00000525483.5	DCBLD1	-11723
7	51328528	51328844	Distal Intergenic	23242	ENST00000395540.6	COBL	-11710
5	78601893	78602418	Intron (ENST00000380345.7/10184, intron 2 of 4)	10184	ENST00000510949.1	LHFPL2	-11701
13	51122835	51123343	Intron (ENST00000636098.1/647166, intron 1 of 4)	647166	ENST00000563710.6	NA	-11626
17	35075470	35075807	Intron (ENST00000315249.11/117584, intron 1 of 6)	117584	ENST00000394597.6	RFFL	-11618
6	130815273	130815826	Distal Intergenic	100507203	ENST00000541421.2	SMLR1	-11580
13	48589654	48590044	Intron (ENST00000643064.1/5925, intron 1 of 1)	100129597	ENST00000425350.1	LINC00462	-11566
3	185836593	185837057	Distal Intergenic	10644	ENST00000382199.6	IGF2BP2	-11537
9	94991924	94992431	Intron (ENST00000297979.9/84909, intron 9 of 14)	84909	ENST00000478603.5	C9orf3	-11486
3	39317590	39318228	Intron (ENST00000655387.1/ENST00000655387.1, intron 3 of 3)	1237	ENST00000326306.5	CCR8	-11481
20	10263712	10264088	Intron (ENST00000254976.6/6616, intron 1 of 7)	6616	ENST00000492814.1	SNAP25	-11431
6	106799546	106799982	Distal Intergenic	100422737	ENST00000658326.1	RP1-60O19.1	-11398
12	64633955	64634475	Intron (ENST00000637125.1/283349, intron 2 of 5)	100500856	ENST00000584743.3	MIR548C	-11350
22	32789876	32790362	Intron (ENST00000358763.6/8224, intron 6 of 13)	7078	ENST00000266085.6	TIMP3	-11339
22	43823628	43824057	Downstream (<1kb)	64800	ENST00000404038.5	EFCAB6	-11291
21	17501363	17501806	Distal Intergenic	1525	ENST00000284878.12	CXADR	-11237
2	36502020	36502464	Intron (ENST00000280527.7/51232, intron 8 of 16)	51232	ENST00000413985.1	CRIM1	-11226
2	69685552	69686020	Intron (ENST00000418066.2/307, intron 2 of 3)	22848	ENST00000461002.1	AAK1	-11203
6	144648169	144648655	Intron (ENST00000367545.7/7402, intron 50 of 73)	7402	ENST00000367525.3	UTRN	-11189
9	129597358	129597720	Distal Intergenic	28989	ENST00000372486.5	NTMT1	-11164
17	78748127	78748541	Intron (ENST00000591455.5/9267, intron 1 of 12)	9267	ENST00000591095.1	CYTH1	-11160
7	156456729	156457126	Intron (ENST00000651649.1/100506380, intron 3 of 4)	285889	ENST00000436670.2	AC073133.1	-11141
3	36919627	36920195	Intron (ENST00000429976.5/9881, intron 1 of 22)	9881	ENST00000463764.2	TRANK1	-11109
2	88139164	88139700	Distal Intergenic	2168	ENST00000295834.8	FABP1	-11102
22	45273407	45273892	Distal Intergenic	7380	ENST00000216211.9	UPK3A	-11057
5	24510545	24510936	Intron (ENST00000264463.8/1008, intron 6 of 11)	1008	ENST00000502921.5	CDH10	-11024
3	160331093	160331478	Intron (ENST00000483754.1/100174949, intron 6 of 18)	100174949	ENST00000461213.1	NA	-10946
12	124828508	124829024	Intron (ENST00000261693.11/949, intron 1 of 12)	949	ENST00000544327.1	SCARB1	-10801
16	52564973	52565497	Intron (ENST00000510238.8/643714, intron 2 of 3)	643714	ENST00000565755.1	CASC16	-10794
4	103131073	103131403	Intron (ENST00000380026.8/1062, intron 40 of 46)	1062	ENST00000509823.2	CENPE	-10740
15	57580811	57581173	Distal Intergenic	100820829	ENST00000267853.10	MYZAP	-10731
11	79087118	79087526	Intron (ENST00000278550.12/26011, intron 4 of 33)	26011	ENST00000533038.1	TENM4	-10725
6	151402186	151402657	Downstream (2-3kb)	57621	ENST00000325144.5	ZBTB2	-10627
14	59313385	59313735	Intron (ENST00000360909.7/23002, intron 3 of 24)	23002	ENST00000556894.1	DAAM1	-10615
14	61581258	61581591	Intron (ENST00000556347.1/5583, intron 3 of 3)	101927780	ENST00000508827.1	RP11-47I22.2	-10605
5	96864852	96865341	Intron (ENST00000501338.5/ENST00000501338.5, intron 2 of 3)	64167	ENST00000437043.7	ERAP2	-10598
15	94844366	94844877	Intron (ENST00000618611.4/ENST00000618611.4, intron 1 of 3)	440311	ENST00000565166.3	NA	-10597
16	81768125	81768705	Intron (ENST00000565054.5/5336, intron 2 of 5)	5336	ENST00000564138.6	PLCG2	-10586
11	122464293	122464616	Intron (ENST00000533109.6/399959, intron 3 of 6)	399959	ENST00000637700.1	MIR100HG	-10562
12	13992483	13993069	Distal Intergenic	2904	ENST00000630791.1	GRIN2B	-10526
1	150021230	150021646	Distal Intergenic	56957	ENST00000581312.6	OTUD7B	-10504
2	197766871	197767207	Intron (ENST00000409845.1/ENST00000409845.1, intron 2 of 3)	66037	ENST00000468827.2	BOLL	-10426
9	136697871	136698406	Distal Intergenic	10555	ENST00000371696.7	AGPAT2	-10414
12	26736408	26737195	Intron (ENST00000381340.8/3709, intron 2 of 56)	3709	ENST00000536627.1	ITPR2	-10395
20	34004738	34005331	Intron (ENST00000375114.7/22913, intron 1 of 8)	101926888	ENST00000419662.2	RALY-AS1	-10381
22	35949249	35949604	Intron (ENST00000438146.7/23543, intron 1 of 13)	23543	ENST00000359369.8	RBFOX2	-10352
6	11202879	11203329	Intron (ENST00000500636.2/ENST00000500636.2, intron 2 of 4)	4739	ENST00000505589.1	NEDD9	-10312
16	69396318	69397134	Intron (ENST00000567841.1/7014, intron 2 of 4)	7014	ENST00000254942.8	TERF2	-10311
15	98724019	98724402	Intron (ENST00000649865.1/3480, intron 2 of 20)	3480	ENST00000557938.5	IGF1R	-10310
1	119779201	119779544	Distal Intergenic	3158	ENST00000544913.2	HMGCS2	-10296
10	129853635	129854009	Intron (ENST00000368648.7/253738, intron 10 of 15)	100422873	ENST00000579857.1	MIR4297	-10261
6	2053675	2053975	Intron (ENST00000530927.5/2762, intron 4 of 10)	2762	ENST00000530459.1	GMDS	-10242
2	219071142	219071650	Distal Intergenic	3549	ENST00000295731.7	IHH	-10221
13	100544015	100544381	Intron (ENST00000376250.6/87769, intron 1 of 2)	87769	ENST00000455100.2	GGACT	-10213
1	27682404	27682754	Intron (ENST00000626608.2/ENST00000626608.2, intron 2 of 2)	2537	ENST00000362020.4	IFI6	-10206
16	87789536	87789923	Intron (ENST00000561567.1/ENST00000561567.1, intron 1 of 1)	102724467	ENST00000563993.5	NA	-10162
23	40108137	40108718	Intron (ENST00000378455.8/54880, intron 1 of 13)	54880	ENST00000672922.1	BCOR	-10158
22	27870763	27871278	Intron (ENST00000335272.10/23760, intron 8 of 11)	23760	ENST00000493007.1	PITPNB	-10148
8	130257182	130257640	Intron (ENST00000518721.6/50807, intron 3 of 29)	50807	ENST00000520342.5	ASAP1	-10140
2	138491138	138491635	Intron (ENST00000431985.5/ENST00000431985.5, intron 2 of 3)	339745	ENST00000280098.9	SPOPL	-10135
4	38675008	38675323	Intron (ENST00000514033.1/51274, intron 1 of 3)	79667	ENST00000436901.3	KLF3-AS1	-10094
1	59543329	59543827	Intron (ENST00000634606.1/55277, intron 6 of 16)	55277	ENST00000371210.1	FGGY	-10091
3	194332908	194333305	Distal Intergenic	100131551	ENST00000660996.1	NA	-10037
1	196438219	196438864	Intron (ENST00000367433.9/343450, intron 8 of 26)	343450	ENST00000466914.2	KCNT2	-10012
3	50600969	50601509	Exon (ENST00000624711.1/ENST00000624711.1, exon 1 of 4)	7867	ENST00000486712.5	MAPKAPK3	-10011
16	89353812	89354242	Intron (ENST00000378330.7/29123, intron 3 of 13)	29123	ENST00000646838.1	ANKRD11	-9989
11	27395512	27396167	Intron (ENST00000389858.4/55366, intron 1 of 16)	55366	ENST00000527773.1	LGR4	-9980
10	89655535	89656015	Distal Intergenic	53354	ENST00000307534.8	PANK1	-9963
4	38904187	38904684	Intron (ENST00000515037.5/92689, intron 2 of 12)	92689	ENST00000512889.1	FAM114A1	-9935
6	13604671	13605420	3' UTR	51406	ENST00000451315.7	NOL7	-9915
3	32095470	32095801	Distal Intergenic	23171	ENST00000429432.5	GPD1L	-9888
2	69397136	69397619	Intron (ENST00000410022.6/27247, intron 7 of 7)	2673	ENST00000357308.8	GFPT1	-9882
2	238299976	238300410	Exon (ENST00000637634.1/ENST00000637634.1, exon 4 of 4)	8864	ENST00000431832.1	PER2	-9874
17	49656441	49656730	Intron (ENST00000504102.6/8405, intron 1 of 9)	8405	ENST00000503676.5	SPOP	-9811
3	105503131	105503521	Intron (ENST00000306107.9/214, intron 1 of 15)	214	ENST00000486979.6	ALCAM	-9804
7	7650773	7651223	Intron (ENST00000493246.5/729852, intron 2 of 3)	6119	ENST00000396682.6	RPA3	-9801
6	163445142	163445431	Intron (ENST00000361758.8/9444, intron 1 of 7)	9444	ENST00000544823.5	QKI	-9785
9	35423456	35423956	Intron (ENST00000430846.5/158381, intron 2 of 9)	158381	ENST00000423138.3	ATP8B5P	-9751
1	61264752	61265416	Intron (ENST00000371191.5/4774, intron 2 of 10)	4774	ENST00000657234.1	NFIA	-9726
18	10900411	10900874	Intron (ENST00000584321.1/ENST00000584321.1, intron 1 of 1)	63895	ENST00000579899.1	PIEZO2	-9719
15	24944874	24945214	Intron (ENST00000400098.6/6638, intron 3 of 4)	8926	ENST00000390687.8	SNURF	-9713
11	16262239	16262760	Intron (ENST00000316399.10/55553, intron 2 of 14)	55553	ENST00000531297.1	SOX6	-9703
4	82631287	82631619	3' UTR	439934	ENST00000651054.1	LINC00575	-9677
20	64024162	64024669	Exon (ENST00000266079.5/24148, exon 14 of 21)	284739	ENST00000444463.5	NA	-9675
1	63640916	63641710	Intron (ENST00000650546.1/5236, intron 7 of 11)	5236	ENST00000483707.1	PGM1	-9645
1	204287995	204288469	Intron (ENST00000272203.8/22874, intron 1 of 22)	22874	ENST00000672625.1	PLEKHA6	-9606
11	68099468	68099872	Intron (ENST00000265689.9/1119, intron 1 of 11)	1119	ENST00000528235.5	CHKA	-9588
2	111987441	111987789	Intron (ENST00000295408.9/10461, intron 8 of 18)	10461	ENST00000473065.1	MERTK	-9581
6	54009014	54009335	Intron (ENST00000505762.1/101927189, intron 2 of 2)	90523	ENST00000514921.5	MLIP	-9581
4	119478703	119479078	Intron (ENST00000510011.5/645513, intron 5 of 7)	645513	ENST00000498873.5	RP11-33B1.1	-9565
14	61854887	61855351	Intron (ENST00000554138.1/83851, intron 1 of 1)	83851	ENST00000554436.1	SYT16	-9529
9	109129476	109129942	Downstream (<1kb)	23731	ENST00000374586.8	TMEM245	-9529
18	77114781	77115295	Exon (ENST00000611482.1/ENST00000611482.1, exon 1 of 1)	4155	ENST00000580402.5	MBP	-9520
20	38143266	38143765	Intron (ENST00000361475.7/7052, intron 6 of 12)	7052	ENST00000469269.1	TGM2	-9506
19	6066778	6067071	Intron (ENST00000303657.10/5990, intron 1 of 17)	5990	ENST00000592281.5	RFX2	-9495
6	26065872	26066462	Distal Intergenic	3006	ENST00000343677.3	HIST1H1C	-9444
2	39504256	39504705	Intron (ENST00000659562.1/728730, intron 3 of 5)	728730	ENST00000438649.5	AC007246.3	-9441
20	12999161	12999552	Intron (ENST00000669657.1/100505515, intron 4 of 4)	55304	ENST00000399002.7	SPTLC3	-9420
1	97930467	97930888	Intron (ENST00000646851.1/109729128, intron 5 of 5)	1806	ENST00000306031.5	DPYD	-9418
8	17321275	17321854	Intron (ENST00000180173.10/9108, intron 7 of 13)	9108	ENST00000519763.1	MTMR7	-9412
6	25642235	25642802	Distal Intergenic	10590	ENST00000612225.4	SCGN	-9399
6	42204326	42204674	Downstream (2-3kb)	2979	ENST00000230361.4	GUCA1B	-9370
19	39943966	39944575	Distal Intergenic	8857	ENST00000616721.6	FCGBP	-9340
21	42624390	42624779	Distal Intergenic	101928233	ENST00000419628.1	AP001626.1	-9332
14	69942384	69942839	Intron (ENST00000555917.1/64093, intron 3 of 3)	64093	ENST00000553839.1	SMOC1	-9298
7	116801504	116801793	Distal Intergenic	830	ENST00000464223.5	CAPZA2	-9277
2	128170025	128170539	3' UTR	56886	ENST00000418197.1	UGGT1	-9247
5	68180345	68180634	Distal Intergenic	102467655	ENST00000520762.1	RP11-404L6.2	-9242
6	154487699	154488057	Intron (ENST00000673182.1/154043, intron 1 of 21)	154043	ENST00000479339.5	CNKSR3	-9208
17	43114122	43114599	Intron (ENST00000352993.7/672, intron 3 of 21)	672	ENST00000487825.5	BRCA1	-9206
7	23357016	23357497	Intron (ENST00000258729.8/10643, intron 5 of 14)	10643	ENST00000480547.5	IGF2BP3	-9204
22	28977550	28977864	Intron (ENST00000544604.7/84133, intron 1 of 8)	84133	ENST00000406323.3	ZNRF3	-9188
6	132334323	132334612	Intron (ENST00000367963.8/26002, intron 4 of 11)	26002	ENST00000489128.1	MOXD1	-9176
3	152258314	152258870	Intron (ENST00000477171.1/4154, intron 2 of 2)	4154	ENST00000282486.10	MBNL1	-9170
3	37935294	37935586	Intron (ENST00000273179.10/10217, intron 1 of 7)	10217	ENST00000486978.5	CTDSPL	-9128
4	16835675	16836207	Intron (ENST00000515064.5/9079, intron 1 of 7)	9079	ENST00000513457.5	LDB2	-9115
10	89351791	89352299	Intron (ENST00000371837.5/3988, intron 2 of 8)	3988	ENST00000282673.5	LIPA	-9087
5	52892386	52892692	Intron (ENST00000282588.7/3672, intron 8 of 28)	3672	ENST00000504669.5	ITGA1	-9087
5	157291250	157291739	Intron (ENST00000616178.4/26999, intron 3 of 31)	26999	ENST00000518511.1	CYFIP2	-9079
6	43990756	43991512	Distal Intergenic	221416	ENST00000442114.6	C6orf223	-9068
1	234619711	234620250	Distal Intergenic	100302691	ENST00000429269.1	LINC00184	-9061
7	116168957	116169473	Distal Intergenic	22797	ENST00000484212.5	TFEC	-9061
4	76376694	76377005	Intron (ENST00000388914.7/339965, intron 8 of 23)	339965	ENST00000504667.2	CCDC158	-9060
4	39375410	39375922	Distal Intergenic	5981	ENST00000381897.5	RFC1	-9035
5	136123401	136123826	Distal Intergenic	4090	ENST00000545279.6	SMAD5	-9019
10	34345292	34345775	Intron (ENST00000545260.5/56288, intron 13 of 22)	56288	ENST00000466092.1	PARD3	-8972
7	138067073	138067479	Intron (ENST00000468877.2/6718, intron 2 of 9)	6718	ENST00000432161.5	AKR1D1	-8953
2	11357274	11357768	Exon (ENST00000430897.1/ENST00000430897.1, exon 2 of 2)	9475	ENST00000462366.1	ROCK2	-8944
15	94467071	94467443	Intron (ENST00000456504.5/55784, intron 21 of 23)	55784	ENST00000449432.3	MCTP2	-8937
10	80506235	80506557	Intron (ENST00000429989.7/81619, intron 3 of 8)	81619	ENST00000265450.5	TSPAN14	-8910
13	50320293	50320727	Intron (ENST00000486895.5/10301, intron 1 of 1)	10301	ENST00000489542.6	NA	-8907
17	75078419	75078820	Exon (ENST00000455685.1/ENST00000455685.1, exon 4 of 4)	9121	ENST00000580123.5	SLC16A5	-8907
18	32114194	32114626	Intron (ENST00000261593.8/51444, intron 4 of 7)	51444	ENST00000577999.1	RNF138	-8899
2	39504979	39505278	Intron (ENST00000659562.1/728730, intron 3 of 5)	728730	ENST00000438649.5	AC007246.3	-8868
9	125493349	125493839	Intron (ENST00000373511.6/79109, intron 8 of 10)	79109	ENST00000444226.1	MAPKAP1	-8848
1	215557971	215558461	Distal Intergenic	51133	ENST00000259154.9	KCTD3	-8843
8	60732078	60732537	Intron (ENST00000423902.7/55636, intron 1 of 37)	55636	ENST00000524602.5	CHD7	-8828
1	40384212	40384525	Intron (ENST00000435168.6/64744, intron 2 of 6)	64744	ENST00000614549.4	SMAP2	-8820
3	30597133	30597687	Distal Intergenic	7048	ENST00000295754.9	TGFBR2	-8815
1	8712026	8712527	Intron (ENST00000337907.7/473, intron 2 of 23)	473	ENST00000468247.1	RERE	-8807
7	552729	553193	Intron (ENST00000544935.5/5575, intron 9 of 10)	101927000	ENST00000453149.1	AC147651.5	-8765
6	138227240	138227727	Intron (ENST00000251691.5/57221, intron 4 of 33)	59351	ENST00000527246.3	PBOV1	-8749
1	179151834	179152396	Intron (ENST00000502732.6/27, intron 1 of 11)	27	ENST00000344730.7	ABL2	-8745
5	172779937	172780226	Exon (ENST00000384014.1/ENST00000384014.1, exon 1 of 1)	1843	ENST00000239223.4	DUSP1	-8742
16	68792629	68793026	Intron (ENST00000612417.4/999, intron 2 of 13)	999	ENST00000561751.1	CDH1	-8714
5	175467946	175468348	Distal Intergenic	94081	ENST00000507017.5	SFXN1	-8714
20	17722095	17722468	Intron (ENST00000545418.2/140836, intron 1 of 2)	140836	ENST00000467330.1	BANF2	-8711
3	66477912	66478218	Intron (ENST00000273261.7/26018, intron 1 of 18)	26018	ENST00000495671.1	LRIG1	-8667
23	38342643	38343934	Intron (ENST00000465127.1/7102, intron 3 of 8)	5009	ENST00000643344.1	OTC	-8652
19	33100822	33101231	Intron (ENST00000592165.1/55094, intron 7 of 9)	55094	ENST00000590062.1	GPATCH1	-8646
6	36066814	36067238	Intron (ENST00000622903.4/1432, intron 3 of 6)	1432	ENST00000490379.1	MAPK14	-8627
2	63984208	63984675	Intron (ENST00000409558.8/51542, intron 1 of 22)	51542	ENST00000354504.7	VPS54	-8606
2	106113426	106113866	Intron (ENST00000283148.11/80146, intron 9 of 14)	80146	ENST00000470053.1	UXS1	-8602
9	68730749	68731232	Intron (ENST00000265382.8/8395, intron 1 of 15)	8395	ENST00000377284.5	PIP5K1B	-8602
3	123808756	123809075	Intron (ENST00000360772.7/4638, intron 4 of 33)	4638	ENST00000506361.5	MYLK	-8568
11	655156	655664	Intron (ENST00000527170.5/10522, intron 7 of 9)	10522	ENST00000527658.1	DEAF1	-8560
12	101608261	101608717	Intron (ENST00000550514.5/4604, intron 1 of 6)	4604	ENST00000552198.5	MYBPC1	-8462
3	179644080	179644605	Distal Intergenic	8975	ENST00000263966.8	USP13	-8435
4	57100915	57101327	Intron (ENST00000295666.6/3490, intron 1 of 4)	255130	ENST00000499667.6	IGFBP7-AS1	-8435
6	7581238	7581774	Exon (ENST00000379802.8/1832, exon 23 of 24)	154007	ENST00000342415.6	SNRNP48	-8424
18	50959224	50959594	Exon (ENST00000363882.1/ENST00000363882.1, exon 1 of 1)	55520	ENST00000588577.5	ELAC1	-8397
6	132333539	132334095	Intron (ENST00000367963.8/26002, intron 4 of 11)	26002	ENST00000489128.1	MOXD1	-8392
17	60534627	60534945	Intron (ENST00000559739.1/ENST00000559739.1, intron 2 of 4)	10513	ENST00000083182.8	APPBP2	-8385
4	54090665	54091188	Intron (ENST00000507166.5/5156, intron 12 of 23)	170825	ENST00000507839.1	GSX2	-8335
1	1128371	1128696	Distal Intergenic	254099	ENST00000416774.1	LINC01342	-8321
6	163446458	163446914	Intron (ENST00000361758.8/9444, intron 1 of 7)	9444	ENST00000544823.5	QKI	-8302
7	138067842	138068136	Intron (ENST00000468877.2/6718, intron 2 of 9)	6718	ENST00000432161.5	AKR1D1	-8296
3	190505299	190505767	Distal Intergenic	3556	ENST00000072516.7	IL1RAP	-8284
2	85806353	85806858	Distal Intergenic	284950	ENST00000366278.2	NA	-8272
2	64542642	64543206	Intron (ENST00000238855.11/54812, intron 1 of 9)	54812	ENST00000409933.5	AFTPH	-8269
8	39566909	39567350	Intron (ENST00000519537.6/100130964, intron 9 of 11)	100130964	ENST00000523523.1	NA	-8244
5	95759169	95759512	Intron (ENST00000379982.8/22836, intron 6 of 11)	22836	ENST00000504179.5	RHOBTB3	-8243
15	64635097	64635534	Intron (ENST00000326648.4/23060, intron 2 of 8)	23060	ENST00000559364.1	ZNF609	-8236
22	28808829	28809166	Intron (ENST00000458080.1/ENST00000458080.1, intron 1 of 3)	7494	ENST00000216037.10	XBP1	-8232
21	45469475	45470049	Intron (ENST00000651438.1/80781, intron 3 of 41)	102465489	ENST00000611994.1	MIR6815	-8217
8	27625273	27625655	Distal Intergenic	51435	ENST00000337221.8	SCARA3	-8213
12	81143103	81143503	Exon (ENST00000261206.7/79611, exon 5 of 16)	79611	ENST00000548324.5	ACSS3	-8148
5	41878522	41878938	Intron (ENST00000651810.1/ENST00000651810.1, intron 2 of 2)	5019	ENST00000196371.10	OXCT1	-8097
2	27763135	27763625	Distal Intergenic	9553	ENST00000379666.7	MRPL33	-8092
1	153742314	153742774	Intron (ENST00000318967.7/65123, intron 3 of 29)	65123	ENST00000512605.4	INTS3	-8080
1	208252464	208252830	Distal Intergenic	5362	ENST00000367033.4	PLXNA2	-8080
2	190335123	190335495	Intron (ENST00000409934.1/26275, intron 1 of 7)	3628	ENST00000322522.8	INPP1	-8075
3	125200729	125201098	Intron (ENST00000393469.8/84561, intron 1 of 12)	84561	ENST00000462437.1	SLC12A8	-8034
7	7174118	7174551	Intron (ENST00000429911.5/56913, intron 2 of 3)	56913	ENST00000419721.5	C1GALT1	-7996
7	553484	553964	Intron (ENST00000544935.5/5575, intron 9 of 10)	101927000	ENST00000453149.1	AC147651.5	-7994
7	43530513	43530941	Intron (ENST00000453890.5/23072, intron 22 of 27)	100506895	ENST00000436105.1	AC011738.4	-7971
1	173925303	173925800	Distal Intergenic	462	ENST00000367698.3	SERPINC1	-7925
2	3202283	3202614	Intron (ENST00000478754.5/7260, intron 7 of 10)	7260	ENST00000496433.5	TSSC1	-7892
22	25120514	25120894	Intron (ENST00000406486.8/85379, intron 7 of 13)	100128531	ENST00000366110.4	CTA-221G9.12	-7822
1	167927466	167927966	Intron (ENST00000271373.9/25874, intron 2 of 5)	55827	ENST00000450548.5	DCAF6	-7817
8	16575150	16575583	Distal Intergenic	4481	ENST00000518026.5	MSR1	-7788
4	73388841	73389332	Distal Intergenic	213	ENST00000441319.5	ALB	-7782
23	21831445	21831900	Distal Intergenic	51360	ENST00000379484.10	MBTPS2	-7717
8	17788676	17789184	Intron (ENST00000381869.5/57509, intron 1 of 13)	57509	ENST00000518755.1	MTUS1	-7714
12	122826374	122826751	3' UTR	9026	ENST00000535831.5	HIP1R	-7702
25	15216	16305	Exon (ENST00000361789.2/ENST00000361789.2, exon 1 of 1)	113219467	ENST00000387416.2	NA	-7702
3	66476934	66477361	Intron (ENST00000273261.7/26018, intron 1 of 18)	26018	ENST00000495671.1	LRIG1	-7689
19	32373787	32374344	Intron (ENST00000311921.8/22847, intron 4 of 5)	22847	ENST00000586664.1	ZNF507	-7688
23	30679357	30679837	Intron (ENST00000378943.7/2710, intron 4 of 19)	2710	ENST00000425166.1	GK	-7686
8	119681121	119681542	Distal Intergenic	5168	ENST00000427067.6	ENPP2	-7668
2	119487550	119488150	Intron (ENST00000019103.7/6344, intron 2 of 12)	6344	ENST00000485440.1	SCTR	-7661
2	38611246	38611554	Distal Intergenic	92906	ENST00000498516.1	HNRNPLL	-7660
11	3879905	3880429	Intron (ENST00000525403.5/6786, intron 1 of 4)	6786	ENST00000524822.5	STIM1	-7658
3	43294989	43295475	Intron (ENST00000454177.5/54861, intron 2 of 7)	54861	ENST00000462810.1	SNRK	-7637
1	168551626	168552064	Distal Intergenic	6846	ENST00000367819.3	XCL2	-7629
23	106718766	106719076	Intron (ENST00000418562.5/79589, intron 2 of 5)	79589	ENST00000255499.3	RNF128	-7625
3	186328097	186328483	Intron (ENST00000265022.8/1608, intron 1 of 24)	1608	ENST00000466466.1	DGKG	-7609
11	20355561	20356077	Distal Intergenic	10553	ENST00000530266.5	HTATIP2	-7608
3	133669982	133670886	Intron (ENST00000490470.5/7018, intron 1 of 3)	11073	ENST00000642236.1	TOPBP1	-7602
16	50617234	50617653	Intron (ENST00000268459.6/85407, intron 4 of 9)	85407	ENST00000566396.1	NKD1	-7572
2	142869466	142870095	Distal Intergenic	8942	ENST00000375773.6	KYNU	-7562
1	150479507	150479810	Distal Intergenic	80222	ENST00000438568.6	TARS2	-7554
12	40287561	40287964	Intron (ENST00000298910.12/120892, intron 20 of 50)	120892	ENST00000430804.5	LRRK2	-7541
16	74570835	74571267	Intron (ENST00000205061.9/2734, intron 1 of 26)	2734	ENST00000565474.1	GLG1	-7510
22	41454295	41454823	Distal Intergenic	10766	ENST00000327492.4	TOB2	-7494
14	86897681	86898291	Distal Intergenic	283585	ENST00000557527.1	RP11-322L20.1	-7487
10	73901402	73901706	Distal Intergenic	5328	ENST00000481390.5	PLAU	-7471
7	130885006	130885491	Intron (ENST00000447430.1/100506860, intron 2 of 4)	407024	ENST00000385015.1	MIR29A	-7467
4	7823487	7823923	Intron (ENST00000360265.8/60312, intron 5 of 15)	60312	ENST00000614385.1	AFAP1	-7439
6	128499294	128499712	Intron (ENST00000368226.8/5796, intron 1 of 29)	5796	ENST00000495748.5	PTPRK	-7437
11	102178385	102178674	Intron (ENST00000282441.10/10413, intron 3 of 8)	10413	ENST00000529029.1	YAP1	-7407
3	195550781	195551111	Distal Intergenic	5504	ENST00000462906.1	PPP1R2	-7395
15	59996451	59996849	Distal Intergenic	27023	ENST00000560857.1	FOXB1	-7385
14	37764672	37765002	Intron (ENST00000533625.5/319089, intron 11 of 18)	319089	ENST00000476979.5	TTC6	-7381
16	46876538	46876982	Distal Intergenic	84706	ENST00000340124.9	GPT2	-7380
16	10318738	10319061	Distal Intergenic	80063	ENST00000564797.5	ATF7IP2	-7373
17	74417144	74417496	Distal Intergenic	55890	ENST00000582444.1	GPRC5C	-7355
8	124254714	124255003	Distal Intergenic	101927588	ENST00000523703.1	RP11-37N22.1	-7316
2	101117245	101117584	Intron (ENST00000376840.8/11138, intron 1 of 19)	11138	ENST00000487392.1	TBC1D8	-7282
5	35237752	35238282	Distal Intergenic	5618	ENST00000618457.5	PRLR	-7265
7	108010448	108010859	Distal Intergenic	3912	ENST00000393560.5	LAMB1	-7261
1	231194880	231195330	Intron (ENST00000444294.7/440730, intron 1 of 9)	149373	ENST00000651173.1	NA	-7253
9	112119331	112119858	Intron (ENST00000355396.7/64420, intron 6 of 15)	64420	ENST00000528773.1	SUSD1	-7248
3	190548255	190548635	Intron (ENST00000072516.7/3556, intron 1 of 10)	3556	ENST00000482913.1	IL1RAP	-7229
11	130181544	130182105	Intron (ENST00000278742.6/6768, intron 1 of 18)	6768	ENST00000530532.5	ST14	-7220
3	191353351	191353896	Intron (ENST00000392456.4/152137, intron 1 of 10)	152137	ENST00000460064.1	CCDC50	-7207
10	112275760	112276221	Distal Intergenic	6975	ENST00000643850.1	TECTB	-7179
2	166135224	166135549	Intron (ENST00000595647.5/102724058, intron 6 of 6)	6323	ENST00000303395.8	SCN1A	-7177
2	210549021	210549436	Intron (ENST00000417946.5/1373, intron 2 of 4)	1373	ENST00000233072.10	CPS1	-7163
14	37277694	37278252	Exon (ENST00000539174.2/145282, exon 4 of 4)	145282	ENST00000553349.1	MIPOL1	-7121
4	154597816	154598379	Distal Intergenic	2243	ENST00000651975.1	FGA	-7071
10	123019960	123020540	Intron (ENST00000368869.8/36, intron 1 of 9)	36	ENST00000411816.2	ACADSB	-6994
13	97426759	97427177	Intron (ENST00000659310.1/ENST00000659310.1, intron 1 of 2)	5911	ENST00000245304.5	RAP2A	-6992
17	43931083	43931384	Intron (ENST00000592842.1/ENST00000592842.1, intron 2 of 2)	107546764	ENST00000565120.1	NA	-6979
3	72143952	72144263	Intron (ENST00000469218.6/285286, intron 2 of 8)	201617	ENST00000473713.6	LINC00870	-6973
2	179543443	179543840	Intron (ENST00000466398.5/151126, intron 4 of 12)	151126	ENST00000495289.1	ZNF385B	-6940
8	13140392	13140975	Intron (ENST00000276297.9/10395, intron 5 of 17)	10395	ENST00000358919.6	DLC1	-6918
10	96676505	96676970	Intron (ENST00000339364.10/118788, intron 2 of 16)	118788	ENST00000371110.6	PIK3AP1	-6894
12	50241103	50241677	Intron (ENST00000394943.7/51474, intron 2 of 10)	100302220	ENST00000408677.1	MIR1293	-6891
6	144652486	144652977	Intron (ENST00000367545.7/7402, intron 50 of 73)	7402	ENST00000367525.3	UTRN	-6867
16	69831346	69831886	Intron (ENST00000359154.6/11060, intron 4 of 23)	11060	ENST00000563618.5	WWP2	-6851
5	72295723	72296018	Intron (ENST00000261413.9/23107, intron 3 of 10)	23107	ENST00000522042.1	MRPS27	-6851
5	56123785	56124348	Intron (ENST00000341048.9/79722, intron 8 of 11)	79722	ENST00000434982.2	ANKRD55	-6834
9	110215015	110215452	Distal Intergenic	401546	ENST00000400613.4	C9orf152	-6826
4	6774113	6774567	Distal Intergenic	9778	ENST00000503278.1	KIAA0232	-6808
2	207734831	207735469	Intron (ENST00000392209.7/151195, intron 5 of 10)	151195	ENST00000420321.1	CCNYL1	-6805
8	8994909	8995349	Distal Intergenic	90459	ENST00000523898.5	ERI1	-6798
12	70270910	70271337	Intron (ENST00000552231.5/4848, intron 1 of 9)	4848	ENST00000547867.5	CNOT2	-6795
8	109593306	109593836	Intron (ENST00000276646.14/55638, intron 3 of 6)	55638	ENST00000528735.1	SYBU	-6777
18	7559657	7560007	Distal Intergenic	5797	ENST00000580170.5	PTPRM	-6775
1	65158781	65159159	Intron (ENST00000497030.5/205, intron 2 of 5)	205	ENST00000479060.1	AK4	-6773
16	11563478	11563921	Intron (ENST00000571688.5/9516, intron 1 of 3)	9516	ENST00000381810.7	LITAF	-6742
12	51976794	51977307	Intron (ENST00000257963.9/91, intron 3 of 8)	91	ENST00000563121.1	ACVR1B	-6728
14	73836830	73837139	Distal Intergenic	100506498	ENST00000555539.1	RP5-1021I20.2	-6695
5	138774961	138775250	Intron (ENST00000517980.5/1495, intron 3 of 5)	1495	ENST00000518825.5	CTNNA1	-6673
6	19811409	19811975	Intron (ENST00000432171.2/ENST00000432171.2, intron 1 of 4)	100506885	ENST00000654927.1	RP4-625H18.2	-6582
2	201406065	201406609	Intron (ENST00000458269.6/55437, intron 1 of 5)	66008	ENST00000486291.1	TRAK2	-6555
2	148746893	148747383	Intron (ENST00000457184.5/26122, intron 4 of 4)	26122	ENST00000491099.1	EPC2	-6512
1	234639165	234639791	Distal Intergenic	101927787	ENST00000417805.1	RP4-781K5.4	-6498
10	99775813	99776143	Distal Intergenic	1244	ENST00000648689.1	ABCC2	-6497
3	101519736	101520058	Distal Intergenic	57337	ENST00000314261.11	SENP7	-6495
4	114615504	114615872	Intron (ENST00000507710.1/7368, intron 1 of 2)	7368	ENST00000394511.3	UGT8	-6495
3	100295072	100295364	Exon (ENST00000394144.9/55773, exon 6 of 19)	55773	ENST00000496167.1	TBC1D23	-6475
8	22360322	22360801	Distal Intergenic	23516	ENST00000359741.9	SLC39A14	-6448
2	108315486	108315802	Distal Intergenic	151234	ENST00000427208.5	SULT1C2P1	-6436
20	35099224	35099546	Distal Intergenic	26133	ENST00000451813.6	TRPC4AP	-6417
7	135217941	135218446	Distal Intergenic	29062	ENST00000466182.5	WDR91	-6407
3	186606151	186606682	Exon (ENST00000628505.2/ENST00000628505.2, exon 4 of 4)	197	ENST00000411641.7	AHSG	-6378
17	55762093	55762497	Intron (ENST00000268896.10/58488, intron 1 of 5)	58488	ENST00000571489.5	PCTP	-6350
22	35846923	35847239	Intron (ENST00000438146.7/23543, intron 2 of 13)	23543	ENST00000405409.6	RBFOX2	-6336
3	58071493	58071999	Intron (ENST00000490882.5/2317, intron 1 of 46)	2317	ENST00000493452.5	FLNB	-6330
10	14578638	14579015	Intron (ENST00000181796.6/83641, intron 2 of 4)	83641	ENST00000468492.5	FAM107B	-6299
5	39400699	39401146	Intron (ENST00000483232.6/735, intron 1 of 5)	1601	ENST00000509337.5	DAB2	-6299
16	57869304	57869621	Distal Intergenic	3801	ENST00000563028.1	KIFC3	-6251
3	11618887	11619393	Intron (ENST00000430365.7/9686, intron 1 of 4)	9686	ENST00000424709.5	VGLL4	-6220
2	102057935	102058329	Exon (ENST00000657796.1/ENST00000657796.1, exon 6 of 6)	3554	ENST00000452403.5	IL1R1	-6215
7	108249455	108249817	Intron (ENST00000379028.7/4897, intron 3 of 32)	4897	ENST00000417701.5	NRCAM	-6215
4	6947609	6948022	Intron (ENST00000448507.5/57533, intron 2 of 13)	57533	ENST00000410031.5	TBC1D14	-6198
4	183438013	183438467	Distal Intergenic	55602	ENST00000302350.4	CDKN2AIP	-6168
2	166134202	166135027	Intron (ENST00000595647.5/102724058, intron 6 of 6)	6323	ENST00000303395.8	SCN1A	-6155
5	147837939	147838582	Distal Intergenic	6690	ENST00000296695.9	SPINK1	-6153
16	52451876	52452287	Intron (ENST00000219746.14/27324, intron 3 of 6)	27324	ENST00000566696.1	TOX3	-6150
3	57622391	57622700	Downstream (2-3kb)	201626	ENST00000470427.1	PDE12	-6110
16	23528097	23528454	Intron (ENST00000449606.5/124454, intron 7 of 8)	23062	ENST00000569300.5	GGA2	-6102
14	61536832	61537262	Exon (ENST00000654868.1/ENST00000654868.1, exon 2 of 2)	5583	ENST00000556245.1	PRKCH	-6100
6	85396267	85396607	Distal Intergenic	101928820	ENST00000455071.1	RP11-30P6.6	-6081
9	97703435	97703815	Intron (ENST00000649461.1/101928337, intron 10 of 10)	7507	ENST00000375128.4	XPA	-6078
3	140950149	140950465	Intron (ENST00000446041.6/55186, intron 1 of 6)	55186	ENST00000512023.5	SLC25A36	-6060
2	11354367	11354782	Distal Intergenic	9475	ENST00000462366.1	ROCK2	-6037
8	123743424	123743815	Distal Intergenic	312	ENST00000262219.10	ANXA13	-6022
4	106258022	106258726	Intron (ENST00000273980.9/93627, intron 6 of 26)	93627	ENST00000503832.1	TBCK	-6015
3	185831066	185831453	Distal Intergenic	10644	ENST00000382199.6	IGF2BP2	-6010
17	43552342	43552883	Intron (ENST00000650571.1/1659, intron 24 of 24)	2118	ENST00000319349.10	ETV4	-6002
6	110952167	110952721	Distal Intergenic	112495	ENST00000329970.8	GTF3C6	-5985
17	68938201	68938572	Intron (ENST00000586539.6/10351, intron 4 of 39)	104355297	ENST00000630625.1	ABCA9-AS1	-5959
7	372894	373439	Distal Intergenic	442497	ENST00000515213.1	AC226118.1	-5920
15	58285236	58285761	Intron (ENST00000558239.5/8854, intron 2 of 3)	8854	ENST00000559297.5	ALDH1A2	-5915
19	17008445	17008947	Exon (ENST00000443236.6/27151, exon 7 of 42)	27151	ENST00000601637.1	CPAMD8	-5915
9	38386303	38386792	Distal Intergenic	219	ENST00000377698.4	ALDH1B1	-5910
1	38082882	38083329	Intron (ENST00000432922.5/ENST00000432922.5, intron 1 of 3)	100500801	ENST00000582606.1	MIR3659	-5902
3	185953543	185954061	Distal Intergenic	344887	ENST00000423298.5	NA	-5882
11	10050479	10050978	Intron (ENST00000256190.12/81846, intron 2 of 39)	81846	ENST00000527019.5	SBF2	-5873
13	20198794	20199250	Distal Intergenic	2706	ENST00000382848.5	GJB2	-5856
12	9122059	9122786	Distal Intergenic	2	ENST00000404455.2	A2M	-5830
2	102724107	102724479	Intron (ENST00000258436.10/84804, intron 4 of 5)	84804	ENST00000496253.1	MFSD9	-5773
16	68281707	68281996	Intron (ENST00000618043.4/9057, intron 3 of 9)	9057	ENST00000567346.5	SLC7A6	-5764
4	76272072	76272366	Intron (ENST00000510197.5/100129583, intron 5 of 7)	100129583	ENST00000511946.1	FAM47E	-5753
2	164711043	164712241	Intron (ENST00000392717.6/22837, intron 7 of 14)	22837	ENST00000460238.1	COBLL1	-5666
10	75776778	75777096	Intron (ENST00000611255.5/83938, intron 2 of 6)	83938	ENST00000372499.5	C10orf11	-5665
6	56399755	56400076	Distal Intergenic	81578	ENST00000370819.5	COL21A1	-5661
8	23074659	23075023	Intron (ENST00000501897.1/286059, intron 1 of 2)	8795	ENST00000523504.5	TNFRSF10B	-5628
2	101690732	101691225	Distal Intergenic	9448	ENST00000427603.5	MAP4K4	-5625
7	95440930	95441467	Distal Intergenic	5445	ENST00000633192.1	PON2	-5601
13	27613594	27614053	Intron (ENST00000316334.5/222484, intron 1 of 9)	222484	ENST00000649248.1	LNX2	-5581
20	41538860	41539349	Intron (ENST00000373233.8/84181, intron 2 of 36)	84181	ENST00000470470.1	CHD6	-5575
17	72413118	72413728	Intron (ENST00000648631.1/100499467, intron 3 of 5)	100499467	ENST00000650600.1	NA	-5550
6	144653840	144654295	Intron (ENST00000367545.7/7402, intron 50 of 73)	7402	ENST00000367525.3	UTRN	-5549
16	8537550	8538039	Exon (ENST00000623677.1/283953, exon 3 of 3)	283953	ENST00000562516.1	TMEM114	-5537
1	24540916	24541433	3' UTR	100750325	ENST00000651630.1	NA	-5516
22	33577764	33578316	Intron (ENST00000354992.6/9215, intron 6 of 15)	9215	ENST00000421768.1	LARGE1	-5511
14	35657378	35657852	Intron (ENST00000389698.7/253959, intron 27 of 40)	253959	ENST00000554259.5	RALGAPA1	-5502
22	20951178	20951600	3' UTR	101928891	ENST00000444039.1	XXbac-B135H6.15	-5492
6	73375280	73375569	Intron (ENST00000445350.2/ENST00000445350.2, intron 1 of 1)	441161	ENST00000370359.5	OOEP	-5488
2	177692379	177692945	Intron (ENST00000653062.1/105373764, intron 1 of 2)	105373764	ENST00000412133.5	NA	-5484
7	140829870	140830159	Intron (ENST00000496384.7/673, intron 3 of 18)	673	ENST00000644120.1	BRAF	-5472
2	70108376	70108665	Distal Intergenic	400960	ENST00000628659.2	PCBP1-AS1	-5467
7	26348090	26348600	Intron (ENST00000446848.6/29887, intron 2 of 6)	29887	ENST00000409367.5	SNX10	-5457
11	77061046	77061509	Distal Intergenic	726	ENST00000531028.2	CAPN5	-5452
22	45246196	45246737	Distal Intergenic	23313	ENST00000336156.9	KIAA0930	-5427
1	201405321	201405846	3' UTR	3898	ENST00000631576.1	LAD1	-5406
9	111605287	111605576	Intron (ENST00000536054.6/652972, intron 2 of 2)	22949	ENST00000466771.6	PTGR1	-5394
9	111605287	111605576	Intron (ENST00000536054.6/652972, intron 2 of 2)	22949	ENST00000466771.6	AL135787.1	-5394
12	80943311	80943668	Intron (ENST00000549175.1/79611, intron 1 of 3)	8825	ENST00000552864.5	LIN7A	-5386
1	179287858	179288334	Distal Intergenic	6646	ENST00000539888.5	SOAT1	-5380
2	29108155	29108616	Intron (ENST00000401605.5/79745, intron 1 of 14)	79745	ENST00000404424.5	CLIP4	-5380
6	54841106	54841395	Distal Intergenic	222584	ENST00000306858.8	FAM83B	-5376
11	96098892	96099181	Intron (ENST00000648443.1/ENST00000648443.1, intron 1 of 3)	84441	ENST00000618849.1	MAML2	-5372
10	5071458	5072270	Intron (ENST00000605781.5/8644, intron 1 of 5)	8644	ENST00000605149.5	AKR1C3	-5368
6	89140202	89140703	Intron (ENST00000664569.1/ENST00000664569.1, intron 2 of 2)	135293	ENST00000275072.5	PM20D2	-5352
2	215415274	215415563	Intron (ENST00000421182.5/2335, intron 12 of 44)	2335	ENST00000471193.1	FN1	-5324
6	158011344	158011770	Intron (ENST00000355585.9/8871, intron 1 of 26)	8871	ENST00000638626.1	SYNJ2	-5278
2	169493330	169493758	3' UTR	129880	ENST00000472667.1	BBS5	-5276
6	63516207	63516507	Distal Intergenic	7803	ENST00000648894.1	PTP4A1	-5239
1	162874036	162874534	Distal Intergenic	339512	ENST00000367912.6	CCDC190	-5221
22	24514157	24514591	Intron (ENST00000415388.5/51733, intron 4 of 8)	51733	ENST00000498140.1	UPB1	-5210
20	401652	402297	Distal Intergenic	10616	ENST00000411647.5	RBCK1	-5201
5	14774342	14774891	Intron (ENST00000284268.8/56172, intron 1 of 11)	56172	ENST00000646501.1	ANKH	-5192
10	23186698	23187122	Distal Intergenic	256297	ENST00000376504.4	PTF1A	-5190
4	186260270	186260762	Distal Intergenic	2160	ENST00000403665.6	F11	-5183
17	19549817	19550328	Intron (ENST00000584348.5/55244, intron 5 of 6)	55244	ENST00000495425.6	SLC47A1	-5181
12	71163178	71163760	Intron (ENST00000393330.6/7103, intron 4 of 11)	7103	ENST00000550818.1	TSPAN8	-5179
22	42965051	42965473	Intron (ENST00000263246.8/11252, intron 1 of 10)	11252	ENST00000453079.1	PACSIN2	-5152
1	226397942	226398411	Intron (ENST00000366794.10/142, intron 2 of 22)	142	ENST00000469663.1	PARP1	-5150
4	10045530	10045860	Intron (ENST00000506583.5/56606, intron 1 of 13)	56606	ENST00000481042.1	SLC2A9	-5142
2	222903448	222903954	Intron (ENST00000392066.7/2181, intron 2 of 15)	2181	ENST00000542810.1	ACSL3	-5131
1	38985655	38986147	Distal Intergenic	79647	ENST00000432648.8	AKIRIN1	-5129
3	47103580	47104065	Intron (ENST00000431180.5/29072, intron 3 of 18)	29072	ENST00000484689.1	SETD2	-5129
16	82050740	82051329	Intron (ENST00000563491.5/3294, intron 1 of 2)	3294	ENST00000568090.5	HSD17B2	-5124
17	51125972	51126295	Distal Intergenic	9043	ENST00000262013.12	SPAG9	-5104
7	7177086	7177508	Intron (ENST00000429911.5/56913, intron 2 of 3)	56913	ENST00000419721.5	C1GALT1	-5039
14	20418533	20418989	Distal Intergenic	7011	ENST00000262715.10	TEP1	-5032
6	3134991	3135415	Intron (ENST00000434640.5/670, intron 5 of 7)	670	ENST00000423798.1	BPHL	-5010
7	95440314	95440719	Distal Intergenic	5445	ENST00000633192.1	PON2	-4985
3	187750668	187751192	Distal Intergenic	604	ENST00000621333.4	BCL6	-4943
16	52611898	52612467	Exon (ENST00000660107.1/ENST00000660107.1, exon 1 of 2)	643714	ENST00000671536.1	CASC16	-4906
6	121430388	121430692	Distal Intergenic	2697	ENST00000649003.1	GJA1	-4903
15	89857551	89857984	Intron (ENST00000336418.9/10239, intron 4 of 5)	10239	ENST00000558186.1	AP3S2	-4895
9	97406633	97407208	Intron (ENST00000667253.1/ENST00000667253.1, intron 1 of 1)	23424	ENST00000355295.5	TDRD7	-4888
1	206951341	206951879	Distal Intergenic	5284	ENST00000356495.5	PIGR	-4875
25	12341	12650	Exon (ENST00000361567.2/ENST00000361567.2, exon 1 of 1)	113219467	ENST00000387416.2	NA	-4827
5	124887956	124888538	Intron (ENST00000509456.2/ENST00000509456.2, intron 1 of 3)	101927421	ENST00000647105.1	NA	-4822
2	74447230	74447752	Distal Intergenic	6242	ENST00000479256.1	RTKN	-4808
1	109181236	109181758	Intron (ENST00000457623.6/57535, intron 6 of 19)	57535	ENST00000369938.5	KIAA1324	-4791
12	89357273	89357639	Intron (ENST00000657284.1/ENST00000657284.1, intron 1 of 2)	1848	ENST00000279488.8	DUSP6	-4772
18	11500617	11501016	Intron (ENST00000659512.1/101927433, intron 3 of 6)	101927433	ENST00000586145.1	NA	-4763
20	22425580	22426061	Intron (ENST00000634280.1/284788, intron 2 of 4)	284788	ENST00000653586.1	RP5-1004I9.1	-4754
4	158826849	158827339	Intron (ENST00000264433.11/57600, intron 2 of 16)	57600	ENST00000504715.1	FNIP2	-4741
7	103124506	103124882	Intron (ENST00000341533.8/222236, intron 2 of 5)	222236	ENST00000420631.5	NAPEPLD	-4740
3	114718721	114719202	Intron (ENST00000357258.8/26137, intron 4 of 9)	26137	ENST00000463497.5	ZBTB20	-4724
22	28981838	28982329	Intron (ENST00000544604.7/84133, intron 1 of 8)	84133	ENST00000406323.3	ZNRF3	-4723
4	154617682	154618282	Distal Intergenic	2266	ENST00000443553.5	FGG	-4715
7	135552796	135553204	Distal Intergenic	23165	ENST00000285968.11	NUP205	-4713
4	56241423	56241800	Intron (ENST00000629263.2/57482, intron 2 of 4)	57482	ENST00000503618.1	KIAA1211	-4703
14	52700598	52701034	Distal Intergenic	30001	ENST00000556039.5	ERO1A	-4698
9	125476601	125476940	Intron (ENST00000373511.6/79109, intron 8 of 10)	79109	ENST00000483937.5	MAPKAP1	-4696
10	124043284	124043582	Intron (ENST00000346248.7/51363, intron 3 of 7)	51363	ENST00000476765.1	CHST15	-4665
9	108897744	108898085	Intron (ENST00000374647.10/8518, intron 22 of 36)	8518	ENST00000495759.5	IKBKAP	-4661
10	112304346	112304665	3' UTR	102465427	ENST00000637172.1	MIR6715B	-4658
7	23293788	23294095	Distal Intergenic	115416	ENST00000479974.1	MALSU1	-4644
6	26533242	26533735	Distal Intergenic	10473	ENST00000377575.3	HMGN4	-4631
17	7184186	7184539	Downstream (2-3kb)	432	ENST00000619926.4	ASGR1	-4622
1	94125766	94126363	Distal Intergenic	24	ENST00000370225.4	ABCA4	-4618
3	8663584	8663873	5' UTR	51066	ENST00000415132.5	SSUH2	-4618
19	46984473	46984971	Intron (ENST00000672722.1/2909, intron 3 of 6)	2909	ENST00000596593.1	ARHGAP35	-4613
23	112785384	112785727	Intron (ENST00000371959.7/154796, intron 7 of 10)	100423009	ENST00000582643.1	AMOT	-4596
6	138550304	138550811	Intron (ENST00000427025.6/57224, intron 1 of 6)	57224	ENST00000342260.9	NHSL1	-4593
4	38787571	38788112	Downstream (2-3kb)	81793	ENST00000507953.1	TLR10	-4581
3	33101772	33102324	Distal Intergenic	2720	ENST00000436768.1	GLB1	-4570
10	100730702	100731047	Distal Intergenic	5076	ENST00000553492.5	PAX2	-4556
10	129462321	129462635	Distal Intergenic	4255	ENST00000306010.8	MGMT	-4555
23	49191078	49191378	3' UTR	4007	ENST00000376317.4	PRICKLE3	-4550
17	38885400	38885689	Intron (ENST00000433206.6/3927, intron 2 of 5)	3927	ENST00000581485.1	LASP1	-4545
6	138504029	138504579	Intron (ENST00000427025.6/57224, intron 1 of 6)	57224	ENST00000426841.6	NHSL1	-4535
16	69671877	69672363	Intron (ENST00000426654.6/10725, intron 10 of 15)	10725	ENST00000562429.1	NFAT5	-4532
22	29393109	29393404	Intron (ENST00000650462.1/ENST00000650462.1, intron 1 of 6)	162	ENST00000317368.11	AP1B1	-4526
4	10121460	10121986	Distal Intergenic	9948	ENST00000382452.6	WDR1	-4511
2	55014952	55015484	Intron (ENST00000405240.5/57142, intron 3 of 8)	57142	ENST00000394609.6	RTN4	-4503
3	32813095	32813506	Distal Intergenic	131405	ENST00000383763.6	TRIM71	-4491
6	30749038	30749364	Intron (ENST00000656751.1/105375013, intron 1 of 3)	8870	ENST00000259874.6	IER3	-4491
19	2168937	2169286	Intron (ENST00000398665.8/84444, intron 1 of 27)	8943	ENST00000643010.1	AP3D1	-4469
3	16331333	16331806	Intron (ENST00000605932.5/92106, intron 9 of 9)	23180	ENST00000607320.5	RFTN1	-4466
19	38784273	38784741	Distal Intergenic	653499	ENST00000314980.5	LGALS7B	-4459
19	38784273	38784741	Distal Intergenic	653499	ENST00000314980.5	LGALS7	-4459
17	75697713	75698024	Intron (ENST00000584667.6/29115, intron 4 of 10)	29115	ENST00000581207.5	SAP30BP	-4456
15	77184259	77184605	Intron (ENST00000560626.6/79834, intron 3 of 6)	79834	ENST00000560854.1	PEAK1	-4451
6	166387461	166388226	Exon (ENST00000623222.1/ENST00000623222.1, exon 1 of 1)	51660	ENST00000621685.4	MPC1	-4448
1	106813471	106813783	Distal Intergenic	105378889	ENST00000659929.1	NA	-4441
12	18242719	18243191	Intron (ENST00000541632.1/79785, intron 2 of 7)	5288	ENST00000535651.5	PIK3C2G	-4423
20	57209965	57210450	Intron (ENST00000395863.8/655, intron 2 of 6)	102723590	ENST00000445956.1	NA	-4422
17	10041150	10041580	Intron (ENST00000323816.8/8522, intron 1 of 14)	8522	ENST00000585266.5	GAS7	-4403
1	161702084	161702571	Distal Intergenic	84824	ENST00000236938.10	FCRLA	-4401
1	154238142	154238552	Intron (ENST00000343815.10/9898, intron 8 of 24)	9898	ENST00000466173.1	UBAP2L	-4378
4	76902517	76902952	Distal Intergenic	345079	ENST00000334306.4	SOWAHB	-4373
7	77359990	77360606	Intron (ENST00000257626.12/54103, intron 14 of 30)	54103	ENST00000449779.5	GSAP	-4360
17	68907781	68908242	3' UTR	10351	ENST00000590359.1	ABCA8	-4354
17	8872030	8872386	Distal Intergenic	146850	ENST00000619866.4	PIK3R6	-4353
12	15732616	15732962	Intron (ENST00000281172.10/2059, intron 1 of 20)	2059	ENST00000546311.5	EPS8	-4351
10	58994194	58995132	Distal Intergenic	100507008	ENST00000660389.1	NA	-4350
7	96126345	96126813	Intron (ENST00000265631.9/10165, intron 15 of 17)	10165	ENST00000494085.1	SLC25A13	-4347
4	6904428	6904909	Distal Intergenic	57533	ENST00000444368.1	TBC1D14	-4333
15	76936746	76937079	Intron (ENST00000320963.9/5955, intron 3 of 7)	5955	ENST00000558598.1	RCN2	-4322
6	87099720	87100041	Distal Intergenic	1081	ENST00000627148.2	CGA	-4314
3	9897408	9898319	Distal Intergenic	132014	ENST00000461534.1	IL17RE	-4293
3	187749985	187750274	Distal Intergenic	604	ENST00000621333.4	BCL6	-4260
12	94620667	94620985	Intron (ENST00000261226.9/57458, intron 1 of 3)	57458	ENST00000548918.1	TMCC3	-4247
11	107723923	107724315	Distal Intergenic	6588	ENST00000531293.1	SLN	-4230
12	9120458	9120770	Distal Intergenic	2	ENST00000404455.2	A2M	-4229
19	46856399	46856773	Distal Intergenic	2909	ENST00000672722.1	ARHGAP35	-4224
11	102462550	102463041	Intron (ENST00000525577.5/114908, intron 1 of 2)	102723838	ENST00000529278.1	RP11-315O6.2	-4214
1	114467442	114467964	Intron (ENST00000358465.7/51592, intron 1 of 19)	51592	ENST00000448034.5	TRIM33	-4206
7	99211689	99212191	Distal Intergenic	402569	ENST00000327442.6	KPNA7	-4183
12	121217737	121218152	Intron (ENST00000337233.8/5025, intron 2 of 11)	5025	ENST00000397924.2	P2RX4	-4180
24	2837151	2837454	Intron (ENST00000651710.1/ENST00000651710.1, intron 1 of 2)	6192	ENST00000250784.13	RPS4Y1	-4148
4	88754013	88754427	Intron (ENST00000395002.6/10144, intron 8 of 16)	10144	ENST00000508360.5	FAM13A	-4146
9	127308706	127309210	Intron (ENST00000439286.5/84253, intron 4 of 10)	84253	ENST00000495172.1	GARNL3	-4143
15	45641271	45641740	Intron (ENST00000564080.1/58472, intron 1 of 5)	58472	ENST00000561493.5	SQRDL	-4141
3	187038467	187038883	5' UTR	6480	ENST00000448449.1	ST6GAL1	-4133
11	33035001	33035290	Distal Intergenic	55346	ENST00000532687.5	TCP11L1	-4127
2	95305676	95306099	Intron (ENST00000475491.1/30818, intron 1 of 1)	30818	ENST00000360990.7	KCNIP3	-4123
2	86627979	86628423	Intron (ENST00000604011.5/100526767, intron 2 of 7)	7844	ENST00000477307.5	RNF103	-4113
4	82886049	82886556	Intron (ENST00000395310.7/22872, intron 1 of 26)	22872	ENST00000500777.6	SEC31A	-4109
7	100831629	100832170	Intron (ENST00000461016.1/56996, intron 1 of 1)	2050	ENST00000358173.8	EPHB4	-4106
1	147238179	147238551	Intron (ENST00000651151.1/9557, intron 2 of 13)	9557	ENST00000652587.1	CHD1L	-4103
11	65275879	65276365	3' UTR	23649	ENST00000527618.5	POLA2	-4103
11	64815389	64815710	Distal Intergenic	4221	ENST00000429702.5	MEN1	-4095
7	93578819	93579244	Distal Intergenic	799	ENST00000649521.1	CALCR	-4089
6	56510827	56511429	Exon (ENST00000244364.10/667, exon 54 of 84)	667	ENST00000651790.1	DST	-4084
20	34511971	34512338	Intron (ENST00000664852.1/83737, intron 26 of 28)	83658	ENST00000357156.6	DYNLRB1	-4071
11	74735429	74735893	Distal Intergenic	25884	ENST00000622063.4	CHRDL2	-4044
7	115113711	115114168	Intron (ENST00000660905.1/102724386, intron 2 of 4)	102724386	ENST00000460471.1	LINC01393	-4044
18	76994059	76994403	Intron (ENST00000382582.7/4155, intron 2 of 6)	4155	ENST00000585201.5	MBP	-4036
6	29009347	29009800	Distal Intergenic	282890	ENST00000483450.1	ZNF311	-4031
19	44694807	44695136	Intron (ENST00000662585.1/ENST00000662585.1, intron 2 of 2)	388551	ENST00000587331.7	CEACAM16	-4015
8	70152437	70153014	Intron (ENST00000452400.7/10499, intron 11 of 22)	10499	ENST00000518363.2	NCOA2	-3977
13	20953400	20953821	Distal Intergenic	101930748	ENST00000424329.1	HNRNPA1P30	-3972
5	134415847	134416354	Distal Intergenic	91368	ENST00000395009.3	CDKN2AIPNL	-3966
11	66970840	66971316	Distal Intergenic	254439	ENST00000308963.4	C11orf86	-3961
10	13765622	13766194	Intron (ENST00000357447.7/55691, intron 6 of 24)	55691	ENST00000650137.1	FRMD4A	-3953
1	26904408	26904816	Intron (ENST00000435827.6/10726, intron 2 of 6)	63906	ENST00000361720.10	GPATCH3	-3941
6	111610835	111611205	Distal Intergenic	10758	ENST00000650649.1	TRAF3IP2	-3929
22	45667469	45667873	Exon (ENST00000623075.1/ENST00000623075.1, exon 1 of 1)	25814	ENST00000381061.8	ATXN10	-3925
7	100546212	100546514	Intron (ENST00000300176.9/3268, intron 1 of 11)	3268	ENST00000474713.1	AGFG2	-3912
20	13243565	13244201	Exon (ENST00000420044.1/ENST00000420044.1, exon 2 of 2)	100505536	ENST00000431407.1	NA	-3891
1	9914219	9914641	Distal Intergenic	56998	ENST00000400904.7	CTNNBIP1	-3883
2	215439940	215440351	Distal Intergenic	2335	ENST00000426059.1	FN1	-3867
15	52785039	52785446	Intron (ENST00000305901.7/3175, intron 1 of 1)	3175	ENST00000560699.2	ONECUT1	-3856
9	112337511	112338073	Distal Intergenic	9991	ENST00000374257.5	PTBP3	-3844
5	139642899	139643460	Distal Intergenic	51523	ENST00000502295.1	CXXC5	-3839
17	75538509	75538814	5' UTR	3993	ENST00000578536.5	LLGL2	-3821
2	96715732	96716105	Intron (ENST00000264963.8/81562, intron 4 of 7)	81562	ENST00000474494.1	LMAN2L	-3818
6	63698144	63698478	3' UTR	23469	ENST00000503248.1	PHF3	-3815
12	120718952	120719424	Intron (ENST00000344651.5/84747, intron 4 of 4)	100616329	ENST00000578311.1	UNC119B	-3769
10	49837038	49837514	Intron (ENST00000402038.7/8505, intron 16 of 18)	8505	ENST00000492350.2	PARG	-3764
14	100821916	100822334	Intron (ENST00000556407.5/55384, intron 1 of 2)	55384	ENST00000648456.1	MEG3	-3764
11	27467465	27467968	Intron (ENST00000389858.4/55366, intron 1 of 16)	105376671	ENST00000525833.5	RP11-159H22.2	-3761
11	65418670	65419039	Distal Intergenic	283131	ENST00000501122.2	NEAT1	-3759
4	3207645	3208155	Intron (ENST00000355072.10/3064, intron 45 of 66)	3064	ENST00000509751.1	HTT	-3757
2	98734888	98735228	Distal Intergenic	11320	ENST00000393487.6	MGAT4A	-3756
16	8593943	8594256	Distal Intergenic	283953	ENST00000568335.3	TMEM114	-3750
7	23294437	23294998	Distal Intergenic	115416	ENST00000479974.1	MALSU1	-3741
12	56759291	56759584	Intron (ENST00000555159.5/8630, intron 1 of 4)	8630	ENST00000322165.1	HSD17B6	-3740
2	216871529	216871822	Exon (ENST00000456163.2/101928327, exon 3 of 3)	105373876	ENST00000421907.1	AC007557.2	-3716
17	82102009	82102448	Intron (ENST00000584717.1/284001, intron 1 of 1)	2194	ENST00000635197.1	FASN	-3715
12	2886701	2887175	3' UTR	7289	ENST00000544943.5	TULP3	-3712
10	50832167	50832579	Intron (ENST00000373997.8/29974, intron 6 of 12)	29974	ENST00000493415.5	A1CF	-3706
17	42464040	42464339	Intron (ENST00000393829.6/535, intron 2 of 20)	535	ENST00000592324.1	ATP6V0A1	-3697
15	68285255	68285567	Intron (ENST00000306917.5/10116, intron 1 of 1)	10116	ENST00000566739.1	FEM1B	-3688
2	58042519	58042991	Intron (ENST00000648897.1/7444, intron 6 of 18)	7444	ENST00000412104.6	VRK2	-3651
1	52028303	52028602	3' UTR	51060	ENST00000471493.1	TXNDC12	-3647
19	8246354	8246880	Intron (ENST00000561008.5/79603, intron 2 of 3)	79603	ENST00000557925.1	CERS4	-3646
6	110419221	110419724	Distal Intergenic	8528	ENST00000368924.8	DDO	-3646
15	29671018	29671353	Distal Intergenic	100130111	ENST00000536835.2	RP11-680F8.1	-3637
2	113282537	113283496	Distal Intergenic	7849	ENST00000429538.8	PAX8	-3616
4	56444762	56445093	Intron (ENST00000514888.5/10606, intron 3 of 9)	10606	ENST00000508554.1	PAICS	-3606
2	43375837	43376278	Intron (ENST00000405975.6/63892, intron 29 of 37)	63892	ENST00000497770.1	THADA	-3600
12	113418270	113418796	Intron (ENST00000547342.1/10993, intron 2 of 5)	113675	ENST00000403593.9	SDSL	-3584
1	40705383	40705792	Intron (ENST00000467203.5/4802, intron 1 of 5)	4802	ENST00000372652.5	NFYC	-3565
3	160673236	160673601	Distal Intergenic	80117	ENST00000320767.4	ARL14	-3559
17	68451961	68452305	Intron (ENST00000590353.1/5573, intron 1 of 5)	55062	ENST00000591494.5	WIPI1	-3521
1	221715334	221715721	Intron (ENST00000366899.4/11221, intron 2 of 3)	11221	ENST00000494642.1	DUSP10	-3518
1	93617582	93618017	Intron (ENST00000260502.11/8412, intron 3 of 11)	8412	ENST00000370247.7	BCAR3	-3485
10	2079573	2079899	Intron (ENST00000435539.1/ENST00000435539.1, intron 1 of 1)	102465944	ENST00000622225.1	MIR6072	-3484
14	94636704	94637250	Distal Intergenic	388007	ENST00000469935.5	SERPINA13P	-3475
5	147835252	147835772	Distal Intergenic	6690	ENST00000296695.9	SPINK1	-3466
1	21115069	21115394	Intron (ENST00000374935.7/8672, intron 2 of 32)	8672	ENST00000463775.1	EIF4G3	-3459
3	66504722	66505188	Distal Intergenic	26018	ENST00000498287.5	LRIG1	-3459
17	58576704	58577158	Intron (ENST00000389934.7/56155, intron 22 of 32)	56155	ENST00000581147.1	TEX14	-3453
12	24360880	24361231	Intron (ENST00000646273.1/6660, intron 3 of 16)	6660	ENST00000536729.2	SOX5	-3450
20	2919492	2919783	Intron (ENST00000380393.7/5786, intron 5 of 27)	5786	ENST00000356147.3	PTPRA	-3424
22	39991246	39991550	Distal Intergenic	113828	ENST00000333407.11	FAM83F	-3404
2	20443345	20443698	Distal Intergenic	388	ENST00000272233.6	RHOB	-3376
7	74653760	74654292	Intron (ENST00000650807.1/2969, intron 1 of 34)	2969	ENST00000613513.1	GTF2I	-3375
5	79754919	79755388	Intron (ENST00000446378.3/202333, intron 6 of 12)	202333	ENST00000505466.1	CMYA5	-3365
18	2986235	2986719	Intron (ENST00000261596.8/9663, intron 1 of 19)	9663	ENST00000584915.1	LPIN2	-3362
17	82000388	82000994	Intron (ENST00000306729.11/79058, intron 7 of 16)	79058	ENST00000577733.5	ASPSCR1	-3351
6	132612635	132613147	Distal Intergenic	9288	ENST00000466706.1	TAAR3	-3333
9	101445752	101446180	Intron (ENST00000648064.1/229, intron 1 of 8)	229	ENST00000648758.1	ALDOB	-3325
2	68049860	68050181	Intron (ENST00000355848.7/10438, intron 1 of 4)	10438	ENST00000479484.1	C1D	-3292
15	78988585	78988881	Intron (ENST00000558480.6/5923, intron 22 of 26)	5923	ENST00000560286.1	RASGRF1	-3275
15	52116044	52116512	3' UTR	10017	ENST00000260442.3	BCL2L10	-3269
16	67205660	67205968	Exon (ENST00000623816.1/ENST00000623816.1, exon 1 of 1)	442901	ENST00000385213.3	MIR328	-3265
8	26615922	26616247	Intron (ENST00000521913.7/1808, intron 3 of 13)	1808	ENST00000523690.1	DPYSL2	-3261
12	89355760	89356139	Intron (ENST00000657284.1/ENST00000657284.1, intron 1 of 2)	1848	ENST00000279488.8	DUSP6	-3259
12	48900375	48900861	Downstream (2-3kb)	85478	ENST00000266984.9	CCDC65	-3249
21	33226140	33226658	Distal Intergenic	3455	ENST00000382264.7	IFNAR2	-3243
14	31340833	31341150	Intron (ENST00000543095.7/25938, intron 21 of 35)	25938	ENST00000550819.1	HEATR5A	-3239
13	74227725	74228238	Distal Intergenic	100507612	ENST00000419499.1	NA	-3219
14	94393907	94394343	Distal Intergenic	5265	ENST00000393088.8	SERPINA1	-3214
5	78958555	78958880	Intron (ENST00000264914.10/411, intron 3 of 7)	411	ENST00000521800.2	ARSB	-3181
16	48397122	48397559	Intron (ENST00000568007.5/6477, intron 2 of 6)	6477	ENST00000563745.1	SIAH1	-3167
22	18994710	18995107	Intron (ENST00000440005.6/26220, intron 4 of 5)	26220	ENST00000424407.1	DGCR5	-3167
7	47283441	47283779	Exon (ENST00000311160.14/64759, exon 28 of 31)	64759	ENST00000428457.1	TNS3	-3123
1	107681131	107681545	Intron (ENST00000370056.9/10451, intron 19 of 26)	10451	ENST00000525460.5	VAV3	-3122
17	40185023	40185417	Intron (ENST00000456989.6/51195, intron 4 of 14)	51195	ENST00000545893.5	RAPGEFL1	-3121
1	53145738	53146254	Distal Intergenic	6512	ENST00000649098.1	SLC1A7	-3106
1	180909486	180909796	Distal Intergenic	57710	ENST00000367588.9	KIAA1614	-3101
1	155304534	155304962	Distal Intergenic	5313	ENST00000342741.6	PKLR	-3096
16	52557255	52557659	Intron (ENST00000510238.8/643714, intron 3 of 3)	643714	ENST00000565755.1	CASC16	-3076
19	49331714	49332096	Exon (ENST00000358234.5/ENST00000358234.5, exon 2 of 3)	951	ENST00000391859.6	CD37	-3075
20	12946911	12947213	Intron (ENST00000456265.1/101929486, intron 2 of 11)	100505515	ENST00000660848.1	RP11-157E14.1	-3075
20	50727982	50728508	Distal Intergenic	84612	ENST00000371610.7	PARD6B	-3072
21	43921597	43921938	Intron (ENST00000291572.13/56894, intron 2 of 9)	56894	ENST00000398063.6	AGPAT3	-3070
10	42641633	42642103	Intron (ENST00000649715.1/ENST00000649715.1, intron 1 of 1)	7582	ENST00000359467.8	ZNF33B	-3063
2	200748179	200748468	Intron (ENST00000487742.7/107161151, intron 6 of 25)	107161151	ENST00000470911.1	NA	-3057
3	126184574	126184950	Intron (ENST00000654154.1/100862662, intron 1 of 1)	10840	ENST00000490367.5	ALDH1L1	-3048
1	154401816	154402153	Downstream (<1kb)	3570	ENST00000622330.4	IL6R	-3040
17	6716606	6717105	Distal Intergenic	284111	ENST00000433363.6	SLC13A5	-3039
20	36469569	36470083	Intron (ENST00000373913.7/22839, intron 7 of 12)	22839	ENST00000479220.5	DLGAP4	-3036
19	35006297	35006670	Intron (ENST00000599564.5/57655, intron 2 of 19)	57655	ENST00000599476.1	GRAMD1A	-3003
11	117319244	117319576	Promoter (2-3kb)	23621	ENST00000528053.5	BACE1	-2985
14	21054368	21054837	Promoter (2-3kb)	122665	ENST00000308227.2	RNASE8	-2985
15	101528169	101528688	Promoter (2-3kb)	5046	ENST00000557794.5	PCSK6	-2967
5	134503020	134503601	Promoter (2-3kb)	101927934	ENST00000515627.2	AC005355.2	-2951
12	102920203	102920771	Promoter (2-3kb)	5053	ENST00000307000.7	PAH	-2949
14	37305221	37305568	Promoter (2-3kb)	145282	ENST00000556940.1	MIPOL1	-2890
5	68284993	68285485	Promoter (2-3kb)	5295	ENST00000320694.12	PIK3R1	-2883
16	85014397	85014687	Promoter (2-3kb)	55625	ENST00000313732.8	ZDHHC7	-2862
17	81992200	81992582	Promoter (2-3kb)	79058	ENST00000582355.6	ASPSCR1	-2861
20	53878418	53878915	Promoter (2-3kb)	391257	ENST00000497904.1	NA	-2861
16	2524313	2524711	Promoter (2-3kb)	51005	ENST00000570028.5	AMDHD2	-2859
1	145710987	145711492	Promoter (2-3kb)	5174	ENST00000443667.1	PDZK1	-2839
6	30763398	30763970	Promoter (2-3kb)	105375013	ENST00000439406.6	HCG20	-2828
1	154939485	154939821	Promoter (2-3kb)	10654	ENST00000368467.4	PMVK	-2766
1	19130462	19130836	Promoter (2-3kb)	23352	ENST00000475973.1	UBR4	-2761
6	158814918	158815245	Promoter (2-3kb)	101409257	ENST00000451712.2	NA	-2734
1	167916939	167917399	Promoter (2-3kb)	55811	ENST00000545172.5	ADCY10	-2724
16	71572657	71573179	Promoter (2-3kb)	6898	ENST00000564007.2	TAT	-2723
1	26990458	26990977	Promoter (2-3kb)	388610	ENST00000522111.3	TRNP1	-2715
4	15699841	15700360	Promoter (2-3kb)	683	ENST00000265016.9	BST1	-2705
16	19541954	19542441	Promoter (2-3kb)	9738	ENST00000566523.1	CCP110	-2701
10	112302380	112302685	Promoter (2-3kb)	102465427	ENST00000637172.1	MIR6715B	-2692
1	172529370	172529659	Promoter (2-3kb)	51430	ENST00000367723.8	SUCO	-2690
12	108734285	108734725	Promoter (2-3kb)	23603	ENST00000261401.7	CORO1C	-2689
2	6921411	6921904	Promoter (2-3kb)	386597	ENST00000657786.1	RNF144A-AS1	-2677
1	234643087	234643614	Promoter (2-3kb)	101927787	ENST00000417805.1	RP4-781K5.4	-2675
6	45200442	45200918	Promoter (2-3kb)	693171	ENST00000385035.1	MIR586	-2672
4	94448761	94449200	Promoter (2-3kb)	10611	ENST00000318007.9	PDLIM5	-2657
13	39684579	39684914	Promoter (2-3kb)	57511	ENST00000460701.1	COG6	-2629
17	30336680	30337166	Promoter (2-3kb)	388364	ENST00000538566.6	TMIGD1	-2621
12	98754049	98754459	Promoter (2-3kb)	56899	ENST00000555119.1	ANKS1B	-2613
17	64074698	64075233	Promoter (2-3kb)	2081	ENST00000579249.1	ERN1	-2602
15	63118845	63119236	Promoter (2-3kb)	114294	ENST00000413507.3	LACTB	-2597
4	87419642	87419976	Promoter (2-3kb)	53343	ENST00000302174.9	NUDT9	-2597
9	19151874	19152414	Promoter (2-3kb)	123	ENST00000434144.5	PLIN2	-2596
4	74191172	74191471	Promoter (2-3kb)	441024	ENST00000492183.5	MTHFD2L	-2569
10	114613277	114613571	Promoter (2-3kb)	3983	ENST00000477638.1	ABLIM1	-2560
13	33679349	33679738	Promoter (2-3kb)	90627	ENST00000654283.1	STARD13	-2553
13	100100031	100100356	Promoter (2-3kb)	5095	ENST00000637358.1	PCCA	-2543
2	54555332	54555856	Promoter (2-3kb)	6711	ENST00000333896.5	SPTBN1	-2538
9	121296716	121297259	Promoter (2-3kb)	2934	ENST00000373818.8	GSN	-2534
9	121296716	121297259	Promoter (2-3kb)	2934	ENST00000373818.8	AL513122.1	-2534
9	121296716	121297259	Promoter (2-3kb)	2934	ENST00000373818.8	AL513122.2	-2534
16	74635266	74635780	Promoter (2-3kb)	55159	ENST00000575154.1	RFWD3	-2533
1	235237024	235237532	Promoter (2-3kb)	51742	ENST00000471257.5	ARID4B	-2532
11	123588067	123588565	Promoter (2-3kb)	57476	ENST00000646146.1	GRAMD1B	-2522
5	177354190	177354611	Promoter (2-3kb)	10960	ENST00000303127.12	LMAN2	-2522
3	146091334	146091759	Promoter (2-3kb)	5352	ENST00000460520.1	PLOD2	-2519
5	143051619	143051930	Promoter (2-3kb)	23092	ENST00000418236.5	ARHGAP26	-2509
15	55955240	55955712	Promoter (2-3kb)	4734	ENST00000514893.5	NEDD4	-2495
14	75602550	75602969	Promoter (2-3kb)	55640	ENST00000539311.5	FLVCR2	-2493
6	34674448	34674738	Promoter (2-3kb)	64771	ENST00000374021.1	C6orf106	-2492
2	102101668	102102086	Promoter (2-3kb)	3554	ENST00000409589.5	IL1R1	-2477
8	28727400	28727690	Promoter (2-3kb)	2137	ENST00000517738.1	EXTL3	-2470
9	114080786	114081396	Promoter (2-3kb)	259	ENST00000603230.1	AMBP	-2458
3	8647250	8647555	Promoter (2-3kb)	51066	ENST00000484585.5	SSUH2	-2452
3	53238057	53238431	Promoter (2-3kb)	7086	ENST00000460343.5	TKT	-2450
2	27424968	27425344	Promoter (2-3kb)	29959	ENST00000233557.7	NRBP1	-2446
17	41908082	41908563	Promoter (2-3kb)	47	ENST00000588547.1	ACLY	-2441
2	200302999	200303447	Promoter (2-3kb)	26010	ENST00000439084.5	SPATS2L	-2434
20	62639611	62640070	Promoter (2-3kb)	28231	ENST00000217159.6	SLCO4A1	-2433
17	63520387	63520925	Promoter (2-3kb)	81033	ENST00000456941.6	KCNH6	-2409
8	86232781	86233189	Promoter (2-3kb)	157724	ENST00000297524.8	SLC7A13	-2400
20	32777114	32777474	Promoter (2-3kb)	1789	ENST00000201963.3	DNMT3B	-2378
4	154560042	154560580	Promoter (2-3kb)	2244	ENST00000302068.8	FGB	-2376
6	3380361	3380716	Promoter (2-3kb)	63027	ENST00000496753.1	SLC22A23	-2375
20	25061345	25061781	Promoter (2-3kb)	84532	ENST00000376726.3	ACSS1	-2365
11	74733726	74734429	Promoter (2-3kb)	25884	ENST00000622063.4	CHRDL2	-2341
3	114745861	114746291	Promoter (2-3kb)	100616166	ENST00000580742.3	MIR4796	-2336
2	118085578	118086127	Promoter (2-3kb)	51141	ENST00000411929.5	INSIG2	-2325
23	120563764	120564098	Promoter (2-3kb)	8450	ENST00000336592.10	CUL4B	-2324
14	54564430	54564825	Promoter (2-3kb)	23034	ENST00000554335.5	SAMD4A	-2272
11	6387716	6388209	Promoter (2-3kb)	6609	ENST00000534405.5	SMPD1	-2264
2	72518009	72518346	Promoter (2-3kb)	23233	ENST00000485398.1	EXOC6B	-2255
2	169815419	169815708	Promoter (2-3kb)	29081	ENST00000484351.1	METTL5	-2244
14	68469506	68469811	Promoter (2-3kb)	5890	ENST00000555782.1	RAD51B	-2222
17	39453494	39453929	Promoter (2-3kb)	5469	ENST00000581334.1	MED1	-2222
4	38667115	38667627	Promoter (2-3kb)	79667	ENST00000436901.3	KLF3-AS1	-2201
20	1469882	1470373	Promoter (2-3kb)	55968	ENST00000216879.8	NSFL1C	-2190
2	75521426	75521903	Promoter (2-3kb)	101927884	ENST00000451622.2	AC007099.1	-2165
6	63560887	63561301	Promoter (2-3kb)	7803	ENST00000673199.1	PTP4A1	-2165
10	32023230	32023532	Promoter (2-3kb)	3799	ENST00000493889.1	KIF5B	-2136
20	45932119	45932554	Promoter (2-3kb)	63935	ENST00000372409.8	PCIF1	-2129
1	248757879	248758412	Promoter (2-3kb)	646627	ENST00000590317.4	LYPD8	-2120
7	977629	978215	Promoter (2-3kb)	90639	ENST00000466146.1	COX19	-2080
4	1287478	1287810	Promoter (2-3kb)	10296	ENST00000505177.6	MAEA	-2077
17	10718587	10718876	Promoter (2-3kb)	100506898	ENST00000580926.1	NA	-2076
8	27322832	27323272	Promoter (2-3kb)	2185	ENST00000521164.5	PTK2B	-2073
11	76524116	76524416	Promoter (2-3kb)	56946	ENST00000524451.1	EMSY	-2046
12	89632783	89633313	Promoter (2-3kb)	490	ENST00000393164.6	ATP2B1	-2029
1	234721298	234722022	Promoter (2-3kb)	100506810	ENST00000437601.2	LINC01132	-2020
2	60530533	60531061	Promoter (1-2kb)	53335	ENST00000492272.6	BCL11A	-1998
3	149223827	149224283	Promoter (1-2kb)	1356	ENST00000264613.11	CP	-1998
20	510476	510879	Promoter (1-2kb)	1457	ENST00000645641.1	CSNK2A1	-1978
10	76033422	76034038	Promoter (1-2kb)	83938	ENST00000611306.1	C10orf11	-1968
19	17247885	17248211	Promoter (1-2kb)	2063	ENST00000291442.3	NR2F6	-1945
11	64998957	64999451	Promoter (1-2kb)	116071	ENST00000534177.1	BATF2	-1939
1	1164858	1165182	Promoter (1-2kb)	406984	ENST00000384997.3	MIR200B	-1922
9	101432979	101433702	Promoter (1-2kb)	229	ENST00000648906.1	ALDOB	-1922
7	77408021	77408375	Promoter (1-2kb)	54103	ENST00000334003.11	GSAP	-1916
20	43556511	43557058	Promoter (1-2kb)	10110	ENST00000647834.1	SGK2	-1910
9	96420278	96420785	Promoter (1-2kb)	195828	ENST00000375256.5	ZNF367	-1908
17	62067164	62067524	Promoter (1-2kb)	9969	ENST00000397786.7	MED13	-1886
1	168497565	168497871	Promoter (1-2kb)	100505918	ENST00000636459.1	NA	-1880
1	230639643	230640606	Promoter (1-2kb)	22796	ENST00000366669.9	COG2	-1875
2	73842318	73842768	Promoter (1-2kb)	10617	ENST00000478946.1	STAMBP	-1866
6	45199633	45200364	Promoter (1-2kb)	693171	ENST00000385035.1	MIR586	-1863
1	212228471	212229054	Promoter (1-2kb)	101929541	ENST00000669457.1	NA	-1839
11	75565413	75565956	Promoter (1-2kb)	871	ENST00000525876.1	SERPINH1	-1826
10	119723930	119724219	Promoter (1-2kb)	22876	ENST00000649297.1	INPP5F	-1823
15	62821682	62822147	Promoter (1-2kb)	406965	ENST00000388402.1	MIR190A	-1810
14	21055568	21056016	Promoter (1-2kb)	122665	ENST00000308227.2	RNASE8	-1806
1	119766422	119766878	Promoter (1-2kb)	3158	ENST00000476640.1	HMGCS2	-1796
5	73623846	73624386	Promoter (1-2kb)	64283	ENST00000296794.10	ARHGEF28	-1772
17	56108729	56109194	Promoter (1-2kb)	162282	ENST00000575594.1	ANKFN1	-1764
17	77464357	77464646	Promoter (1-2kb)	10801	ENST00000593189.6	2009-09-01	-1757
3	171841048	171841593	Promoter (1-2kb)	389177	ENST00000334567.9	TMEM212	-1756
2	11389623	11390058	Promoter (1-2kb)	100874055	ENST00000666797.1	LINC00570	-1752
3	50171588	50172056	Promoter (1-2kb)	6405	ENST00000420831.1	SEMA3F	-1751
4	118276569	118276961	Promoter (1-2kb)	100093630	ENST00000602520.5	SNHG8	-1748
22	46379366	46379877	Promoter (1-2kb)	9620	ENST00000468025.1	CELSR1	-1742
1	54649019	54649498	Promoter (1-2kb)	374977	ENST00000413188.5	MROH7	-1739
1	154214468	154214834	Promoter (1-2kb)	25912	ENST00000493814.1	C1orf43	-1738
16	28540906	28541440	Promoter (1-2kb)	26471	ENST00000324873.7	NUPR1	-1732
3	181054536	181054960	Promoter (1-2kb)	347689	ENST00000493521.5	SOX2-OT	-1720
9	124284237	124284731	Promoter (1-2kb)	10783	ENST00000423785.5	NEK6	-1709
15	92811504	92811876	Promoter (1-2kb)	400451	ENST00000557398.2	FAM174B	-1706
17	54965098	54965393	Promoter (1-2kb)	1353	ENST00000574821.1	COX11	-1684
12	109737627	109738077	Promoter (1-2kb)	84983	ENST00000536474.1	FAM222A-AS1	-1670
10	28873585	28873931	Promoter (1-2kb)	283080	ENST00000645413.1	NA	-1667
17	40419557	40419972	Promoter (1-2kb)	7153	ENST00000423485.6	TOP2A	-1661
17	7045583	7046077	Promoter (1-2kb)	162515	ENST00000662352.1	SLC16A11	-1660
3	138686779	138687154	Promoter (1-2kb)	5291	ENST00000485060.1	PIK3CB	-1653
10	89699564	89699900	Promoter (1-2kb)	283011	ENST00000455699.1	NA	-1636
16	30447495	30448074	Promoter (1-2kb)	22928	ENST00000478753.5	SEPHS2	-1621
4	159280413	159280892	Promoter (1-2kb)	9693	ENST00000514565.1	RAPGEF2	-1612
12	109065507	109065984	Promoter (1-2kb)	84749	ENST00000467307.1	USP30	-1610
20	36647798	36648251	Promoter (1-2kb)	84174	ENST00000262866.9	SLA2	-1602
16	31113843	31114188	Promoter (1-2kb)	84148	ENST00000543774.6	KAT8	-1566
2	164913646	164914045	Promoter (1-2kb)	151258	ENST00000483641.5	SLC38A11	-1560
3	141400443	141400794	Promoter (1-2kb)	253461	ENST00000510338.5	ZBTB38	-1555
7	138796147	138796438	Promoter (1-2kb)	155006	ENST00000397602.7	TMEM213	-1514
2	165766472	165766805	Promoter (1-2kb)	2591	ENST00000437849.1	GALNT3	-1513
8	58068343	58068707	Promoter (1-2kb)	90362	ENST00000518427.5	FAM110B	-1500
11	34640209	34640678	Promoter (1-2kb)	26298	ENST00000529161.1	EHF	-1499
9	38390841	38391213	Promoter (1-2kb)	219	ENST00000377698.4	ALDH1B1	-1489
12	102417202	102417557	Promoter (1-2kb)	3479	ENST00000481539.1	IGF1	-1456
11	118792611	118793132	Promoter (1-2kb)	1656	ENST00000534980.7	DDX6	-1447
1	209653871	209654215	Promoter (1-2kb)	3914	ENST00000356082.9	LAMB3	-1446
19	48963282	48963864	Promoter (1-2kb)	2512	ENST00000331825.11	FTL	-1445
11	111365713	111366184	Promoter (1-2kb)	5450	ENST00000525662.1	POU2AF1	-1436
6	53614614	53615037	Promoter (1-2kb)	101927171	ENST00000668029.1	LINC01564	-1434
14	88552922	88553395	Promoter (1-2kb)	11099	ENST00000554628.5	PTPN21	-1433
2	169485693	169486337	Promoter (1-2kb)	129880	ENST00000475571.1	BBS5	-1425
2	75571140	75571883	Promoter (1-2kb)	84141	ENST00000233712.5	EVA1A	-1418
3	52285139	52285672	Promoter (1-2kb)	132158	ENST00000461183.5	GLYCTK	-1417
2	9204850	9205349	Promoter (1-2kb)	8853	ENST00000315273.4	ASAP2	-1416
8	22365304	22365836	Promoter (1-2kb)	23516	ENST00000359741.9	SLC39A14	-1413
4	107633207	107633680	Promoter (1-2kb)	9061	ENST00000514815.1	PAPSS1	-1403
5	83563709	83564022	Promoter (1-2kb)	105379054	ENST00000512090.1	VCAN-AS1	-1395
18	58538512	58538904	Promoter (1-2kb)	115701	ENST00000589204.1	ALPK2	-1393
3	124635146	124635712	Promoter (1-2kb)	8997	ENST00000459915.2	KALRN	-1385
9	121051660	121052103	Promoter (1-2kb)	727	ENST00000223642.2	C5	-1384
12	121551016	121551348	Promoter (1-2kb)	84678	ENST00000538503.5	KDM2B	-1377
2	177266199	177266574	Promoter (1-2kb)	4780	ENST00000430047.1	NFE2L2	-1376
2	201114493	201114782	Promoter (1-2kb)	8837	ENST00000443227.5	CFLAR	-1372
20	10370145	10370674	Promoter (1-2kb)	100131208	ENST00000453544.5	SNAP25-AS1	-1369
1	77538845	77539134	Promoter (1-2kb)	26289	ENST00000466393.1	AK5	-1362
2	233756690	233757086	Promoter (1-2kb)	100286922	ENST00000421868.1	AC114812.5	-1345
4	138103529	138104051	Promoter (1-2kb)	641364	ENST00000512786.1	SLC7A11-AS1	-1344
13	52161192	52161609	Promoter (1-2kb)	4752	ENST00000611833.4	NEK3	-1331
1	225412736	225413207	Promoter (1-2kb)	3930	ENST00000424022.2	LBR	-1319
5	74850170	74850459	Promoter (1-2kb)	26049	ENST00000514215.5	FAM169A	-1315
22	33573566	33573926	Promoter (1-2kb)	9215	ENST00000421768.1	LARGE1	-1313
1	150575861	150576188	Promoter (1-2kb)	574406	ENST00000617352.1	ADAMTSL4-AS1	-1309
21	44303481	44303886	Promoter (1-2kb)	5211	ENST00000491298.1	PFKL	-1308
10	80290959	80291377	Promoter (1-2kb)	4143	ENST00000372213.8	MAT1A	-1301
2	233745311	233745749	Promoter (1-2kb)	414061	ENST00000449667.1	NA	-1296
16	85307620	85308065	Promoter (1-2kb)	100847022	ENST00000583199.1	MIR5093	-1295
4	6985492	6985878	Promoter (1-2kb)	57533	ENST00000451522.6	TBC1D14	-1284
12	56301673	56302298	Promoter (1-2kb)	1431	ENST00000550996.1	CS	-1282
14	81222658	81223095	Promoter (1-2kb)	2957	ENST00000556268.1	GTF2A1	-1281
5	133969942	133970472	Promoter (1-2kb)	56951	ENST00000507191.1	C5orf15	-1268
17	48795596	48796220	Promoter (1-2kb)	284076	ENST00000416950.5	TTLL6	-1262
2	131094719	131095215	Promoter (1-2kb)	130074	ENST00000389915.4	FAM168B	-1259
11	9510662	9511253	Promoter (1-2kb)	7702	ENST00000447186.1	ZNF143	-1244
2	55011692	55012103	Promoter (1-2kb)	57142	ENST00000394609.6	RTN4	-1243
8	143509064	143509353	Promoter (1-2kb)	23144	ENST00000528401.1	ZC3H3	-1224
9	94029232	94029571	Promoter (1-2kb)	138639	ENST00000375360.7	PTPDC1	-1223
23	10155379	10155726	Promoter (1-2kb)	1183	ENST00000421085.6	CLCN4	-1219
9	108894277	108894681	Promoter (1-2kb)	8518	ENST00000495759.5	IKBKAP	-1194
3	130748021	130748464	Promoter (1-2kb)	30849	ENST00000356763.8	PIK3R4	-1192
1	222616631	222616920	Promoter (1-2kb)	375056	ENST00000344922.10	MIA3	-1177
19	4705310	4705856	Promoter (1-2kb)	91039	ENST00000599163.5	DPP9	-1159
13	40351463	40351913	Promoter (1-2kb)	400123	ENST00000637438.1	LINC00598	-1150
20	31719781	31720363	Promoter (1-2kb)	103021294	ENST00000629058.1	ABALON	-1144
16	67363352	67364001	Promoter (1-2kb)	55282	ENST00000569121.1	LRRC36	-1142
7	108004325	108004823	Promoter (1-2kb)	3912	ENST00000393560.5	LAMB1	-1138
20	47358017	47358357	Promoter (1-2kb)	23613	ENST00000619049.4	ZMYND8	-1128
17	8153557	8154039	Promoter (1-2kb)	5187	ENST00000581703.1	PER1	-1122
13	40563877	40564221	Promoter (1-2kb)	2308	ENST00000473775.1	FOXO1	-1113
12	120692341	120692882	Promoter (1-2kb)	9761	ENST00000545525.5	MLEC	-1112
22	20777732	20778079	Promoter (1-2kb)	3053	ENST00000406799.1	SERPIND1	-1102
20	6095272	6095661	Promoter (1-2kb)	55612	ENST00000478194.1	FERMT1	-1100
7	116809484	116809973	Promoter (1-2kb)	830	ENST00000464223.5	CAPZA2	-1097
15	89806463	89806933	Promoter (1-2kb)	290	ENST00000560028.1	ANPEP	-1091
11	34462592	34463026	Promoter (1-2kb)	847	ENST00000525707.2	CAT	-1085
3	172749099	172749598	Promoter (1-2kb)	1894	ENST00000232458.9	ECT2	-1084
23	115559692	115560093	Promoter (1-2kb)	5358	ENST00000489283.5	PLS3	-1081
4	123599215	123599663	Promoter (1-2kb)	285419	ENST00000666490.1	LINC01091	-1076
17	38703742	38704202	Promoter (1-2kb)	4302	ENST00000621332.5	MLLT6	-1071
3	42876950	42877262	Promoter (1-2kb)	1582	ENST00000316161.6	CYP8B1	-1071
22	24601792	24602081	Promoter (1-2kb)	2678	ENST00000412658.5	GGT1	-1066
3	44478725	44479121	Promoter (1-2kb)	353274	ENST00000396077.8	ZNF445	-1055
2	8680198	8680802	Promoter (1-2kb)	100506299	ENST00000661063.1	ID2-AS1	-1036
1	8880224	8880738	Promoter (1-2kb)	2023	ENST00000489867.2	ENO1	-1034
16	89973850	89974255	Promoter (1-2kb)	92806	ENST00000314994.5	CENPBD1	-1018
6	169800562	169800996	Promoter (1-2kb)	401288	ENST00000648769.1	LINC00242	-1013
23	129524494	129524789	Promoter (<=1kb)	6594	ENST00000371122.8	SMARCA1	-994
16	5035129	5035660	Promoter (<=1kb)	51172	ENST00000564922.1	NAGPA	-988
1	8027279	8027987	Promoter (<=1kb)	54206	ENST00000377482.10	ERRFI1	-970
11	119366125	119366476	Promoter (<=1kb)	100499227	ENST00000668500.1	NA	-962
13	113544380	113544800	Promoter (<=1kb)	55002	ENST00000460039.5	TMCO3	-955
14	49770317	49770642	Promoter (<=1kb)	23588	ENST00000553703.1	KLHDC2	-950
20	3408562	3409045	Promoter (<=1kb)	25943	ENST00000252032.9	C20orf194	-937
19	18135917	18136431	Promoter (<=1kb)	23031	ENST00000609494.1	MAST3	-924
1	21623491	21623952	Promoter (<=1kb)	5909	ENST00000374761.6	RAP1GAP	-923
14	73997231	73997806	Promoter (<=1kb)	957	ENST00000553284.5	ENTPD5	-923
7	135208064	135208534	Promoter (<=1kb)	29062	ENST00000485942.1	WDR91	-916
2	32442003	32442512	Promoter (<=1kb)	57448	ENST00000483194.1	BIRC6	-914
13	112892865	112893471	Promoter (<=1kb)	23263	ENST00000375608.7	MCF2L	-907
6	27137270	27137689	Promoter (<=1kb)	8294	ENST00000615353.1	HIST1H4I	-899
6	63570422	63570813	Promoter (<=1kb)	7803	ENST00000672924.1	PTP4A1	-895
9	33165728	33166053	Promoter (<=1kb)	101929639	ENST00000654325.1	NA	-895
15	67062412	67062870	Promoter (<=1kb)	4088	ENST00000559460.5	SMAD3	-893
6	41040114	41040843	Promoter (<=1kb)	222643	ENST00000244565.8	UNC5CL	-893
15	63503140	63503621	Promoter (<=1kb)	9960	ENST00000540797.5	USP3	-890
11	16403749	16404161	Promoter (<=1kb)	55553	ENST00000655819.1	SOX6	-882
3	58518266	58518702	Promoter (<=1kb)	8309	ENST00000460921.1	ACOX2	-879
7	150377985	150378464	Promoter (<=1kb)	728743	ENST00000483664.5	NA	-865
10	87092821	87093303	Promoter (<=1kb)	54537	ENST00000437629.6	FAM35A	-858
16	81532570	81533047	Promoter (<=1kb)	102465840	ENST00000620068.1	MIR7854	-855
3	52827772	52828258	Promoter (<=1kb)	3700	ENST00000441637.2	ITIH4	-855
22	42520647	42520963	Promoter (<=1kb)	27341	ENST00000483303.1	RRP7A	-851
3	124833867	124834292	Promoter (<=1kb)	3693	ENST00000476988.2	ITGB5	-847
14	54565852	54566252	Promoter (<=1kb)	23034	ENST00000554335.5	SAMD4A	-845
2	227339035	227339458	Promoter (<=1kb)	56947	ENST00000456345.1	MFF	-834
3	61560390	61560750	Promoter (<=1kb)	5793	ENST00000495879.1	PTPRG	-819
14	73615733	73616031	Promoter (<=1kb)	641372	ENST00000381139.1	ACOT6	-813
3	51982218	51982530	Promoter (<=1kb)	95	ENST00000496679.2	ACY1	-810
5	133027410	133027820	Promoter (<=1kb)	54819	ENST00000324170.7	ZCCHC10	-806
6	167964651	167965133	Promoter (<=1kb)	4301	ENST00000485634.6	AFDN	-803
23	50066307	50066787	Promoter (<=1kb)	1184	ENST00000376108.7	CLCN5	-789
15	65044143	65044603	Promoter (<=1kb)	123264	ENST00000334287.3	SLC51B	-784
2	173966480	173967021	Promoter (<=1kb)	6670	ENST00000310015.11	SP3	-778
4	39367151	39367675	Promoter (<=1kb)	5981	ENST00000381897.5	RFC1	-776
17	715625	716030	Promoter (<=1kb)	55275	ENST00000573028.5	VPS53	-769
17	78717788	78718159	Promoter (<=1kb)	9267	ENST00000585509.5	CYTH1	-763
22	35379133	35379607	Promoter (<=1kb)	3162	ENST00000412893.5	HMOX1	-754
11	64566442	64566851	Promoter (<=1kb)	55867	ENST00000428570.1	SLC22A11	-748
19	17246688	17247197	Promoter (<=1kb)	2063	ENST00000291442.3	NR2F6	-748
17	4787850	4788219	Promoter (<=1kb)	388323	ENST00000331264.8	GLTPD2	-745
15	71659317	71659716	Promoter (<=1kb)	79875	ENST00000567838.1	THSD4	-739
10	100971297	100971803	Promoter (<=1kb)	57715	ENST00000370250.8	SEMA4G	-737
2	239299375	239299801	Promoter (<=1kb)	9759	ENST00000463007.5	HDAC4	-736
10	29635705	29636273	Promoter (<=1kb)	6840	ENST00000355867.8	SVIL	-733
12	110731457	110731815	Promoter (<=1kb)	5501	ENST00000550261.5	PPP1CC	-702
10	119206427	119206873	Promoter (<=1kb)	2869	ENST00000392870.3	GRK5	-698
17	59330466	59330959	Promoter (<=1kb)	388403	ENST00000312655.9	YPEL2	-696
1	178023282	178023774	Promoter (<=1kb)	111240474	ENST00000466953.6	NA	-695
17	65562343	65562665	Promoter (<=1kb)	8313	ENST00000307078.10	AXIN2	-695
17	73204039	73204455	Promoter (<=1kb)	9382	ENST00000577844.1	COG1	-681
20	47357564	47357903	Promoter (<=1kb)	23613	ENST00000619049.4	ZMYND8	-675
8	17892481	17892780	Promoter (<=1kb)	2267	ENST00000518650.5	FGL1	-672
20	53551674	53552125	Promoter (<=1kb)	101927770	ENST00000424252.2	NA	-645
1	116110809	116111122	Promoter (<=1kb)	126868	ENST00000369500.3	MAB21L3	-633
12	53102387	53102853	Promoter (<=1kb)	8435	ENST00000301466.8	SOAT2	-633
6	154511305	154511733	Promoter (<=1kb)	154043	ENST00000607772.6	CNKSR3	-620
11	71253195	71253842	Promoter (<=1kb)	22941	ENST00000608988.5	SHANK2	-618
23	71214169	71214582	Promoter (<=1kb)	2705	ENST00000374029.1	GJB1	-612
4	99086227	99086687	Promoter (<=1kb)	128	ENST00000512991.5	ADH5	-604
12	89353095	89353677	Promoter (<=1kb)	1848	ENST00000279488.8	DUSP6	-594
17	76375476	76375996	Promoter (<=1kb)	8877	ENST00000591651.5	SPHK1	-588
14	39232749	39233318	Promoter (<=1kb)	4253	ENST00000553728.1	CTAGE5	-584
3	4752174	4752590	Promoter (<=1kb)	100126791	ENST00000414938.1	EGOT	-584
12	111600258	111600562	Promoter (<=1kb)	6311	ENST00000550104.5	ATXN2	-582
4	85929225	85929699	Promoter (<=1kb)	83478	ENST00000264343.4	ARHGAP24	-574
19	38976312	38976783	Promoter (<=1kb)	115290	ENST00000292852.9	FBXO17	-570
22	24593772	24594094	Promoter (<=1kb)	388886	ENST00000464490.1	LRRC75B	-564
1	31062472	31062919	Promoter (<=1kb)	9698	ENST00000531867.1	PUM1	-556
16	57703777	57704351	Promoter (<=1kb)	84229	ENST00000564132.1	DRC7	-556
20	38082945	38083346	Promoter (<=1kb)	58490	ENST00000471511.1	RPRD1B	-550
1	2208268	2208717	Promoter (<=1kb)	199990	ENST00000469733.5	FAAP20	-535
6	30907222	30907675	Promoter (<=1kb)	2968	ENST00000259895.9	GTF2H4	-532
14	70753484	70754033	Promoter (<=1kb)	4293	ENST00000554024.1	MAP3K9	-528
1	211579686	211580106	Promoter (<=1kb)	7779	ENST00000367001.5	SLC30A1	-525
8	17496277	17496566	Promoter (<=1kb)	6542	ENST00000494857.5	SLC7A2	-522
6	111677063	111677568	Promoter (<=1kb)	2534	ENST00000491885.6	FYN	-519
6	31738579	31739160	Promoter (<=1kb)	4439	ENST00000652715.1	MSH5	-517
20	18465896	18466257	Promoter (<=1kb)	55184	ENST00000358866.10	DZANK1	-515
15	80071614	80072057	Promoter (<=1kb)	54469	ENST00000560228.5	ZFAND6	-507
1	91766934	91767311	Promoter (<=1kb)	7049	ENST00000468996.2	TGFBR3	-502
14	77039917	77040562	Promoter (<=1kb)	283575	ENST00000500215.3	RP11-7F17.5	-502
6	82248256	82248851	Promoter (<=1kb)	25998	ENST00000369751.2	IBTK	-502
1	178871578	178871957	Promoter (<=1kb)	9068	ENST00000234816.7	ANGPTL1	-501
6	138499994	138500504	Promoter (<=1kb)	57224	ENST00000426841.6	NHSL1	-500
12	12350734	12351390	Promoter (<=1kb)	54682	ENST00000535902.6	MANSC1	-492
12	71438958	71439316	Promoter (<=1kb)	8549	ENST00000266674.10	LGR5	-482
6	110746682	110747133	Promoter (<=1kb)	23097	ENST00000463016.1	CDK19	-481
15	69557354	69557732	Promoter (<=1kb)	145837	ENST00000558781.5	NA	-460
7	194209	194791	Promoter (<=1kb)	56975	ENST00000477004.1	FAM20C	-451
8	140921668	140922164	Promoter (<=1kb)	5747	ENST00000517887.5	PTK2	-449
10	5195974	5196398	Promoter (<=1kb)	1109	ENST00000263126.3	AKR1C4	-439
15	64642813	64643331	Promoter (<=1kb)	23060	ENST00000559364.1	ZNF609	-439
1	47191478	47191841	Promoter (<=1kb)	10158	ENST00000371885.1	PDZK1IP1	-434
3	31960768	31961237	Promoter (<=1kb)	114884	ENST00000466604.5	OSBPL10	-432
[truncated: 2,813 more rows]

## Sheet: Odom Islets Common
Common list of HNF4A-bound gene targets found in our human islet data and in previously published HNF1A ChIP-on-chip data in human islets by Odom et al. (2004). Unique gene targets are shown. Related to Figure S2B.
COQ10B
ELF3
GCNT3
HAVCR1
HHLA2
MRO
NR5A2
RNF186
SEL1L
SGK2
SRI

## Sheet: ENCODE HepG2 Common
Common list of HNF1A-bound gene targets found in our HepG2 data and in HNF4A ChIP-Seq data in HepG2 cells in ENCODE (ENCSR800QIT). Unique gene targets are shown. Related to Figure S2G.
A1CF
A2M
AACS
AACSP1
AAK1
ABALON
ABCA1
ABCA4
ABCA8
ABCA9
ABCA9-AS1
ABCB1
ABCC2
ABCC3
ABCC4
ABCD3
ABCG2
ABHD12
ABHD12B
ABHD15
ABHD2
ABHD3
ABL2
ABLIM1
ABTB2
ACAA2
ACADSB
ACER3
ACLY
ACOT6
ACOX1
ACOX2
ACSL3
ACSL4
ACSL5
ACSM3
ACSM6
ACSS1
ACSS3
ACTL8
ACTN1
ACTR1A
ACTR3
ACVR1B
ACVR2A
ACY1
ADAM11
ADAM22
ADAM23
ADAMTS16
ADAMTS9
ADAMTSL3
ADAMTSL4-AS1
ADAT2
ADCY1
ADCY10
ADCY8
ADCY9
ADD1
ADGRD1
ADGRF1
ADGRF3
ADGRG6
ADGRG7
ADGRV1
ADH4
ADH5
ADH6
ADH7
ADIPOR2
ADNP
ADORA2B
ADRA1A
ADRA2C
AFAP1
AFAP1L1
AFDN
AFF1
AFM
AFP
AFTPH
AGBL3
AGFG2
AGPAT2
AGPAT3
AGRN
AGT
AGTR1
AHCY
AHI1
AHR
AHSG
AIG1
AK4
AK5
AKAP13
AKAP9
AKIRIN1
AKIRIN2
AKR1C1
AKR1C2
AKR1C3
AKR1C4
AKR1C8P
AKR1D1
ALAD
ALB
ALCAM
ALDH1A1
ALDH1A2
ALDH1B1
ALDH1L1
ALDH2
ALDH3A2
ALDH4A1
ALDH8A1
ALDOB
ALG14
ALPK2
ALS2
AMBP
AMBRA1
AMDHD1
AMDHD2
AMELY
AMN
AMOTL2
ANAPC5
ANG
ANGPTL8
ANK1
ANK2
ANKDD1B
ANKFN1
ANKH
ANKRA2
ANKRD11
ANKRD29
ANKRD31
ANKRD46
ANKRD55
ANKS1B
ANKS4B
ANO2
ANO6
ANPEP
ANTXR2
ANXA1
ANXA10
ANXA11
ANXA13
ANXA4
ANXA5
AOAH
AOX1
AP1B1
AP2A2
AP3D1
AP3S1
AP3S2
AP4S1
AP5B1
APBA1
APBB2
APIP
APLF
APOA2
APOB
APOBEC3A
APOH
APOM
APPBP2
AQP6
AREG
ARF1
ARFGAP3
ARFGEF2
ARFIP1
ARG1
ARHGAP15
ARHGAP18
ARHGAP24
ARHGAP26
ARHGAP26-AS1
ARHGAP29
ARHGAP32
ARHGAP35
ARHGAP39
ARHGAP40
ARHGAP42
ARHGEF10L
ARHGEF18
ARHGEF26
ARHGEF26-AS1
ARHGEF28
ARID1B
ARID4B
ARID5B
ARL14
ARL4A
ARNT2
ARSB
ART4
AS3MT
ASAP1
ASAP2
ASB11
ASB7
ASGR1
ASPA
ASPH
ASPSCR1
ASS1
ASTN2-AS1
ASXL1
ATF7
ATF7IP2
ATG5
ATIC
ATL2
ATP10D
ATP12A
ATP13A3
ATP1A1-AS1
ATP1B1
ATP2A1
ATP2A2
ATP2B1
ATP6AP1L
ATP6V0D2
ATP8B5P
ATP9A
ATRN
ATXN1
ATXN10
AUH
AVPR1A
AVPR1B
AXIN2
B3GNT2
B4GALNT2
B4GALT5
BAAT
BACE1
BAIAP2L2
BANF2
BATF2
BAZ2B
BBOX1-AS1
BBS12
BBS5
BBS9
BBX
BCAM
BCAR1
BCAR3
BCAS1
BCAS3
BCAT1
BCHE
BCKDHB
BCL11A
BCL11B
BCL2L10
BCL3
BCL6
BCL7A
BCL9
BCO1
BCOR
BCR
BDH1
BEND3
BICC1
BICD1
BIN1
BIRC3
BIRC6
BMP2K
BMP4
BMPR1A
BNIP3
BPHL
BRAF
BRCA1
BRINP3
BST1
BTBD16
BTBD3
BTBD7
BTC
BTN2A1
BTN3A2
BTRC
BVES-AS1
C11orf86
C11orf96
C12orf4
C14orf28
C16orf72
C16orf87
C17orf67
C17orf99
C1D
C1GALT1
C1orf115
C1orf116
C1orf127
C1orf131
C1orf220
C1orf43
C1RL-AS1
C3
C4BPA
C4orf19
C5
C5orf15
C5orf67
C6
C6orf223
C8A
C8B
C9orf152
C9orf72
CA13
CA3-AS1
CAB39
CACNA1A
CACNA1D
CACNA2D3
CACNG1
CADM1
CADPS
CAHM
CALCR
CALD1
CALR3
CAMK2N1
CAMK4
CAP2
CAPG
CAPN12
CAPN5
CAPN6
CAPRIN1
CAPZA2
CAPZA3
CAPZB
CARD10
CARD16
CARD18
CASC11
CASC16
CASP10
CASZ1
CAT
CBFA2T2
CBLB
CBX7
CC2D2A
CCDC117
CCDC12
CCDC138
CCDC148-AS1
CCDC150
CCDC158
CCDC162P
CCDC18
CCDC185
CCDC190
CCDC34
CCDC50
CCDC65
CCDC8
CCDC91
CCL20
CCNG1
CCNY
CCNYL1
CCP110
CCR6
CCR8
CCSER1
CCSER2
CCT3
CD180
CD226
CD28
CD2AP
CD37
CDC42BPA
CDC42EP1
CDC42EP4
CDC42SE2
CDH1
CDH10
CDH11
CDH16
CDH2
CDH6
CDHR2
CDK10
CDK13
CDK14
CDK15
CDK17
CDK19
CDK5RAP2
CDK6
CDKAL1
CDKL1
CDKL5
CDKN2AIP
CDKN2AIPNL
CDON
CEACAM1
CEACAM16
CEACAM22P
CEBPA
CEBPD
CELF3
CELSR1
CENPBD1
CEP112
CEP128
CEP135
CEP162
CEP170B
CERS4
CES4A
CFAP221
CFAP97
CFDP1
CFLAR
CGN
CGNL1
CGRRF1
CHD1
CHD1L
CHD2
CHD6
CHD7
CHEK1
CHKA
CHM
CHN2
CHRDL2
CHST13
CHST15
CHST2
CHST3
CHST9
CKAP2L
CLCN3
CLCN4
CLCN5
CLDN14
CLDN16
CLDN19
CLDN7
CLEC16A
CLEC3A
CLECL1
CLIC1
CLINT1
CLPX
CLU
CLUH
CLUHP3
CLYBL
CMC2
CMIP
CMYA5
CNBP
CNGB1
CNKSR3
CNOT2
CNPY1
CNTNAP2
CNTNAP5
CNTRL
COA1
COA3
COBL
COBLL1
COG1
COG2
COG3
COL12A1
COL18A1-AS1
COL21A1
COL22A1
COL4A6
COL5A2
COPRS
COQ10B
COQ8A
CORO1C
COX11
COX19
COX4I1
CP
CPAMD8
CPB2
CPEB3
CPLX2
CPN1
CPNE8
CPQ
CPS1
CRB3
CREB1
CREB3L2
CRIM1
CRTC1
CRYBB3
CRYM
CRYZ
CS
CSE1L
CSF1
CSMD1
CSMD3
CSNK1G1
CSNK2A1
CSNK2A3
CSRNP1
CST9L
CTAGE1
CTBP2
CTDSPL
CTIF
CTLA4
CTNNA1
CTNNA3
CTNNB1
CTNNBIP1
CUEDC1
CUL4B
CWF19L2
CX3CL1
CXADR
CXXC4
CXXC5
CYB5A
CYB5B
CYBA
CYCS
CYFIP2
CYHR1
CYP24A1
CYP26B1
CYP3A43
CYP3A5
CYP3A7-CYP3A51P
CYP8B1
CYSTM1
CYTH1
CYTIP
DAAM1
DAB1
DAB2
DACT2
DAG1
DAP
DAPK1
DCAF11
DCAF12
DCAF5
DCAF6
DCAF8L2
DCBLD1
DCC
DCDC2
DCST2
DCTD
DCUN1D4
DDAH1
DDC
DDO
DDX18
DDX24
DDX6
DEAF1
DEFA6
DEFB112
DENND3
DENND5B
DEPDC1B
DEPDC4
DESI1
DGAT2
DGCR5
DGKG
DHCR24
DHRS2
DHRS4
DHX8
DIAPH1
DIP2B
DLC1
DLEU1-AS1
DLG2
DLG3
DLGAP4
DLL4
DMGDH
DMRT2
DMTN
DNAH17
DNAJC12
DNAJC14
DNM2
DNMBP
DNMT3B
DOCK1
DOCK4
DOCK5
DOCK7
DOCK9
DOK6
DPP4
DPP6
DPP9
DPT
DPYD
DPYSL2
DRAM2
DRC7
DRGX
DSC3
DSCAML1
DSG1
DSG1-AS1
DSP
DST
DSTYK
DTNA
DTNBP1
DTWD2
DUSP1
DUSP10
DUSP16
DUSP3
DUSP6
DUSP7
DUSP9
DYM
DYNC2LI1
DYNLRB1
DYNLRB2
DYRK1A
DZANK1
EBF3
ECE1
ECHDC1
ECHDC3
ECT2
EDIL3
EDN1
EEA1
EED
EEF1A1
EEPD1
EFCAB11
EFCAB13
EFCAB6
EFHC1
EFR3A
EGFLAM
EGFR
EGFR-AS1
EGLN3
EGOT
EGR1
EHBP1
EHD1
EHF
EIF1
EIF4G3
ELAC1
ELAVL4
ELF1
ELF3
ELF4
ELL
ELMO1
ELMO1-AS1
EMBP1
EML4
EMSY
ENC1
ENKUR
ENO1
ENPP1
ENPP2
ENPP6
ENSA
ENTPD1-AS1
ENTPD5
ENY2
EPAS1
EPB41
EPB41L4B
EPB41L5
EPC1
EPC2
EPHA2
EPHB4
EPM2A
EPN1
EPS8
ERAP2
ERCC6L2
ERF
ERG
ERI1
ERICH5
ERN1
ERO1A
ERRFI1
ESRRB
ETV3
ETV4
ETV5
EVA1A
EVA1B
EVC
EWSR1
EXOC3L4
EXOC4
EXOC6B
EXT1
EXTL3
EYS
F11
F13B
F2
F5
FAAP20
FABP1
FABP3
FAF1
FAH
FAHD1
FAM102B
FAM104B
FAM107B
FAM110B
FAM114A1
FAM117B
FAM126B
FAM13A
FAM168B
FAM169A
FAM171A1
FAM174B
FAM20C
FAM222A-AS1
FAM227A
FAM3B
FAM43B
FAM47E
FAM50B
FAM81A
FAM83B
FAM83C-AS1
FAM83D
FAM89A
FAM8A1
FANCC
FANCE
FARP1
FASN
FAT1
FAT2
FAT3
FBLIM1
FBLN5
FBRSL1
FBXL20
FBXO17
FBXO31
FBXO33
FBXO39
FBXO4
FCAMR
FCGBP
FCGRT
FCHSD2
FCRL5
FCRLA
FEM1B
FER1L6-AS1
FERMT1
FFAR2
FGA
FGB
FGD4
FGD5-AS1
FGF1
FGF12
FGF21
FGFR3
FGFR4
FGG
FGGY
FGL1
FHOD3
FIGN
FILIP1L
FLJ31104
FLNB
FLRT1
FLRT2
FLVCR2
FMNL2
FMO5
FMO6P
FMR1
FN1
FNDC3B
FNIP2
FOXA1
FOXA2
FOXA3
FOXB1
FOXN2
FOXN3
FOXN3-AS2
FOXO1
FOXO3
FOXP1
FOXP2
FOXQ1
FRAS1
FRK
FRMD3
FRMD4A
FRY
FRYL
FRZB
FSCB
FSD1L
FSHR
FSIP1
FTCD
FTH1
FTL
FTO
FTSJ1
FUT10
FUT9
FXYD2
FYN
FZD5
FZD8
G3BP2
GABRR3
GADD45A
GADD45G
GAL3ST1
GALM
GALNT10
GALNT13
GALNT2
GALNT3
GAN
GANC
GAREM1
GARNL3
GAS1
GAS2
GAS7
GATA3
GATA4
GATA6
GATA6-AS1
GATAD2B
GATB
GATM
GBE1
GBP1
GCFC2
GCKR
GCLM
GCM1
GCNT2
GCNT3
GDA
GDAP2
GFPT1
GGA2
GGACT
GGCX
GGH
GGT1
GHRH
GIMD1
GJA1
GJB1
GJB2
GK
GLB1
GLDC
GLG1
GLI2
GLI3
GLIS2
GLS
GLTPD2
GLYAT
GLYATL3
GLYCTK
GMDS
GMNN
GNA14
GNAI1
GNAQ
GNE
GNPNAT1
GOLIM4
GOLM1
GOLPH3L
GOLT1A
GOPC
GPAM
GPATCH1
GPATCH3
GPBP1
GPC3
GPC6
GPC6-AS1
GPD1
GPD1L
GPR146
GPR155
GPR160
GPR171
GPR39
GPRC5C
GPRC6A
GPT2
GPX2
GRAMD1A
GRAMD1B
GRAMD1C
GRB14
GRB2
GRB7
GREB1
GRHPR
GRIA3
GRIK2
GRIN2B
GRK5
GSAP
GSK3B
GSN
GSR
GSX2
GTF2A1
GTF2H4
GTF2I
GTF2IRD1
GTF3A
GTF3C6
GTPBP4
GUCA1B
GUCA2B
HABP4
HACE1
HAGLR
HAO1
HAPLN1
HAVCR1
HAVCR2
HBS1L
HCG20
HCG22
HCN4
HDAC4
HDLBP
HEATR5A
HECTD1
HECTD2
HECTD4
HECW1
HELZ
HERPUD2
HES1
HEXIM2
HGD
HGFAC
HHEX
HHIPL2
HIF1A
HIF1AN
HIP1
HIP1R
HIVEP2
HK2
HLF
HMGCS2
HMGN3-AS1
HMGN4
HMOX1
HNF1A
HNF1B
HNF4A
HNF4A-AS1
HNF4G
HNMT
HNRNPA3
HNRNPLL
HPN
HRG
HS3ST3B1
HS6ST1
HSD17B2
HSD17B6
HSPD1
HSPG2
HTATIP2
HTRA1
HTT
HUNK
HYAL1
IBTK
ID2-AS1
IDH1
IDH2
IER3
IFI27L2
IFI6
IFNAR2
IFNGR1
IFNGR2
IFT57
IFT81
IFT88
IGF1
IGF1R
IGF2BP2
IGF2BP2-AS1
IGF2BP3
IGFBP1
IGFBP4
IGFBP7
IGFBP7-AS1
IHH
IKZF3
IL17RE
IL1B
IL1R1
IL1R2
IL1RAP
IL1RL2
IL23R
IL37
IL4R
IL6R
IL6ST
ILK
IMMP2L
INO80
INO80B
INO80D
INPP1
INSC
INSIG2
INTS3
INTS6
INTS7
IPO5
IPO8
IQCG
IQCJ-SCHIP1
IQCK
IQGAP2
IQSEC1
IRF2
IRF2BP1
IRF4
IRS1
ISOC2
ITGA1
ITGA2
ITGB5
ITIH2
ITIH4
ITM2B
ITPR2
ITSN2
IVL
IVNS1ABP
JADE1
JAK1
JAKMIP2
JAML
JARID2
JUP
KAAG1
KALRN
KANK1
KAT14
KAT8
KATNAL1
KAZN
KCCAT198
KCNH6
KCNH7
KCNIP3
KCNIP4-IT1
KCNK9
KCNMB3
KCNT2
KCNV2
KCTD1
KCTD3
KCTD7
KDM2B
KDM4C
KEAP1
KHDRBS3
KHK
KIAA0232
KIAA0753
KIAA0930
KIAA1217
KIAA1614
KIAA1671
KIF12
KIF13B
KIF16B
KIF2B
KIF3B
KIF5B
KIFC3
KITLG
KIZ
KLB
KLF11
KLF3-AS1
KLF4
KLF9
KLHDC2
KLHDC7A
KLHL14
KLHL23
KNG1
KPNA3
KPNA7
KRBA1
KREMEN1
KRR1
KRT20
KRT24
KRT39
KRT8
KRTAP3-1
KSR1
KYNU
L3MBTL4
L3MBTL4-AS1
LACTB
LACTB2
LACTB2-AS1
LAD1
LAMA1
LAMB1
LAMB3
LAMB4
LAMC1
LAMP2
LAPTM4A
LARGE1
LARP1
LARP1B
LASP1
LBR
LCK
LCOR
LCP1
LDAH
LDB2
LEAP2
LEF1-AS1
LEPROT
LETM2
LGALS2
LGALS7B
LGR4
LGR5
LGSN
LHFPL2
LHX9
LILRB3
LIMD1
LIN52
LIN54
LIN7A
LINC00184
LINC00222
LINC00242
LINC00244
LINC00261
LINC00316
LINC00330
LINC00332
LINC00336
LINC00348
LINC00424
LINC00426
LINC00462
LINC00479
LINC00494
LINC00499
LINC00511
LINC00517
LINC00524
LINC00525
LINC00550
LINC00564
LINC00570
LINC00575
LINC00581
LINC00582
LINC00598
LINC00605
LINC00607
LINC00609
LINC00615
LINC00626
LINC00639
LINC00676
LINC00687
LINC00862
LINC00865
LINC00870
LINC00886
LINC00907
LINC00911
LINC01038
LINC01060
LINC01085
LINC01091
LINC01101
LINC01102
LINC01118
LINC01121
LINC01124
LINC01132
LINC01151
LINC01173
LINC01186
LINC01234
LINC01258
LINC01269
LINC01271
LINC01324
LINC01331
LINC01342
LINC01343
LINC01344
LINC01350
LINC01364
LINC01393
LINC01426
LINC01441
LINC01473
LINC01484
LINC01524
LINC01526
LINC01549
LINC01564
LINC01588
LINC01600
LINC01602
LINC01619
LINC01620
LINC01625
LINC-PINT
LIPA
LIPC
LIPG
LITAF
LLGL2
LMAN2
LMBR1
LMCD1
LMCD1-AS1
LMNA
LMNTD1
LMO7
LMTK2
LNPK
LPIN1
LPIN2
LPP
LPXN
LRCH1
LRCH3
LRIG1
LRP11
LRP6
LRPPRC
LRRC1
LRRC36
LRRC69
LRRC74A
LRRC75B
LRRC8D
LRRFIP1
LRRFIP2
LRRK1
LRRN2
LSAMP
LSMEM1
LUC7L3
LUZP1
LY86-AS1
LYAR
LYG1
LYPD8
LYPLA1
LYPLAL1
LYRM1
LYRM4
MAB21L3
MACROD2-AS1
MACROD2-IT1
MAEA
MAFB
MAGI1
MAGI3
MALSU1
MAML2
MAN1A2
MAN1C1
MAN2A1
MANBA
MANSC1
MAOA
MAP1LC3B2
MAP2
MAP2K6
MAP3K13
MAP3K4
MAP3K9
MAP4
MAP4K4
MAPK14
MAPKAP1
MAPKAPK2
MAPKAPK3
MAST2
MAST3
MAST4
MAT1A
MB21D2
MBL2
MBNL1
MBNL2
MBNL3
MBP
MBTD1
MBTPS2
MCF2L
MCPH1
MCRS1
MCTP2
ME3
MED1
MED13
MED13L
MED15
MED30
MED9
MEF2A
MEG3
MEGF9
MEMO1
MEN1
MERTK
MET
METAP1
METTL14
METTL9
MEX3C
MFF
MFSD4A
MFSD9
MGA
MGARP
MGAT4A
MGAT5
MGME1
MGMT
MGRN1
MGST2
MICU1
MIMT1
MINK1
MINPP1
MIPOL1
MIR100HG
MIR1208
MIR1243
MIR1273C
MIR1293
MIR135A2
MIR190A
MIR193A
MIR200B
MIR2114
MIR2276
MIR2278
MIR28
MIR30B
MIR3125
MIR3126
MIR3131
MIR3140
MIR3142
MIR3142HG
MIR3148
MIR3170
MIR3193
MIR3198-1
MIR326
MIR328
MIR3616
MIR3646
MIR3659
MIR3668
MIR3682
MIR3684
MIR3685
MIR3921
MIR3977
MIR4278
MIR429
MIR4290HG
MIR4295
MIR4297
MIR4308
MIR4317
MIR4422
MIR4423
MIR4432HG
MIR4465
MIR4470
MIR4491
MIR4639
MIR4650-1
MIR4654
MIR4673
MIR4681
MIR4686
MIR4708
MIR4718
MIR4729
MIR4756
MIR4774
MIR4783
MIR4795
MIR4796
MIR5000
MIR5011
MIR5093
MIR5195
MIR548AB
MIR548F2
MIR548H2
MIR548H3
MIR548Q
MIR549A
MIR551B
MIR5580
MIR5583-2
MIR5588
MIR5591
MIR569
MIR5702
MIR583
MIR586
MIR604
MIR607
MIR6072
MIR6076
MIR6081
MIR648
MIR652
MIR6715B
MIR6774
MIR6815
MIR744
MIR7850
MIR7854
MIR8062
MKLN1
MKLN1-AS
MLEC
MLIP
MLLT6
MMD
MMP20
MNX1
MORN4
MOXD1
MPC1
MPP7
MPST
MPV17L
MPZL1
MREG
MROH7
MRPL1
MRPL15
MRPL33
MRPL46
MRPS27
MRPS33
MRPS36
MRS2
MS4A2
MSH5
MSI2
MTA3
MTDH
MTHFD2L
MTMR11
MTMR6
MTMR7
MTR
MTRR
MTSS1
MTTP
MTUS1
MTX2
MVB12B
MYBPC1
MYH13
MYH4
MYL10
MYL12A
MYLIP
MYLK
MYO1B
MYO1D
MYO1E
MYO5B
MYO5C
MYO6
MYO9A
MYPN
MYRIP
MYT1
MYT1L
MYZAP
MZT1
N4BP1
N4BP2L1
NA
NAA60
NAALADL1
NABP1
NADK2
NAGPA
NALCN-AS1
NAPA
NAPEPLD
NAV2
NBEA
NBR1
NCKAP1
NCOA2
NCOA3
NCOA7
NCOR1
NDRG1
NDUFA12
NDUFA8
NDUFAF6
NEAT1
NEB
NECTIN1
NEDD4
NEDD4L
NEDD9
NEGR1
NEK1
NEK10
NEK2
NEK3
NEK6
NELFCD
NELL2
NET1
NEU4
NEURL1
NEURL3
NFAT5
NFE2L2
NFIA
NFIB
NFIX
NFKBIZ
NFYC
NHEJ1
NHSL1
NIFK-AS1
NIPAL1
NIPSNAP1
NKAIN1
NKAP
NKD1
NLGN4Y-AS1
NLK
NNT
NOL10
NOL11
NOL7
NOTCH2
NOX3
NPC1L1
NPSR1-AS1
NPTX1
NR0B2
NR1H4
NR2E3
NR2F1-AS1
NR2F2-AS1
NR2F6
NR3C1
NR3C2
NRBP1
NRBP2
NRCAM
NRG1
NRG1-IT3
NRGN
NRIP1
NRP1
NRP2
NSFL1C
NSMCE2
NT5C1B
NT5DC3
NTMT1
NUAK1
NUBPL
NUDCD1
NUDT9
NUMB
NUP210
NUP93
NUPR1
NUSAP1
NWD2
NXN
NXPH2
OAS1
OAZ2
ODAM
ODF1
OGFOD3
OLFM1
ONECUT1
OPA1
OPA3
OPN3
OR2K2
OR6C68
OR6Q1
OR7G1
OR9Q1
ORC3
OSBPL10
OSBPL11
OSBPL9
OSR1
OSTN
OTC
OTOGL
OTUD7B
OXCT1
P2RX4
PACSIN2
PAG1
PAGE4
PAH
PAICS
PAK4
PAK5
PANK1
PANK3
PANX1
PAPOLA
PAPOLG
PAPPA
PAPSS1
PAPSS2
PAQR5
PAQR7
PARD3
PARD3B
PARD6B
PARG
PARN
PARP1
PARP11
PARVA
PAWR
PAX2
PAX8
PBOV1
PBX3
PCAT7
PCBD1
PCBD2
PCBP1-AS1
PCCA
PCED1B
PCGEM1
PCGF5
PCIF1
PCK1
PCMTD1
PCSK1
PCSK2
PCSK6
PCSK9
PCTP
PDE10A
PDE12
PDE3A
PDE3B
PDE4D
PDE8A
PDE8B
PDE9A
PDGFA
PDGFRL
PDHX
PDLIM5
PDSS2
PDZD8
PDZK1
PDZK1IP1
PDZRN3
PEAK1
PEBP1
PECAM1
PECR
PELO
PER1
PER2
PERP
PEX26
PFAS
PFDN4
PFKL
PFKP
PGC
PGLYRP2
PGM1
PGRMC1
PHACTR1
PHACTR2
PHACTR4
PHC2
PHF3
PHKB
PHLDA1
PHLDB1
PHLDB2
PHLPP1
PHTF2
PHYHIPL
PI4KA
PICALM
PID1
PIEZO2
PIGR
PIGU
PIK3AP1
PIK3C2A
PIK3C2G
PIK3CB
PIK3R1
PIK3R4
PIK3R6
PIM1
PIP5K1B
PITPNC1
PITPNM2
PIWIL2
PIWIL3
PKDCC
PKHD1
PKLR
PKN2-AS1
PKP4
PLA2G1B
PLA2G6
PLCB1
PLCB1-IT1
PLCG2
PLCH1
PLCXD3
PLD1
PLEKHA5
PLEKHA6
PLEKHA7
PLEKHG1
PLEKHG3
PLEKHM3
PLIN2
PLLP
PLOD2
PLPP3
PLPP5
PLPPR1
PLS3
PLSCR4
PLSCR5
PLXNA2
PLXNB1
PLXNC1
PM20D2
PMM1
PMVK
PNN
POLA2
POLR3A
POLR3B
POMGNT2
PON2
POU2AF1
POU2F1
POU3F2
POU6F2-AS1
PPARG
PPARGC1A
PPFIBP2
PPIP5K2
PPL
PPM1E
PPM1H
PPP1CC
PPP1R2
PPP1R21
PPP1R3C
PPP1R9A
PPP2R1B
PPP2R2B
PPP2R5C
PPP2R5E
PPP3CA
PPP4R1
PPP4R3A
PPP6R2
PPY2P
PRCP
PRDM16
PRICKLE2
PRKAA1
PRKAB1
PRKACG
PRKCA
PRKCE
PRKCH
PRKCZ
PRKG1
PRLR
PRM1
PROC
PRODH2
PROK2
PROSER2
PROSER2-AS1
PROX1
PRR15
PRR15L
PRR5
PRRC1
PRSS23
PSAT1
PSMA1
PSMA3-AS1
PSPH
PTBP1
PTBP3
PTEN
PTER
PTF1A
PTGER4
PTGR1
PTHLH
PTK2
PTK2B
PTP4A1
PTP4A2
PTP4A3
PTPN14
PTPN21
PTPN3
PTPN4
PTPRA
PTPRG
PTPRJ
PTPRK
PTPRM
PTPRN2
PTPRT
PTPRZ1
PUM1
PXDC1
PXYLP1
PYY
QKI
QPCT
QSOX1
R3HDM2
RAB11A
RAB1A
RAB20
RAB28
RAB31
RAB33B
RAB43
RAB5B
RAB6A
RAB7A
RABGAP1L
RAC1
RAD21
RAD23B
RAD51AP2
RAD51B
RAI14
RALB
RALGAPA1
RALGAPA2
RALGPS1
RALGPS2
RALY-AS1
RANBP9
RAP1GAP
RAP2A
RAPGEF2
RAPGEF4
RAPGEFL1
RARS2
RASA3
RASEF
RASGRF1
RASGRF2
RASL11B
RASSF10
RASSF5
RASSF7
RBBP8
RBCK1
RBFOX2
RBM20
RBM24
RBM47
RBMS1
RBMS3
RBP4
RBPMS
RBPMS-AS1
RCAN2
RCL1
RCN2
RCOR1
RD3
RDH12
REEP3
REEP6
RELL1
RELN
RERE
RETSAT
REV3L
RFC1
RFESD
RFFL
RFTN1
RFWD3
RFX2
RFX6
RFX8
RGMB
RGPD1
RGS12
[truncated: 715 more rows]

## Sheet: Odom Hep Common
Common list of HNF1A-bound gene targets in our HepG2 data and in previously published ChIP-on-chip data in hepatocytes by Odom et al. (2004). Unique gene targets are shown. Related to Figure S2H.
HSD17B2
BTN2A1
SYN3
HNMT
ITM2B
A1CF
RAB33B
ALDH3A2
TM4SF4
GJB1
ZNF331
AGT
NBR1
MRPL15
ZBTB20
COQ10B
CYHR1
AKR1C4
ABCC2
APOA2
SGK2
UGT2A3
NA
FAM107B
GPX2
TXNDC12
APOM
ALS2
ZNF44
ZNF365
CYB5B
GBE1
CMC2
APOH
TSC22D2
CYP3A43
GCKR
KNG1
NR0B2
PATJ
AHSG
AFTPH
ALB
C4BPA
CYB5A
HGFAC
BMP2K
ITIH4
SERPINA10
UQCRC2
KLF11
SERPINA6
AMBP
SRI
UGT2B15
HAO1
ELF3
SERPINA1
AKR1C2
MTTP
CPB2
F11
SLC22A11
PCK1
GRHPR
FCAMR
GOPC
ADCY10
ASGR1
SEL1L
SLC37A4
NAPA
DUSP6
HGD
PLCB1
NPC1L1
C8B
IGFBP1
NR5A2
IGF1R
HNF4A
CNTNAP2
PAX8
ANPEP
SLC17A2
ADH6
AKR1C3
ASB7
SERPINC1
GPR39
RNGTT
