# Supplementary material for: HNF4A and HNF1A exhibit tissue specific target gene regulation in pancreatic beta cells and hepatocytes
Source: Nat Commun. 2024 Jun 22;15:4288. doi: 10.1038/s41467-024-48647-w (PMC11193738; doi:10.1038/s41467-024-48647-w)
Supplement: Supplementary file 6 — Supplementary Data 3 [file 41467_2024_48647_MOESM6_ESM.xlsx]

## Sheet: D35 BLC
Cell type	ID	Description	GeneRatio	BgRatio	pvalue	p.adjust	qvalue	geneID	hgnc_symbol	Count
D35_BLC	GO:0072593	reactive oxygen species metabolic process	19/296	284/18670	1.49111e-07	0.000589285	0.00050525	65018/83667/1647/183/329/337/10131/2885/3643/55022/140885/5740/5580/7416/1432/1490/55312/9314/445	PINK1,SESN2,GADD45A,AGT,BIRC2,APOA4,TRAP1,GRB2,INSR,PID1,SIRPA,PTGIS,PRKCD,VDAC1,MAPK14,CCN2,RFK,KLF4,ASS1	19
D35_BLC	GO:2000377	regulation of reactive oxygen species metabolic process	15/296	195/18670	5.38979e-07	0.00106502	0.000913145	65018/1647/183/329/10131/2885/3643/55022/140885/5740/5580/7416/1432/9314/445	PINK1,GADD45A,AGT,BIRC2,TRAP1,GRB2,INSR,PID1,SIRPA,PTGIS,PRKCD,VDAC1,MAPK14,KLF4,ASS1	15
D35_BLC	GO:0044282	small molecule catabolic process	21/296	445/18670	9.3917e-06	0.012372	0.0106077	83667/5825/5728/4041/2597/949/51268/23498/151531/189/191/132158/3081/256356/54511/594/8871/51251/169355/549/377841	SESN2,ABCD3,PTEN,LRP5,GAPDH,SCARB1,PIPOX,HAAO,UPP2,AGXT,AHCY,GLYCTK,HGD,GK5,HMGCLL1,BCKDHB,SYNJ2,NT5C3A,IDO2,AUH,ENTPD8	21
D35_BLC	GO:0051403	stress-activated MAPK cascade	16/296	286/18670	1.4285e-05	0.0141136	0.0121009	65018/1647/183/4296/5911/677/406930/23239/10045/140885/2047/11235/4790/1432/7422/1490	PINK1,GADD45A,AGT,MAP3K11,RAP2A,ZFP36L1,MIR138-2,PHLPP1,SH2D3A,SIRPA,EPHB1,PDCD10,NFKB1,MAPK14,VEGFA,CCN2	16
D35_BLC	GO:2000379	positive regulation of reactive oxygen species metabolic process	9/296	102/18670	3.53579e-05	0.0279469	0.0239615	1647/183/2885/3643/55022/5580/1432/9314/445	GADD45A,AGT,GRB2,INSR,PID1,PRKCD,MAPK14,KLF4,ASS1	9
D35_BLC	GO:0031098	stress-activated protein kinase signaling cascade	16/296	315/18670	4.62223e-05	0.0304451	0.0261034	65018/1647/183/4296/5911/677/406930/23239/10045/140885/2047/11235/4790/1432/7422/1490	PINK1,GADD45A,AGT,MAP3K11,RAP2A,ZFP36L1,MIR138-2,PHLPP1,SH2D3A,SIRPA,EPHB1,PDCD10,NFKB1,MAPK14,VEGFA,CCN2	16
D35_BLC	GO:0097193	intrinsic apoptotic signaling pathway	15/296	289/18670	6.24846e-05	0.035277	0.0302463	65018/3065/27141/10017/10131/9368/5329/602/83596/51246/5580/11235/6498/57600/3094	PINK1,HDAC1,CIDEB,BCL2L10,TRAP1,SLC9A3R1,PLAUR,BCL3,BCL2L12,SHISA5,PRKCD,PDCD10,SKIL,FNIP2,HINT1	15
D35_BLC	GO:0043491	protein kinase B signaling	14/296	269/18670	0.000106349	0.0488227	0.0418603	65018/83667/5728/2159/677/406930/9368/2885/23239/3643/5291/55024/2852/9314	PINK1,SESN2,PTEN,F10,ZFP36L1,MIR138-2,SLC9A3R1,GRB2,PHLPP1,INSR,PIK3CB,BANK1,GPER1,KLF4	14
D35_BLC	GO:0052547	regulation of peptidase activity	19/296	452/18670	0.000117692	0.0488227	0.0418603	65018/3065/183/329/2597/144203/27141/10017/5329/83596/57448/7429/140832/1992/1432/7422/1490/2852/9314	PINK1,HDAC1,AGT,BIRC2,GAPDH,OVOS2,CIDEB,BCL2L10,PLAUR,BCL2L12,BIRC6,VIL1,WFDC10A,SERPINB1,MAPK14,VEGFA,CCN2,GPER1,KLF4	19
D35_BLC	GO:0007623	circadian rhythm	12/296	208/18670	0.000126562	0.0488227	0.0418603	3065/5728/1408/9956/6720/1453/23239/191/8204/10135/687/445	HDAC1,PTEN,CRY2,HS3ST2,SREBF1,CSNK1D,PHLPP1,AHCY,NRIP1,NAMPT,KLF9,ASS1	12
D35_BLC	GO:0010821	regulation of mitochondrion organization	11/296	179/18670	0.000138665	0.0488227	0.0418603	65018/51100/58480/27141/6720/5329/55022/57600/7416/2852/57154	PINK1,SH3GLB1,RHOU,CIDEB,SREBF1,PLAUR,PID1,FNIP2,VDAC1,GPER1,SMURF1	11
D35_BLC	GO:0070373	negative regulation of ERK1 and ERK2 cascade	7/296	74/18670	0.00017026	0.0488227	0.0418603	5728/9368/140885/2852/78986/9314/27330	PTEN,SLC9A3R1,SIRPA,GPER1,DUSP26,KLF4,RPS6KA6	7
D35_BLC	GO:0009063	cellular amino acid catabolic process	9/296	125/18670	0.000171945	0.0488227	0.0418603	51268/23498/189/191/3081/54511/594/169355/549	PIPOX,HAAO,AGXT,AHCY,HGD,HMGCLL1,BCKDHB,IDO2,AUH	9
D35_BLC	GO:0070301	cellular response to hydrogen peroxide	8/296	99/18670	0.000178425	0.0488227	0.0418603	65018/2113/10131/23135/140885/5580/11235/9314	PINK1,ETS1,TRAP1,KDM6B,SIRPA,PRKCD,PDCD10,KLF4	8
D35_BLC	GO:0038066	p38MAPK cascade	6/296	53/18670	0.000185309	0.0488227	0.0418603	1647/677/406930/23239/1432/7422	GADD45A,ZFP36L1,MIR138-2,PHLPP1,MAPK14,VEGFA	6

## Sheet: EndoC
Cell type	ID	Description	GeneRatio	BgRatio	pvalue	p.adjust	qvalue	geneID	hgnc_symbol	Count
EndoC-bH1_sc8987	GO:0034329	cell junction assembly	89/1539	409/18670	9.79366e-18	5.68228e-14	4.92673e-14	54751/23499/5906/3915/23114/183/56288/347731/5728/10580/9748/627/53942/347902/27253/84189/10160/145581/64398/23768/2562/342184/1006/1009/81671/54828/23136/6093/1000/1828/1005/28513/147381/81/9475/9378/9448/7855/2066/23767/861/1826/57633/10015/57408/7474/6092/6259/2047/64084/1894/9076/3556/2555/3791/23284/6622/2895/287/7368/2823/1501/1016/1010/1008/1007/1004/324/2554/2566/1812/56940/667/7162/2697/…	FBLIM1,MACF1,RAP1A,LAMC1,NFASC,AGT,PARD3,LRRTM3,PTEN,SORBS1,SLK,BDNF,CNTN5,AMIGO2,PCDH17,SLITRK6,FARP1,LRFN5,PALS1,FLRT2,GABRB3,FMN1,CDH8,CDH11,VMP1,BCAS3,EPB41L3,ROCK1,CDH2,DSG1,CDH7,CDH19,CBLN2,ACTN4,ROCK2,NRXN1,MAP4K4,FZD5,ERBB4,FLRT3,RUNX1,DSCAM,LRRN1,PDCD6IP,LRTM1,WNT5A,ROBO2,RYK,EPHB1,CLSTN2,ECT2,CLDN1,IL1RAP,GABRA2,KDR,ADGRL3,SNCA,GRID2,ANK2,UGT8,GPM6A,CTNND2,CDH18,CDH12,CDH10,CDH9,CDH6,AP…	89
EndoC-bH1_sc8987	GO:0050808	synapse organization	82/1539	408/18670	2.28385e-14	6.62546e-11	5.7445e-11	22854/4009/23114/3586/27185/288/347731/5728/627/57689/1740/53942/347902/10810/27253/84189/10160/1282/145581/26037/23768/7337/2562/440279/102/1006/4628/1000/147381/9378/1496/7855/2066/2043/5621/23767/1826/57633/57408/7474/23024/6092/25978/8997/6259/2047/64084/3556/2555/23284/6622/2895/2823/1501/1007/2554/2566/1812/1432/7162/2534/7402/9863/27445/9723/8321/55607/5649/4897/54674/83992/8976/5764/7534/…	NTNG1,LMX1A,NFASC,IL10,DISC1,ANK3,LRRTM3,PTEN,BDNF,LRRC4C,DLG2,CNTN5,AMIGO2,WASF3,PCDH17,SLITRK6,FARP1,COL4A1,LRFN5,SIPA1L1,FLRT2,UBE3A,GABRB3,UNC13C,ADAM10,CDH8,MYH10,CDH2,CBLN2,NRXN1,CTNNA2,FZD5,ERBB4,EPHA4,PRNP,FLRT3,DSCAM,LRRN1,LRTM1,WNT5A,PDZRN3,ROBO2,CHMP2B,KALRN,RYK,EPHB1,CLSTN2,IL1RAP,GABRA2,ADGRL3,SNCA,GRID2,GPM6A,CTNND2,CDH9,GABRA1,GABRG2,DRD1,MAPK14,TPBG,FYN,UTRN,MAGI2,PCLO,SEMA3E,FZD1…	82
EndoC-bH1_sc8987	GO:0007409	axonogenesis	88/1539	468/18670	1.43422e-13	2.77378e-10	2.40496e-10	23499/22854/4009/23114/27185/56288/6387/288/1959/5728/9211/627/57689/10154/51761/6049/23077/84189/8660/51062/26037/8650/23768/4692/80031/8766/4756/55715/1009/4628/1000/220164/6654/9378/1496/1123/1385/4133/2043/5786/64096/23767/55816/140578/1826/10752/27255/152330/57408/7474/6092/6091/214/2932/6259/2047/5291/6474/6498/9353/323/2044/4825/2549/23022/9037/133418/3670/57556/5454/2534/3908/26053/10512/…	MACF1,NTNG1,LMX1A,NFASC,DISC1,PARD3,CXCL12,ANK3,EGR2,PTEN,LGI1,BDNF,LRRC4C,PLXNC1,ATP8A2,RNF6,MYCBP2,SLITRK6,IRS2,ATL1,SIPA1L1,NUMB,FLRT2,NDN,SEMA6D,RAB11A,NEO1,DOK4,CDH11,MYH10,CDH2,DOK6,SOS1,NRXN1,CTNNA2,CHN1,CREB1,MAP2,EPHA4,PTPRA,GFRA4,FLRT3,DOK5,CHODL,DSCAM,CHL1,CNTN6,CNTN4,LRTM1,WNT5A,ROBO2,ROBO1,ALCAM,GSK3B,RYK,EPHB1,PIK3CB,SHOX2,SKIL,SLIT2,APBB2,EPHA5,NKX6-1,GAB1,PALLD,SEMA5A,EMB,ISL1,SEM…	88
EndoC-bH1_sc8987	GO:0010975	regulation of neuron projection development	90/1539	499/18670	8.97281e-13	1.30151e-09	1.12845e-09	23499/257194/5906/27/183/27185/6387/5728/22849/627/57689/1272/6857/10154/51761/6049/23077/5587/26037/7337/80031/5597/102/8766/1000/6014/6860/57498/238/55704/1496/9448/1123/57520/4133/2043/6616/140578/1826/54986/7474/5793/6092/6091/2932/8997/6259/6474/6498/9353/950/4825/2895/5530/55714/9037/57556/6695/81545/9856/653/5454/2534/3066/9863/10512/3082/9723/10371/223117/8321/55607/5649/4897/91584/5764/2…	MACF1,NEGR1,RAP1A,ABL2,AGT,DISC1,CXCL12,PTEN,CPEB3,BDNF,LRRC4C,CNTN1,SYT1,PLXNC1,ATP8A2,RNF6,MYCBP2,PRKD1,SIPA1L1,UBE3A,SEMA6D,MAPK6,ADAM10,RAB11A,CDH2,RIT2,SYT4,KIDINS220,ALK,CCDC88A,CTNNA2,MAP4K4,CHN1,HECW2,MAP2,EPHA4,SNAP25,CHODL,DSCAM,ULK4,WNT5A,PTPRG,ROBO2,ROBO1,GSK3B,KALRN,RYK,SHOX2,SKIL,SLIT2,SCARB2,NKX6-1,GRID2,PPP3CA,TENM3,SEMA5A,SEMA6A,SPOCK1,FBXO38,KIAA0319,BMP5,POU3F2,FYN,HDAC2,MAGI2,…	90
EndoC-bH1_sc8987	GO:0007416	synapse assembly	46/1539	177/18670	1.24328e-12	1.4427e-09	1.25087e-09	347731/5728/627/53942/347902/27253/84189/10160/145581/23768/2562/1000/147381/9378/7855/2066/23767/1826/57633/57408/7474/6092/6259/2047/64084/3556/2555/23284/6622/2895/2823/1007/2554/2566/1812/7162/9863/27445/8321/55607/4897/54674/5747/5789/158038/57502	LRRTM3,PTEN,BDNF,CNTN5,AMIGO2,PCDH17,SLITRK6,FARP1,LRFN5,FLRT2,GABRB3,CDH2,CBLN2,NRXN1,FZD5,ERBB4,FLRT3,DSCAM,LRRN1,LRTM1,WNT5A,ROBO2,RYK,EPHB1,CLSTN2,IL1RAP,GABRA2,ADGRL3,SNCA,GRID2,GPM6A,CDH9,GABRA1,GABRG2,DRD1,TPBG,MAGI2,PCLO,FZD1,PPP1R9A,NRCAM,LRRN3,PTK2,PTPRD,LINGO2,NLGN4X	46
EndoC-bH1_sc8987	GO:0050807	regulation of synapse organization	51/1539	218/18670	5.85485e-12	5.66164e-09	4.90883e-09	3586/27185/347731/5728/627/347902/84189/145581/26037/23768/7337/102/1006/1000/147381/9378/1496/2043/5621/23767/57633/57408/7474/6092/25978/8997/2047/64084/3556/23284/6622/2895/2823/1432/7162/2534/8321/55607/5649/4897/54674/83992/5764/7534/5747/5789/158038/25/9758/6792/5063	IL10,DISC1,LRRTM3,PTEN,BDNF,AMIGO2,SLITRK6,LRFN5,SIPA1L1,FLRT2,UBE3A,ADAM10,CDH8,CDH2,CBLN2,NRXN1,CTNNA2,EPHA4,PRNP,FLRT3,LRRN1,LRTM1,WNT5A,ROBO2,CHMP2B,KALRN,EPHB1,CLSTN2,IL1RAP,ADGRL3,SNCA,GRID2,GPM6A,MAPK14,TPBG,FYN,FZD1,PPP1R9A,RELN,NRCAM,LRRN3,CTTNBP2,PTN,YWHAZ,PTK2,PTPRD,LINGO2,ABL1,FRMPD4,CDKL5,PAK3	51
EndoC-bH1_sc8987	GO:0050803	regulation of synapse structure or activity	52/1539	227/18670	8.53996e-12	7.07841e-09	6.13722e-09	3586/27185/347731/5728/57084/627/347902/84189/145581/26037/23768/7337/102/1006/1000/147381/9378/1496/2043/5621/23767/57633/57408/7474/6092/25978/8997/2047/64084/3556/23284/6622/2895/2823/1432/7162/2534/8321/55607/5649/4897/54674/83992/5764/7534/5747/5789/158038/25/9758/6792/5063	IL10,DISC1,LRRTM3,PTEN,SLC17A6,BDNF,AMIGO2,SLITRK6,LRFN5,SIPA1L1,FLRT2,UBE3A,ADAM10,CDH8,CDH2,CBLN2,NRXN1,CTNNA2,EPHA4,PRNP,FLRT3,LRRN1,LRTM1,WNT5A,ROBO2,CHMP2B,KALRN,EPHB1,CLSTN2,IL1RAP,ADGRL3,SNCA,GRID2,GPM6A,MAPK14,TPBG,FYN,FZD1,PPP1R9A,RELN,NRCAM,LRRN3,CTTNBP2,PTN,YWHAZ,PTK2,PTPRD,LINGO2,ABL1,FRMPD4,CDKL5,PAK3	52
EndoC-bH1_sc8987	GO:0007411	axon guidance	58/1539	276/18670	2.32929e-11	1.68931e-08	1.46469e-08	22854/4009/23114/6387/1959/9211/627/10154/23077/8660/23768/80031/4756/55715/4628/220164/6654/9378/1123/2043/5786/64096/23767/55816/1826/10752/27255/152330/57408/7474/6092/6091/214/6259/2047/5291/9353/323/2044/2549/23022/9037/133418/3670/57556/2534/3908/10512/9723/10371/223117/5649/4897/91584/2131/5747/4781/170302	NTNG1,LMX1A,NFASC,CXCL12,EGR2,LGI1,BDNF,PLXNC1,MYCBP2,IRS2,FLRT2,SEMA6D,NEO1,DOK4,MYH10,DOK6,SOS1,NRXN1,CHN1,EPHA4,PTPRA,GFRA4,FLRT3,DOK5,DSCAM,CHL1,CNTN6,CNTN4,LRTM1,WNT5A,ROBO2,ROBO1,ALCAM,RYK,EPHB1,PIK3CB,SLIT2,APBB2,EPHA5,GAB1,PALLD,SEMA5A,EMB,ISL1,SEMA6A,FYN,LAMA2,SEMA3C,SEMA3E,SEMA3A,SEMA3D,RELN,NRCAM,PLXNA4,EXT1,PTK2,NFIB,ARX	58
EndoC-bH1_sc8987	GO:0097485	neuron projection guidance	58/1539	277/18670	2.71483e-11	1.75016e-08	1.51745e-08	22854/4009/23114/6387/1959/9211/627/10154/23077/8660/23768/80031/4756/55715/4628/220164/6654/9378/1123/2043/5786/64096/23767/55816/1826/10752/27255/152330/57408/7474/6092/6091/214/6259/2047/5291/9353/323/2044/2549/23022/9037/133418/3670/57556/2534/3908/10512/9723/10371/223117/5649/4897/91584/2131/5747/4781/170302	NTNG1,LMX1A,NFASC,CXCL12,EGR2,LGI1,BDNF,PLXNC1,MYCBP2,IRS2,FLRT2,SEMA6D,NEO1,DOK4,MYH10,DOK6,SOS1,NRXN1,CHN1,EPHA4,PTPRA,GFRA4,FLRT3,DOK5,DSCAM,CHL1,CNTN6,CNTN4,LRTM1,WNT5A,ROBO2,ROBO1,ALCAM,RYK,EPHB1,PIK3CB,SLIT2,APBB2,EPHA5,GAB1,PALLD,SEMA5A,EMB,ISL1,SEMA6A,FYN,LAMA2,SEMA3C,SEMA3E,SEMA3A,SEMA3D,RELN,NRCAM,PLXNA4,EXT1,PTK2,NFIB,ARX	58
EndoC-bH1_sc8987	GO:1901888	regulation of cell junction assembly	43/1539	192/18670	1.13648e-09	6.59384e-07	5.71707e-07	23499/5906/183/347731/5728/9748/627/347902/84189/145581/23768/342184/54828/6093/147381/9475/9378/9448/7855/23767/861/57633/57408/7474/6092/2047/64084/9076/3556/3791/23284/6622/2895/56940/7162/2697/8321/55607/54674/5747/5789/158038/25	MACF1,RAP1A,AGT,LRRTM3,PTEN,SLK,BDNF,AMIGO2,SLITRK6,LRFN5,FLRT2,FMN1,BCAS3,ROCK1,CBLN2,ROCK2,NRXN1,MAP4K4,FZD5,FLRT3,RUNX1,LRRN1,LRTM1,WNT5A,ROBO2,EPHB1,CLSTN2,CLDN1,IL1RAP,KDR,ADGRL3,SNCA,GRID2,DUSP22,TPBG,GJA1,FZD1,PPP1R9A,LRRN3,PTK2,PTPRD,LINGO2,ABL1	43
EndoC-bH1_sc8987	GO:0050804	modulation of chemical synaptic transmission	74/1539	436/18670	1.68761e-09	8.90137e-07	7.71778e-07	22854/5906/183/27185/1959/10718/84896/5728/22849/9211/627/57689/6809/6857/27253/26037/440275/9101/440279/8766/55784/1009/85445/1000/6860/773/5581/9378/22930/57282/1385/2043/5786/5621/23236/5332/6616/2897/152330/2917/23228/2932/2047/64084/590/6622/2895/5530/79772/815/1812/10590/2898/2534/3908/2911/2770/2913/10142/55607/6863/5649/5577/2918/1129/5764/9162/9699/114/4920/116443/25/57502/8573	NTNG1,RAP1A,AGT,DISC1,EGR2,NRG3,ATAD1,PTEN,CPEB3,LGI1,BDNF,LRRC4C,STX3,SYT1,PCDH17,SIPA1L1,EIF2AK4,USP8,UNC13C,RAB11A,MCTP2,CDH11,CNTNAP4,CDH2,SYT4,CACNA1A,PRKCE,NRXN1,RAB3GAP1,SLC4A10,CREB1,EPHA4,PTPRA,PRNP,PLCB1,PLCB4,SNAP25,GRIK1,CNTN4,GRM7,PLCL2,GSK3B,EPHB1,CLSTN2,BCHE,SNCA,GRID2,PPP3CA,MCTP1,CAMK2A,DRD1,SCGN,GRIK2,FYN,LAMA2,GRM1,GNAI1,GRM3,AKAP9,PPP1R9A,TAC1,RELN,PRKAR2B,GRM8,CHRM2,PTN,DGKI,…	74
EndoC-bH1_sc8987	GO:0099177	regulation of trans-synaptic signaling	74/1539	437/18670	1.87212e-09	9.0517e-07	7.84812e-07	22854/5906/183/27185/1959/10718/84896/5728/22849/9211/627/57689/6809/6857/27253/26037/440275/9101/440279/8766/55784/1009/85445/1000/6860/773/5581/9378/22930/57282/1385/2043/5786/5621/23236/5332/6616/2897/152330/2917/23228/2932/2047/64084/590/6622/2895/5530/79772/815/1812/10590/2898/2534/3908/2911/2770/2913/10142/55607/6863/5649/5577/2918/1129/5764/9162/9699/114/4920/116443/25/57502/8573	NTNG1,RAP1A,AGT,DISC1,EGR2,NRG3,ATAD1,PTEN,CPEB3,LGI1,BDNF,LRRC4C,STX3,SYT1,PCDH17,SIPA1L1,EIF2AK4,USP8,UNC13C,RAB11A,MCTP2,CDH11,CNTNAP4,CDH2,SYT4,CACNA1A,PRKCE,NRXN1,RAB3GAP1,SLC4A10,CREB1,EPHA4,PTPRA,PRNP,PLCB1,PLCB4,SNAP25,GRIK1,CNTN4,GRM7,PLCL2,GSK3B,EPHB1,CLSTN2,BCHE,SNCA,GRID2,PPP3CA,MCTP1,CAMK2A,DRD1,SCGN,GRIK2,FYN,LAMA2,GRM1,GNAI1,GRM3,AKAP9,PPP1R9A,TAC1,RELN,PRKAR2B,GRM8,CHRM2,PTN,DGKI,…	74
EndoC-bH1_sc8987	GO:0098742	cell-cell adhesion via plasma-membrane adhesion molecules	53/1539	273/18670	3.32529e-09	1.4841e-06	1.28677e-06	22854/6401/3586/65217/57689/120114/23705/347902/27253/5101/145581/5607/1006/1009/1000/1828/1005/28513/634/9378/650/23767/11122/1826/27255/152330/6092/6091/214/51208/5291/64084/9076/3556/5099/23284/2895/79633/57575/23022/55714/1016/1010/1008/1007/1004/133418/57451/1432/1364/1015/5789/9314	NTNG1,SELE,IL10,PCDH15,LRRC4C,FAT3,CADM1,AMIGO2,PCDH17,PCDH9,LRFN5,MAP2K5,CDH8,CDH11,CDH2,DSG1,CDH7,CDH19,CEACAM1,NRXN1,BMP2,FLRT3,PTPRT,DSCAM,CNTN6,CNTN4,ROBO2,ROBO1,ALCAM,CLDN18,PIK3CB,CLSTN2,CLDN1,IL1RAP,PCDH7,ADGRL3,GRID2,FAT4,PCDH10,PALLD,TENM3,CDH18,CDH12,CDH10,CDH9,CDH6,EMB,TENM2,MAPK14,CLDN4,CDH17,PTPRD,KLF4	53
EndoC-bH1_sc8987	GO:0022604	regulation of cell morphogenesis	78/1539	484/18670	6.81799e-09	2.82557e-06	2.44986e-06	54751/23499/27185/6387/5728/2620/627/57689/5962/121512/6857/10154/6049/10810/10631/23077/26037/7337/80031/102/8766/4628/9368/23136/1000/6860/81/10602/57471/1123/57520/4133/2043/140578/54014/1826/7474/6092/6091/2932/8997/6259/6474/6498/9353/3791/57619/4825/5530/9037/4651/5921/57556/4739/55023/5454/2534/10512/9723/10371/223117/55607/5649/4897/4289/91584/5764/6383/9699/5168/5747/23189/5789/9373/301/…	FBLIM1,MACF1,DISC1,CXCL12,PTEN,GAS2,BDNF,LRRC4C,RDX,FGD4,SYT1,PLXNC1,RNF6,WASF3,POSTN,MYCBP2,SIPA1L1,UBE3A,SEMA6D,ADAM10,RAB11A,MYH10,SLC9A3R1,EPB41L3,CDH2,SYT4,ACTN4,CDC42EP3,ERMN,CHN1,HECW2,MAP2,EPHA4,CHODL,BRWD1,DSCAM,WNT5A,ROBO2,ROBO1,GSK3B,KALRN,RYK,SHOX2,SKIL,SLIT2,KDR,SHROOM3,NKX6-1,PPP3CA,SEMA5A,MYO10,RASA1,SEMA6A,NEDD9,PHIP,POU3F2,FYN,SEMA3C,SEMA3E,SEMA3A,SEMA3D,PPP1R9A,RELN,NRCAM,MKLN1,…	78
EndoC-bH1_sc8987	GO:0050770	regulation of axonogenesis	40/1539	183/18670	8.96086e-09	3.46606e-06	3.00519e-06	23499/27185/6387/5728/627/57689/10154/6049/23077/26037/80031/8766/1000/1123/4133/2043/140578/1826/7474/6092/6091/2932/6259/6474/6498/9353/4825/9037/57556/5454/10512/9723/10371/223117/4897/91584/5747/25/6792/5063	MACF1,DISC1,CXCL12,PTEN,BDNF,LRRC4C,PLXNC1,RNF6,MYCBP2,SIPA1L1,SEMA6D,RAB11A,CDH2,CHN1,MAP2,EPHA4,CHODL,DSCAM,WNT5A,ROBO2,ROBO1,GSK3B,RYK,SHOX2,SKIL,SLIT2,NKX6-1,SEMA5A,SEMA6A,POU3F2,SEMA3C,SEMA3E,SEMA3A,SEMA3D,NRCAM,PLXNA4,PTK2,ABL1,CDKL5,PAK3	40
EndoC-bH1_sc8987	GO:0045666	positive regulation of neuron differentiation	64/1539	371/18670	1.1214e-08	4.06647e-06	3.52576e-06	23499/257194/5906/27/339479/183/27185/6387/5728/22849/627/1272/6857/10154/51761/5587/3169/5597/8766/6457/6014/6860/57498/238/402117/2043/650/4821/140578/5121/1826/7474/6092/6091/8997/6474/6498/1894/9353/950/4825/55714/9037/4762/81545/653/2534/9863/3082/8321/55607/5649/4897/91584/5764/2146/11075/9699/23081/5789/9373/1620/6792/5063	MACF1,NEGR1,RAP1A,ABL2,BRINP3,AGT,DISC1,CXCL12,PTEN,CPEB3,BDNF,CNTN1,SYT1,PLXNC1,ATP8A2,PRKD1,FOXA1,MAPK6,RAB11A,SH3GL3,RIT2,SYT4,KIDINS220,ALK,VWC2L,EPHA4,BMP2,NKX2-2,CHODL,PCP4,DSCAM,WNT5A,ROBO2,ROBO1,KALRN,SHOX2,SKIL,ECT2,SLIT2,SCARB2,NKX6-1,TENM3,SEMA5A,NEUROG1,FBXO38,BMP5,FYN,MAGI2,HGF,FZD1,PPP1R9A,RELN,NRCAM,PLXNA4,PTN,EZH2,STMN2,RIMS2,KDM4C,PTPRD,PLAA,BRINP1,CDKL5,PAK3	64
EndoC-bH1_sc8987	GO:0045216	cell-cell junction organization	40/1539	185/18670	1.24107e-08	4.2357e-06	3.67249e-06	23114/183/56288/5962/23705/283/64398/8650/1006/1009/23136/6093/1000/1828/10982/1005/28513/81/9475/9448/129446/7855/861/10015/1894/9076/287/7368/1501/1016/1010/1008/1007/1004/324/1832/2697/1015/79977/57502	NFASC,AGT,PARD3,RDX,CADM1,ANG,PALS1,NUMB,CDH8,CDH11,EPB41L3,ROCK1,CDH2,DSG1,MAPRE2,CDH7,CDH19,ACTN4,ROCK2,MAP4K4,XIRP2,FZD5,RUNX1,PDCD6IP,ECT2,CLDN1,ANK2,UGT8,CTNND2,CDH18,CDH12,CDH10,CDH9,CDH6,APC,DSP,GJA1,CDH17,GRHL2,NLGN4X	40
EndoC-bH1_sc8987	GO:0050769	positive regulation of neurogenesis	75/1539	474/18670	2.94308e-08	9.48654e-06	8.22515e-06	3065/23499/257194/5906/27/339479/259266/183/27185/6387/5728/22849/627/1272/6857/10154/51761/3981/5587/3169/8650/5597/8766/6457/6014/6860/57498/238/4036/402117/2043/650/4821/140578/5121/1826/7474/6092/6091/8997/6474/6498/1894/9353/950/4825/55714/9037/4124/57556/4762/81545/653/23376/2534/3066/9863/3082/10371/8321/55607/5649/4897/5803/91584/5764/2146/11075/9699/23081/5789/9373/1620/6792/5063	HDAC1,MACF1,NEGR1,RAP1A,ABL2,BRINP3,ASPM,AGT,DISC1,CXCL12,PTEN,CPEB3,BDNF,CNTN1,SYT1,PLXNC1,ATP8A2,LIG4,PRKD1,FOXA1,NUMB,MAPK6,RAB11A,SH3GL3,RIT2,SYT4,KIDINS220,ALK,LRP2,VWC2L,EPHA4,BMP2,NKX2-2,CHODL,PCP4,DSCAM,WNT5A,ROBO2,ROBO1,KALRN,SHOX2,SKIL,ECT2,SLIT2,SCARB2,NKX6-1,TENM3,SEMA5A,MAN2A1,SEMA6A,NEUROG1,FBXO38,BMP5,UFL1,FYN,HDAC2,MAGI2,HGF,SEMA3A,FZD1,PPP1R9A,RELN,NRCAM,PTPRZ1,PLXNA4,PTN,EZH2,ST…	75
EndoC-bH1_sc8987	GO:0042391	regulation of membrane potential	70/1539	434/18670	3.92693e-08	1.19916e-05	1.03971e-05	476/481/343450/3775/6262/288/29119/3778/5728/9177/1634/9472/2562/2567/3759/5366/773/6546/9378/22930/3760/90134/6328/6326/6335/2897/6647/131096/7871/2932/55186/483/10242/2555/3791/6622/2895/5530/287/817/348980/2554/2566/1812/1832/1192/2729/2898/64208/2697/2911/948/781/6717/10142/55607/6863/5649/1738/4897/1080/3751/5764/9162/157855/9699/116443/25/57502/1756	ATP1A1,ATP1B1,KCNT2,KCNK1,RYR2,ANK3,CTNNA3,KCNMA1,PTEN,HTR3B,DCN,AKAP6,GABRB3,GABRG3,KCNJ2,PMAIP1,CACNA1A,SLC8A1,NRXN1,RAB3GAP1,KCNJ3,KCNH7,SCN3A,SCN2A,SCN9A,GRIK1,SOD1,KCNH8,SLMAP,GSK3B,SLC25A36,ATP1B3,KCNMB2,GABRA2,KDR,SNCA,GRID2,PPP3CA,ANK2,CAMK2D,HCN1,GABRA1,GABRG2,DRD1,DSP,CLIC1,GCLC,GRIK2,POPDC3,GJA1,GRM1,CD36,CACNA2D1,SRI,AKAP9,PPP1R9A,TAC1,RELN,DLD,NRCAM,CFTR,KCND2,PTN,DGKI,KCNU1,RIMS2,GR…	70
EndoC-bH1_sc8987	GO:0007043	cell-cell junction assembly	31/1539	129/18670	4.16436e-08	1.20808e-05	1.04745e-05	23114/183/56288/64398/1006/1009/23136/6093/1000/1828/1005/28513/81/9475/7855/861/10015/1894/9076/287/7368/1501/1016/1010/1008/1007/1004/324/2697/1015/79977	NFASC,AGT,PARD3,PALS1,CDH8,CDH11,EPB41L3,ROCK1,CDH2,DSG1,CDH7,CDH19,ACTN4,ROCK2,FZD5,RUNX1,PDCD6IP,ECT2,CLDN1,ANK2,UGT8,CTNND2,CDH18,CDH12,CDH10,CDH9,CDH6,APC,GJA1,CDH17,GRHL2	31
EndoC-bH1_sc8987	GO:0001764	neuron migration	35/1539	157/18670	4.43237e-08	1.2246e-05	1.06177e-05	259266/27185/6387/5592/10718/8846/23768/4692/9289/4628/1496/2066/10752/54986/323/23284/4825/57630/2823/57556/6695/815/1812/9856/2534/2697/167826/26053/10371/5649/4897/5747/9373/6792/170302	ASPM,DISC1,CXCL12,PRKG1,NRG3,ALKBH1,FLRT2,NDN,ADGRG1,MYH10,CTNNA2,ERBB4,CHL1,ULK4,APBB2,ADGRL3,NKX6-1,SH3RF1,GPM6A,SEMA6A,SPOCK1,CAMK2A,DRD1,KIAA0319,FYN,GJA1,OLIG3,AUTS2,SEMA3A,RELN,NRCAM,PTK2,PLAA,CDKL5,ARX	35
EndoC-bH1_sc8987	GO:0050919	negative chemotaxis	17/1539	46/18670	5.95074e-08	1.56937e-05	1.3607e-05	10718/23768/80031/23767/57408/7474/6092/6091/6259/9353/9037/57556/10512/9723/10371/223117/91584	NRG3,FLRT2,SEMA6D,FLRT3,LRTM1,WNT5A,ROBO2,ROBO1,RYK,SLIT2,SEMA5A,SEMA6A,SEMA3C,SEMA3E,SEMA3A,SEMA3D,PLXNA4	17
EndoC-bH1_sc8987	GO:0031346	positive regulation of cell projection organization	63/1539	383/18670	9.02552e-08	2.27679e-05	1.97405e-05	23499/257194/54874/5906/27/183/27185/6387/22849/627/1272/89795/6857/10154/51761/5587/5597/55329/8766/54828/6014/6860/57498/238/10602/55704/10787/2043/140578/1826/7474/6092/6091/8997/6474/6498/9353/950/2823/55714/9037/324/81545/57451/653/2534/26053/9863/3082/8321/55607/5649/8976/91584/5764/2146/11075/9699/5168/5789/9373/6792/5063	MACF1,NEGR1,FNBP1L,RAP1A,ABL2,AGT,DISC1,CXCL12,CPEB3,BDNF,CNTN1,NAV3,SYT1,PLXNC1,ATP8A2,PRKD1,MAPK6,MNS1,RAB11A,BCAS3,RIT2,SYT4,KIDINS220,ALK,CDC42EP3,CCDC88A,NCKAP1,EPHA4,CHODL,DSCAM,WNT5A,ROBO2,ROBO1,KALRN,SHOX2,SKIL,SLIT2,SCARB2,GPM6A,TENM3,SEMA5A,APC,FBXO38,TENM2,BMP5,FYN,AUTS2,MAGI2,HGF,FZD1,PPP1R9A,RELN,WASL,PLXNA4,PTN,EZH2,STMN2,RIMS2,ENPP2,PTPRD,PLAA,CDKL5,PAK3	63
EndoC-bH1_sc8987	GO:0010769	regulation of cell morphogenesis involved in differentiation	53/1539	301/18670	1.01937e-07	2.46433e-05	2.13665e-05	23499/27185/6387/5728/627/57689/10154/6049/10631/23077/26037/7337/80031/102/8766/1000/81/1123/57520/4133/2043/140578/1826/7474/6092/6091/2932/8997/6259/6474/6498/9353/4825/5530/9037/57556/4739/5454/10512/9723/10371/223117/55607/5649/4897/91584/6383/5747/23189/5789/25/6792/5063	MACF1,DISC1,CXCL12,PTEN,BDNF,LRRC4C,PLXNC1,RNF6,POSTN,MYCBP2,SIPA1L1,UBE3A,SEMA6D,ADAM10,RAB11A,CDH2,ACTN4,CHN1,HECW2,MAP2,EPHA4,CHODL,DSCAM,WNT5A,ROBO2,ROBO1,GSK3B,KALRN,RYK,SHOX2,SKIL,SLIT2,NKX6-1,PPP3CA,SEMA5A,SEMA6A,NEDD9,POU3F2,SEMA3C,SEMA3E,SEMA3A,SEMA3D,PPP1R9A,RELN,NRCAM,PLXNA4,SDC2,PTK2,KANK1,PTPRD,ABL1,CDKL5,PAK3	53
EndoC-bH1_sc8987	GO:1901890	positive regulation of cell junction assembly	26/1539	101/18670	1.1645e-07	2.70257e-05	2.34322e-05	183/347731/627/347902/84189/23768/342184/6093/147381/9378/9448/23767/57633/57408/2047/64084/9076/3556/3791/23284/2895/7162/54674/5789/158038/25	AGT,LRRTM3,BDNF,AMIGO2,SLITRK6,FLRT2,FMN1,ROCK1,CBLN2,NRXN1,MAP4K4,FLRT3,LRRN1,LRTM1,EPHB1,CLSTN2,CLDN1,IL1RAP,KDR,ADGRL3,GRID2,TPBG,LRRN3,PTPRD,LINGO2,ABL1	26
EndoC-bH1_sc8987	GO:0008038	neuron recognition	17/1539	48/18670	1.23108e-07	2.74721e-05	2.38192e-05	50863/4978/4692/2043/1826/27255/152330/6092/6091/23022/9037/133418/27242/10371/4897/26047/7534	NTM,OPCML,NDN,EPHA4,DSCAM,CNTN6,CNTN4,ROBO2,ROBO1,PALLD,SEMA5A,EMB,TNFRSF21,SEMA3A,NRCAM,CNTNAP2,YWHAZ	17
EndoC-bH1_sc8987	GO:0010976	positive regulation of neuron projection development	50/1539	281/18670	1.66592e-07	3.57988e-05	3.10388e-05	23499/257194/5906/27/183/27185/6387/22849/627/1272/6857/10154/51761/5587/5597/8766/6014/6860/57498/238/2043/140578/1826/7474/6092/6091/8997/6474/6498/9353/950/55714/9037/81545/653/2534/9863/3082/8321/55607/5649/91584/5764/2146/11075/9699/5789/9373/6792/5063	MACF1,NEGR1,RAP1A,ABL2,AGT,DISC1,CXCL12,CPEB3,BDNF,CNTN1,SYT1,PLXNC1,ATP8A2,PRKD1,MAPK6,RAB11A,RIT2,SYT4,KIDINS220,ALK,EPHA4,CHODL,DSCAM,WNT5A,ROBO2,ROBO1,KALRN,SHOX2,SKIL,SLIT2,SCARB2,TENM3,SEMA5A,FBXO38,BMP5,FYN,MAGI2,HGF,FZD1,PPP1R9A,RELN,PLXNA4,PTN,EZH2,STMN2,RIMS2,PTPRD,PLAA,CDKL5,PAK3	50
EndoC-bH1_sc8987	GO:0032535	regulation of cellular component size	60/1539	370/18670	3.01601e-07	6.24961e-05	5.41862e-05	23499/10451/27185/56776/10000/6387/9886/3778/5728/10083/627/9873/5962/6049/342184/80031/6557/8766/9368/57521/10602/130271/5581/5341/1496/10096/10787/1385/4133/8195/1826/7474/2932/6259/5357/9353/57482/4825/9037/253260/5921/2241/57556/51334/10512/9723/10371/223117/55607/4897/830/442721/8976/91584/136319/10565/23189/25/6792/5063	MACF1,VAV3,DISC1,FMN2,AKT3,CXCL12,RHOBTB1,KCNMA1,PTEN,USH1C,BDNF,FCHSD2,RDX,RNF6,FMN1,SEMA6D,SLC12A1,RAB11A,SLC9A3R1,RPTOR,CDC42EP3,PLEKHH2,PRKCE,PLEK,CTNNA2,ACTR3,NCKAP1,CREB1,MAP2,MKKS,DSCAM,WNT5A,GSK3B,RYK,PLS1,SLIT2,CRACD,NKX6-1,SEMA5A,RICTOR,RASA1,FER,SEMA6A,PRR16,SEMA3C,SEMA3E,SEMA3A,SEMA3D,PPP1R9A,NRCAM,CAPZA2,LMOD2,WASL,PLXNA4,MTPN,ARFGEF1,KANK1,ABL1,CDKL5,PAK3	60
EndoC-bH1_sc8987	GO:0051963	regulation of synapse assembly	26/1539	106/18670	3.27851e-07	6.55928e-05	5.68711e-05	347731/627/347902/84189/145581/23768/147381/9378/23767/57633/57408/7474/6092/2047/64084/3556/23284/6622/2895/7162/8321/55607/54674/5747/5789/158038	LRRTM3,BDNF,AMIGO2,SLITRK6,LRFN5,FLRT2,CBLN2,NRXN1,FLRT3,LRRN1,LRTM1,WNT5A,ROBO2,EPHB1,CLSTN2,IL1RAP,ADGRL3,SNCA,GRID2,TPBG,FZD1,PPP1R9A,LRRN3,PTK2,PTPRD,LINGO2	26
EndoC-bH1_sc8987	GO:0048846	axon extension involved in axon guidance	14/1539	37/18670	6.27942e-07	0.000117526	0.000101899	6387/80031/1826/7474/214/6259/9353/9037/57556/10512/9723/10371/223117/91584	CXCL12,SEMA6D,DSCAM,WNT5A,ALCAM,RYK,SLIT2,SEMA5A,SEMA6A,SEMA3C,SEMA3E,SEMA3A,SEMA3D,PLXNA4	14
EndoC-bH1_sc8987	GO:1902284	neuron projection extension involved in neuron projection guidance	14/1539	37/18670	6.27942e-07	0.000117526	0.000101899	6387/80031/1826/7474/214/6259/9353/9037/57556/10512/9723/10371/223117/91584	CXCL12,SEMA6D,DSCAM,WNT5A,ALCAM,RYK,SLIT2,SEMA5A,SEMA6A,SEMA3C,SEMA3E,SEMA3A,SEMA3D,PLXNA4	14
EndoC-bH1_sc8987	GO:0030900	forebrain development	60/1539	381/18670	8.30847e-07	0.000150643	0.000130612	3065/4009/259266/27185/6387/5592/10718/657/5728/79659/552/8650/9289/23035/4628/57045/1000/238/6546/22930/57282/4036/1385/2066/471/650/23236/8195/22903/22803/7474/6092/6091/5449/2932/6259/9353/2044/5308/79633/9037/2255/3670/1812/5454/2534/10371/1021/5649/3912/93986/91584/5764/26047/2146/55636/2131/4781/170302/190	HDAC1,LMX1A,ASPM,DISC1,CXCL12,PRKG1,NRG3,BMPR1A,PTEN,DYNC2H1,AVPR1A,NUMB,ADGRG1,PHLPP2,MYH10,TWSG1,CDH2,ALK,SLC8A1,RAB3GAP1,SLC4A10,LRP2,CREB1,ERBB4,ATIC,BMP2,PLCB1,MKKS,BTBD3,XRN2,WNT5A,ROBO2,ROBO1,POU1F1,GSK3B,RYK,SLIT2,EPHA5,PITX2,FAT4,SEMA5A,FGF10,ISL1,DRD1,POU3F2,FYN,SEMA3A,CDK6,RELN,LAMB1,FOXP2,PLXNA4,PTN,CNTNAP2,EZH2,CHD7,EXT1,NFIB,ARX,NR0B1	60
EndoC-bH1_sc8987	GO:0021537	telencephalon development	44/1539	249/18670	1.09672e-06	0.000192823	0.000167184	3065/4009/259266/27185/6387/10718/5728/552/8650/9289/23035/4628/1000/238/6546/2066/471/650/23236/8195/22903/22803/7474/6092/6091/2932/6259/9353/2044/79633/1812/5454/10371/1021/5649/3912/93986/91584/26047/2146/55636/2131/4781/170302	HDAC1,LMX1A,ASPM,DISC1,CXCL12,NRG3,PTEN,AVPR1A,NUMB,ADGRG1,PHLPP2,MYH10,CDH2,ALK,SLC8A1,ERBB4,ATIC,BMP2,PLCB1,MKKS,BTBD3,XRN2,WNT5A,ROBO2,ROBO1,GSK3B,RYK,SLIT2,EPHA5,FAT4,DRD1,POU3F2,SEMA3A,CDK6,RELN,LAMB1,FOXP2,PLXNA4,CNTNAP2,EZH2,CHD7,EXT1,NFIB,ARX	44
EndoC-bH1_sc8987	GO:0034765	regulation of ion transmembrane transport	71/1539	483/18670	1.20268e-06	0.0002024	0.000175487	5142/5174/481/183/6262/100507027/288/3778/5728/1740/2893/53373/8660/9472/5336/3759/9368/773/81/10971/3790/130497/6546/170850/63892/5581/57628/3760/90134/6328/6326/6335/91404/57520/8864/117532/5621/131096/6769/7871/483/7881/6373/5311/6622/287/817/348980/5144/1812/1192/2534/2697/7402/781/5243/6717/10142/799/5649/5294/1080/3751/9747/1804/157855/55636/9312/27012/25/1756	PDE4B,PDZK1,ATP1B1,AGT,RYR2,MRLN,ANK3,KCNMA1,PTEN,DLG2,GRIA4,TPCN1,IRS2,AKAP6,PLCG2,KCNJ2,SLC9A3R1,CACNA1A,ACTN4,YWHAQ,KCNS3,OSR1,SLC8A1,KCNG3,THADA,PRKCE,DPP10,KCNJ3,KCNH7,SCN3A,SCN2A,SCN9A,SESTD1,HECW2,PER2,TMC2,PRNP,KCNH8,STAC,SLMAP,ATP1B3,KCNAB1,CXCL11,PKD2,SNCA,ANK2,CAMK2D,HCN1,PDE4D,DRD1,CLIC1,FYN,GJA1,UTRN,CACNA2D1,ABCB1,SRI,AKAP9,CALCR,RELN,PIK3CG,CFTR,KCND2,TCAF1,DPP6,KCNU1,CHD7,KCNB2,KC…	71
EndoC-bH1_sc8987	GO:0006814	sodium ion transport	40/1539	218/18670	1.25309e-06	0.0002024	0.000175487	476/481/3775/288/57084/1272/55089/9498/55117/53373/6557/9368/81/130497/6546/5581/6549/57282/6328/6326/6335/8647/57520/57419/6523/7871/483/285195/5311/817/348980/6568/154215/7402/6561/6575/286183/347051/64078/1756	ATP1A1,ATP1B1,KCNK1,ANK3,SLC17A6,CNTN1,SLC38A4,SLC4A8,SLC6A15,TPCN1,SLC12A1,SLC9A3R1,ACTN4,OSR1,SLC8A1,PRKCE,SLC9A2,SLC4A10,SCN3A,SCN2A,SCN9A,ABCB11,HECW2,SLC24A3,SLC5A1,SLMAP,ATP1B3,SLC9A9,PKD2,CAMK2D,HCN1,SLC17A1,NKAIN2,UTRN,SLC13A1,SLC20A2,NKAIN3,SLC10A5,SLC28A3,DMD	40
EndoC-bH1_sc8987	GO:0008361	regulation of cell size	35/1539	179/18670	1.25584e-06	0.0002024	0.000175487	23499/10451/27185/10000/6387/3778/5728/627/5962/6049/80031/6557/8766/9368/57521/5341/1385/4133/1826/7474/2932/6259/4825/9037/57556/51334/10512/9723/10371/223117/4897/91584/136319/25/6792	MACF1,VAV3,DISC1,AKT3,CXCL12,KCNMA1,PTEN,BDNF,RDX,RNF6,SEMA6D,SLC12A1,RAB11A,SLC9A3R1,RPTOR,PLEK,CREB1,MAP2,DSCAM,WNT5A,GSK3B,RYK,NKX6-1,SEMA5A,SEMA6A,PRR16,SEMA3C,SEMA3E,SEMA3A,SEMA3D,NRCAM,PLXNA4,MTPN,ABL1,CDKL5	35
EndoC-bH1_sc8987	GO:0051965	positive regulation of synapse assembly	19/1539	68/18670	1.51269e-06	0.000237206	0.000205666	347731/627/347902/84189/23768/147381/9378/23767/57633/57408/2047/64084/3556/23284/2895/7162/54674/5789/158038	LRRTM3,BDNF,AMIGO2,SLITRK6,FLRT2,CBLN2,NRXN1,FLRT3,LRRN1,LRTM1,EPHB1,CLSTN2,IL1RAP,ADGRL3,GRID2,TPBG,LRRN3,PTPRD,LINGO2	19
EndoC-bH1_sc8987	GO:0007156	homophilic cell adhesion via plasma membrane adhesion molecules	33/1539	168/18670	2.25203e-06	0.000335033	0.000290484	65217/120114/23705/347902/27253/5101/1006/1009/1000/1828/1005/28513/634/11122/1826/27255/152330/6092/6091/5291/64084/5099/79633/57575/23022/55714/1016/1010/1008/1007/1004/133418/1015	PCDH15,FAT3,CADM1,AMIGO2,PCDH17,PCDH9,CDH8,CDH11,CDH2,DSG1,CDH7,CDH19,CEACAM1,PTPRT,DSCAM,CNTN6,CNTN4,ROBO2,ROBO1,PIK3CB,CLSTN2,PCDH7,FAT4,PCDH10,PALLD,TENM3,CDH18,CDH12,CDH10,CDH9,CDH6,EMB,CDH17	33
EndoC-bH1_sc8987	GO:1990138	neuron projection extension	33/1539	168/18670	2.25203e-06	0.000335033	0.000290484	23499/27185/6387/6857/6049/10631/4692/440275/80031/8766/6860/4133/23767/1826/7474/214/2932/6259/9353/4825/9037/57556/26053/10512/9723/10371/223117/4897/91584/9699/9373/25/6792	MACF1,DISC1,CXCL12,SYT1,RNF6,POSTN,NDN,EIF2AK4,SEMA6D,RAB11A,SYT4,MAP2,FLRT3,DSCAM,WNT5A,ALCAM,GSK3B,RYK,SLIT2,NKX6-1,SEMA5A,SEMA6A,AUTS2,SEMA3C,SEMA3E,SEMA3A,SEMA3D,NRCAM,PLXNA4,RIMS2,PLAA,ABL1,CDKL5	33
EndoC-bH1_sc8987	GO:0016358	dendrite development	41/1539	233/18670	2.81165e-06	0.00040783	0.000353602	27185/5592/5728/22849/57626/10160/26037/7337/5597/102/57498/238/1496/57520/4133/2043/22903/1826/2932/8997/2047/5530/1501/815/9856/653/2534/3066/10371/55607/5649/8976/5764/2146/6383/114788/50807/5789/116443/6792/5063	DISC1,PRKG1,PTEN,CPEB3,KLHL1,FARP1,SIPA1L1,UBE3A,MAPK6,ADAM10,KIDINS220,ALK,CTNNA2,HECW2,MAP2,EPHA4,BTBD3,DSCAM,GSK3B,KALRN,EPHB1,PPP3CA,CTNND2,CAMK2A,KIAA0319,BMP5,FYN,HDAC2,SEMA3A,PPP1R9A,RELN,WASL,PTN,EZH2,SDC2,CSMD3,ASAP1,PTPRD,GRIN3A,CDKL5,PAK3	41
EndoC-bH1_sc8987	GO:0090075	relaxation of muscle	12/1539	31/18670	3.0216e-06	0.000427593	0.000370738	5142/476/481/5592/3778/3759/6546/6647/817/5144/4762/6717	PDE4B,ATP1A1,ATP1B1,PRKG1,KCNMA1,KCNJ2,SLC8A1,SOD1,CAMK2D,PDE4D,NEUROG1,SRI	12
EndoC-bH1_sc8987	GO:0001508	action potential	28/1539	133/18670	3.19934e-06	0.000441111	0.000382458	476/481/6262/288/29119/9472/3759/6546/3760/6328/6326/6335/7871/10242/287/817/1812/1832/2898/2697/948/781/6717/10142/6863/4897/3751/1756	ATP1A1,ATP1B1,RYR2,ANK3,CTNNA3,AKAP6,KCNJ2,SLC8A1,KCNJ3,SCN3A,SCN2A,SCN9A,SLMAP,KCNMB2,ANK2,CAMK2D,DRD1,DSP,GRIK2,GJA1,CD36,CACNA2D1,SRI,AKAP9,TAC1,NRCAM,KCND2,DMD	28
EndoC-bH1_sc8987	GO:0034332	adherens junction organization	18/1539	65/18670	3.26918e-06	0.000441111	0.000382458	5962/23705/283/8650/1006/1009/1000/10982/1005/28513/9448/1016/1010/1008/1007/1004/1832/1015	RDX,CADM1,ANG,NUMB,CDH8,CDH11,CDH2,MAPRE2,CDH7,CDH19,MAP4K4,CDH18,CDH12,CDH10,CDH9,CDH6,DSP,CDH17	18
EndoC-bH1_sc8987	GO:0048841	regulation of axon extension involved in axon guidance	12/1539	32/18670	4.47269e-06	0.000589786	0.000511364	6387/80031/1826/7474/6259/9037/57556/10512/9723/10371/223117/91584	CXCL12,SEMA6D,DSCAM,WNT5A,RYK,SEMA5A,SEMA6A,SEMA3C,SEMA3E,SEMA3A,SEMA3D,PLXNA4	12
EndoC-bH1_sc8987	GO:0048675	axon extension	26/1539	121/18670	4.78691e-06	0.000617192	0.000535126	23499/27185/6387/6049/4692/80031/8766/4133/1826/7474/214/2932/6259/9353/4825/9037/57556/26053/10512/9723/10371/223117/4897/91584/25/6792	MACF1,DISC1,CXCL12,RNF6,NDN,SEMA6D,RAB11A,MAP2,DSCAM,WNT5A,ALCAM,GSK3B,RYK,SLIT2,NKX6-1,SEMA5A,SEMA6A,AUTS2,SEMA3C,SEMA3E,SEMA3A,SEMA3D,NRCAM,PLXNA4,ABL1,CDKL5	26
EndoC-bH1_sc8987	GO:0044331	cell-cell adhesion mediated by cadherin	14/1539	44/18670	6.81935e-06	0.000841827	0.000729892	3169/1006/1009/1000/1005/28513/7474/1016/1010/1008/1007/1004/2241/1015	FOXA1,CDH8,CDH11,CDH2,CDH7,CDH19,WNT5A,CDH18,CDH12,CDH10,CDH9,CDH6,FER,CDH17	14
EndoC-bH1_sc8987	GO:1902667	regulation of axon guidance	14/1539	44/18670	6.81935e-06	0.000841827	0.000729892	6387/23077/80031/1826/7474/6259/9353/9037/57556/10512/9723/10371/223117/91584	CXCL12,MYCBP2,SEMA6D,DSCAM,WNT5A,RYK,SLIT2,SEMA5A,SEMA6A,SEMA3C,SEMA3E,SEMA3A,SEMA3D,PLXNA4	14
EndoC-bH1_sc8987	GO:0009612	response to mechanical stimulus	37/1539	210/18670	8.19154e-06	0.000990153	0.000858495	1647/1301/476/183/6262/6387/5599/63982/1634/51761/10631/8796/84189/4212/3759/8932/6546/9378/10746/117532/8195/441027/5311/84059/4762/9856/1432/2729/2534/2697/93986/136319/5764/26047/2626/51284/1756	GADD45A,COL11A1,ATP1A1,AGT,RYR2,CXCL12,MAPK8,ANO3,DCN,ATP8A2,POSTN,SCEL,SLITRK6,MEIS2,KCNJ2,MBD2,SLC8A1,NRXN1,MAP3K2,TMC2,MKKS,TMEM150C,PKD2,ADGRV1,NEUROG1,KIAA0319,MAPK14,GCLC,FYN,GJA1,FOXP2,MTPN,PTN,CNTNAP2,GATA4,TLR7,DMD	37
EndoC-bH1_sc8987	GO:0030516	regulation of axon extension	22/1539	96/18670	8.51927e-06	0.00100875	0.000874621	23499/27185/6387/6049/80031/8766/4133/1826/7474/2932/6259/4825/9037/57556/10512/9723/10371/223117/4897/91584/25/6792	MACF1,DISC1,CXCL12,RNF6,SEMA6D,RAB11A,MAP2,DSCAM,WNT5A,GSK3B,RYK,NKX6-1,SEMA5A,SEMA6A,SEMA3C,SEMA3E,SEMA3A,SEMA3D,NRCAM,PLXNA4,ABL1,CDKL5	22
EndoC-bH1_sc8987	GO:0048638	regulation of developmental growth	53/1539	347/18670	8.84893e-06	0.00102584	0.000889436	23499/7049/84944/27185/6387/8879/657/5728/627/6857/32/51761/6049/9472/80031/8766/79068/6860/1385/4133/2066/23236/8195/6789/6647/1826/7474/5449/2932/6259/5357/4825/9037/2690/57556/1432/5454/2697/10512/9723/10371/223117/4897/7472/91584/55636/9699/5747/9373/100126316/25/6792/170302	MACF1,TGFBR3,MAEL,DISC1,CXCL12,SGPL1,BMPR1A,PTEN,BDNF,SYT1,ACACB,ATP8A2,RNF6,AKAP6,SEMA6D,RAB11A,FTO,SYT4,CREB1,MAP2,ERBB4,PLCB1,MKKS,STK4,SOD1,DSCAM,WNT5A,POU1F1,GSK3B,RYK,PLS1,NKX6-1,SEMA5A,GHR,SEMA6A,MAPK14,POU3F2,GJA1,SEMA3C,SEMA3E,SEMA3A,SEMA3D,NRCAM,WNT2,PLXNA4,CHD7,RIMS2,PTK2,PLAA,MIR873,ABL1,CDKL5,ARX	53
EndoC-bH1_sc8987	GO:0035725	sodium ion transmembrane transport	28/1539	140/18670	9.01719e-06	0.00102584	0.000889436	476/481/3775/288/53373/6557/9368/81/130497/6546/5581/6549/6328/6326/6335/8647/57520/57419/7871/483/285195/5311/817/348980/7402/6575/64078/1756	ATP1A1,ATP1B1,KCNK1,ANK3,TPCN1,SLC12A1,SLC9A3R1,ACTN4,OSR1,SLC8A1,PRKCE,SLC9A2,SCN3A,SCN2A,SCN9A,ABCB11,HECW2,SLC24A3,SLMAP,ATP1B3,SLC9A9,PKD2,CAMK2D,HCN1,UTRN,SLC20A2,SLC28A3,DMD	28
EndoC-bH1_sc8987	GO:0051271	negative regulation of cellular component movement	57/1539	384/18670	9.90281e-06	0.00110492	0.000958007	7049/6387/5592/64081/10718/657/5728/196528/57522/5801/89795/1634/90627/1602/407048/26585/161742/80031/5607/11057/9289/93649/9368/81/23671/100423036/2066/23236/11122/29775/7474/5793/6091/6259/5912/11235/9353/50859/9037/79772/57556/56940/5314/653/5796/9863/10512/9723/10371/223117/889/8976/5764/9747/6781/23189/9314	TGFBR3,CXCL12,PRKG1,PBLD,NRG3,BMPR1A,PTEN,ARID2,SRGAP1,PTPRR,NAV3,DCN,STARD13,DACH1,MIR92A1,GREM1,SPRED1,SEMA6D,MAP2K5,ABHD2,ADGRG1,MYOCD,SLC9A3R1,ACTN4,TMEFF2,MIR2355,ERBB4,PLCB1,PTPRT,CARD10,WNT5A,PTPRG,ROBO1,RYK,RAP2B,PDCD10,SLIT2,SPOCK3,SEMA5A,MCTP1,SEMA6A,DUSP22,PKHD1,BMP5,PTPRK,MAGI2,SEMA3C,SEMA3E,SEMA3A,SEMA3D,KRIT1,WASL,PTN,TCAF1,STC1,KANK1,KLF4	57
EndoC-bH1_sc8987	GO:0035637	multicellular organismal signaling	36/1539	204/18670	1.04077e-05	0.00113935	0.000987857	476/481/23114/183/3775/6262/288/29119/552/490/3759/6546/3760/6328/6326/6335/6647/3708/483/10242/10699/287/817/5144/9607/1812/1832/2898/2697/781/6717/10142/4897/3751/26047/157378	ATP1A1,ATP1B1,NFASC,AGT,KCNK1,RYR2,ANK3,CTNNA3,AVPR1A,ATP2B1,KCNJ2,SLC8A1,KCNJ3,SCN3A,SCN2A,SCN9A,SOD1,ITPR1,ATP1B3,KCNMB2,CORIN,ANK2,CAMK2D,PDE4D,CARTPT,DRD1,DSP,GRIK2,GJA1,CACNA2D1,SRI,AKAP9,NRCAM,KCND2,CNTNAP2,TMEM65	36
EndoC-bH1_sc8987	GO:0099003	vesicle-mediated transport in synapse	37/1539	213/18670	1.14169e-05	0.00122669	0.00106358	2060/5906/5728/57084/6809/6857/27253/8650/85439/440279/8766/6093/1000/6860/5874/9378/22930/9751/6616/2932/5337/5602/6622/8546/815/1812/9863/27445/93664/1129/9162/5533/9699/9373/116443/57502/8573	EPS15,RAP1A,PTEN,SLC17A6,STX3,SYT1,PCDH17,NUMB,STON2,UNC13C,RAB11A,ROCK1,CDH2,SYT4,RAB27B,NRXN1,RAB3GAP1,SNPH,SNAP25,GSK3B,PLD1,MAPK10,SNCA,AP3B1,CAMK2A,DRD1,MAGI2,PCLO,CADPS2,CHRM2,DGKI,PPP3CC,RIMS2,PLAA,GRIN3A,NLGN4X,CASK	37
EndoC-bH1_sc8987	GO:0003323	type B pancreatic cell development	9/1539	20/18670	1.24742e-05	0.00131592	0.00114094	3642/4821/7474/2932/9575/4825/653/1021/5991	INSM1,NKX2-2,WNT5A,GSK3B,CLOCK,NKX6-1,BMP5,CDK6,RFX3	9
EndoC-bH1_sc8987	GO:0043087	regulation of GTPase activity	67/1539	479/18670	1.2963e-05	0.00134306	0.00116448	10451/5906/8490/9910/9462/64407/5996/25782/6000/94134/5592/5962/23365/121512/57522/64786/10154/90627/23348/394/10484/26037/54828/10982/8853/6654/9448/22930/1123/2043/23236/8195/57186/6647/9779/7474/2932/8997/1894/23527/57533/9353/23216/2044/83478/10144/5910/255520/253260/5921/51735/23092/4739/26575/26230/9732/858/91584/9162/2146/5799/10565/50807/5747/216/23637/6792	VAV3,RAP1A,RGS5,RABGAP1L,RASAL2,RGS18,RGS1,RAB3GAP2,RGS7,ARHGAP12,PRKG1,RDX,ARHGEF12,FGD4,SRGAP1,TBC1D15,PLXNC1,STARD13,DOCK9,ARHGAP5,SEC23A,SIPA1L1,BCAS3,MAPRE2,ASAP2,SOS1,MAP4K4,RAB3GAP1,CHN1,EPHA4,PLCB1,MKKS,RALGAPA2,SOD1,TBC1D5,WNT5A,GSK3B,KALRN,ECT2,ACAP2,TBC1D14,SLIT2,TBC1D1,EPHA5,ARHGAP24,FAM13A,RAP1GDS1,ELMOD2,RICTOR,RASA1,RAPGEF6,ARHGAP26,NEDD9,RGS17,TIAM2,DOCK4,CAV2,PLXNA4,DGKI,EZH2,PTP…	67
EndoC-bH1_sc8987	GO:0032970	regulation of actin filament-based process	57/1539	388/18670	1.35248e-05	0.00136888	0.00118686	5142/476/27/6262/56776/6387/9886/29119/9873/5962/342184/11214/54828/3759/6093/9475/10602/130271/5581/55704/5341/1496/10096/10787/23671/8195/1894/9353/57482/2044/287/817/171024/9037/253260/5144/5921/2241/1832/23607/1490/9723/6717/10142/55607/6863/4233/830/442721/8976/136319/2626/6781/10565/23189/25/5063	PDE4B,ATP1A1,ABL2,RYR2,FMN2,CXCL12,RHOBTB1,CTNNA3,FCHSD2,RDX,FMN1,AKAP13,BCAS3,KCNJ2,ROCK1,ROCK2,CDC42EP3,PLEKHH2,PRKCE,CCDC88A,PLEK,CTNNA2,ACTR3,NCKAP1,TMEFF2,MKKS,ECT2,SLIT2,CRACD,EPHA5,ANK2,CAMK2D,SYNPO2,SEMA5A,RICTOR,PDE4D,RASA1,FER,DSP,CD2AP,CCN2,SEMA3E,SRI,AKAP9,PPP1R9A,TAC1,MET,CAPZA2,LMOD2,WASL,MTPN,GATA4,STC1,ARFGEF1,KANK1,ABL1,PAK3	57
EndoC-bH1_sc8987	GO:0048813	dendrite morphogenesis	28/1539	143/18670	1.3684e-05	0.00136888	0.00118686	5728/10160/26037/7337/102/57498/1496/57520/4133/2043/22903/1826/2932/8997/2047/5530/1501/815/2534/10371/55607/5649/8976/5764/6383/5789/6792/5063	PTEN,FARP1,SIPA1L1,UBE3A,ADAM10,KIDINS220,CTNNA2,HECW2,MAP2,EPHA4,BTBD3,DSCAM,GSK3B,KALRN,EPHB1,PPP3CA,CTNND2,CAMK2A,FYN,SEMA3A,PPP1R9A,RELN,WASL,PTN,SDC2,PTPRD,CDKL5,PAK3	28
EndoC-bH1_sc8987	GO:0010632	regulation of epithelial cell migration	46/1539	291/18670	1.3946e-05	0.00137144	0.00118908	23499/183/10000/64081/5728/5801/1634/949/90627/407048/5587/161742/8766/5607/54828/10982/634/9475/5581/9448/100423036/29775/7474/5793/27086/11235/9353/3791/55294/9037/2255/23328/9734/168667/10371/889/6863/4233/5764/6781/5168/5747/301/9314/54566/25	MACF1,AGT,AKT3,PBLD,PTEN,PTPRR,DCN,SCARB1,STARD13,MIR92A1,PRKD1,SPRED1,RAB11A,MAP2K5,BCAS3,MAPRE2,CEACAM1,ROCK2,PRKCE,MAP4K4,MIR2355,CARD10,WNT5A,PTPRG,FOXP1,PDCD10,SLIT2,KDR,FBXW7,SEMA5A,FGF10,SASH1,HDAC9,BMPER,SEMA3A,KRIT1,TAC1,MET,PTN,STC1,ENPP2,PTK2,ANXA1,KLF4,EPB41L4B,ABL1	46
EndoC-bH1_sc8987	GO:0003309	type B pancreatic cell differentiation	10/1539	25/18670	1.45133e-05	0.00140344	0.00121683	3642/4821/7474/2932/9575/4825/653/222546/1021/5991	INSM1,NKX2-2,WNT5A,GSK3B,CLOCK,NKX6-1,BMP5,RFX6,CDK6,RFX3	10
EndoC-bH1_sc8987	GO:0040013	negative regulation of locomotion	56/1539	381/18670	1.58098e-05	0.00150375	0.0013038	6387/5592/64081/10718/657/5728/196528/57522/5801/89795/1634/90627/1602/407048/26585/161742/80031/5607/11057/9289/93649/9368/23671/100423036/2066/23236/11122/29775/7474/5793/6092/6091/6259/5912/11235/9353/50859/9037/57561/79772/57556/56940/653/5796/9863/10512/9723/10371/223117/889/8976/5764/9747/6781/23189/9314	CXCL12,PRKG1,PBLD,NRG3,BMPR1A,PTEN,ARID2,SRGAP1,PTPRR,NAV3,DCN,STARD13,DACH1,MIR92A1,GREM1,SPRED1,SEMA6D,MAP2K5,ABHD2,ADGRG1,MYOCD,SLC9A3R1,TMEFF2,MIR2355,ERBB4,PLCB1,PTPRT,CARD10,WNT5A,PTPRG,ROBO2,ROBO1,RYK,RAP2B,PDCD10,SLIT2,SPOCK3,SEMA5A,ARRDC3,MCTP1,SEMA6A,DUSP22,BMP5,PTPRK,MAGI2,SEMA3C,SEMA3E,SEMA3A,SEMA3D,KRIT1,WASL,PTN,TCAF1,STC1,KANK1,KLF4	56
EndoC-bH1_sc8987	GO:0048588	developmental cell growth	39/1539	234/18670	1.81002e-05	0.00169382	0.0014686	23499/183/27185/6387/627/6857/6049/10631/9472/4692/440275/80031/8766/11214/6860/4133/23767/1826/7474/214/2932/6259/9353/4825/8470/9037/57556/26053/10512/9723/10371/223117/4897/91584/2626/9699/9373/25/6792	MACF1,AGT,DISC1,CXCL12,BDNF,SYT1,RNF6,POSTN,AKAP6,NDN,EIF2AK4,SEMA6D,RAB11A,AKAP13,SYT4,MAP2,FLRT3,DSCAM,WNT5A,ALCAM,GSK3B,RYK,SLIT2,NKX6-1,SORBS2,SEMA5A,SEMA6A,AUTS2,SEMA3C,SEMA3E,SEMA3A,SEMA3D,NRCAM,PLXNA4,GATA4,RIMS2,PLAA,ABL1,CDKL5	39
EndoC-bH1_sc8987	GO:0099560	synaptic membrane adhesion	10/1539	26/18670	2.18452e-05	0.00201184	0.00174433	22854/57689/27253/145581/9378/23767/3556/1007/1432/5789	NTNG1,LRRC4C,PCDH17,LRFN5,NRXN1,FLRT3,IL1RAP,CDH9,MAPK14,PTPRD	10
EndoC-bH1_sc8987	GO:0016311	dephosphorylation	66/1539	478/18670	2.27652e-05	0.0020638	0.00178939	23261/79871/55917/476/9887/55105/5728/6609/1740/5519/57460/5787/5801/10160/6815/5494/11099/161742/57082/23035/6093/9475/93034/5341/80034/57818/151242/3628/5786/650/11122/116154/8897/5793/2932/57709/5783/5530/8821/3672/153769/5521/56940/7803/8732/5796/51251/168448/9863/5444/5446/100289187/5803/5764/5799/79660/9108/5533/5520/2053/5516/55529/54704/5789/54886/1852	CAMTA1,RPAP2,CTTNBP2NL,ATP1A1,SMG7,GPATCH2,PTEN,SMPD1,DLG2,PPP2R1B,PPM1H,PTPRB,PTPRR,FARP1,STYX,PPM1A,PTPN21,SPRED1,KNL1,PHLPP2,ROCK1,ROCK2,NT5C1B,PLEK,CSRNP3,G6PC2,PPP1R1C,INPP1,PTPRA,BMP2,PTPRT,PHACTR3,MTMR3,PTPRG,GSK3B,SLC7A14,PTPN13,PPP3CA,INPP4B,ITGA1,SH3RF2,PPP2R2B,DUSP22,PTP4A1,RNGTT,PTPRK,NT5C3A,CDC14C,MAGI2,PON1,PON3,TMEM225B,PTPRZ1,PTN,PTPRN2,PPP1R3B,MTMR7,PPP3CC,PPP2R2A,EPHX2,PPP2CB,PI…	66
EndoC-bH1_sc8987	GO:0061387	regulation of extent of cell growth	23/1539	110/18670	2.64074e-05	0.00232326	0.00201434	23499/27185/6387/627/6049/80031/8766/4133/1826/7474/2932/6259/4825/9037/57556/10512/9723/10371/223117/4897/91584/25/6792	MACF1,DISC1,CXCL12,BDNF,RNF6,SEMA6D,RAB11A,MAP2,DSCAM,WNT5A,GSK3B,RYK,NKX6-1,SEMA5A,SEMA6A,SEMA3C,SEMA3E,SEMA3A,SEMA3D,NRCAM,PLXNA4,ABL1,CDKL5	23
EndoC-bH1_sc8987	GO:0086004	regulation of cardiac muscle cell contraction	13/1539	43/18670	2.68816e-05	0.00232326	0.00201434	5142/476/6262/29119/3759/287/817/5144/1832/6717/10142/2626/6781	PDE4B,ATP1A1,RYR2,CTNNA3,KCNJ2,ANK2,CAMK2D,PDE4D,DSP,SRI,AKAP9,GATA4,STC1	13
EndoC-bH1_sc8987	GO:0099054	presynapse assembly	13/1539	43/18670	2.68816e-05	0.00232326	0.00201434	347731/5728/53942/27253/145581/147381/9378/7474/3556/6622/8321/5789/57502	LRRTM3,PTEN,CNTN5,PCDH17,LRFN5,CBLN2,NRXN1,WNT5A,IL1RAP,SNCA,FZD1,PTPRD,NLGN4X	13
EndoC-bH1_sc8987	GO:0001667	ameboidal-type cell migration	64/1539	462/18670	2.72288e-05	0.00232326	0.00201434	23499/183/10000/84159/64081/8879/5728/5801/1634/949/90627/407048/5587/26585/161742/80031/8766/5607/54828/10982/634/9475/6546/5581/9448/1803/100423036/2066/55612/29775/7474/5793/27086/6091/11235/9353/3791/5308/55294/9037/2255/3670/2241/57556/23328/9734/168667/10512/9723/10371/223117/889/6863/4233/5764/6781/5168/5747/23189/301/9314/54566/25/5063	MACF1,AGT,AKT3,ARID5B,PBLD,SGPL1,PTEN,PTPRR,DCN,SCARB1,STARD13,MIR92A1,PRKD1,GREM1,SPRED1,SEMA6D,RAB11A,MAP2K5,BCAS3,MAPRE2,CEACAM1,ROCK2,SLC8A1,PRKCE,MAP4K4,DPP4,MIR2355,ERBB4,FERMT1,CARD10,WNT5A,PTPRG,FOXP1,ROBO1,PDCD10,SLIT2,KDR,PITX2,FBXW7,SEMA5A,FGF10,ISL1,FER,SEMA6A,SASH1,HDAC9,BMPER,SEMA3C,SEMA3E,SEMA3A,SEMA3D,KRIT1,TAC1,MET,PTN,STC1,ENPP2,PTK2,KANK1,ANXA1,KLF4,EPB41L4B,ABL1,PAK3	64
EndoC-bH1_sc8987	GO:0035883	enteroendocrine cell differentiation	10/1539	27/18670	3.21391e-05	0.00269659	0.00233803	3642/4821/7474/2932/9575/4825/653/222546/1021/5991	INSM1,NKX2-2,WNT5A,GSK3B,CLOCK,NKX6-1,BMP5,RFX6,CDK6,RFX3	10
EndoC-bH1_sc8987	GO:0007626	locomotory behavior	34/1539	198/18670	3.25338e-05	0.00269659	0.00233803	257194/4009/6387/5728/89797/57626/84189/463/238/5581/57282/1803/2043/57144/6616/4159/6647/1826/10752/8997/23284/6622/6414/57561/1812/55084/2911/53616/3751/2861/55636/114/23230/5090	NEGR1,LMX1A,CXCL12,PTEN,NAV2,KLHL1,SLITRK6,ZFHX3,ALK,PRKCE,SLC4A10,DPP4,EPHA4,PAK5,SNAP25,MC3R,SOD1,DSCAM,CHL1,KALRN,ADGRL3,SNCA,SELENOP,ARRDC3,DRD1,SOBP,GRM1,ADAM22,KCND2,GPR37,CHD7,ADCY8,VPS13A,PBX3	34
EndoC-bH1_sc8987	GO:0001952	regulation of cell-matrix adhesion	24/1539	119/18670	3.32934e-05	0.00272068	0.00235892	23499/27185/5728/9748/10631/407048/342184/54828/6093/9475/9448/55612/2932/5291/3791/5921/56940/7402/948/9723/1021/5747/25/8573	MACF1,DISC1,PTEN,SLK,POSTN,MIR92A1,FMN1,BCAS3,ROCK1,ROCK2,MAP4K4,FERMT1,GSK3B,PIK3CB,KDR,RASA1,DUSP22,UTRN,CD36,SEMA3E,CDK6,PTK2,ABL1,CASK	24
EndoC-bH1_sc8987	GO:0090132	epithelium migration	52/1539	355/18670	3.44329e-05	0.00277472	0.00240578	23499/183/10000/64081/5728/5801/1634/949/90627/407048/5587/26585/161742/8766/5607/54828/10982/634/9475/5581/9448/1803/100423036/55612/29775/7474/5793/27086/6091/11235/9353/3791/55294/9037/2255/23328/9734/168667/10371/889/6863/4233/5764/6781/79977/5168/5747/23189/301/9314/54566/25	MACF1,AGT,AKT3,PBLD,PTEN,PTPRR,DCN,SCARB1,STARD13,MIR92A1,PRKD1,GREM1,SPRED1,RAB11A,MAP2K5,BCAS3,MAPRE2,CEACAM1,ROCK2,PRKCE,MAP4K4,DPP4,MIR2355,FERMT1,CARD10,WNT5A,PTPRG,FOXP1,ROBO1,PDCD10,SLIT2,KDR,FBXW7,SEMA5A,FGF10,SASH1,HDAC9,BMPER,SEMA3A,KRIT1,TAC1,MET,PTN,STC1,GRHL2,ENPP2,PTK2,KANK1,ANXA1,KLF4,EPB41L4B,ABL1	52
EndoC-bH1_sc8987	GO:0043406	positive regulation of MAP kinase activity	41/1539	258/18670	3.53226e-05	0.00280742	0.00243413	1647/9261/80310/7316/407048/5607/11214/284340/57498/238/10746/7855/2043/650/6647/152110/7474/6091/5291/11235/5602/8649/2690/2255/3672/9607/1432/6885/100133941/7164/2911/389432/23328/4216/3082/5294/29969/2146/4920/5063/1852	GADD45A,MAPKAPK2,PDGFD,UBC,MIR92A1,MAP2K5,AKAP13,CXCL17,KIDINS220,ALK,MAP3K2,FZD5,EPHA4,BMP2,SOD1,NEK10,WNT5A,ROBO1,PIK3CB,PDCD10,MAPK10,LAMTOR3,GHR,FGF10,ITGA1,CARTPT,MAPK14,MAP3K7,CD24,TPD52L1,GRM1,SAMD5,SASH1,MAP3K4,HGF,PIK3CG,MDFIC,EZH2,ROR2,PAK3,DUSP9	41
EndoC-bH1_sc8987	GO:0021953	central nervous system neuron differentiation	32/1539	183/18670	3.80152e-05	0.00298059	0.00258427	4009/27185/5728/79659/23077/6095/1009/57282/4133/2066/2043/4821/7474/6092/6091/6259/2047/9353/4825/2895/3670/6695/1812/167826/10371/8321/7472/91584/136319/5747/4781/170302	LMX1A,DISC1,PTEN,DYNC2H1,MYCBP2,RORA,CDH11,SLC4A10,MAP2,ERBB4,EPHA4,NKX2-2,WNT5A,ROBO2,ROBO1,RYK,EPHB1,SLIT2,NKX6-1,GRID2,ISL1,SPOCK1,DRD1,OLIG3,SEMA3A,FZD1,WNT2,PLXNA4,MTPN,PTK2,NFIB,ARX	32
EndoC-bH1_sc8987	GO:0090257	regulation of muscle system process	41/1539	259/18670	3.86931e-05	0.0029933	0.00259529	5142/476/481/183/6262/1131/5592/29119/3778/490/4625/9472/93649/3759/6093/9475/6546/6869/6647/5530/6870/287/817/5144/4762/1832/90523/1490/7402/6717/10142/5294/9732/136319/1129/2626/6781/9312/5747/9314/1756	PDE4B,ATP1A1,ATP1B1,AGT,RYR2,CHRM3,PRKG1,CTNNA3,KCNMA1,ATP2B1,MYH7,AKAP6,MYOCD,KCNJ2,ROCK1,ROCK2,SLC8A1,TACR1,SOD1,PPP3CA,TACR3,ANK2,CAMK2D,PDE4D,NEUROG1,DSP,MLIP,CCN2,UTRN,SRI,AKAP9,PIK3CG,DOCK4,MTPN,CHRM2,GATA4,STC1,KCNB2,PTK2,KLF4,DMD	41
EndoC-bH1_sc8987	GO:0099175	regulation of postsynapse organization	21/1539	98/18670	3.97881e-05	0.00303751	0.00263362	5728/26037/7337/102/1000/9378/2043/5621/7474/25978/8997/3556/2895/2534/55607/5649/4897/5764/5789/6792/5063	PTEN,SIPA1L1,UBE3A,ADAM10,CDH2,NRXN1,EPHA4,PRNP,WNT5A,CHMP2B,KALRN,IL1RAP,GRID2,FYN,PPP1R9A,RELN,NRCAM,PTN,PTPRD,CDKL5,PAK3	21
EndoC-bH1_sc8987	GO:1903169	regulation of calcium ion transmembrane transport	28/1539	152/18670	4.38026e-05	0.00330056	0.00286169	5142/481/6262/100507027/9472/5336/6546/63892/5581/91404/117532/5621/6769/6373/5311/6622/287/817/5144/1812/2534/781/6717/799/5294/55636/25/1756	PDE4B,ATP1B1,RYR2,MRLN,AKAP6,PLCG2,SLC8A1,THADA,PRKCE,SESTD1,TMC2,PRNP,STAC,CXCL11,PKD2,SNCA,ANK2,CAMK2D,PDE4D,DRD1,FYN,CACNA2D1,SRI,CALCR,PIK3CG,CHD7,ABL1,DMD	28
EndoC-bH1_sc8987	GO:0099504	synaptic vesicle cycle	33/1539	193/18670	4.60869e-05	0.0034014	0.00294913	5906/5728/57084/6809/6857/27253/85439/440279/6093/1000/6860/5874/9378/22930/9751/6616/2932/5337/6622/8546/815/1812/9863/27445/93664/1129/9162/5533/9699/9373/116443/57502/8573	RAP1A,PTEN,SLC17A6,STX3,SYT1,PCDH17,STON2,UNC13C,ROCK1,CDH2,SYT4,RAB27B,NRXN1,RAB3GAP1,SNPH,SNAP25,GSK3B,PLD1,SNCA,AP3B1,CAMK2A,DRD1,MAGI2,PCLO,CADPS2,CHRM2,DGKI,PPP3CC,RIMS2,PLAA,GRIN3A,NLGN4X,CASK	33
EndoC-bH1_sc8987	GO:1902668	negative regulation of axon guidance	10/1539	28/18670	4.63135e-05	0.0034014	0.00294913	80031/7474/6259/9353/9037/57556/10512/9723/10371/223117	SEMA6D,WNT5A,RYK,SLIT2,SEMA5A,SEMA6A,SEMA3C,SEMA3E,SEMA3A,SEMA3D	10
EndoC-bH1_sc8987	GO:0021954	central nervous system neuron development	18/1539	78/18670	4.97343e-05	0.00360698	0.00312737	27185/5728/23077/1009/57282/4133/2043/7474/6092/6091/2047/9353/1812/10371/91584/5747/4781/170302	DISC1,PTEN,MYCBP2,CDH11,SLC4A10,MAP2,EPHA4,WNT5A,ROBO2,ROBO1,EPHB1,SLIT2,DRD1,SEMA3A,PLXNA4,PTK2,NFIB,ARX	18
EndoC-bH1_sc8987	GO:0090130	tissue migration	52/1539	361/18670	5.4077e-05	0.00385695	0.0033441	23499/183/10000/64081/5728/5801/1634/949/90627/407048/5587/26585/161742/8766/5607/54828/10982/634/9475/5581/9448/1803/100423036/55612/29775/7474/5793/27086/6091/11235/9353/3791/55294/9037/2255/23328/9734/168667/10371/889/6863/4233/5764/6781/79977/5168/5747/23189/301/9314/54566/25	MACF1,AGT,AKT3,PBLD,PTEN,PTPRR,DCN,SCARB1,STARD13,MIR92A1,PRKD1,GREM1,SPRED1,RAB11A,MAP2K5,BCAS3,MAPRE2,CEACAM1,ROCK2,PRKCE,MAP4K4,DPP4,MIR2355,FERMT1,CARD10,WNT5A,PTPRG,FOXP1,ROBO1,PDCD10,SLIT2,KDR,FBXW7,SEMA5A,FGF10,SASH1,HDAC9,BMPER,SEMA3A,KRIT1,TAC1,MET,PTN,STC1,GRHL2,ENPP2,PTK2,KANK1,ANXA1,KLF4,EPB41L4B,ABL1	52
EndoC-bH1_sc8987	GO:0010631	epithelial cell migration	51/1539	352/18670	5.45105e-05	0.00385695	0.0033441	23499/183/10000/64081/5728/5801/1634/949/90627/407048/5587/26585/161742/8766/5607/54828/10982/634/9475/5581/9448/1803/100423036/55612/29775/7474/5793/27086/6091/11235/9353/3791/55294/9037/2255/23328/9734/168667/10371/889/6863/4233/5764/6781/5168/5747/23189/301/9314/54566/25	MACF1,AGT,AKT3,PBLD,PTEN,PTPRR,DCN,SCARB1,STARD13,MIR92A1,PRKD1,GREM1,SPRED1,RAB11A,MAP2K5,BCAS3,MAPRE2,CEACAM1,ROCK2,PRKCE,MAP4K4,DPP4,MIR2355,FERMT1,CARD10,WNT5A,PTPRG,FOXP1,ROBO1,PDCD10,SLIT2,KDR,FBXW7,SEMA5A,FGF10,SASH1,HDAC9,BMPER,SEMA3A,KRIT1,TAC1,MET,PTN,STC1,ENPP2,PTK2,KANK1,ANXA1,KLF4,EPB41L4B,ABL1	51
EndoC-bH1_sc8987	GO:0035249	synaptic transmission, glutamatergic	20/1539	93/18670	5.70971e-05	0.00399129	0.00346058	27185/84896/57084/6857/440279/1006/1000/9378/22930/2897/2917/2895/1812/2898/2911/2913/5649/2918/9162/4920	DISC1,ATAD1,SLC17A6,SYT1,UNC13C,CDH8,CDH2,NRXN1,RAB3GAP1,GRIK1,GRM7,GRID2,DRD1,GRIK2,GRM1,GRM3,RELN,GRM8,DGKI,ROR2	20
EndoC-bH1_sc8987	GO:0048167	regulation of synaptic plasticity	32/1539	187/18670	5.87016e-05	0.00404166	0.00350426	183/1959/5728/22849/6809/26037/440275/440279/8766/6860/22930/57282/1385/2043/5621/6616/152330/2932/6622/2895/79772/815/1812/10590/2898/55607/5649/5764/9162/9699/114/25	AGT,EGR2,PTEN,CPEB3,STX3,SIPA1L1,EIF2AK4,UNC13C,RAB11A,SYT4,RAB3GAP1,SLC4A10,CREB1,EPHA4,PRNP,SNAP25,CNTN4,GSK3B,SNCA,GRID2,MCTP1,CAMK2A,DRD1,SCGN,GRIK2,PPP1R9A,RELN,PTN,DGKI,RIMS2,ADCY8,ABL1	32
EndoC-bH1_sc8987	GO:0099172	presynapse organization	13/1539	46/18670	5.92109e-05	0.00404166	0.00350426	347731/5728/53942/27253/145581/147381/9378/7474/3556/6622/8321/5789/57502	LRRTM3,PTEN,CNTN5,PCDH17,LRFN5,CBLN2,NRXN1,WNT5A,IL1RAP,SNCA,FZD1,PTPRD,NLGN4X	13
EndoC-bH1_sc8987	GO:0006937	regulation of muscle contraction	30/1539	171/18670	6.15402e-05	0.00415181	0.00359976	5142/476/481/6262/1131/5592/29119/3778/490/4625/93649/3759/6546/6869/6647/6870/287/817/5144/1832/1490/6717/10142/5294/9732/1129/2626/6781/9312/1756	PDE4B,ATP1A1,ATP1B1,RYR2,CHRM3,PRKG1,CTNNA3,KCNMA1,ATP2B1,MYH7,MYOCD,KCNJ2,SLC8A1,TACR1,SOD1,TACR3,ANK2,CAMK2D,PDE4D,DSP,CCN2,SRI,AKAP9,PIK3CG,DOCK4,CHRM2,GATA4,STC1,KCNB2,DMD	30
EndoC-bH1_sc8987	GO:0099173	postsynapse organization	29/1539	163/18670	6.24149e-05	0.00416243	0.00360896	5728/1740/26037/7337/102/4628/1000/9378/2043/5621/7474/25978/8997/2047/3556/2895/1501/2534/9863/55607/5649/4897/8976/5764/5789/57502/9758/6792/5063	PTEN,DLG2,SIPA1L1,UBE3A,ADAM10,MYH10,CDH2,NRXN1,EPHA4,PRNP,WNT5A,CHMP2B,KALRN,EPHB1,IL1RAP,GRID2,CTNND2,FYN,MAGI2,PPP1R9A,RELN,NRCAM,WASL,PTN,PTPRD,NLGN4X,FRMPD4,CDKL5,PAK3	29
EndoC-bH1_sc8987	GO:1903115	regulation of actin filament-based movement	13/1539	47/18670	7.57253e-05	0.00499271	0.00432884	5142/476/6262/29119/3759/287/817/5144/1832/6717/10142/2626/6781	PDE4B,ATP1A1,RYR2,CTNNA3,KCNJ2,ANK2,CAMK2D,PDE4D,DSP,SRI,AKAP9,GATA4,STC1	13
EndoC-bH1_sc8987	GO:0044070	regulation of anion transport	20/1539	95/18670	7.83672e-05	0.00510884	0.00442953	5174/183/552/51761/8660/6860/130497/22930/8864/5621/2917/10396/5593/6622/6098/5244/5243/1080/9747/6781	PDZK1,AGT,AVPR1A,ATP8A2,IRS2,SYT4,OSR1,RAB3GAP1,PER2,PRNP,GRM7,ATP8A1,PRKG2,SNCA,ROS1,ABCB4,ABCB1,CFTR,TCAF1,STC1	20
EndoC-bH1_sc8987	GO:0010959	regulation of metal ion transport	55/1539	394/18670	7.93594e-05	0.00511604	0.00443577	5142/476/481/183/6262/6387/100507027/288/5728/1272/490/9472/302/5336/3759/9368/81/130497/6546/63892/5581/57628/91404/57520/117532/5621/6769/7871/846/483/7881/6373/5311/6622/287/817/5144/815/1812/2534/2697/154215/7402/781/6717/10142/799/5294/1804/6781/55636/286183/25/1756/8573	PDE4B,ATP1A1,ATP1B1,AGT,RYR2,CXCL12,MRLN,ANK3,PTEN,CNTN1,ATP2B1,AKAP6,ANXA2,PLCG2,KCNJ2,SLC9A3R1,ACTN4,OSR1,SLC8A1,THADA,PRKCE,DPP10,SESTD1,HECW2,TMC2,PRNP,STAC,SLMAP,CASR,ATP1B3,KCNAB1,CXCL11,PKD2,SNCA,ANK2,CAMK2D,PDE4D,CAMK2A,DRD1,FYN,GJA1,NKAIN2,UTRN,CACNA2D1,SRI,AKAP9,CALCR,PIK3CG,DPP6,STC1,CHD7,NKAIN3,ABL1,DMD,CASK	55
EndoC-bH1_sc8987	GO:0030073	insulin secretion	34/1539	207/18670	8.18364e-05	0.00521775	0.00452396	5906/6927/8660/252983/4160/773/7447/3790/5581/9448/1803/57818/8864/6616/3708/846/9575/2044/4825/5530/3670/9607/7021/222546/2697/27445/6717/1080/5799/9699/169026/114/5991/301	RAP1A,HNF1A,IRS2,STXBP4,MC4R,CACNA1A,VSNL1,KCNS3,PRKCE,MAP4K4,DPP4,G6PC2,PER2,SNAP25,ITPR1,CASR,CLOCK,EPHA5,NKX6-1,PPP3CA,ISL1,CARTPT,TFAP2B,RFX6,GJA1,PCLO,SRI,CFTR,PTPRN2,RIMS2,SLC30A8,ADCY8,RFX3,ANXA1	34
EndoC-bH1_sc8987	GO:0086003	cardiac muscle cell contraction	17/1539	74/18670	8.48057e-05	0.00534829	0.00463714	5142/476/6262/29119/3759/3760/287/817/5144/6444/1832/2697/781/6717/10142/2626/6781	PDE4B,ATP1A1,RYR2,CTNNA3,KCNJ2,KCNJ3,ANK2,CAMK2D,PDE4D,SGCD,DSP,GJA1,CACNA2D1,SRI,AKAP9,GATA4,STC1	17
EndoC-bH1_sc8987	GO:0055074	calcium ion homeostasis	63/1539	471/18670	8.93193e-05	0.00557237	0.00483143	481/27/183/27185/6262/6387/89869/552/160335/490/53373/221154/7223/9472/5732/302/5336/773/6546/63892/5581/6869/79568/5621/23236/57419/9217/3708/7474/846/5291/344905/6373/5311/6622/5910/287/817/5144/6444/1812/10590/7021/5314/2898/100133941/2534/2697/2911/2969/948/781/6717/799/6863/5294/8805/6781/2053/55636/114/25/1756	ATP1B1,ABL2,AGT,DISC1,RYR2,CXCL12,PLCZ1,AVPR1A,TMTC2,ATP2B1,TPCN1,MICU2,TRPC4,AKAP6,PTGER2,ANXA2,PLCG2,CACNA1A,SLC8A1,THADA,PRKCE,TACR1,MAIP1,PRNP,PLCB1,SLC24A3,VAPB,ITPR1,WNT5A,CASR,PIK3CB,ATP13A5,CXCL11,PKD2,SNCA,RAP1GDS1,ANK2,CAMK2D,PDE4D,SGCD,DRD1,SCGN,TFAP2B,PKHD1,GRIK2,CD24,FYN,GJA1,GRM1,GTF2I,CD36,CACNA2D1,SRI,CALCR,TAC1,PIK3CG,TRIM24,STC1,EPHX2,CHD7,ADCY8,ABL1,DMD	63
EndoC-bH1_sc8987	GO:0071229	cellular response to acid chemical	34/1539	209/18670	9.94019e-05	0.00593809	0.00514852	83667/7292/27/339479/1109/22849/80310/552/407048/1282/5732/31/57521/130497/338/5581/1385/7474/9076/3791/5311/8649/80315/2729/2534/3066/5244/1278/5166/7472/346673/19/9314/1620	SESN2,TNFSF4,ABL2,BRINP3,AKR1C4,CPEB3,PDGFD,AVPR1A,MIR92A1,COL4A1,PTGER2,ACACA,RPTOR,OSR1,APOB,PRKCE,CREB1,WNT5A,CLDN1,KDR,PKD2,LAMTOR3,CPEB4,GCLC,FYN,HDAC2,ABCB4,COL1A2,PDK4,WNT2,STRA8,ABCA1,KLF4,BRINP1	34
EndoC-bH1_sc8987	GO:0055117	regulation of cardiac muscle contraction	18/1539	82/18670	9.9768e-05	0.00593809	0.00514852	5142/476/481/6262/29119/3759/6546/287/817/5144/1832/1490/6717/10142/5294/2626/6781/1756	PDE4B,ATP1A1,ATP1B1,RYR2,CTNNA3,KCNJ2,SLC8A1,ANK2,CAMK2D,PDE4D,DSP,CCN2,SRI,AKAP9,PIK3CG,GATA4,STC1,DMD	18
EndoC-bH1_sc8987	GO:2001222	regulation of neuron migration	12/1539	42/18670	0.000100869	0.00593809	0.00514852	10718/23768/9289/1496/2066/54986/4825/57556/815/10371/5649/9373	NRG3,FLRT2,ADGRG1,CTNNA2,ERBB4,ULK4,NKX6-1,SEMA6A,CAMK2A,SEMA3A,RELN,PLAA	12
EndoC-bH1_sc8987	GO:0032147	activation of protein kinase activity	48/1539	333/18670	0.000101228	0.00593809	0.00514852	1647/9261/183/10718/9748/7316/283/26585/5607/115/10040/57521/284340/57498/238/55704/9448/10746/5621/650/57144/6789/6647/29775/7474/5291/1894/5602/8649/4750/5618/253260/2690/2255/3672/9607/1432/6885/2911/4216/3082/5577/29969/114/79109/25/5063/1852	GADD45A,MAPKAPK2,AGT,NRG3,SLK,UBC,ANG,GREM1,MAP2K5,ADCY9,TOM1L1,RPTOR,CXCL17,KIDINS220,ALK,CCDC88A,MAP4K4,MAP3K2,PRNP,BMP2,PAK5,STK4,SOD1,CARD10,WNT5A,PIK3CB,ECT2,MAPK10,LAMTOR3,NEK1,PRLR,RICTOR,GHR,FGF10,ITGA1,CARTPT,MAPK14,MAP3K7,GRM1,MAP3K4,HGF,PRKAR2B,MDFIC,ADCY8,MAPKAP1,ABL1,PAK3,DUSP9	48
EndoC-bH1_sc8987	GO:0030048	actin filament-based movement	26/1539	143/18670	0.000101258	0.00593809	0.00514852	5142/54874/476/6262/29119/4625/4643/4628/3759/6093/81/3760/287/817/5144/6444/1832/4646/2697/781/6717/10142/8976/2626/6781/1756	PDE4B,FNBP1L,ATP1A1,RYR2,CTNNA3,MYH7,MYO1E,MYH10,KCNJ2,ROCK1,ACTN4,KCNJ3,ANK2,CAMK2D,PDE4D,SGCD,DSP,MYO6,GJA1,CACNA2D1,SRI,AKAP9,WASL,GATA4,STC1,DMD	26
EndoC-bH1_sc8987	GO:0060560	developmental growth involved in morphogenesis	37/1539	235/18670	0.000101322	0.00593809	0.00514852	23499/27185/6387/627/6857/6049/10631/4692/342184/440275/80031/8766/6860/4133/23767/1826/7474/214/2932/6259/9353/4825/9037/2255/57556/26053/9863/10512/9723/10371/223117/4897/91584/9699/9373/25/6792	MACF1,DISC1,CXCL12,BDNF,SYT1,RNF6,POSTN,NDN,FMN1,EIF2AK4,SEMA6D,RAB11A,SYT4,MAP2,FLRT3,DSCAM,WNT5A,ALCAM,GSK3B,RYK,SLIT2,NKX6-1,SEMA5A,FGF10,SEMA6A,AUTS2,MAGI2,SEMA3C,SEMA3E,SEMA3A,SEMA3D,NRCAM,PLXNA4,RIMS2,PLAA,ABL1,CDKL5	37
EndoC-bH1_sc8987	GO:0031098	stress-activated protein kinase signaling cascade	46/1539	315/18670	0.000102517	0.00594804	0.00515715	1647/260425/9261/183/5599/9748/7316/407048/677/5607/9448/10746/7855/2043/140885/650/23236/57144/6789/54986/7474/846/2047/11235/2122/5602/57630/4750/153769/56940/1432/6885/2898/7164/1490/389432/23328/4216/3082/10371/29969/51384/23008/4920/5063/1852	GADD45A,MAGI3,MAPKAPK2,AGT,MAPK8,SLK,UBC,MIR92A1,ZFP36L1,MAP2K5,MAP4K4,MAP3K2,FZD5,EPHA4,SIRPA,BMP2,PLCB1,PAK5,STK4,ULK4,WNT5A,CASR,EPHB1,PDCD10,MECOM,MAPK10,SH3RF1,NEK1,SH3RF2,DUSP22,MAPK14,MAP3K7,GRIK2,TPD52L1,CCN2,SAMD5,SASH1,MAP3K4,HGF,SEMA3A,MDFIC,WNT16,KLHDC10,ROR2,PAK3,DUSP9	46
EndoC-bH1_sc8987	GO:0002068	glandular epithelial cell development	9/1539	25/18670	0.000103862	0.00596639	0.00517306	3642/4821/7474/2932/9575/4825/653/1021/5991	INSM1,NKX2-2,WNT5A,GSK3B,CLOCK,NKX6-1,BMP5,CDK6,RFX3	9
EndoC-bH1_sc8987	GO:0098693	regulation of synaptic vesicle cycle	22/1539	112/18670	0.000105216	0.00598495	0.00518915	5906/5728/6857/27253/6093/1000/6860/9378/22930/2932/5337/6622/815/1812/9863/1129/9162/5533/9699/9373/116443/8573	RAP1A,PTEN,SYT1,PCDH17,ROCK1,CDH2,SYT4,NRXN1,RAB3GAP1,GSK3B,PLD1,SNCA,CAMK2A,DRD1,MAGI2,CHRM2,DGKI,PPP3CC,RIMS2,PLAA,GRIN3A,CASK	22
EndoC-bH1_sc8987	GO:0071902	positive regulation of protein serine/threonine kinase activity	48/1539	334/18670	0.000108983	0.00613904	0.00532275	1647/9261/219771/80310/7316/407048/4331/5607/11214/57521/284340/57498/238/10746/7855/2043/650/6789/6647/152110/7474/6091/5291/11235/5602/5311/6622/8649/2690/2255/3672/9607/1432/6885/100133941/7164/2911/389432/23328/4216/3082/10926/5294/29969/2146/4920/5063/1852	GADD45A,MAPKAPK2,CCNY,PDGFD,UBC,MIR92A1,MNAT1,MAP2K5,AKAP13,RPTOR,CXCL17,KIDINS220,ALK,MAP3K2,FZD5,EPHA4,BMP2,STK4,SOD1,NEK10,WNT5A,ROBO1,PIK3CB,PDCD10,MAPK10,PKD2,SNCA,LAMTOR3,GHR,FGF10,ITGA1,CARTPT,MAPK14,MAP3K7,CD24,TPD52L1,GRM1,SAMD5,SASH1,MAP3K4,HGF,DBF4,PIK3CG,MDFIC,EZH2,ROR2,PAK3,DUSP9	48
EndoC-bH1_sc8987	GO:0006936	muscle contraction	51/1539	363/18670	0.000120719	0.00673475	0.00583925	5142/476/481/183/6262/1131/5592/29119/3778/10580/490/51761/4625/93649/3759/8736/6093/1837/9475/6546/6869/3760/8195/6647/6769/7871/5910/6870/287/817/3672/5144/4762/6444/1812/1832/2697/1490/7402/781/6717/10142/5294/9732/442721/800/1129/2626/6781/9312/1756	PDE4B,ATP1A1,ATP1B1,AGT,RYR2,CHRM3,PRKG1,CTNNA3,KCNMA1,SORBS1,ATP2B1,ATP8A2,MYH7,MYOCD,KCNJ2,MYOM1,ROCK1,DTNA,ROCK2,SLC8A1,TACR1,KCNJ3,MKKS,SOD1,STAC,SLMAP,RAP1GDS1,TACR3,ANK2,CAMK2D,ITGA1,PDE4D,NEUROG1,SGCD,DRD1,DSP,GJA1,CCN2,UTRN,CACNA2D1,SRI,AKAP9,PIK3CG,DOCK4,LMOD2,CALD1,CHRM2,GATA4,STC1,KCNB2,DMD	51
EndoC-bH1_sc8987	GO:0071559	response to transforming growth factor beta	39/1539	255/18670	0.000126053	0.00696531	0.00603915	7049/56288/64081/657/55553/80310/5139/9958/23592/7316/10631/5494/2530/677/463/51741/93649/57045/6093/9475/1385/55612/7474/6498/9076/65997/3248/83891/56940/26036/6885/2534/3066/5796/1278/858/7472/5747/54829	TGFBR3,PARD3,PBLD,BMPR1A,SOX6,PDGFD,PDE3A,USP15,LEMD3,UBC,POSTN,PPM1A,FUT8,ZFP36L1,ZFHX3,WWOX,MYOCD,TWSG1,ROCK1,ROCK2,CREB1,FERMT1,WNT5A,SKIL,CLDN1,RASL11B,HPGD,SNX25,DUSP22,ZNF451,MAP3K7,FYN,HDAC2,PTPRK,COL1A2,CAV2,WNT2,PTK2,ASPN	39
EndoC-bH1_sc8987	GO:1990778	protein localization to cell periphery	46/1539	319/18670	0.000138527	0.00755959	0.00655442	23499/5906/481/23114/288/9211/10580/6809/1740/5962/9847/10082/10484/64398/8650/102/302/8766/9368/23136/6093/1000/9475/91461/5581/57628/64114/10267/5621/6616/6769/7871/483/5357/5593/5602/10098/287/115827/51735/9053/2770/53616/1804/9312/55667	MACF1,RAP1A,ATP1B1,NFASC,ANK3,LGI1,SORBS1,STX3,DLG2,RDX,C2CD5,GPC6,SEC23A,PALS1,NUMB,ADAM10,ANXA2,RAB11A,SLC9A3R1,EPB41L3,ROCK1,CDH2,ROCK2,PKDCC,PRKCE,DPP10,TMBIM1,RAMP1,PRNP,SNAP25,STAC,SLMAP,ATP1B3,PLS1,PRKG2,MAPK10,TSPAN5,ANK2,RAB3C,RAPGEF6,MAP7,GNAI1,ADAM22,DPP6,KCNB2,DENND4C	46
EndoC-bH1_sc8987	GO:0034764	positive regulation of transmembrane transport	33/1539	204/18670	0.000139413	0.00755959	0.00655442	5906/5174/481/183/6262/288/10580/9847/8660/9472/5336/3759/9368/81/6769/483/6373/5311/6622/287/1812/1432/781/5243/6717/10142/799/5649/1080/673/9747/25/1756	RAP1A,PDZK1,ATP1B1,AGT,RYR2,ANK3,SORBS1,C2CD5,IRS2,AKAP6,PLCG2,KCNJ2,SLC9A3R1,ACTN4,STAC,ATP1B3,CXCL11,PKD2,SNCA,ANK2,DRD1,MAPK14,CACNA2D1,ABCB1,SRI,AKAP9,CALCR,RELN,CFTR,BRAF,TCAF1,ABL1,DMD	33
EndoC-bH1_sc8987	GO:0051966	regulation of synaptic transmission, glutamatergic	16/1539	70/18670	0.000144734	0.00775567	0.00672442	27185/84896/6857/1000/9378/22930/2897/2917/1812/2898/2911/2913/5649/2918/9162/4920	DISC1,ATAD1,SYT1,CDH2,NRXN1,RAB3GAP1,GRIK1,GRM7,DRD1,GRIK2,GRM1,GRM3,RELN,GRM8,DGKI,ROR2	16
EndoC-bH1_sc8987	GO:0051056	regulation of small GTPase mediated signal transduction	48/1539	338/18670	0.000145703	0.00775567	0.00672442	117178/10451/27/94134/9886/5962/23365/121512/57522/90627/10160/8660/394/26030/26037/11214/9289/10982/6014/6654/9448/1123/57186/6091/8997/26084/1894/9353/83478/10144/54848/26269/2255/64283/5921/23092/23607/26230/26053/5649/4233/9162/5516/10565/23189/19/79109/25	SSX2IP,VAV3,ABL2,ARHGAP12,RHOBTB1,RDX,ARHGEF12,FGD4,SRGAP1,STARD13,FARP1,IRS2,ARHGAP5,PLEKHG3,SIPA1L1,AKAP13,ADGRG1,MAPRE2,RIT2,SOS1,MAP4K4,CHN1,RALGAPA2,ROBO1,KALRN,ARHGEF26,ECT2,SLIT2,ARHGAP24,FAM13A,ARHGEF38,FBXO8,FGF10,ARHGEF28,RASA1,ARHGAP26,CD2AP,TIAM2,AUTS2,RELN,MET,DGKI,PPP2CB,ARFGEF1,KANK1,ABCA1,MAPKAP1,ABL1	48
EndoC-bH1_sc8987	GO:0048843	negative regulation of axon extension involved in axon guidance	9/1539	26/18670	0.000147282	0.00776847	0.00673552	80031/7474/6259/9037/57556/10512/9723/10371/223117	SEMA6D,WNT5A,RYK,SEMA5A,SEMA6A,SEMA3C,SEMA3E,SEMA3A,SEMA3D	9
EndoC-bH1_sc8987	GO:0055119	relaxation of cardiac muscle	7/1539	16/18670	0.000149892	0.00777715	0.00674304	5142/476/481/3759/6546/817/5144	PDE4B,ATP1A1,ATP1B1,KCNJ2,SLC8A1,CAMK2D,PDE4D	7
EndoC-bH1_sc8987	GO:0003205	cardiac chamber development	29/1539	171/18670	0.000150128	0.00777715	0.00674304	7049/1301/6262/657/4625/4628/93649/6654/129446/4036/7474/6092/6091/6474/9353/287/1363/3670/1832/653/57211/10512/8321/7472/2626/55636/79977/157378/5125	TGFBR3,COL11A1,RYR2,BMPR1A,MYH7,MYH10,MYOCD,SOS1,XIRP2,LRP2,WNT5A,ROBO2,ROBO1,SHOX2,SLIT2,ANK2,CPE,ISL1,DSP,BMP5,ADGRG6,SEMA3C,FZD1,WNT2,GATA4,CHD7,GRHL2,TMEM65,PCSK5	29
EndoC-bH1_sc8987	GO:0043270	positive regulation of ion transport	41/1539	275/18670	0.000151491	0.00777834	0.00674408	5174/481/183/6262/6387/288/1272/552/490/51761/9472/302/5336/3759/9368/6860/81/22930/6769/846/483/10396/6373/5311/6622/287/815/1812/781/5244/5243/6717/10142/799/5649/1080/9747/6781/25/1756/8573	PDZK1,ATP1B1,AGT,RYR2,CXCL12,ANK3,CNTN1,AVPR1A,ATP2B1,ATP8A2,AKAP6,ANXA2,PLCG2,KCNJ2,SLC9A3R1,SYT4,ACTN4,RAB3GAP1,STAC,CASR,ATP1B3,ATP8A1,CXCL11,PKD2,SNCA,ANK2,CAMK2A,DRD1,CACNA2D1,ABCB4,ABCB1,SRI,AKAP9,CALCR,RELN,CFTR,TCAF1,STC1,ABL1,DMD,CASK	41
EndoC-bH1_sc8987	GO:0010977	negative regulation of neuron projection development	27/1539	155/18670	0.000158675	0.00807573	0.00700193	5728/6049/7337/80031/6014/9448/4133/2043/7474/5793/2932/6259/9353/5530/9037/57556/6695/9856/3066/10512/9723/10371/223117/11075/50807/5747/23189	PTEN,RNF6,UBE3A,SEMA6D,RIT2,MAP4K4,MAP2,EPHA4,WNT5A,PTPRG,GSK3B,RYK,SLIT2,PPP3CA,SEMA5A,SEMA6A,SPOCK1,KIAA0319,HDAC2,SEMA3C,SEMA3E,SEMA3A,SEMA3D,STMN2,ASAP1,PTK2,KANK1	27
EndoC-bH1_sc8987	GO:0003012	muscle system process	62/1539	472/18670	0.000169019	0.00852737	0.00739351	5142/476/481/183/6262/1131/5592/29119/3778/10580/490/51761/4625/9472/11214/93649/3759/8736/6093/1837/9475/6546/6869/3760/8195/6647/6769/7871/5910/5530/6870/287/817/3600/8470/3672/5144/4762/6444/1812/1832/90523/3066/2697/1490/7402/781/6717/10142/5294/9732/442721/800/136319/1129/2146/2626/6781/9312/5747/9314/1756	PDE4B,ATP1A1,ATP1B1,AGT,RYR2,CHRM3,PRKG1,CTNNA3,KCNMA1,SORBS1,ATP2B1,ATP8A2,MYH7,AKAP6,AKAP13,MYOCD,KCNJ2,MYOM1,ROCK1,DTNA,ROCK2,SLC8A1,TACR1,KCNJ3,MKKS,SOD1,STAC,SLMAP,RAP1GDS1,PPP3CA,TACR3,ANK2,CAMK2D,IL15,SORBS2,ITGA1,PDE4D,NEUROG1,SGCD,DRD1,DSP,MLIP,HDAC2,GJA1,CCN2,UTRN,CACNA2D1,SRI,AKAP9,PIK3CG,DOCK4,LMOD2,CALD1,MTPN,CHRM2,EZH2,GATA4,STC1,KCNB2,PTK2,KLF4,DMD	62
EndoC-bH1_sc8987	GO:0034767	positive regulation of ion transmembrane transport	27/1539	156/18670	0.000177098	0.00885795	0.00768014	5174/481/183/6262/288/9472/5336/3759/9368/81/6769/483/6373/5311/6622/287/1812/781/5243/6717/10142/799/5649/1080/9747/25/1756	PDZK1,ATP1B1,AGT,RYR2,ANK3,AKAP6,PLCG2,KCNJ2,SLC9A3R1,ACTN4,STAC,ATP1B3,CXCL11,PKD2,SNCA,ANK2,DRD1,CACNA2D1,ABCB1,SRI,AKAP9,CALCR,RELN,CFTR,TCAF1,ABL1,DMD	27
EndoC-bH1_sc8987	GO:0021889	olfactory bulb interneuron differentiation	6/1539	12/18670	0.000185732	0.00921042	0.00798574	2066/7474/6092/6091/9353/170302	ERBB4,WNT5A,ROBO2,ROBO1,SLIT2,ARX	6
EndoC-bH1_sc8987	GO:0002027	regulation of heart rate	20/1539	101/18670	0.000190064	0.00930999	0.00807207	183/6262/29119/552/4625/3759/6546/3760/4159/6870/287/817/5144/1832/781/10371/6717/10142/6863/1756	AGT,RYR2,CTNNA3,AVPR1A,MYH7,KCNJ2,SLC8A1,KCNJ3,MC3R,TACR3,ANK2,CAMK2D,PDE4D,DSP,CACNA2D1,SEMA3A,SRI,AKAP9,TAC1,DMD	20
EndoC-bH1_sc8987	GO:0050890	cognition	43/1539	296/18670	0.000190949	0.00930999	0.00807207	4009/183/1959/84896/5728/22849/627/338811/123016/4212/440275/6860/9378/6326/1385/5621/23236/57144/6616/10752/25978/8997/7881/590/10396/4762/1812/55084/2534/6863/5649/5577/93986/5803/5764/9162/26047/7991/55636/114/1620/57502/2925	LMX1A,AGT,EGR2,ATAD1,PTEN,CPEB3,BDNF,TAFA2,TTC8,MEIS2,EIF2AK4,SYT4,NRXN1,SCN2A,CREB1,PRNP,PLCB1,PAK5,SNAP25,CHL1,CHMP2B,KALRN,KCNAB1,BCHE,ATP8A1,NEUROG1,DRD1,SOBP,FYN,TAC1,RELN,PRKAR2B,FOXP2,PTPRZ1,PTN,DGKI,CNTNAP2,TUSC3,CHD7,ADCY8,BRINP1,NLGN4X,GRPR	43
EndoC-bH1_sc8987	GO:0050773	regulation of dendrite development	26/1539	149/18670	0.000202222	0.00977744	0.00847736	27185/5728/22849/26037/7337/5597/102/238/57520/2043/2932/8997/5530/9856/653/3066/55607/5649/5764/2146/6383/114788/50807/5789/6792/5063	DISC1,PTEN,CPEB3,SIPA1L1,UBE3A,MAPK6,ADAM10,ALK,HECW2,EPHA4,GSK3B,KALRN,PPP3CA,KIAA0319,BMP5,HDAC2,PPP1R9A,RELN,PTN,EZH2,SDC2,CSMD3,ASAP1,PTPRD,CDKL5,PAK3	26
EndoC-bH1_sc8987	GO:1903522	regulation of blood circulation	43/1539	297/18670	0.00020588	0.00987205	0.00855939	5142/476/481/183/3775/6262/1131/29119/552/490/407048/4625/5732/3759/6546/3760/8864/4159/3708/846/483/10242/10699/6870/287/817/5144/1832/2697/1490/781/10371/6717/10142/6863/5294/9732/3751/1129/2626/6781/157378/1756	PDE4B,ATP1A1,ATP1B1,AGT,KCNK1,RYR2,CHRM3,CTNNA3,AVPR1A,ATP2B1,MIR92A1,MYH7,PTGER2,KCNJ2,SLC8A1,KCNJ3,PER2,MC3R,ITPR1,CASR,ATP1B3,KCNMB2,CORIN,TACR3,ANK2,CAMK2D,PDE4D,DSP,GJA1,CCN2,CACNA2D1,SEMA3A,SRI,AKAP9,TAC1,PIK3CG,DOCK4,KCND2,CHRM2,GATA4,STC1,TMEM65,DMD	43
EndoC-bH1_sc8987	GO:0051961	negative regulation of nervous system development	45/1539	316/18670	0.000217221	0.0103305	0.00895685	5087/4009/259266/10718/657/5728/1075/6049/7337/440275/80031/9289/6014/6860/9448/4133/2066/2043/4821/152330/7474/5793/6092/2932/6259/9353/4825/5530/9037/3670/57556/6695/9856/27242/3066/10512/9723/10371/223117/5764/11075/50807/5747/23189/1620	PBX1,LMX1A,ASPM,NRG3,BMPR1A,PTEN,CTSC,RNF6,UBE3A,EIF2AK4,SEMA6D,ADGRG1,RIT2,SYT4,MAP4K4,MAP2,ERBB4,EPHA4,NKX2-2,CNTN4,WNT5A,PTPRG,ROBO2,GSK3B,RYK,SLIT2,NKX6-1,PPP3CA,SEMA5A,ISL1,SEMA6A,SPOCK1,KIAA0319,TNFRSF21,HDAC2,SEMA3C,SEMA3E,SEMA3A,SEMA3D,PTN,STMN2,ASAP1,PTK2,KANK1,BRINP1	45
EndoC-bH1_sc8987	GO:0098656	anion transmembrane transport	42/1539	291/18670	0.000259603	0.0121949	0.0105734	5825/183/57084/55089/9498/9194/55117/32/8660/2562/2567/6557/31/130497/6549/57282/4036/8864/5621/57419/846/285195/2555/133418/206358/2554/2566/6568/1192/117247/1364/5243/10165/5172/1080/6561/9747/6542/6575/115111/11046/19	ABCD3,AGT,SLC17A6,SLC38A4,SLC4A8,SLC16A7,SLC6A15,ACACB,IRS2,GABRB3,GABRG3,SLC12A1,ACACA,OSR1,SLC9A2,SLC4A10,LRP2,PER2,PRNP,SLC24A3,CASR,SLC9A9,GABRA2,EMB,SLC36A1,GABRA1,GABRG2,SLC17A1,CLIC1,SLC16A10,CLDN4,ABCB1,SLC25A13,SLC26A4,CFTR,SLC13A1,TCAF1,SLC7A2,SLC20A2,SLC26A7,SLC35D2,ABCA1	42
EndoC-bH1_sc8987	GO:0002067	glandular epithelial cell differentiation	12/1539	46/18670	0.000260629	0.0121949	0.0105734	3169/650/3642/4821/7474/2932/9575/4825/653/222546/1021/5991	FOXA1,BMP2,INSM1,NKX2-2,WNT5A,GSK3B,CLOCK,NKX6-1,BMP5,RFX6,CDK6,RFX3	12
EndoC-bH1_sc8987	GO:0035270	endocrine system development	23/1539	127/18670	0.000263732	0.0122414	0.0106137	5087/84159/657/1385/650/3642/4821/5075/7474/5449/2932/9575/4825/5308/2255/3670/653/5454/222546/1021/5991/301/190	PBX1,ARID5B,BMPR1A,CREB1,BMP2,INSM1,NKX2-2,PAX1,WNT5A,POU1F1,GSK3B,CLOCK,NKX6-1,PITX2,FGF10,ISL1,BMP5,POU3F2,RFX6,CDK6,RFX3,ANXA1,NR0B1	23
EndoC-bH1_sc8987	GO:0003015	heart process	42/1539	292/18670	0.000279613	0.0127896	0.011089	5142/476/481/183/3775/6262/29119/552/490/407048/4625/11214/3759/6546/3760/4159/6647/3708/483/10699/6870/287/817/5144/6444/1832/2534/2697/1490/781/10371/6717/10142/6863/5294/3751/1129/2626/137868/6781/157378/1756	PDE4B,ATP1A1,ATP1B1,AGT,KCNK1,RYR2,CTNNA3,AVPR1A,ATP2B1,MIR92A1,MYH7,AKAP13,KCNJ2,SLC8A1,KCNJ3,MC3R,SOD1,ITPR1,ATP1B3,CORIN,TACR3,ANK2,CAMK2D,PDE4D,SGCD,DSP,FYN,GJA1,CCN2,CACNA2D1,SEMA3A,SRI,AKAP9,TAC1,PIK3CG,KCND2,CHRM2,GATA4,SGCZ,STC1,TMEM65,DMD	42
EndoC-bH1_sc8987	GO:0008045	motor neuron axon guidance	9/1539	28/18670	0.000279952	0.0127896	0.011089	22854/1959/23077/1123/2043/214/9353/10371/91584	NTNG1,EGR2,MYCBP2,CHN1,EPHA4,ALCAM,SLIT2,SEMA3A,PLXNA4	9
EndoC-bH1_sc8987	GO:0086001	cardiac muscle cell action potential	16/1539	74/18670	0.000286771	0.012987	0.0112602	476/481/6262/288/29119/3759/6546/3760/7871/287/817/1832/2697/781/10142/1756	ATP1A1,ATP1B1,RYR2,ANK3,CTNNA3,KCNJ2,SLC8A1,KCNJ3,SLMAP,ANK2,CAMK2D,DSP,GJA1,CACNA2D1,AKAP9,DMD	16
EndoC-bH1_sc8987	GO:0021543	pallium development	28/1539	169/18670	0.00028875	0.012987	0.0112602	3065/4009/259266/27185/5728/9289/23035/1000/238/471/23236/8195/22903/22803/6091/2932/9353/2044/79633/1812/5454/1021/5649/3912/93986/26047/2146/170302	HDAC1,LMX1A,ASPM,DISC1,PTEN,ADGRG1,PHLPP2,CDH2,ALK,ATIC,PLCB1,MKKS,BTBD3,XRN2,ROBO1,GSK3B,SLIT2,EPHA5,FAT4,DRD1,POU3F2,CDK6,RELN,LAMB1,FOXP2,CNTNAP2,EZH2,ARX	28
EndoC-bH1_sc8987	GO:0006942	regulation of striated muscle contraction	19/1539	97/18670	0.000315036	0.0138473	0.012006	5142/476/481/6262/29119/4625/3759/6546/287/817/5144/1832/1490/6717/10142/5294/2626/6781/1756	PDE4B,ATP1A1,ATP1B1,RYR2,CTNNA3,MYH7,KCNJ2,SLC8A1,ANK2,CAMK2D,PDE4D,DSP,CCN2,SRI,AKAP9,PIK3CG,GATA4,STC1,DMD	19
EndoC-bH1_sc8987	GO:0010771	negative regulation of cell morphogenesis involved in differentiation	19/1539	97/18670	0.000315036	0.0138473	0.012006	5728/6049/10631/7337/80031/81/4133/7474/6259/9353/5530/9037/57556/10512/9723/10371/223117/5747/23189	PTEN,RNF6,POSTN,UBE3A,SEMA6D,ACTN4,MAP2,WNT5A,RYK,SLIT2,PPP3CA,SEMA5A,SEMA6A,SEMA3C,SEMA3E,SEMA3A,SEMA3D,PTK2,KANK1	19
EndoC-bH1_sc8987	GO:0060996	dendritic spine development	19/1539	97/18670	0.000315036	0.0138473	0.012006	27185/5728/22849/26037/7337/5597/102/2043/8997/2047/1501/815/3066/55607/5649/8976/50807/6792/5063	DISC1,PTEN,CPEB3,SIPA1L1,UBE3A,MAPK6,ADAM10,EPHA4,KALRN,EPHB1,CTNND2,CAMK2A,HDAC2,PPP1R9A,RELN,WASL,ASAP1,CDKL5,PAK3	19
EndoC-bH1_sc8987	GO:0042711	maternal behavior	6/1539	13/18670	0.000320879	0.0138936	0.0120462	5728/552/8932/8997/1812/1620	PTEN,AVPR1A,MBD2,KALRN,DRD1,BRINP1	6
EndoC-bH1_sc8987	GO:0060746	parental behavior	6/1539	13/18670	0.000320879	0.0138936	0.0120462	5728/552/8932/8997/1812/1620	PTEN,AVPR1A,MBD2,KALRN,DRD1,BRINP1	6
EndoC-bH1_sc8987	GO:0003206	cardiac chamber morphogenesis	23/1539	129/18670	0.000333635	0.0142744	0.0123764	7049/1301/6262/657/4625/6654/4036/7474/6092/6091/6474/9353/1363/3670/1832/653/57211/10512/8321/7472/2626/55636/79977	TGFBR3,COL11A1,RYR2,BMPR1A,MYH7,SOS1,LRP2,WNT5A,ROBO2,ROBO1,SHOX2,SLIT2,CPE,ISL1,DSP,BMP5,ADGRG6,SEMA3C,FZD1,WNT2,GATA4,CHD7,GRHL2	23
EndoC-bH1_sc8987	GO:0016049	cell growth	62/1539	484/18670	0.000335877	0.0142744	0.0123764	83667/23499/54879/4009/183/27185/2786/6387/10718/9211/55031/627/552/6857/6049/10631/9472/4692/440275/80031/102/8766/5607/11214/93649/57521/23136/6860/634/9792/4133/57144/23767/1826/7474/214/2932/6259/9353/323/4825/817/8470/9037/57556/6695/6098/2697/26053/10512/9723/10371/223117/4897/91584/136319/2626/9699/9373/25/6792/6197	SESN2,MACF1,ST7L,LMX1A,AGT,DISC1,GNG4,CXCL12,NRG3,LGI1,USP47,BDNF,AVPR1A,SYT1,RNF6,POSTN,AKAP6,NDN,EIF2AK4,SEMA6D,ADAM10,RAB11A,MAP2K5,AKAP13,MYOCD,RPTOR,EPB41L3,SYT4,CEACAM1,SERTAD2,MAP2,PAK5,FLRT3,DSCAM,WNT5A,ALCAM,GSK3B,RYK,SLIT2,APBB2,NKX6-1,CAMK2D,SORBS2,SEMA5A,SEMA6A,SPOCK1,ROS1,GJA1,AUTS2,SEMA3C,SEMA3E,SEMA3A,SEMA3D,NRCAM,PLXNA4,MTPN,GATA4,RIMS2,PLAA,ABL1,CDKL5,RPS6KA3	62
EndoC-bH1_sc8987	GO:0021536	diencephalon development	16/1539	75/18670	0.000337056	0.0142744	0.0123764	657/22930/1385/650/7474/5449/5308/9037/2255/3670/5454/10371/5764/26047/170302/190	BMPR1A,RAB3GAP1,CREB1,BMP2,WNT5A,POU1F1,PITX2,SEMA5A,FGF10,ISL1,POU3F2,SEMA3A,PTN,CNTNAP2,ARX,NR0B1	16
EndoC-bH1_sc8987	GO:0050768	negative regulation of neurogenesis	42/1539	295/18670	0.000348206	0.0146398	0.0126932	5087/4009/259266/10718/657/5728/6049/7337/440275/80031/9289/6014/6860/9448/4133/2066/2043/4821/152330/7474/5793/2932/6259/9353/4825/5530/9037/3670/57556/6695/9856/3066/10512/9723/10371/223117/5764/11075/50807/5747/23189/1620	PBX1,LMX1A,ASPM,NRG3,BMPR1A,PTEN,RNF6,UBE3A,EIF2AK4,SEMA6D,ADGRG1,RIT2,SYT4,MAP4K4,MAP2,ERBB4,EPHA4,NKX2-2,CNTN4,WNT5A,PTPRG,GSK3B,RYK,SLIT2,NKX6-1,PPP3CA,SEMA5A,ISL1,SEMA6A,SPOCK1,KIAA0319,HDAC2,SEMA3C,SEMA3E,SEMA3A,SEMA3D,PTN,STMN2,ASAP1,PTK2,KANK1,BRINP1	42
EndoC-bH1_sc8987	GO:0003007	heart morphogenesis	38/1539	259/18670	0.00035917	0.0148901	0.0129102	7049/1301/6262/657/9645/196528/4625/23768/8736/6654/129446/4036/1386/650/8195/7474/6092/6091/6474/9353/5311/5308/79633/1363/3670/1832/653/2697/54806/57211/10512/8321/7472/51384/2626/55636/79977/5747	TGFBR3,COL11A1,RYR2,BMPR1A,MICAL2,ARID2,MYH7,FLRT2,MYOM1,SOS1,XIRP2,LRP2,ATF2,BMP2,MKKS,WNT5A,ROBO2,ROBO1,SHOX2,SLIT2,PKD2,PITX2,FAT4,CPE,ISL1,DSP,BMP5,GJA1,AHI1,ADGRG6,SEMA3C,FZD1,WNT2,WNT16,GATA4,CHD7,GRHL2,PTK2	38
EndoC-bH1_sc8987	GO:0030072	peptide hormone secretion	37/1539	250/18670	0.000359291	0.0148901	0.0129102	5906/6927/8660/252983/4160/773/7447/3790/5581/9448/1803/57818/8864/6616/3708/846/8997/9575/2044/4825/5530/1363/3670/9607/7021/222546/2697/27445/6717/1080/5799/55636/9699/169026/114/5991/301	RAP1A,HNF1A,IRS2,STXBP4,MC4R,CACNA1A,VSNL1,KCNS3,PRKCE,MAP4K4,DPP4,G6PC2,PER2,SNAP25,ITPR1,CASR,KALRN,CLOCK,EPHA5,NKX6-1,PPP3CA,CPE,ISL1,CARTPT,TFAP2B,RFX6,GJA1,PCLO,SRI,CFTR,PTPRN2,CHD7,RIMS2,SLC30A8,ADCY8,RFX3,ANXA1	37
EndoC-bH1_sc8987	GO:1904062	regulation of cation transmembrane transport	47/1539	342/18670	0.000364157	0.0149847	0.0129922	5142/5174/481/183/6262/100507027/288/5728/1740/2893/9472/5336/3759/9368/81/130497/6546/63892/5581/57628/91404/57520/117532/5621/6769/7871/483/7881/6373/5311/6622/287/817/5144/1812/2534/7402/781/6717/10142/799/5649/5294/1804/55636/25/1756	PDE4B,PDZK1,ATP1B1,AGT,RYR2,MRLN,ANK3,PTEN,DLG2,GRIA4,AKAP6,PLCG2,KCNJ2,SLC9A3R1,ACTN4,OSR1,SLC8A1,THADA,PRKCE,DPP10,SESTD1,HECW2,TMC2,PRNP,STAC,SLMAP,ATP1B3,KCNAB1,CXCL11,PKD2,SNCA,ANK2,CAMK2D,PDE4D,DRD1,FYN,UTRN,CACNA2D1,SRI,AKAP9,CALCR,RELN,PIK3CG,DPP6,CHD7,ABL1,DMD	47
EndoC-bH1_sc8987	GO:0010644	cell communication by electrical coupling	9/1539	29/18670	0.00037646	0.0153819	0.0133366	476/481/6262/288/6546/817/5144/2697/6717	ATP1A1,ATP1B1,RYR2,ANK3,SLC8A1,CAMK2D,PDE4D,GJA1,SRI	9
EndoC-bH1_sc8987	GO:0048738	cardiac muscle tissue development	35/1539	233/18670	0.000385993	0.0155538	0.0134857	7049/1301/183/6262/657/5728/55553/196528/4625/9472/26585/11214/4628/93649/8736/6546/129446/4036/1385/2066/650/84700/7474/8470/3670/6444/1832/1432/653/2697/7472/2626/137868/55636/100126316	TGFBR3,COL11A1,AGT,RYR2,BMPR1A,PTEN,SOX6,ARID2,MYH7,AKAP6,GREM1,AKAP13,MYH10,MYOCD,MYOM1,SLC8A1,XIRP2,LRP2,CREB1,ERBB4,BMP2,MYO18B,WNT5A,SORBS2,ISL1,SGCD,DSP,MAPK14,BMP5,GJA1,WNT2,GATA4,SGCZ,CHD7,MIR873	35
EndoC-bH1_sc8987	GO:0072659	protein localization to plasma membrane	38/1539	260/18670	0.000387988	0.0155538	0.0134857	23499/5906/481/23114/288/10580/6809/5962/9847/10484/64398/8650/302/8766/9368/23136/6093/1000/9475/91461/5581/57628/64114/10267/5621/6769/7871/483/5357/5593/10098/287/115827/51735/9053/1804/9312/55667	MACF1,RAP1A,ATP1B1,NFASC,ANK3,SORBS1,STX3,RDX,C2CD5,SEC23A,PALS1,NUMB,ANXA2,RAB11A,SLC9A3R1,EPB41L3,ROCK1,CDH2,ROCK2,PKDCC,PRKCE,DPP10,TMBIM1,RAMP1,PRNP,STAC,SLMAP,ATP1B3,PLS1,PRKG2,TSPAN5,ANK2,RAB3C,RAPGEF6,MAP7,DPP6,KCNB2,DENND4C	38
EndoC-bH1_sc8987	GO:0008016	regulation of heart contraction	37/1539	251/18670	0.000388711	0.0155538	0.0134857	5142/476/481/183/3775/6262/29119/552/490/407048/4625/3759/6546/3760/4159/3708/483/10699/6870/287/817/5144/1832/2697/1490/781/10371/6717/10142/6863/5294/3751/1129/2626/6781/157378/1756	PDE4B,ATP1A1,ATP1B1,AGT,KCNK1,RYR2,CTNNA3,AVPR1A,ATP2B1,MIR92A1,MYH7,KCNJ2,SLC8A1,KCNJ3,MC3R,ITPR1,ATP1B3,CORIN,TACR3,ANK2,CAMK2D,PDE4D,DSP,GJA1,CCN2,CACNA2D1,SEMA3A,SRI,AKAP9,TAC1,PIK3CG,KCND2,CHRM2,GATA4,STC1,TMEM65,DMD	37
EndoC-bH1_sc8987	GO:0007015	actin filament organization	53/1539	400/18670	0.000394469	0.0155855	0.0135132	56776/94134/6387/9886/10580/9645/10083/9873/5962/10810/3936/81624/283/342184/8736/6093/81/9475/10602/130271/5581/5341/1496/10096/57471/10787/23671/8195/5357/9353/57482/57619/171024/8470/9037/253260/5921/2241/4739/23607/4082/1490/55607/6863/4233/830/442721/8976/136319/10565/23189/25/5063	FMN2,ARHGAP12,CXCL12,RHOBTB1,SORBS1,MICAL2,USH1C,FCHSD2,RDX,WASF3,LCP1,DIAPH3,ANG,FMN1,MYOM1,ROCK1,ACTN4,ROCK2,CDC42EP3,PLEKHH2,PRKCE,PLEK,CTNNA2,ACTR3,ERMN,NCKAP1,TMEFF2,MKKS,PLS1,SLIT2,CRACD,SHROOM3,SYNPO2,SORBS2,SEMA5A,RICTOR,RASA1,FER,NEDD9,CD2AP,MARCKS,CCN2,PPP1R9A,TAC1,MET,CAPZA2,LMOD2,WASL,MTPN,ARFGEF1,KANK1,ABL1,PAK3	53
EndoC-bH1_sc8987	GO:0030336	negative regulation of cell migration	46/1539	334/18670	0.000398503	0.0155855	0.0135132	6387/5592/64081/10718/657/5728/196528/57522/5801/89795/1634/90627/1602/407048/26585/161742/80031/5607/11057/9289/93649/9368/23671/100423036/2066/23236/11122/29775/5793/6091/5912/11235/9353/79772/56940/653/5796/9863/10371/889/8976/5764/9747/6781/23189/9314	CXCL12,PRKG1,PBLD,NRG3,BMPR1A,PTEN,ARID2,SRGAP1,PTPRR,NAV3,DCN,STARD13,DACH1,MIR92A1,GREM1,SPRED1,SEMA6D,MAP2K5,ABHD2,ADGRG1,MYOCD,SLC9A3R1,TMEFF2,MIR2355,ERBB4,PLCB1,PTPRT,CARD10,PTPRG,ROBO1,RAP2B,PDCD10,SLIT2,MCTP1,DUSP22,BMP5,PTPRK,MAGI2,SEMA3A,KRIT1,WASL,PTN,TCAF1,STC1,KANK1,KLF4	46
EndoC-bH1_sc8987	GO:0016339	calcium-dependent cell-cell adhesion via plasma membrane cell adhesion molecules	12/1539	48/18670	0.000400004	0.0155855	0.0135132	1006/1009/1000/1828/1005/28513/1016/1010/1008/1007/1004/1015	CDH8,CDH11,CDH2,DSG1,CDH7,CDH19,CDH18,CDH12,CDH10,CDH9,CDH6,CDH17	12
EndoC-bH1_sc8987	GO:0006874	cellular calcium ion homeostasis	59/1539	458/18670	0.000400249	0.0155855	0.0135132	481/27/183/27185/6262/6387/89869/552/490/53373/221154/7223/9472/5732/302/5336/773/6546/63892/5581/6869/79568/5621/23236/57419/9217/3708/7474/846/5291/344905/6373/5311/6622/5910/287/817/5144/1812/10590/5314/2898/100133941/2534/2697/2911/2969/948/781/6717/799/6863/5294/6781/2053/55636/114/25/1756	ATP1B1,ABL2,AGT,DISC1,RYR2,CXCL12,PLCZ1,AVPR1A,ATP2B1,TPCN1,MICU2,TRPC4,AKAP6,PTGER2,ANXA2,PLCG2,CACNA1A,SLC8A1,THADA,PRKCE,TACR1,MAIP1,PRNP,PLCB1,SLC24A3,VAPB,ITPR1,WNT5A,CASR,PIK3CB,ATP13A5,CXCL11,PKD2,SNCA,RAP1GDS1,ANK2,CAMK2D,PDE4D,DRD1,SCGN,PKHD1,GRIK2,CD24,FYN,GJA1,GRM1,GTF2I,CD36,CACNA2D1,SRI,CALCR,TAC1,PIK3CG,STC1,EPHX2,CHD7,ADCY8,ABL1,DMD	59
EndoC-bH1_sc8987	GO:0002064	epithelial cell development	32/1539	207/18670	0.000403242	0.0155974	0.0135234	5906/5962/22862/84189/3169/4643/9368/6093/9475/6382/3642/4821/6647/7474/2932/26084/9076/9575/57619/4825/23022/5144/653/6098/2697/9863/1021/4233/6781/79977/1761/5991	RAP1A,RDX,FNDC3A,SLITRK6,FOXA1,MYO1E,SLC9A3R1,ROCK1,ROCK2,SDC1,INSM1,NKX2-2,SOD1,WNT5A,GSK3B,ARHGEF26,CLDN1,CLOCK,SHROOM3,NKX6-1,PALLD,PDE4D,BMP5,ROS1,GJA1,MAGI2,CDK6,MET,STC1,GRHL2,DMRT1,RFX3	32
EndoC-bH1_sc8987	GO:0045665	negative regulation of neuron differentiation	34/1539	225/18670	0.00041546	0.0159636	0.0138409	5087/4009/259266/5728/6049/7337/440275/80031/6014/9448/4133/2043/4821/152330/7474/5793/2932/6259/9353/5530/9037/3670/57556/6695/9856/3066/10512/9723/10371/223117/11075/50807/5747/23189	PBX1,LMX1A,ASPM,PTEN,RNF6,UBE3A,EIF2AK4,SEMA6D,RIT2,MAP4K4,MAP2,EPHA4,NKX2-2,CNTN4,WNT5A,PTPRG,GSK3B,RYK,SLIT2,PPP3CA,SEMA5A,ISL1,SEMA6A,SPOCK1,KIAA0319,HDAC2,SEMA3C,SEMA3E,SEMA3A,SEMA3D,STMN2,ASAP1,PTK2,KANK1	34
EndoC-bH1_sc8987	GO:0070830	bicellular tight junction assembly	13/1539	55/18670	0.000419965	0.0160305	0.013899	56288/64398/6093/81/9475/7855/861/10015/1894/9076/324/2697/79977	PARD3,PALS1,ROCK1,ACTN4,ROCK2,FZD5,RUNX1,PDCD6IP,ECT2,CLDN1,APC,GJA1,GRHL2	13
EndoC-bH1_sc8987	GO:0071805	potassium ion transmembrane transport	33/1539	217/18670	0.000446509	0.0169323	0.0146809	476/481/343450/3775/288/3778/5728/9472/6557/3759/3790/170850/6549/57628/3760/90134/5621/6616/57419/131096/483/285195/7881/10242/5311/287/348980/10142/3751/1804/157855/9312/27012	ATP1A1,ATP1B1,KCNT2,KCNK1,ANK3,KCNMA1,PTEN,AKAP6,SLC12A1,KCNJ2,KCNS3,KCNG3,SLC9A2,DPP10,KCNJ3,KCNH7,PRNP,SNAP25,SLC24A3,KCNH8,ATP1B3,SLC9A9,KCNAB1,KCNMB2,PKD2,ANK2,HCN1,AKAP9,KCND2,DPP6,KCNU1,KCNB2,KCNV1	33
EndoC-bH1_sc8987	GO:0030517	negative regulation of axon extension	11/1539	42/18670	0.000450025	0.0169549	0.0147004	6049/80031/4133/7474/6259/9037/57556/10512/9723/10371/223117	RNF6,SEMA6D,MAP2,WNT5A,RYK,SEMA5A,SEMA6A,SEMA3C,SEMA3E,SEMA3A,SEMA3D	11
EndoC-bH1_sc8987	GO:0021884	forebrain neuron development	8/1539	24/18670	0.000463438	0.0172363	0.0149445	27185/57282/7474/6092/6091/9353/10371/170302	DISC1,SLC4A10,WNT5A,ROBO2,ROBO1,SLIT2,SEMA3A,ARX	8
EndoC-bH1_sc8987	GO:0086064	cell communication by electrical coupling involved in cardiac conduction	8/1539	24/18670	0.000463438	0.0172363	0.0149445	476/481/6262/6546/817/5144/2697/6717	ATP1A1,ATP1B1,RYR2,SLC8A1,CAMK2D,PDE4D,GJA1,SRI	8
EndoC-bH1_sc8987	GO:0008154	actin polymerization or depolymerization	32/1539	209/18670	0.000479084	0.0177048	0.0153506	56776/6387/9886/9645/9873/5962/10810/81624/283/342184/10602/130271/5581/5341/1496/10096/10787/8195/9353/57482/9037/253260/5921/2241/55607/830/442721/8976/136319/10565/23189/5063	FMN2,CXCL12,RHOBTB1,MICAL2,FCHSD2,RDX,WASF3,DIAPH3,ANG,FMN1,CDC42EP3,PLEKHH2,PRKCE,PLEK,CTNNA2,ACTR3,NCKAP1,MKKS,SLIT2,CRACD,SEMA5A,RICTOR,RASA1,FER,PPP1R9A,CAPZA2,LMOD2,WASL,MTPN,ARFGEF1,KANK1,PAK3	32
EndoC-bH1_sc8987	GO:0032271	regulation of protein polymerization	33/1539	218/18670	0.000485457	0.0178003	0.0154335	56776/9886/9873/5962/89795/342184/10602/5581/1496/10096/10787/4133/8195/22919/9353/57482/6622/253260/5921/2241/10142/55607/4233/830/442721/8976/136319/10565/7013/11075/23189/25/5063	FMN2,RHOBTB1,FCHSD2,RDX,NAV3,FMN1,CDC42EP3,PRKCE,CTNNA2,ACTR3,NCKAP1,MAP2,MKKS,MAPRE1,SLIT2,CRACD,SNCA,RICTOR,RASA1,FER,AKAP9,PPP1R9A,MET,CAPZA2,LMOD2,WASL,MTPN,ARFGEF1,TERF1,STMN2,KANK1,ABL1,PAK3	33
EndoC-bH1_sc8987	GO:0051924	regulation of calcium ion transport	37/1539	254/18670	0.000490253	0.0178003	0.0154335	5142/481/183/6262/6387/100507027/490/9472/302/5336/6546/63892/5581/91404/117532/5621/6769/846/6373/5311/6622/287/817/5144/815/1812/2534/2697/781/6717/799/5294/6781/55636/25/1756/8573	PDE4B,ATP1B1,AGT,RYR2,CXCL12,MRLN,ATP2B1,AKAP6,ANXA2,PLCG2,SLC8A1,THADA,PRKCE,SESTD1,TMC2,PRNP,STAC,CASR,CXCL11,PKD2,SNCA,ANK2,CAMK2D,PDE4D,CAMK2A,DRD1,FYN,GJA1,CACNA2D1,SRI,CALCR,PIK3CG,STC1,CHD7,ABL1,DMD,CASK	37
EndoC-bH1_sc8987	GO:0002028	regulation of sodium ion transport	17/1539	85/18670	0.000496573	0.0178003	0.0154335	476/481/288/1272/9368/81/130497/6546/5581/57520/7871/483/817/154215/7402/286183/1756	ATP1A1,ATP1B1,ANK3,CNTN1,SLC9A3R1,ACTN4,OSR1,SLC8A1,PRKCE,HECW2,SLMAP,ATP1B3,CAMK2D,NKAIN2,UTRN,NKAIN3,DMD	17
EndoC-bH1_sc8987	GO:0021772	olfactory bulb development	9/1539	30/18670	0.000498795	0.0178003	0.0154335	2066/7474/6092/6091/9353/10371/55636/2131/170302	ERBB4,WNT5A,ROBO2,ROBO1,SLIT2,SEMA3A,CHD7,EXT1,ARX	9
EndoC-bH1_sc8987	GO:0099068	postsynapse assembly	9/1539	30/18670	0.000498795	0.0178003	0.0154335	5728/1000/9378/7474/3556/2895/9863/5789/57502	PTEN,CDH2,NRXN1,WNT5A,IL1RAP,GRID2,MAGI2,PTPRD,NLGN4X	9
EndoC-bH1_sc8987	GO:0048839	inner ear development	30/1539	192/18670	0.000501848	0.0178003	0.0154335	1301/9261/7399/65217/10083/121227/80184/51761/84189/2562/102/9368/125488/2043/650/9935/6647/7474/26018/131149/79633/2255/84059/4762/55084/54806/168667/55636/4920/10541	COL11A1,MAPKAPK2,USH2A,PCDH15,USH1C,LRIG3,CEP290,ATP8A2,SLITRK6,GABRB3,ADAM10,SLC9A3R1,TTC39C,EPHA4,BMP2,MAFB,SOD1,WNT5A,LRIG1,OTOL1,FAT4,FGF10,ADGRV1,NEUROG1,SOBP,AHI1,BMPER,CHD7,ROR2,ANP32B	30
EndoC-bH1_sc8987	GO:0086065	cell communication involved in cardiac conduction	13/1539	56/18670	0.000506213	0.0178003	0.0154335	476/481/6262/29119/6546/3760/287/817/5144/1832/2697/781/6717	ATP1A1,ATP1B1,RYR2,CTNNA3,SLC8A1,KCNJ3,ANK2,CAMK2D,PDE4D,DSP,GJA1,CACNA2D1,SRI	13
EndoC-bH1_sc8987	GO:0120192	tight junction assembly	13/1539	56/18670	0.000506213	0.0178003	0.0154335	56288/64398/6093/81/9475/7855/861/10015/1894/9076/324/2697/79977	PARD3,PALS1,ROCK1,ACTN4,ROCK2,FZD5,RUNX1,PDCD6IP,ECT2,CLDN1,APC,GJA1,GRHL2	13
EndoC-bH1_sc8987	GO:0070588	calcium ion transmembrane transport	44/1539	319/18670	0.000510093	0.0178175	0.0154484	5142/481/6262/100507027/490/53373/221154/7223/9472/302/5336/773/6546/63892/5581/91404/79568/117532/5621/23236/57419/26133/3708/6769/6373/5311/6622/287/817/2823/5144/1812/2534/781/6717/799/9512/5294/55636/80036/140803/116443/25/1756	PDE4B,ATP1B1,RYR2,MRLN,ATP2B1,TPCN1,MICU2,TRPC4,AKAP6,ANXA2,PLCG2,CACNA1A,SLC8A1,THADA,PRKCE,SESTD1,MAIP1,TMC2,PRNP,PLCB1,SLC24A3,TRPC4AP,ITPR1,STAC,CXCL11,PKD2,SNCA,ANK2,CAMK2D,GPM6A,PDE4D,DRD1,FYN,CACNA2D1,SRI,CALCR,PMPCB,PIK3CG,CHD7,TRPM3,TRPM6,GRIN3A,ABL1,DMD	44
EndoC-bH1_sc8987	GO:0060047	heart contraction	40/1539	282/18670	0.000512845	0.0178175	0.0154484	5142/476/481/183/3775/6262/29119/552/490/407048/4625/3759/6546/3760/4159/6647/3708/483/10699/6870/287/817/5144/6444/1832/2697/1490/781/10371/6717/10142/6863/5294/3751/1129/2626/137868/6781/157378/1756	PDE4B,ATP1A1,ATP1B1,AGT,KCNK1,RYR2,CTNNA3,AVPR1A,ATP2B1,MIR92A1,MYH7,KCNJ2,SLC8A1,KCNJ3,MC3R,SOD1,ITPR1,ATP1B3,CORIN,TACR3,ANK2,CAMK2D,PDE4D,SGCD,DSP,GJA1,CCN2,CACNA2D1,SEMA3A,SRI,AKAP9,TAC1,PIK3CG,KCND2,CHRM2,GATA4,SGCZ,STC1,TMEM65,DMD	40
EndoC-bH1_sc8987	GO:1902043	positive regulation of extrinsic apoptotic signaling pathway via death domain receptors	6/1539	14/18670	0.000522446	0.0179774	0.015587	11124/5728/5366/151112/6789/6498	FAF1,PTEN,PMAIP1,ZSWIM2,STK4,SKIL	6
EndoC-bH1_sc8987	GO:0043583	ear development	33/1539	219/18670	0.00052738	0.0179774	0.015587	1301/9261/7399/65217/10083/121227/80184/51761/84189/2562/102/9368/125488/10194/130497/2043/650/9935/6647/7474/26018/131149/79633/2255/84059/4762/653/55084/54806/168667/55636/4920/10541	COL11A1,MAPKAPK2,USH2A,PCDH15,USH1C,LRIG3,CEP290,ATP8A2,SLITRK6,GABRB3,ADAM10,SLC9A3R1,TTC39C,TSHZ1,OSR1,EPHA4,BMP2,MAFB,SOD1,WNT5A,LRIG1,OTOL1,FAT4,FGF10,ADGRV1,NEUROG1,BMP5,SOBP,AHI1,BMPER,CHD7,ROR2,ANP32B	33
EndoC-bH1_sc8987	GO:0043547	positive regulation of GTPase activity	53/1539	405/18670	0.000531641	0.0179774	0.015587	10451/5906/8490/9910/9462/64407/5996/25782/6000/94134/23365/57522/64786/90627/23348/394/10484/26037/54828/10982/8853/6654/9448/22930/1123/23236/57186/9779/7474/2932/8997/1894/23527/57533/23216/83478/10144/5910/255520/5921/51735/23092/4739/26575/26230/9732/858/2146/10565/50807/216/23637/6792	VAV3,RAP1A,RGS5,RABGAP1L,RASAL2,RGS18,RGS1,RAB3GAP2,RGS7,ARHGAP12,ARHGEF12,SRGAP1,TBC1D15,STARD13,DOCK9,ARHGAP5,SEC23A,SIPA1L1,BCAS3,MAPRE2,ASAP2,SOS1,MAP4K4,RAB3GAP1,CHN1,PLCB1,RALGAPA2,TBC1D5,WNT5A,GSK3B,KALRN,ECT2,ACAP2,TBC1D14,TBC1D1,ARHGAP24,FAM13A,RAP1GDS1,ELMOD2,RASA1,RAPGEF6,ARHGAP26,NEDD9,RGS17,TIAM2,DOCK4,CAV2,EZH2,ARFGEF1,ASAP1,ALDH1A1,RABGAP1,CDKL5	53
EndoC-bH1_sc8987	GO:0048017	inositol lipid-mediated signaling	29/1539	184/18670	0.000534242	0.0179774	0.015587	183/5728/80310/5288/1634/8660/677/7337/5336/9368/634/940/2066/57624/23236/5297/5291/5337/3791/5783/2549/2534/3082/5649/5294/51384/767/5747/9314	AGT,PTEN,PDGFD,PIK3C2G,DCN,IRS2,ZFP36L1,UBE3A,PLCG2,SLC9A3R1,CEACAM1,CD28,ERBB4,NYAP2,PLCB1,PI4KA,PIK3CB,PLD1,KDR,PTPN13,GAB1,FYN,HGF,RELN,PIK3CG,WNT16,CA8,PTK2,KLF4	29
EndoC-bH1_sc8987	GO:0048639	positive regulation of developmental growth	29/1539	184/18670	0.000534242	0.0179774	0.015587	23499/7049/27185/6387/657/627/6857/32/51761/9472/8766/6860/1385/2066/23236/8195/1826/5449/5357/9037/2690/1432/5454/7472/55636/9699/9373/6792/170302	MACF1,TGFBR3,DISC1,CXCL12,BMPR1A,BDNF,SYT1,ACACB,ATP8A2,AKAP6,RAB11A,SYT4,CREB1,ERBB4,PLCB1,MKKS,DSCAM,POU1F1,PLS1,SEMA5A,GHR,MAPK14,POU3F2,WNT2,CHD7,RIMS2,PLAA,CDKL5,ARX	29
EndoC-bH1_sc8987	GO:0031016	pancreas development	16/1539	78/18670	0.000536037	0.0179774	0.015587	6927/4212/3642/4821/7474/2932/9575/4825/2255/3670/653/222546/1021/4233/5991/301	HNF1A,MEIS2,INSM1,NKX2-2,WNT5A,GSK3B,CLOCK,NKX6-1,FGF10,ISL1,BMP5,RFX6,CDK6,MET,RFX3,ANXA1	16
EndoC-bH1_sc8987	GO:0006904	vesicle docking involved in exocytosis	11/1539	43/18670	0.000560203	0.0185846	0.0161135	6809/440279/5341/23233/9751/6616/152579/115827/815/1080/60412	STX3,UNC13C,PLEK,EXOC6B,SNPH,SNAP25,SCFD2,RAB3C,CAMK2A,CFTR,EXOC4	11
EndoC-bH1_sc8987	GO:0050796	regulation of insulin secretion	28/1539	176/18670	0.000567163	0.0185846	0.0161135	5906/8660/252983/773/7447/3790/5581/9448/1803/57818/8864/6616/3708/846/9575/2044/4825/5530/3670/9607/7021/222546/2697/6717/1080/169026/114/5991	RAP1A,IRS2,STXBP4,CACNA1A,VSNL1,KCNS3,PRKCE,MAP4K4,DPP4,G6PC2,PER2,SNAP25,ITPR1,CASR,CLOCK,EPHA5,NKX6-1,PPP3CA,ISL1,CARTPT,TFAP2B,RFX6,GJA1,SRI,CFTR,SLC30A8,ADCY8,RFX3	28
EndoC-bH1_sc8987	GO:0007611	learning or memory	37/1539	256/18670	0.000570406	0.0185846	0.0161135	4009/183/1959/84896/5728/22849/627/338811/4212/440275/6860/9378/6326/1385/5621/23236/57144/6616/8997/7881/590/10396/4762/1812/2534/6863/5649/5577/93986/5803/5764/9162/26047/114/1620/57502/2925	LMX1A,AGT,EGR2,ATAD1,PTEN,CPEB3,BDNF,TAFA2,MEIS2,EIF2AK4,SYT4,NRXN1,SCN2A,CREB1,PRNP,PLCB1,PAK5,SNAP25,KALRN,KCNAB1,BCHE,ATP8A1,NEUROG1,DRD1,FYN,TAC1,RELN,PRKAR2B,FOXP2,PTPRZ1,PTN,DGKI,CNTNAP2,ADCY8,BRINP1,NLGN4X,GRPR	37
EndoC-bH1_sc8987	GO:0090596	sensory organ morphogenesis	37/1539	256/18670	0.000570406	0.0185846	0.0161135	3065/118427/1301/10083/121227/80184/51761/84189/84465/9368/125488/10194/130497/7855/9935/6647/1826/7474/26018/2047/5308/55714/2255/348980/4124/4762/7021/55084/3066/54806/2792/7472/23554/51384/5764/55636/4920	HDAC1,OLFM3,COL11A1,USH1C,LRIG3,CEP290,ATP8A2,SLITRK6,MEGF11,SLC9A3R1,TTC39C,TSHZ1,OSR1,FZD5,MAFB,SOD1,DSCAM,WNT5A,LRIG1,EPHB1,PITX2,TENM3,FGF10,HCN1,MAN2A1,NEUROG1,TFAP2B,SOBP,HDAC2,AHI1,GNGT1,WNT2,TSPAN12,WNT16,PTN,CHD7,ROR2	37
EndoC-bH1_sc8987	GO:0048013	ephrin receptor signaling pathway	17/1539	86/18670	0.000572189	0.0185846	0.0161135	10451/26037/6093/9475/10096/1123/2043/8997/2047/2044/64283/5921/2534/8976/6383/5747/5063	VAV3,SIPA1L1,ROCK1,ROCK2,ACTR3,CHN1,EPHA4,KALRN,EPHB1,EPHA5,ARHGEF28,RASA1,FYN,WASL,SDC2,PTK2,PAK3	17
EndoC-bH1_sc8987	GO:2000146	negative regulation of cell motility	47/1539	349/18670	0.000573363	0.0185846	0.0161135	6387/5592/64081/10718/657/5728/196528/57522/5801/89795/1634/90627/1602/407048/26585/161742/80031/5607/11057/9289/93649/9368/23671/100423036/2066/23236/11122/29775/5793/6091/5912/11235/9353/50859/79772/56940/653/5796/9863/10371/889/8976/5764/9747/6781/23189/9314	CXCL12,PRKG1,PBLD,NRG3,BMPR1A,PTEN,ARID2,SRGAP1,PTPRR,NAV3,DCN,STARD13,DACH1,MIR92A1,GREM1,SPRED1,SEMA6D,MAP2K5,ABHD2,ADGRG1,MYOCD,SLC9A3R1,TMEFF2,MIR2355,ERBB4,PLCB1,PTPRT,CARD10,PTPRG,ROBO1,RAP2B,PDCD10,SLIT2,SPOCK3,MCTP1,DUSP22,BMP5,PTPRK,MAGI2,SEMA3A,KRIT1,WASL,PTN,TCAF1,STC1,KANK1,KLF4	47
EndoC-bH1_sc8987	GO:0006470	protein dephosphorylation	44/1539	321/18670	0.00058282	0.0187862	0.0162883	23261/79871/55917/5728/6609/5519/57460/5787/5801/6815/5494/11099/23035/6093/9475/151242/5786/11122/116154/8897/5793/2932/5783/5530/3672/153769/5521/56940/7803/8732/5796/168448/9863/5803/5764/5799/79660/9108/5533/5520/5516/54704/5789/1852	CAMTA1,RPAP2,CTTNBP2NL,PTEN,SMPD1,PPP2R1B,PPM1H,PTPRB,PTPRR,STYX,PPM1A,PTPN21,PHLPP2,ROCK1,ROCK2,PPP1R1C,PTPRA,PTPRT,PHACTR3,MTMR3,PTPRG,GSK3B,PTPN13,PPP3CA,ITGA1,SH3RF2,PPP2R2B,DUSP22,PTP4A1,RNGTT,PTPRK,CDC14C,MAGI2,PTPRZ1,PTN,PTPRN2,PPP1R3B,MTMR7,PPP3CC,PPP2R2A,PPP2CB,PDP1,PTPRD,DUSP9	44
EndoC-bH1_sc8987	GO:1902414	protein localization to cell junction	18/1539	94/18670	0.000595992	0.0190981	0.0165587	5906/9211/6809/1740/10082/102/8766/201134/5874/81/9378/6616/7474/5602/1832/27445/53616/5649	RAP1A,LGI1,STX3,DLG2,GPC6,ADAM10,RAB11A,CEP112,RAB27B,ACTN4,NRXN1,SNAP25,WNT5A,MAPK10,DSP,PCLO,ADAM22,RELN	18
EndoC-bH1_sc8987	GO:0050806	positive regulation of synaptic transmission	27/1539	168/18670	0.000600234	0.0190981	0.0165587	5728/9211/6809/6857/440275/5581/9378/22930/1385/2043/5621/6616/2932/64084/6622/1812/10590/2898/3908/55607/6863/5649/5764/9699/114/4920/25	PTEN,LGI1,STX3,SYT1,EIF2AK4,PRKCE,NRXN1,RAB3GAP1,CREB1,EPHA4,PRNP,SNAP25,GSK3B,CLSTN2,SNCA,DRD1,SCGN,GRIK2,LAMA2,PPP1R9A,TAC1,RELN,PTN,RIMS2,ADCY8,ROR2,ABL1	27
EndoC-bH1_sc8987	GO:0015711	organic anion transport	62/1539	495/18670	0.000606917	0.0190981	0.0165587	5825/57198/183/1109/57084/63982/55089/9498/9194/552/6857/55117/121601/32/949/51761/7223/8660/4948/79895/28232/31/26207/9368/6860/634/22930/57282/8647/4036/2744/8864/6616/23760/2917/846/57088/57709/10396/950/6622/133418/353189/153768/206358/6568/117247/2697/948/5244/5243/10165/5172/50640/1080/6561/6542/115111/123/301/11046/19	ABCD3,ATP8B2,AGT,AKR1C4,SLC17A6,ANO3,SLC38A4,SLC4A8,SLC16A7,AVPR1A,SYT1,SLC6A15,ANO4,ACACB,SCARB1,ATP8A2,TRPC4,IRS2,OCA2,ATP8B4,SLCO3A1,ACACA,PITPNC1,SLC9A3R1,SYT4,CEACAM1,RAB3GAP1,SLC4A10,ABCB11,LRP2,GLS,PER2,SNAP25,PITPNB,GRM7,CASR,PLSCR4,SLC7A14,ATP8A1,SCARB2,SNCA,EMB,SLCO4C1,PRELID2,SLC36A1,SLC17A1,SLC16A10,GJA1,CD36,ABCB4,ABCB1,SLC25A13,SLC26A4,PNPLA8,CFTR,SLC13A1,SLC7A2,SLC26A7,PLIN2,ANXA1,…	62
EndoC-bH1_sc8987	GO:0002066	columnar/cuboidal epithelial cell development	13/1539	57/18670	0.000606985	0.0190981	0.0165587	84189/9368/3642/4821/6647/7474/2932/9575/4825/653/6098/1021/5991	SLITRK6,SLC9A3R1,INSM1,NKX2-2,SOD1,WNT5A,GSK3B,CLOCK,NKX6-1,BMP5,ROS1,CDK6,RFX3	13
EndoC-bH1_sc8987	GO:0035335	peptidyl-tyrosine dephosphorylation	19/1539	102/18670	0.000608955	0.0190981	0.0165587	5728/5787/5801/11099/5786/11122/8897/5793/5783/56940/7803/8732/5796/168448/5803/5799/9108/5789/1852	PTEN,PTPRB,PTPRR,PTPN21,PTPRA,PTPRT,MTMR3,PTPRG,PTPN13,DUSP22,PTP4A1,RNGTT,PTPRK,CDC14C,PTPRZ1,PTPRN2,MTMR7,PTPRD,DUSP9	19
EndoC-bH1_sc8987	GO:0006939	smooth muscle contraction	20/1539	110/18670	0.000612698	0.0191122	0.0165709	183/1131/5592/3778/490/93649/6093/9475/6546/6869/8195/6647/5910/6870/5144/4762/1812/9732/1129/9312	AGT,CHRM3,PRKG1,KCNMA1,ATP2B1,MYOCD,ROCK1,ROCK2,SLC8A1,TACR1,MKKS,SOD1,RAP1GDS1,TACR3,PDE4D,NEUROG1,DRD1,DOCK4,CHRM2,KCNB2	20
EndoC-bH1_sc8987	GO:0007214	gamma-aminobutyric acid signaling pathway	8/1539	25/18670	0.00063265	0.0194353	0.016851	2562/2567/23228/165829/2555/2554/2566/9568	GABRB3,GABRG3,PLCL2,GPR156,GABRA2,GABRA1,GABRG2,GABBR2	8
EndoC-bH1_sc8987	GO:1905809	negative regulation of synapse organization	8/1539	25/18670	0.00063265	0.0194353	0.016851	5728/7337/5621/7474/6092/2534/5764/5747	PTEN,UBE3A,PRNP,WNT5A,ROBO2,FYN,PTN,PTK2	8
EndoC-bH1_sc8987	GO:0060537	muscle tissue development	53/1539	408/18670	0.000633103	0.0194353	0.016851	59269/7049/1301/183/6262/1959/657/5728/55553/196528/1634/4625/9472/26585/11214/57496/4628/93649/8736/130497/6546/129446/4036/1385/2066/650/84700/7474/2047/7881/6474/5311/5530/8470/3670/6444/1832/1432/653/1310/64208/2697/9734/10512/93986/858/7472/136319/2626/137868/55636/100126316/5239	HIVEP3,TGFBR3,COL11A1,AGT,RYR2,EGR2,BMPR1A,PTEN,SOX6,ARID2,DCN,MYH7,AKAP6,GREM1,AKAP13,MRTFB,MYH10,MYOCD,MYOM1,OSR1,SLC8A1,XIRP2,LRP2,CREB1,ERBB4,BMP2,MYO18B,WNT5A,EPHB1,KCNAB1,SHOX2,PKD2,PPP3CA,SORBS2,ISL1,SGCD,DSP,MAPK14,BMP5,COL19A1,POPDC3,GJA1,HDAC9,SEMA3C,FOXP2,CAV2,WNT2,MTPN,GATA4,SGCZ,CHD7,MIR873,PGM5	53
EndoC-bH1_sc8987	GO:0021988	olfactory lobe development	9/1539	31/18670	0.000651922	0.0199077	0.0172606	2066/7474/6092/6091/9353/10371/55636/2131/170302	ERBB4,WNT5A,ROBO2,ROBO1,SLIT2,SEMA3A,CHD7,EXT1,ARX	9
EndoC-bH1_sc8987	GO:0019226	transmission of nerve impulse	15/1539	72/18670	0.000666481	0.0200793	0.0174094	23114/183/288/552/6328/6326/6335/6647/10242/9607/1812/2898/4897/3751/26047	NFASC,AGT,ANK3,AVPR1A,SCN3A,SCN2A,SCN9A,SOD1,KCNMB2,CARTPT,DRD1,GRIK2,NRCAM,KCND2,CNTNAP2	15
EndoC-bH1_sc8987	GO:0050805	negative regulation of synaptic transmission	15/1539	72/18670	0.000666481	0.0200793	0.0174094	5906/84896/5728/27253/6860/590/6622/2895/1812/2898/2770/55607/9162/114/57502	RAP1A,ATAD1,PTEN,PCDH17,SYT4,BCHE,SNCA,GRID2,DRD1,GRIK2,GNAI1,PPP1R9A,DGKI,ADCY8,NLGN4X	15
EndoC-bH1_sc8987	GO:0071560	cellular response to transforming growth factor beta stimulus	36/1539	249/18670	0.000667926	0.0200793	0.0174094	7049/56288/64081/657/55553/80310/5139/9958/23592/7316/10631/5494/2530/677/51741/93649/57045/1385/55612/7474/6498/9076/65997/3248/83891/56940/26036/6885/2534/3066/5796/1278/858/7472/5747/54829	TGFBR3,PARD3,PBLD,BMPR1A,SOX6,PDGFD,PDE3A,USP15,LEMD3,UBC,POSTN,PPM1A,FUT8,ZFP36L1,WWOX,MYOCD,TWSG1,CREB1,FERMT1,WNT5A,SKIL,CLDN1,RASL11B,HPGD,SNX25,DUSP22,ZNF451,MAP3K7,FYN,HDAC2,PTPRK,COL1A2,CAV2,WNT2,PTK2,ASPN	36
EndoC-bH1_sc8987	GO:0051403	stress-activated MAPK cascade	40/1539	286/18670	0.000680375	0.0202794	0.0175829	1647/260425/9261/183/5599/7316/407048/677/9448/10746/7855/2043/140885/650/23236/54986/7474/846/2047/11235/2122/5602/57630/153769/56940/1432/6885/2898/7164/1490/389432/23328/4216/3082/10371/29969/51384/23008/4920/1852	GADD45A,MAGI3,MAPKAPK2,AGT,MAPK8,UBC,MIR92A1,ZFP36L1,MAP4K4,MAP3K2,FZD5,EPHA4,SIRPA,BMP2,PLCB1,ULK4,WNT5A,CASR,EPHB1,PDCD10,MECOM,MAPK10,SH3RF1,SH3RF2,DUSP22,MAPK14,MAP3K7,GRIK2,TPD52L1,CCN2,SAMD5,SASH1,MAP3K4,HGF,SEMA3A,MDFIC,WNT16,KLHDC10,ROR2,DUSP9	40
EndoC-bH1_sc8987	GO:0014706	striated muscle tissue development	51/1539	390/18670	0.000681571	0.0202794	0.0175829	59269/7049/1301/183/6262/1959/657/5728/55553/196528/1634/4625/9472/26585/11214/57496/4628/93649/8736/6546/129446/4036/1385/2066/650/84700/7474/2047/7881/6474/5530/8470/3670/6444/1832/1432/653/1310/64208/2697/9734/10512/93986/858/7472/136319/2626/137868/55636/100126316/5239	HIVEP3,TGFBR3,COL11A1,AGT,RYR2,EGR2,BMPR1A,PTEN,SOX6,ARID2,DCN,MYH7,AKAP6,GREM1,AKAP13,MRTFB,MYH10,MYOCD,MYOM1,SLC8A1,XIRP2,LRP2,CREB1,ERBB4,BMP2,MYO18B,WNT5A,EPHB1,KCNAB1,SHOX2,PPP3CA,SORBS2,ISL1,SGCD,DSP,MAPK14,BMP5,COL19A1,POPDC3,GJA1,HDAC9,SEMA3C,FOXP2,CAV2,WNT2,MTPN,GATA4,SGCZ,CHD7,MIR873,PGM5	51
EndoC-bH1_sc8987	GO:0010463	mesenchymal cell proliferation	11/1539	44/18670	0.000691991	0.0204843	0.0177606	657/8660/130497/650/7474/6474/79633/93986/7472/5764/4781	BMPR1A,IRS2,OSR1,BMP2,WNT5A,SHOX2,FAT4,FOXP2,WNT2,PTN,NFIB	11
EndoC-bH1_sc8987	GO:0019932	second-messenger-mediated signaling	56/1539	439/18670	0.000704574	0.020751	0.0179918	23261/23266/481/6401/183/6262/5592/2977/5139/552/9472/5732/11214/64784/55784/115/9289/5336/9368/6014/4160/6546/5341/10267/146/5621/4159/3708/2932/3791/23284/2044/6373/5311/5530/287/817/5144/57561/79772/3094/6444/1812/57211/2770/948/27445/6717/799/55607/5577/5533/9699/114/19/1756	CAMTA1,ADGRL2,ATP1B1,SELE,AGT,RYR2,PRKG1,GUCY1A2,PDE3A,AVPR1A,AKAP6,PTGER2,AKAP13,CRTC3,MCTP2,ADCY9,ADGRG1,PLCG2,SLC9A3R1,RIT2,MC4R,SLC8A1,PLEK,RAMP1,ADRA1D,PRNP,MC3R,ITPR1,GSK3B,KDR,ADGRL3,EPHA5,CXCL11,PKD2,PPP3CA,ANK2,CAMK2D,PDE4D,ARRDC3,MCTP1,HINT1,SGCD,DRD1,ADGRG6,GNAI1,CD36,PCLO,SRI,CALCR,PPP1R9A,PRKAR2B,PPP3CC,RIMS2,ADCY8,ABCA1,DMD	56
EndoC-bH1_sc8987	GO:0007254	JNK cascade	32/1539	214/18670	0.000726379	0.0212851	0.0184549	1647/260425/5599/7316/407048/9448/10746/7855/2043/140885/23236/54986/7474/846/2047/2122/5602/57630/153769/56940/6885/2898/7164/1490/389432/23328/4216/10371/29969/51384/4920/1852	GADD45A,MAGI3,MAPK8,UBC,MIR92A1,MAP4K4,MAP3K2,FZD5,EPHA4,SIRPA,PLCB1,ULK4,WNT5A,CASR,EPHB1,MECOM,MAPK10,SH3RF1,SH3RF2,DUSP22,MAP3K7,GRIK2,TPD52L1,CCN2,SAMD5,SASH1,MAP3K4,SEMA3A,MDFIC,WNT16,ROR2,DUSP9	32
EndoC-bH1_sc8987	GO:0008064	regulation of actin polymerization or depolymerization	28/1539	179/18670	0.000745406	0.0217329	0.0188431	56776/6387/9886/9873/5962/342184/10602/130271/5581/5341/1496/10096/10787/8195/9353/57482/9037/253260/5921/2241/55607/830/442721/8976/136319/10565/23189/5063	FMN2,CXCL12,RHOBTB1,FCHSD2,RDX,FMN1,CDC42EP3,PLEKHH2,PRKCE,PLEK,CTNNA2,ACTR3,NCKAP1,MKKS,SLIT2,CRACD,SEMA5A,RICTOR,RASA1,FER,PPP1R9A,CAPZA2,LMOD2,WASL,MTPN,ARFGEF1,KANK1,PAK3	28
EndoC-bH1_sc8987	GO:0009791	post-embryonic development	17/1539	88/18670	0.000753431	0.0217483	0.0188565	84159/8879/55553/4692/4643/338/57282/6335/7855/1826/3708/6414/2566/10512/93986/9314/25	ARID5B,SGPL1,SOX6,NDN,MYO1E,APOB,SLC4A10,SCN9A,FZD5,DSCAM,ITPR1,SELENOP,GABRG2,SEMA3C,FOXP2,KLF4,ABL1	17
EndoC-bH1_sc8987	GO:0048644	muscle organ morphogenesis	17/1539	88/18670	0.000753431	0.0217483	0.0188565	7049/1301/6262/84159/657/4625/8736/129446/4036/650/7474/6474/3670/1832/8321/7472/55636	TGFBR3,COL11A1,RYR2,ARID5B,BMPR1A,MYH7,MYOM1,XIRP2,LRP2,BMP2,WNT5A,SHOX2,ISL1,DSP,FZD1,WNT2,CHD7	17
EndoC-bH1_sc8987	GO:0010721	negative regulation of cell development	46/1539	344/18670	0.000759626	0.0217866	0.0188897	5087/4009/259266/10718/657/5728/6049/10631/7337/440275/80031/9289/6014/6860/81/9448/4133/2066/2043/4821/152330/7474/5793/2932/6259/51208/9353/4825/5530/55294/9037/3670/57556/6695/9856/3066/10512/9723/10371/223117/5764/11075/50807/5747/23189/1620	PBX1,LMX1A,ASPM,NRG3,BMPR1A,PTEN,RNF6,POSTN,UBE3A,EIF2AK4,SEMA6D,ADGRG1,RIT2,SYT4,ACTN4,MAP4K4,MAP2,ERBB4,EPHA4,NKX2-2,CNTN4,WNT5A,PTPRG,GSK3B,RYK,CLDN18,SLIT2,NKX6-1,PPP3CA,FBXW7,SEMA5A,ISL1,SEMA6A,SPOCK1,KIAA0319,HDAC2,SEMA3C,SEMA3E,SEMA3A,SEMA3D,PTN,STMN2,ASAP1,PTK2,KANK1,BRINP1	46
EndoC-bH1_sc8987	GO:0031345	negative regulation of cell projection organization	29/1539	188/18670	0.000762268	0.0217866	0.0188897	5728/6049/7337/80031/6014/9448/4133/2043/5621/7474/5793/2932/6259/9353/5530/9037/57556/6695/9856/2534/3066/10512/9723/10371/223117/11075/50807/5747/23189	PTEN,RNF6,UBE3A,SEMA6D,RIT2,MAP4K4,MAP2,EPHA4,PRNP,WNT5A,PTPRG,GSK3B,RYK,SLIT2,PPP3CA,SEMA5A,SEMA6A,SPOCK1,KIAA0319,FYN,HDAC2,SEMA3C,SEMA3E,SEMA3A,SEMA3D,STMN2,ASAP1,PTK2,KANK1	29
EndoC-bH1_sc8987	GO:0002065	columnar/cuboidal epithelial cell differentiation	20/1539	112/18670	0.000776795	0.022093	0.0191553	10083/84189/3169/9368/1000/650/3642/4821/6647/7474/2932/9575/4825/653/222546/6098/1021/2626/5991/25	USH1C,SLITRK6,FOXA1,SLC9A3R1,CDH2,BMP2,INSM1,NKX2-2,SOD1,WNT5A,GSK3B,CLOCK,NKX6-1,BMP5,RFX6,ROS1,CDK6,GATA4,RFX3,ABL1	20
EndoC-bH1_sc8987	GO:0010810	regulation of cell-substrate adhesion	32/1539	215/18670	0.000787505	0.0222883	0.0193247	23499/27185/5728/9748/10631/407048/342184/54828/6093/81/9475/5581/9448/55612/2932/5291/3791/22915/10085/5921/6695/56940/4739/7402/948/9723/1021/5764/5747/23189/25/8573	MACF1,DISC1,PTEN,SLK,POSTN,MIR92A1,FMN1,BCAS3,ROCK1,ACTN4,ROCK2,PRKCE,MAP4K4,FERMT1,GSK3B,PIK3CB,KDR,MMRN1,EDIL3,RASA1,SPOCK1,DUSP22,NEDD9,UTRN,CD36,SEMA3E,CDK6,PTN,PTK2,KANK1,ABL1,CASK	32
EndoC-bH1_sc8987	GO:0060134	prepulse inhibition	6/1539	15/18670	0.000810231	0.0228202	0.0197859	5728/9378/1496/2895/1812/116443	PTEN,NRXN1,CTNNA2,GRID2,DRD1,GRIN3A	6
EndoC-bH1_sc8987	GO:0030832	regulation of actin filament length	28/1539	180/18670	0.000814832	0.0228389	0.0198021	56776/6387/9886/9873/5962/342184/10602/130271/5581/5341/1496/10096/10787/8195/9353/57482/9037/253260/5921/2241/55607/830/442721/8976/136319/10565/23189/5063	FMN2,CXCL12,RHOBTB1,FCHSD2,RDX,FMN1,CDC42EP3,PLEKHH2,PRKCE,PLEK,CTNNA2,ACTR3,NCKAP1,MKKS,SLIT2,CRACD,SEMA5A,RICTOR,RASA1,FER,PPP1R9A,CAPZA2,LMOD2,WASL,MTPN,ARFGEF1,KANK1,PAK3	28
EndoC-bH1_sc8987	GO:0010880	regulation of release of sequestered calcium ion into cytosol by sarcoplasmic reticulum	9/1539	32/18670	0.00084137	0.023223	0.0201351	6262/9472/6546/287/817/5144/6717/55636/1756	RYR2,AKAP6,SLC8A1,ANK2,CAMK2D,PDE4D,SRI,CHD7,DMD	9
EndoC-bH1_sc8987	GO:0010996	response to auditory stimulus	8/1539	26/18670	0.00084837	0.023223	0.0201351	51761/84189/9378/4762/9856/93986/5764/26047	ATP8A2,SLITRK6,NRXN1,NEUROG1,KIAA0319,FOXP2,PTN,CNTNAP2	8
EndoC-bH1_sc8987	GO:1903959	regulation of anion transmembrane transport	8/1539	26/18670	0.00084837	0.023223	0.0201351	183/8660/130497/8864/5621/5243/1080/9747	AGT,IRS2,OSR1,PER2,PRNP,ABCB1,CFTR,TCAF1	8
EndoC-bH1_sc8987	GO:0031018	endocrine pancreas development	11/1539	45/18670	0.000848548	0.023223	0.0201351	3642/4821/7474/2932/9575/4825/653/222546/1021/5991/301	INSM1,NKX2-2,WNT5A,GSK3B,CLOCK,NKX6-1,BMP5,RFX6,CDK6,RFX3,ANXA1	11
EndoC-bH1_sc8987	GO:1900271	regulation of long-term synaptic potentiation	11/1539	45/18670	0.000848548	0.023223	0.0201351	440275/1385/2043/5621/2932/10590/55607/5649/5764/114/25	EIF2AK4,CREB1,EPHA4,PRNP,GSK3B,SCGN,PPP1R9A,RELN,PTN,ADCY8,ABL1	11
EndoC-bH1_sc8987	GO:1990089	response to nerve growth factor	12/1539	52/18670	0.000871206	0.0237312	0.0205757	5906/5728/627/7337/9101/57498/1385/23527/9863/6863/5764/11075	RAP1A,PTEN,BDNF,UBE3A,USP8,KIDINS220,CREB1,ACAP2,MAGI2,TAC1,PTN,STMN2	12
EndoC-bH1_sc8987	GO:0048015	phosphatidylinositol-mediated signaling	28/1539	181/18670	0.000889836	0.0241254	0.0209175	183/5728/80310/5288/1634/8660/677/7337/5336/9368/634/940/2066/57624/23236/5297/5291/3791/5783/2549/2534/3082/5649/5294/51384/767/5747/9314	AGT,PTEN,PDGFD,PIK3C2G,DCN,IRS2,ZFP36L1,UBE3A,PLCG2,SLC9A3R1,CEACAM1,CD28,ERBB4,NYAP2,PLCB1,PI4KA,PIK3CB,KDR,PTPN13,GAB1,FYN,HGF,RELN,PIK3CG,WNT16,CA8,PTK2,KLF4	28
EndoC-bH1_sc8987	GO:0060998	regulation of dendritic spine development	15/1539	74/18670	0.00090035	0.0242969	0.0210662	27185/5728/22849/26037/7337/5597/102/2043/8997/3066/55607/5649/50807/6792/5063	DISC1,PTEN,CPEB3,SIPA1L1,UBE3A,MAPK6,ADAM10,EPHA4,KALRN,HDAC2,PPP1R9A,RELN,ASAP1,CDKL5,PAK3	15
EndoC-bH1_sc8987	GO:0006816	calcium ion transport	55/1539	434/18670	0.000913465	0.0245367	0.0212741	5142/481/183/6262/6387/100507027/89869/490/53373/221154/7223/9472/302/5336/773/6546/63892/5581/91404/79568/10267/117532/5621/23236/57419/26133/3708/6769/846/6373/5311/6622/5530/287/817/2823/5144/815/1812/2534/2697/1490/781/6717/799/9512/5294/6781/55636/80036/140803/116443/25/1756/8573	PDE4B,ATP1B1,AGT,RYR2,CXCL12,MRLN,PLCZ1,ATP2B1,TPCN1,MICU2,TRPC4,AKAP6,ANXA2,PLCG2,CACNA1A,SLC8A1,THADA,PRKCE,SESTD1,MAIP1,RAMP1,TMC2,PRNP,PLCB1,SLC24A3,TRPC4AP,ITPR1,STAC,CASR,CXCL11,PKD2,SNCA,PPP3CA,ANK2,CAMK2D,GPM6A,PDE4D,CAMK2A,DRD1,FYN,GJA1,CCN2,CACNA2D1,SRI,CALCR,PMPCB,PIK3CG,STC1,CHD7,TRPM3,TRPM6,GRIN3A,ABL1,DMD,CASK	55
EndoC-bH1_sc8987	GO:0060415	muscle tissue morphogenesis	16/1539	82/18670	0.000951515	0.025441	0.0220582	7049/1301/6262/657/4625/8736/129446/4036/650/7474/6474/3670/1832/8321/7472/55636	TGFBR3,COL11A1,RYR2,BMPR1A,MYH7,MYOM1,XIRP2,LRP2,BMP2,WNT5A,SHOX2,ISL1,DSP,FZD1,WNT2,CHD7	16
EndoC-bH1_sc8987	GO:0001558	regulation of cell growth	53/1539	416/18670	0.000993042	0.0264295	0.0229152	83667/23499/54879/4009/183/27185/2786/6387/10718/9211/55031/627/552/6857/6049/9472/80031/102/8766/5607/93649/57521/23136/6860/634/9792/4133/57144/1826/7474/2932/6259/9353/323/4825/817/9037/57556/6695/6098/2697/10512/9723/10371/223117/4897/91584/136319/9699/9373/25/6792/6197	SESN2,MACF1,ST7L,LMX1A,AGT,DISC1,GNG4,CXCL12,NRG3,LGI1,USP47,BDNF,AVPR1A,SYT1,RNF6,AKAP6,SEMA6D,ADAM10,RAB11A,MAP2K5,MYOCD,RPTOR,EPB41L3,SYT4,CEACAM1,SERTAD2,MAP2,PAK5,DSCAM,WNT5A,GSK3B,RYK,SLIT2,APBB2,NKX6-1,CAMK2D,SEMA5A,SEMA6A,SPOCK1,ROS1,GJA1,SEMA3C,SEMA3E,SEMA3A,SEMA3D,NRCAM,PLXNA4,MTPN,RIMS2,PLAA,ABL1,CDKL5,RPS6KA3	53
EndoC-bH1_sc8987	GO:0120193	tight junction organization	13/1539	60/18670	0.0010161	0.0269197	0.0233403	56288/64398/6093/81/9475/7855/861/10015/1894/9076/324/2697/79977	PARD3,PALS1,ROCK1,ACTN4,ROCK2,FZD5,RUNX1,PDCD6IP,ECT2,CLDN1,APC,GJA1,GRHL2	13
EndoC-bH1_sc8987	GO:0007178	transmembrane receptor protein serine/threonine kinase signaling pathway	46/1539	349/18670	0.00103147	0.0271452	0.0235357	7049/6262/56288/64081/657/9958/23592/7316/5494/2530/26585/4756/93649/57045/4036/1385/402117/55612/650/7474/6498/65997/3248/83891/2255/4012/56940/1432/860/7021/653/26036/6885/5796/168667/9863/8321/1278/858/2626/5747/1761/4920/54829/25/3547	TGFBR3,RYR2,PARD3,PBLD,BMPR1A,USP15,LEMD3,UBC,PPM1A,FUT8,GREM1,NEO1,MYOCD,TWSG1,LRP2,CREB1,VWC2L,FERMT1,BMP2,WNT5A,SKIL,RASL11B,HPGD,SNX25,FGF10,LNPEP,DUSP22,MAPK14,RUNX2,TFAP2B,BMP5,ZNF451,MAP3K7,PTPRK,BMPER,MAGI2,FZD1,COL1A2,CAV2,GATA4,PTK2,DMRT1,ROR2,ASPN,ABL1,IGSF1	46
EndoC-bH1_sc8987	GO:0014065	phosphatidylinositol 3-kinase signaling	24/1539	148/18670	0.00103397	0.0271452	0.0235357	183/5728/80310/5288/1634/8660/677/7337/9368/634/940/2066/57624/5291/3791/5783/2549/2534/3082/5649/5294/51384/5747/9314	AGT,PTEN,PDGFD,PIK3C2G,DCN,IRS2,ZFP36L1,UBE3A,SLC9A3R1,CEACAM1,CD28,ERBB4,NYAP2,PIK3CB,KDR,PTPN13,GAB1,FYN,HGF,RELN,PIK3CG,WNT16,PTK2,KLF4	24
EndoC-bH1_sc8987	GO:0007422	peripheral nervous system development	15/1539	75/18670	0.00104117	0.0272112	0.023593	23114/56288/1959/627/64398/6647/861/9076/7368/3670/5454/3908/57211/53616/91584	NFASC,PARD3,EGR2,BDNF,PALS1,SOD1,RUNX1,CLDN1,UGT8,ISL1,POU3F2,LAMA2,ADGRG6,ADAM22,PLXNA4	15
EndoC-bH1_sc8987	GO:0032409	regulation of transporter activity	39/1539	283/18670	0.00104734	0.0272497	0.0236264	5142/55917/5174/481/6262/100507027/288/5728/1740/2893/9472/5336/9368/81/130497/63892/5581/57520/5621/6769/7871/483/7881/5311/6622/287/817/5144/2697/7402/781/5243/6717/10142/5444/5649/1080/9747/1756	PDE4B,CTTNBP2NL,PDZK1,ATP1B1,RYR2,MRLN,ANK3,PTEN,DLG2,GRIA4,AKAP6,PLCG2,SLC9A3R1,ACTN4,OSR1,THADA,PRKCE,HECW2,PRNP,STAC,SLMAP,ATP1B3,KCNAB1,PKD2,SNCA,ANK2,CAMK2D,PDE4D,GJA1,UTRN,CACNA2D1,ABCB1,SRI,AKAP9,PON1,RELN,CFTR,TCAF1,DMD	39
EndoC-bH1_sc8987	GO:2000114	regulation of establishment of cell polarity	7/1539	21/18670	0.00105523	0.0273323	0.023698	54828/6093/9475/253260/889/10565/23189	BCAS3,ROCK1,ROCK2,RICTOR,KRIT1,ARFGEF1,KANK1	7
EndoC-bH1_sc8987	GO:0051928	positive regulation of calcium ion transport	21/1539	123/18670	0.00106308	0.0274133	0.0237682	481/6262/6387/490/9472/302/5336/6769/846/6373/5311/6622/287/815/1812/781/6717/799/6781/25/8573	ATP1B1,RYR2,CXCL12,ATP2B1,AKAP6,ANXA2,PLCG2,STAC,CASR,CXCL11,PKD2,SNCA,ANK2,CAMK2A,DRD1,CACNA2D1,SRI,CALCR,STC1,ABL1,CASK	21
EndoC-bH1_sc8987	GO:0060048	cardiac muscle contraction	23/1539	140/18670	0.0010871	0.0277428	0.0240539	5142/476/481/6262/29119/4625/3759/6546/3760/287/817/5144/6444/1832/2697/1490/781/6717/10142/5294/2626/6781/1756	PDE4B,ATP1A1,ATP1B1,RYR2,CTNNA3,MYH7,KCNJ2,SLC8A1,KCNJ3,ANK2,CAMK2D,PDE4D,SGCD,DSP,GJA1,CCN2,CACNA2D1,SRI,AKAP9,PIK3CG,GATA4,STC1,DMD	23
EndoC-bH1_sc8987	GO:0097553	calcium ion transmembrane import into cytosol	23/1539	140/18670	0.0010871	0.0277428	0.0240539	6262/53373/9472/5336/6546/5581/5621/23236/3708/6373/5311/6622/287/817/5144/1812/2534/781/6717/799/55636/25/1756	RYR2,TPCN1,AKAP6,PLCG2,SLC8A1,PRKCE,PRNP,PLCB1,ITPR1,CXCL11,PKD2,SNCA,ANK2,CAMK2D,PDE4D,DRD1,FYN,CACNA2D1,SRI,CALCR,CHD7,ABL1,DMD	23
EndoC-bH1_sc8987	GO:0035418	protein localization to synapse	16/1539	83/18670	0.0010902	0.0277428	0.0240539	5906/9211/6809/1740/10082/102/8766/201134/5874/9378/6616/7474/5602/27445/53616/5649	RAP1A,LGI1,STX3,DLG2,GPC6,ADAM10,RAB11A,CEP112,RAB27B,NRXN1,SNAP25,WNT5A,MAPK10,PCLO,ADAM22,RELN	16
EndoC-bH1_sc8987	GO:0001964	startle response	8/1539	27/18670	0.00111932	0.0283595	0.0245886	5728/84189/9378/1496/2895/1812/64478/116443	PTEN,SLITRK6,NRXN1,CTNNA2,GRID2,DRD1,CSMD1,GRIN3A	8
EndoC-bH1_sc8987	GO:0007265	Ras protein signal transduction	56/1539	448/18670	0.00114042	0.0286474	0.0248383	117178/10451/5906/27/9886/5962/23365/121512/10160/8660/5587/394/26030/9101/5873/8766/11214/9289/6093/10982/6014/5874/9475/10602/6654/9448/10787/6091/8997/5912/26084/5337/1894/9364/54848/26269/2255/115827/64283/5921/51735/1432/57531/10981/26230/9844/26053/1278/4233/9162/5516/10565/23189/19/79109/25	SSX2IP,VAV3,RAP1A,ABL2,RHOBTB1,RDX,ARHGEF12,FGD4,FARP1,IRS2,PRKD1,ARHGAP5,PLEKHG3,USP8,RAB27A,RAB11A,AKAP13,ADGRG1,ROCK1,MAPRE2,RIT2,RAB27B,ROCK2,CDC42EP3,SOS1,MAP4K4,NCKAP1,ROBO1,KALRN,RAP2B,ARHGEF26,PLD1,ECT2,RAB28,ARHGEF38,FBXO8,FGF10,RAB3C,ARHGEF28,RASA1,RAPGEF6,MAPK14,HACE1,RAB32,TIAM2,ELMO1,AUTS2,COL1A2,MET,DGKI,PPP2CB,ARFGEF1,KANK1,ABCA1,MAPKAP1,ABL1	56
EndoC-bH1_sc8987	GO:1901077	regulation of relaxation of muscle	5/1539	11/18670	0.0011446	0.0286474	0.0248383	5142/817/5144/4762/6717	PDE4B,CAMK2D,PDE4D,NEUROG1,SRI	5
EndoC-bH1_sc8987	GO:0046578	regulation of Ras protein signal transduction	34/1539	238/18670	0.0011455	0.0286474	0.0248383	117178/10451/27/5962/23365/121512/10160/8660/26030/11214/9289/10982/6014/6654/9448/6091/8997/26084/1894/54848/26269/2255/64283/5921/26230/26053/4233/9162/5516/10565/23189/19/79109/25	SSX2IP,VAV3,ABL2,RDX,ARHGEF12,FGD4,FARP1,IRS2,PLEKHG3,AKAP13,ADGRG1,MAPRE2,RIT2,SOS1,MAP4K4,ROBO1,KALRN,ARHGEF26,ECT2,ARHGEF38,FBXO8,FGF10,ARHGEF28,RASA1,TIAM2,AUTS2,MET,DGKI,PPP2CB,ARFGEF1,KANK1,ABCA1,MAPKAP1,ABL1	34
EndoC-bH1_sc8987	GO:0014066	regulation of phosphatidylinositol 3-kinase signaling	21/1539	124/18670	0.00118251	0.029446	0.0255307	183/5728/80310/1634/8660/7337/9368/634/940/2066/5291/3791/5783/2549/2534/3082/5649/5294/51384/5747/9314	AGT,PTEN,PDGFD,DCN,IRS2,UBE3A,SLC9A3R1,CEACAM1,CD28,ERBB4,PIK3CB,KDR,PTPN13,GAB1,FYN,HGF,RELN,PIK3CG,WNT16,PTK2,KLF4	21
EndoC-bH1_sc8987	GO:0071526	semaphorin-plexin signaling pathway	10/1539	40/18670	0.00120099	0.0297784	0.0258188	10154/80031/9037/57556/10512/9723/10371/223117/4233/91584	PLXNC1,SEMA6D,SEMA5A,SEMA6A,SEMA3C,SEMA3E,SEMA3A,SEMA3D,MET,PLXNA4	10
EndoC-bH1_sc8987	GO:0048880	sensory system development	48/1539	371/18670	0.00121245	0.0299347	0.0259544	3065/118427/7399/10083/80184/490/11081/51761/23047/4081/84189/1282/64093/4212/84465/4628/8736/57045/6654/22930/2820/7855/22803/1826/7474/2047/6498/5308/2823/55714/2255/348980/3670/4124/7021/3066/2697/54806/10371/2792/93986/7472/23554/51384/5764/55636/79977/9314	HDAC1,OLFM3,USH2A,USH1C,CEP290,ATP2B1,KERA,ATP8A2,PDS5B,MAB21L1,SLITRK6,COL4A1,SMOC1,MEIS2,MEGF11,MYH10,MYOM1,TWSG1,SOS1,RAB3GAP1,GPD2,FZD5,XRN2,DSCAM,WNT5A,EPHB1,SKIL,PITX2,GPM6A,TENM3,FGF10,HCN1,ISL1,MAN2A1,TFAP2B,HDAC2,GJA1,AHI1,SEMA3A,GNGT1,FOXP2,WNT2,TSPAN12,WNT16,PTN,CHD7,GRHL2,KLF4	48
EndoC-bH1_sc8987	GO:0070838	divalent metal ion transport	59/1539	479/18670	0.0012198	0.0299885	0.026001	5142/481/183/6262/6387/100507027/89869/490/53373/221154/7223/9472/302/5336/3759/201266/773/6546/63892/5581/91404/79568/10267/117532/5621/23236/57419/26133/3708/6769/846/6373/5311/6622/5530/287/817/2823/5144/815/1812/2534/2697/1490/781/6717/799/9512/5294/7991/6781/55636/169026/80036/140803/116443/25/1756/8573	PDE4B,ATP1B1,AGT,RYR2,CXCL12,MRLN,PLCZ1,ATP2B1,TPCN1,MICU2,TRPC4,AKAP6,ANXA2,PLCG2,KCNJ2,SLC39A11,CACNA1A,SLC8A1,THADA,PRKCE,SESTD1,MAIP1,RAMP1,TMC2,PRNP,PLCB1,SLC24A3,TRPC4AP,ITPR1,STAC,CASR,CXCL11,PKD2,SNCA,PPP3CA,ANK2,CAMK2D,GPM6A,PDE4D,CAMK2A,DRD1,FYN,GJA1,CCN2,CACNA2D1,SRI,CALCR,PMPCB,PIK3CG,TUSC3,STC1,CHD7,SLC30A8,TRPM3,TRPM6,GRIN3A,ABL1,DMD,CASK	59
EndoC-bH1_sc8987	GO:0060401	cytosolic calcium ion transport	27/1539	176/18670	0.00123664	0.0302741	0.0262486	6262/490/53373/221154/9472/5336/6546/5581/79568/5621/23236/3708/6373/5311/6622/287/817/5144/1812/2534/1490/781/6717/799/55636/25/1756	RYR2,ATP2B1,TPCN1,MICU2,AKAP6,PLCG2,SLC8A1,PRKCE,MAIP1,PRNP,PLCB1,ITPR1,CXCL11,PKD2,SNCA,ANK2,CAMK2D,PDE4D,DRD1,FYN,CCN2,CACNA2D1,SRI,CALCR,CHD7,ABL1,DMD	27
EndoC-bH1_sc8987	GO:0015849	organic acid transport	44/1539	333/18670	0.00124617	0.0303794	0.0263399	5825/183/1109/57084/55089/9194/552/6857/55117/32/7223/8660/4948/28232/31/9368/6860/634/130497/22930/8647/4036/2744/8864/6616/2917/846/57709/6622/133418/206358/6568/117247/948/5244/10165/5172/50640/6561/6542/115111/123/301/11046	ABCD3,AGT,AKR1C4,SLC17A6,SLC38A4,SLC16A7,AVPR1A,SYT1,SLC6A15,ACACB,TRPC4,IRS2,OCA2,SLCO3A1,ACACA,SLC9A3R1,SYT4,CEACAM1,OSR1,RAB3GAP1,ABCB11,LRP2,GLS,PER2,SNAP25,GRM7,CASR,SLC7A14,SNCA,EMB,SLC36A1,SLC17A1,SLC16A10,CD36,ABCB4,SLC25A13,SLC26A4,PNPLA8,SLC13A1,SLC7A2,SLC26A7,PLIN2,ANXA1,SLC35D2	44
EndoC-bH1_sc8987	GO:0008360	regulation of cell shape	24/1539	150/18670	0.00125154	0.0303827	0.0263428	54751/2620/5962/121512/10154/10810/4628/9368/23136/10602/57471/54014/3791/57619/4651/5921/55023/2534/9723/4289/91584/5764/5747/301	FBLIM1,GAS2,RDX,FGD4,PLXNC1,WASF3,MYH10,SLC9A3R1,EPB41L3,CDC42EP3,ERMN,BRWD1,KDR,SHROOM3,MYO10,RASA1,PHIP,FYN,SEMA3E,MKLN1,PLXNA4,PTN,PTK2,ANXA1	24
EndoC-bH1_sc8987	GO:0050771	negative regulation of axonogenesis	14/1539	69/18670	0.00130617	0.0314456	0.0272643	5728/6049/80031/4133/7474/6259/9353/9037/57556/10512/9723/10371/223117/5747	PTEN,RNF6,SEMA6D,MAP2,WNT5A,RYK,SLIT2,SEMA5A,SEMA6A,SEMA3C,SEMA3E,SEMA3A,SEMA3D,PTK2	14
EndoC-bH1_sc8987	GO:0055008	cardiac muscle tissue morphogenesis	14/1539	69/18670	0.00130617	0.0314456	0.0272643	7049/1301/6262/657/4625/8736/129446/4036/650/7474/3670/1832/7472/55636	TGFBR3,COL11A1,RYR2,BMPR1A,MYH7,MYOM1,XIRP2,LRP2,BMP2,WNT5A,ISL1,DSP,WNT2,CHD7	14
EndoC-bH1_sc8987	GO:0006813	potassium ion transport	34/1539	240/18670	0.0013248	0.0317624	0.027539	476/481/343450/3775/288/3778/5728/9472/6557/3759/3790/170850/6549/57628/3760/90134/5621/6616/57419/131096/483/285195/7881/10242/5311/287/348980/1812/10142/3751/1804/157855/9312/27012	ATP1A1,ATP1B1,KCNT2,KCNK1,ANK3,KCNMA1,PTEN,AKAP6,SLC12A1,KCNJ2,KCNS3,KCNG3,SLC9A2,DPP10,KCNJ3,KCNH7,PRNP,SNAP25,SLC24A3,KCNH8,ATP1B3,SLC9A9,KCNAB1,KCNMB2,PKD2,ANK2,HCN1,DRD1,AKAP9,KCND2,DPP6,KCNU1,KCNB2,KCNV1	34
EndoC-bH1_sc8987	GO:0051235	maintenance of location	42/1539	315/18670	0.00133097	0.0317789	0.0275533	11124/6646/259266/3586/6262/288/1407/32/53373/949/9472/54832/79068/5336/6014/338/6546/5581/23236/8204/3708/6373/5311/6622/287/817/55294/5144/94033/1812/948/6717/10142/4232/4481/55636/169026/123/23230/19/25/1756	FAF1,SOAT1,ASPM,IL10,RYR2,ANK3,CRY1,ACACB,TPCN1,SCARB1,AKAP6,VPS13C,FTO,PLCG2,RIT2,APOB,SLC8A1,PRKCE,PLCB1,NRIP1,ITPR1,CXCL11,PKD2,SNCA,ANK2,CAMK2D,FBXW7,PDE4D,FTMT,DRD1,CD36,SRI,AKAP9,MEST,MSR1,CHD7,SLC30A8,PLIN2,VPS13A,ABCA1,ABL1,DMD	42
EndoC-bH1_sc8987	GO:0022898	regulation of transmembrane transporter activity	37/1539	268/18670	0.00134241	0.0319207	0.0276763	5142/5174/481/6262/100507027/288/5728/1740/2893/9472/5336/9368/81/130497/63892/5581/57520/5621/6769/7871/483/7881/5311/6622/287/817/5144/2697/7402/781/5243/6717/10142/5649/1080/9747/1756	PDE4B,PDZK1,ATP1B1,RYR2,MRLN,ANK3,PTEN,DLG2,GRIA4,AKAP6,PLCG2,SLC9A3R1,ACTN4,OSR1,THADA,PRKCE,HECW2,PRNP,STAC,SLMAP,ATP1B3,KCNAB1,PKD2,SNCA,ANK2,CAMK2D,PDE4D,GJA1,UTRN,CACNA2D1,ABCB1,SRI,AKAP9,RELN,CFTR,TCAF1,DMD	37
EndoC-bH1_sc8987	GO:0007613	memory	20/1539	117/18670	0.00136096	0.0322297	0.0279443	4009/84896/5728/22849/627/338811/440275/6860/6326/1385/5621/23236/57144/8997/1812/6863/5649/5764/114/1620	LMX1A,ATAD1,PTEN,CPEB3,BDNF,TAFA2,EIF2AK4,SYT4,SCN2A,CREB1,PRNP,PLCB1,PAK5,KALRN,DRD1,TAC1,RELN,PTN,ADCY8,BRINP1	20
EndoC-bH1_sc8987	GO:0050772	positive regulation of axonogenesis	16/1539	85/18670	0.0014193	0.0334747	0.0290237	23499/27185/6387/627/10154/8766/140578/1826/6092/6091/6474/6498/9353/9037/91584/6792	MACF1,DISC1,CXCL12,BDNF,PLXNC1,RAB11A,CHODL,DSCAM,ROBO2,ROBO1,SHOX2,SKIL,SLIT2,SEMA5A,PLXNA4,CDKL5	16
EndoC-bH1_sc8987	GO:0006312	mitotic recombination	7/1539	22/18670	0.00143852	0.0337906	0.0292975	7011/79677/348654/4437/10111/25788/286053	TEP1,SMC6,GEN1,MSH3,RAD50,RAD54B,NSMCE2	7
EndoC-bH1_sc8987	GO:0035296	regulation of tube diameter	23/1539	143/18670	0.00145586	0.0337945	0.029301	183/1131/5592/3778/552/490/407048/6093/9475/57539/6546/8864/8195/6647/846/10242/5910/3672/1812/2729/2697/9732/2053	AGT,CHRM3,PRKG1,KCNMA1,AVPR1A,ATP2B1,MIR92A1,ROCK1,ROCK2,WDR35,SLC8A1,PER2,MKKS,SOD1,CASR,KCNMB2,RAP1GDS1,ITGA1,DRD1,GCLC,GJA1,DOCK4,EPHX2	23
EndoC-bH1_sc8987	GO:0097746	regulation of blood vessel diameter	23/1539	143/18670	0.00145586	0.0337945	0.029301	183/1131/5592/3778/552/490/407048/6093/9475/57539/6546/8864/8195/6647/846/10242/5910/3672/1812/2729/2697/9732/2053	AGT,CHRM3,PRKG1,KCNMA1,AVPR1A,ATP2B1,MIR92A1,ROCK1,ROCK2,WDR35,SLC8A1,PER2,MKKS,SOD1,CASR,KCNMB2,RAP1GDS1,ITGA1,DRD1,GCLC,GJA1,DOCK4,EPHX2	23
EndoC-bH1_sc8987	GO:0090101	negative regulation of transmembrane receptor protein serine/threonine kinase signaling pathway	21/1539	126/18670	0.00145616	0.0337945	0.029301	7049/64081/23592/7316/5494/26585/57045/4036/402117/7474/6498/65997/83891/26036/168667/9863/8321/858/54829/25/3547	TGFBR3,PBLD,LEMD3,UBC,PPM1A,GREM1,TWSG1,LRP2,VWC2L,WNT5A,SKIL,RASL11B,SNX25,ZNF451,BMPER,MAGI2,FZD1,CAV2,ASPN,ABL1,IGSF1	21
EndoC-bH1_sc8987	GO:0097120	receptor localization to synapse	12/1539	55/18670	0.00147138	0.0338374	0.0293382	5906/9211/6809/1740/10082/102/8766/201134/6616/5602/53616/5649	RAP1A,LGI1,STX3,DLG2,GPC6,ADAM10,RAB11A,CEP112,SNAP25,MAPK10,ADAM22,RELN	12
EndoC-bH1_sc8987	GO:0098900	regulation of action potential	12/1539	55/18670	0.00147138	0.0338374	0.0293382	6262/288/29119/3759/7871/287/817/1832/948/781/10142/6863	RYR2,ANK3,CTNNA3,KCNJ2,SLMAP,ANK2,CAMK2D,DSP,CD36,CACNA2D1,AKAP9,TAC1	12
EndoC-bH1_sc8987	GO:1905475	regulation of protein localization to membrane	28/1539	187/18670	0.00147892	0.0338374	0.0293382	5906/5174/5599/288/10580/6809/9847/2262/10082/8650/102/8766/23255/1000/5366/10971/91461/5581/57628/64114/5621/6769/5357/2534/5764/9747/5533/7534	RAP1A,PDZK1,MAPK8,ANK3,SORBS1,STX3,C2CD5,GPC5,GPC6,NUMB,ADAM10,RAB11A,MTCL1,CDH2,PMAIP1,YWHAQ,PKDCC,PRKCE,DPP10,TMBIM1,PRNP,STAC,PLS1,FYN,PTN,TCAF1,PPP3CC,YWHAZ	28
EndoC-bH1_sc8987	GO:0030100	regulation of endocytosis	30/1539	205/18670	0.00148213	0.0338374	0.0293382	84251/6401/27/84896/88455/5587/8650/85439/26585/302/6457/5336/6093/6014/6860/81/9779/7474/5291/6622/5530/79772/23607/54806/9863/948/8976/4289/5533/25	SGIP1,SELE,ABL2,ATAD1,ANKRD13A,PRKD1,NUMB,STON2,GREM1,ANXA2,SH3GL3,PLCG2,ROCK1,RIT2,SYT4,ACTN4,TBC1D5,WNT5A,PIK3CB,SNCA,PPP3CA,MCTP1,CD2AP,AHI1,MAGI2,CD36,WASL,MKLN1,PPP3CC,ABL1	30
EndoC-bH1_sc8987	GO:0072503	cellular divalent inorganic cation homeostasis	60/1539	493/18670	0.00148717	0.0338374	0.0293382	481/27/183/27185/6262/6387/89869/552/490/53373/221154/7223/9472/5732/302/5336/773/6546/63892/5581/6869/79568/5621/23236/57419/9217/3708/7474/846/5291/344905/6373/5311/6622/5910/287/817/5144/1812/10590/5314/2898/100133941/2534/2697/2911/2969/948/781/6717/799/6863/5294/6781/2053/55636/169026/114/25/1756	ATP1B1,ABL2,AGT,DISC1,RYR2,CXCL12,PLCZ1,AVPR1A,ATP2B1,TPCN1,MICU2,TRPC4,AKAP6,PTGER2,ANXA2,PLCG2,CACNA1A,SLC8A1,THADA,PRKCE,TACR1,MAIP1,PRNP,PLCB1,SLC24A3,VAPB,ITPR1,WNT5A,CASR,PIK3CB,ATP13A5,CXCL11,PKD2,SNCA,RAP1GDS1,ANK2,CAMK2D,PDE4D,DRD1,SCGN,PKHD1,GRIK2,CD24,FYN,GJA1,GRM1,GTF2I,CD36,CACNA2D1,SRI,CALCR,TAC1,PIK3CG,STC1,EPHX2,CHD7,SLC30A8,ADCY8,ABL1,DMD	60
EndoC-bH1_sc8987	GO:0009914	hormone transport	42/1539	317/18670	0.00150538	0.034118	0.0295814	5906/183/1407/6927/8660/252983/4160/773/7447/3790/5581/9448/1803/57818/1385/8864/6616/3708/846/8997/9575/2044/4825/5530/1363/3670/9607/7021/117247/222546/2697/27445/6717/6863/1080/5799/55636/9699/169026/114/5991/301	RAP1A,AGT,CRY1,HNF1A,IRS2,STXBP4,MC4R,CACNA1A,VSNL1,KCNS3,PRKCE,MAP4K4,DPP4,G6PC2,CREB1,PER2,SNAP25,ITPR1,CASR,KALRN,CLOCK,EPHA5,NKX6-1,PPP3CA,CPE,ISL1,CARTPT,TFAP2B,SLC16A10,RFX6,GJA1,PCLO,SRI,TAC1,CFTR,PTPRN2,CHD7,RIMS2,SLC30A8,ADCY8,RFX3,ANXA1	42
EndoC-bH1_sc8987	GO:0061458	reproductive system development	54/1539	434/18670	0.0015345	0.0345262	0.0299354	259266/3586/8031/84159/8879/5728/2620/54477/1634/22862/283/3169/677/8846/7337/9289/93649/130497/6382/57448/4036/7855/8195/6789/10388/8204/6647/7474/6092/344758/8743/9353/5311/2255/4762/1432/653/2697/4216/10371/83943/7472/5764/2626/6781/55636/9420/79977/5747/1761/301/4920/190/10761	ASPM,IL10,NCOA4,ARID5B,SGPL1,PTEN,GAS2,PLEKHA5,DCN,FNDC3A,ANG,FOXA1,ZFP36L1,ALKBH1,UBE3A,ADGRG1,MYOCD,OSR1,SDC1,BIRC6,LRP2,FZD5,MKKS,STK4,SYCP2,NRIP1,SOD1,WNT5A,ROBO2,GPR149,TNFSF10,SLIT2,PKD2,FGF10,NEUROG1,MAPK14,BMP5,GJA1,MAP3K4,SEMA3A,IMMP2L,WNT2,PTN,GATA4,STC1,CHD7,CYP7B1,GRHL2,PTK2,DMRT1,ANXA1,ROR2,NR0B1,PLAC1	54
EndoC-bH1_sc8987	GO:0045927	positive regulation of growth	37/1539	270/18670	0.00153529	0.0345262	0.0299354	23499/7049/27185/6387/657/9211/55031/627/552/6857/32/51761/9472/102/8766/5607/57521/6860/1385/2066/23236/8195/1826/5449/5357/9037/2690/1432/5454/7472/136319/55636/9699/9373/6792/6197/170302	MACF1,TGFBR3,DISC1,CXCL12,BMPR1A,LGI1,USP47,BDNF,AVPR1A,SYT1,ACACB,ATP8A2,AKAP6,ADAM10,RAB11A,MAP2K5,RPTOR,SYT4,CREB1,ERBB4,PLCB1,MKKS,DSCAM,POU1F1,PLS1,SEMA5A,GHR,MAPK14,POU3F2,WNT2,MTPN,CHD7,RIMS2,PLAA,CDKL5,RPS6KA3,ARX	37
EndoC-bH1_sc8987	GO:0046879	hormone secretion	41/1539	308/18670	0.00155559	0.0348477	0.0302141	5906/183/1407/6927/8660/252983/4160/773/7447/3790/5581/9448/1803/57818/1385/8864/6616/3708/846/8997/9575/2044/4825/5530/1363/3670/9607/7021/222546/2697/27445/6717/6863/1080/5799/55636/9699/169026/114/5991/301	RAP1A,AGT,CRY1,HNF1A,IRS2,STXBP4,MC4R,CACNA1A,VSNL1,KCNS3,PRKCE,MAP4K4,DPP4,G6PC2,CREB1,PER2,SNAP25,ITPR1,CASR,KALRN,CLOCK,EPHA5,NKX6-1,PPP3CA,CPE,ISL1,CARTPT,TFAP2B,RFX6,GJA1,PCLO,SRI,TAC1,CFTR,PTPRN2,CHD7,RIMS2,SLC30A8,ADCY8,RFX3,ANXA1	41
EndoC-bH1_sc8987	GO:0110053	regulation of actin filament organization	36/1539	261/18670	0.00157239	0.0350886	0.030423	56776/6387/9886/9873/5962/342184/6093/9475/10602/130271/5581/5341/1496/10096/10787/23671/8195/9353/57482/171024/9037/253260/5921/2241/1490/55607/6863/4233/830/442721/8976/136319/10565/23189/25/5063	FMN2,CXCL12,RHOBTB1,FCHSD2,RDX,FMN1,ROCK1,ROCK2,CDC42EP3,PLEKHH2,PRKCE,PLEK,CTNNA2,ACTR3,NCKAP1,TMEFF2,MKKS,SLIT2,CRACD,SYNPO2,SEMA5A,RICTOR,RASA1,FER,CCN2,PPP1R9A,TAC1,MET,CAPZA2,LMOD2,WASL,MTPN,ARFGEF1,KANK1,ABL1,PAK3	36
EndoC-bH1_sc8987	GO:0010522	regulation of calcium ion transport into cytosol	18/1539	102/18670	0.00159911	0.0353085	0.0306136	6262/9472/6546/5581/5621/6373/5311/6622/287/817/5144/1812/2534/6717/799/55636/25/1756	RYR2,AKAP6,SLC8A1,PRKCE,PRNP,CXCL11,PKD2,SNCA,ANK2,CAMK2D,PDE4D,DRD1,FYN,SRI,CALCR,CHD7,ABL1,DMD	18
EndoC-bH1_sc8987	GO:0035150	regulation of tube size	23/1539	144/18670	0.00160051	0.0353085	0.0306136	183/1131/5592/3778/552/490/407048/6093/9475/57539/6546/8864/8195/6647/846/10242/5910/3672/1812/2729/2697/9732/2053	AGT,CHRM3,PRKG1,KCNMA1,AVPR1A,ATP2B1,MIR92A1,ROCK1,ROCK2,WDR35,SLC8A1,PER2,MKKS,SOD1,CASR,KCNMB2,RAP1GDS1,ITGA1,DRD1,GCLC,GJA1,DOCK4,EPHX2	23
EndoC-bH1_sc8987	GO:1904064	positive regulation of cation transmembrane transport	23/1539	144/18670	0.00160051	0.0353085	0.0306136	5174/481/183/6262/288/9472/5336/3759/81/6769/483/6373/5311/6622/287/1812/781/6717/10142/799/5649/25/1756	PDZK1,ATP1B1,AGT,RYR2,ANK3,AKAP6,PLCG2,KCNJ2,ACTN4,STAC,ATP1B3,CXCL11,PKD2,SNCA,ANK2,DRD1,CACNA2D1,SRI,AKAP9,CALCR,RELN,ABL1,DMD	23
EndoC-bH1_sc8987	GO:0060291	long-term synaptic potentiation	16/1539	86/18670	0.00161293	0.0354477	0.0307343	5728/6809/440275/1385/2043/5621/6616/2932/6622/1812/10590/55607/5649/5764/114/25	PTEN,STX3,EIF2AK4,CREB1,EPHA4,PRNP,SNAP25,GSK3B,SNCA,DRD1,SCGN,PPP1R9A,RELN,PTN,ADCY8,ABL1	16
EndoC-bH1_sc8987	GO:0010256	endomembrane system organization	55/1539	445/18670	0.00162352	0.0355459	0.0308195	51361/84251/54874/57198/25782/288/221035/5728/63982/79659/23592/121601/23325/5587/51062/64398/7443/57082/79895/9101/5873/8766/4628/81671/54828/9382/23136/22878/6860/22930/80856/8436/23671/1385/9217/6647/7485/10015/25978/57088/165679/11235/950/287/79633/57531/10142/858/8976/57488/5520/10565/7534/50807/19	HOOK1,SGIP1,FNBP1L,ATP8B2,RAB3GAP2,ANK3,REEP3,PTEN,ANO3,DYNC2H1,LEMD3,ANO4,WASHC4,PRKD1,ATL1,PALS1,VRK1,KNL1,ATP8B4,USP8,RAB27A,RAB11A,MYH10,VMP1,BCAS3,COG1,EPB41L3,TRAPPC8,SYT4,RAB3GAP1,LNPK,CAVIN2,TMEFF2,CREB1,VAPB,SOD1,GET1,PDCD6IP,CHMP2B,PLSCR4,SPTSSB,PDCD10,SCARB2,ANK2,FAT4,HACE1,AKAP9,CAV2,WASL,ESYT2,PPP2R2A,ARFGEF1,YWHAZ,ASAP1,ABCA1	55
EndoC-bH1_sc8987	GO:0042063	gliogenesis	39/1539	290/18670	0.00165529	0.0361052	0.0313044	3065/27185/56288/1959/5728/55553/10810/7223/64398/4692/9289/1000/4036/1385/2043/650/4821/6647/4825/2255/1812/27242/23376/5454/3066/3908/3459/57211/53616/1021/5649/3912/5803/5764/2146/4781/301/4920/25	HDAC1,DISC1,PARD3,EGR2,PTEN,SOX6,WASF3,TRPC4,PALS1,NDN,ADGRG1,CDH2,LRP2,CREB1,EPHA4,BMP2,NKX2-2,SOD1,NKX6-1,FGF10,DRD1,TNFRSF21,UFL1,POU3F2,HDAC2,LAMA2,IFNGR1,ADGRG6,ADAM22,CDK6,RELN,LAMB1,PTPRZ1,PTN,EZH2,NFIB,ANXA1,ROR2,ABL1	39
EndoC-bH1_sc8987	GO:0021955	central nervous system neuron axonogenesis	9/1539	35/18670	0.00169137	0.0367541	0.031867	5728/23077/1009/2043/2047/9353/91584/5747/4781	PTEN,MYCBP2,CDH11,EPHA4,EPHB1,SLIT2,PLXNA4,PTK2,NFIB	9
EndoC-bH1_sc8987	GO:0072511	divalent inorganic cation transport	59/1539	486/18670	0.00171839	0.0372019	0.0322553	5142/481/183/6262/6387/100507027/89869/490/53373/221154/7223/9472/302/5336/3759/201266/773/6546/63892/5581/91404/79568/10267/117532/5621/23236/57419/26133/3708/6769/846/6373/5311/6622/5530/287/817/2823/5144/815/1812/2534/2697/1490/781/6717/799/9512/5294/7991/6781/55636/169026/80036/140803/116443/25/1756/8573	PDE4B,ATP1B1,AGT,RYR2,CXCL12,MRLN,PLCZ1,ATP2B1,TPCN1,MICU2,TRPC4,AKAP6,ANXA2,PLCG2,KCNJ2,SLC39A11,CACNA1A,SLC8A1,THADA,PRKCE,SESTD1,MAIP1,RAMP1,TMC2,PRNP,PLCB1,SLC24A3,TRPC4AP,ITPR1,STAC,CASR,CXCL11,PKD2,SNCA,PPP3CA,ANK2,CAMK2D,GPM6A,PDE4D,CAMK2A,DRD1,FYN,GJA1,CCN2,CACNA2D1,SRI,CALCR,PMPCB,PIK3CG,TUSC3,STC1,CHD7,SLC30A8,TRPM3,TRPM6,GRIN3A,ABL1,DMD,CASK	59
EndoC-bH1_sc8987	GO:1904427	positive regulation of calcium ion transmembrane transport	14/1539	71/18670	0.00174216	0.0375763	0.0325799	481/6262/9472/5336/6769/6373/5311/6622/287/1812/781/6717/799/25	ATP1B1,RYR2,AKAP6,PLCG2,STAC,CXCL11,PKD2,SNCA,ANK2,DRD1,CACNA2D1,SRI,CALCR,ABL1	14
EndoC-bH1_sc8987	GO:0021983	pituitary gland development	10/1539	42/18670	0.00179233	0.038306	0.0332126	657/1385/650/7474/5449/5308/2255/3670/5454/190	BMPR1A,CREB1,BMP2,WNT5A,POU1F1,PITX2,FGF10,ISL1,POU3F2,NR0B1	10
EndoC-bH1_sc8987	GO:1990090	cellular response to nerve growth factor stimulus	11/1539	49/18670	0.0017958	0.038306	0.0332126	5906/5728/627/7337/9101/57498/1385/23527/9863/6863/11075	RAP1A,PTEN,BDNF,UBE3A,USP8,KIDINS220,CREB1,ACAP2,MAGI2,TAC1,STMN2	11
EndoC-bH1_sc8987	GO:2001238	positive regulation of extrinsic apoptotic signaling pathway	11/1539	49/18670	0.0017958	0.038306	0.0332126	11124/183/5728/5519/51741/5366/151112/6789/6498/8743/8406	FAF1,AGT,PTEN,PPP2R1B,WWOX,PMAIP1,ZSWIM2,STK4,SKIL,TNFSF10,SRPX	11
EndoC-bH1_sc8987	GO:0014068	positive regulation of phosphatidylinositol 3-kinase signaling	16/1539	87/18670	0.00182824	0.0383207	0.0332253	183/80310/1634/8660/7337/940/2066/5291/3791/2549/2534/3082/5649/5294/51384/5747	AGT,PDGFD,DCN,IRS2,UBE3A,CD28,ERBB4,PIK3CB,KDR,GAB1,FYN,HGF,RELN,PIK3CG,WNT16,PTK2	16
EndoC-bH1_sc8987	GO:0010649	regulation of cell communication by electrical coupling	5/1539	12/18670	0.00182951	0.0383207	0.0332253	288/6546/817/5144/6717	ANK3,SLC8A1,CAMK2D,PDE4D,SRI	5
EndoC-bH1_sc8987	GO:0016081	synaptic vesicle docking	5/1539	12/18670	0.00182951	0.0383207	0.0332253	6809/440279/9751/6616/815	STX3,UNC13C,SNPH,SNAP25,CAMK2A	5
EndoC-bH1_sc8987	GO:1904862	inhibitory synapse assembly	5/1539	12/18670	0.00182951	0.0383207	0.0332253	2562/7474/2555/2554/2566	GABRB3,WNT5A,GABRA2,GABRA1,GABRG2	5
EndoC-bH1_sc8987	GO:2000650	negative regulation of sodium ion transmembrane transporter activity	5/1539	12/18670	0.00182951	0.0383207	0.0332253	9368/130497/5581/57520/817	SLC9A3R1,OSR1,PRKCE,HECW2,CAMK2D	5
EndoC-bH1_sc8987	GO:0090276	regulation of peptide hormone secretion	30/1539	208/18670	0.00186469	0.0388042	0.0336445	5906/8660/252983/773/7447/3790/5581/9448/1803/57818/8864/6616/3708/846/8997/9575/2044/4825/5530/3670/9607/7021/222546/2697/6717/1080/55636/169026/114/5991	RAP1A,IRS2,STXBP4,CACNA1A,VSNL1,KCNS3,PRKCE,MAP4K4,DPP4,G6PC2,PER2,SNAP25,ITPR1,CASR,KALRN,CLOCK,EPHA5,NKX6-1,PPP3CA,ISL1,CARTPT,TFAP2B,RFX6,GJA1,SRI,CFTR,CHD7,SLC30A8,ADCY8,RFX3	30
EndoC-bH1_sc8987	GO:1900181	negative regulation of protein localization to nucleus	8/1539	29/18670	0.00186597	0.0388042	0.0336445	55612/11142/85443/2932/51208/64771/948/29969	FERMT1,PKIG,DCLK3,GSK3B,CLDN18,ILRUN,CD36,MDFIC	8
EndoC-bH1_sc8987	GO:0043297	apical junction assembly	13/1539	64/18670	0.00189833	0.0390572	0.0338639	56288/64398/6093/81/9475/7855/861/10015/1894/9076/324/2697/79977	PARD3,PALS1,ROCK1,ACTN4,ROCK2,FZD5,RUNX1,PDCD6IP,ECT2,CLDN1,APC,GJA1,GRHL2	13
EndoC-bH1_sc8987	GO:0048278	vesicle docking	13/1539	64/18670	0.00189833	0.0390572	0.0338639	6809/6857/440279/5341/23233/9751/6616/152579/115827/815/858/1080/60412	STX3,SYT1,UNC13C,PLEK,EXOC6B,SNPH,SNAP25,SCFD2,RAB3C,CAMK2A,CAV2,CFTR,EXOC4	13
EndoC-bH1_sc8987	GO:0050922	negative regulation of chemotaxis	13/1539	64/18670	0.00189833	0.0390572	0.0338639	26585/80031/7474/6092/6091/6259/9353/9037/57556/10512/9723/10371/223117	GREM1,SEMA6D,WNT5A,ROBO2,ROBO1,RYK,SLIT2,SEMA5A,SEMA6A,SEMA3C,SEMA3E,SEMA3A,SEMA3D	13
EndoC-bH1_sc8987	GO:0007413	axonal fasciculation	7/1539	23/18670	0.00192224	0.0392285	0.0340124	4692/2043/152330/9037/27242/10371/4897	NDN,EPHA4,CNTN4,SEMA5A,TNFRSF21,SEMA3A,NRCAM	7
EndoC-bH1_sc8987	GO:0106030	neuron projection fasciculation	7/1539	23/18670	0.00192224	0.0392285	0.0340124	4692/2043/152330/9037/27242/10371/4897	NDN,EPHA4,CNTN4,SEMA5A,TNFRSF21,SEMA3A,NRCAM	7
EndoC-bH1_sc8987	GO:0061337	cardiac conduction	23/1539	146/18670	0.00192694	0.0392285	0.0340124	476/481/183/3775/6262/29119/490/3759/6546/3760/3708/483/10699/287/817/5144/1832/2697/781/6717/10142/3751/157378	ATP1A1,ATP1B1,AGT,KCNK1,RYR2,CTNNA3,ATP2B1,KCNJ2,SLC8A1,KCNJ3,ITPR1,ATP1B3,CORIN,ANK2,CAMK2D,PDE4D,DSP,GJA1,CACNA2D1,SRI,AKAP9,KCND2,TMEM65	23
EndoC-bH1_sc8987	GO:0032411	positive regulation of transporter activity	19/1539	112/18670	0.00194109	0.0393783	0.0341423	5174/481/6262/288/9472/5336/81/6769/483/5311/287/781/5243/10142/5444/5649/1080/9747/1756	PDZK1,ATP1B1,RYR2,ANK3,AKAP6,PLCG2,ACTN4,STAC,ATP1B3,PKD2,ANK2,CACNA2D1,ABCB1,AKAP9,PON1,RELN,CFTR,TCAF1,DMD	19
EndoC-bH1_sc8987	GO:0046942	carboxylic acid transport	43/1539	331/18670	0.00195707	0.0395642	0.0343035	5825/183/1109/57084/55089/9194/552/6857/55117/32/7223/8660/4948/28232/31/9368/6860/634/22930/8647/4036/2744/8864/6616/2917/846/57709/6622/133418/206358/6568/117247/948/5244/10165/5172/50640/6561/6542/115111/123/301/11046	ABCD3,AGT,AKR1C4,SLC17A6,SLC38A4,SLC16A7,AVPR1A,SYT1,SLC6A15,ACACB,TRPC4,IRS2,OCA2,SLCO3A1,ACACA,SLC9A3R1,SYT4,CEACAM1,RAB3GAP1,ABCB11,LRP2,GLS,PER2,SNAP25,GRM7,CASR,SLC7A14,SNCA,EMB,SLC36A1,SLC17A1,SLC16A10,CD36,ABCB4,SLC25A13,SLC26A4,PNPLA8,SLC13A1,SLC7A2,SLC26A7,PLIN2,ANXA1,SLC35D2	43
EndoC-bH1_sc8987	GO:0032414	positive regulation of ion transmembrane transporter activity	18/1539	104/18670	0.00200328	0.0403578	0.0349915	5174/481/6262/288/9472/5336/81/6769/483/5311/287/781/5243/10142/5649/1080/9747/1756	PDZK1,ATP1B1,RYR2,ANK3,AKAP6,PLCG2,ACTN4,STAC,ATP1B3,PKD2,ANK2,CACNA2D1,ABCB1,AKAP9,RELN,CFTR,TCAF1,DMD	18
EndoC-bH1_sc8987	GO:0030041	actin filament polymerization	27/1539	182/18670	0.00203803	0.0409157	0.0354753	56776/9886/9873/5962/10810/81624/283/342184/10602/5581/1496/10096/10787/8195/9353/57482/253260/5921/2241/55607/830/442721/8976/136319/10565/23189/5063	FMN2,RHOBTB1,FCHSD2,RDX,WASF3,DIAPH3,ANG,FMN1,CDC42EP3,PRKCE,CTNNA2,ACTR3,NCKAP1,MKKS,SLIT2,CRACD,RICTOR,RASA1,FER,PPP1R9A,CAPZA2,LMOD2,WASL,MTPN,ARFGEF1,KANK1,PAK3	27
EndoC-bH1_sc8987	GO:0007517	muscle organ development	51/1539	410/18670	0.00205132	0.0409693	0.0355218	59269/7049/1301/6262/84159/1959/657/5728/55553/1634/4625/9472/26585/1106/57496/463/93649/55352/8736/129446/4036/1385/2066/650/140578/7474/2047/7881/6474/5530/3670/4762/6444/1832/1432/1310/64208/2697/3908/7402/9734/6717/8321/8910/93986/858/7472/136319/55636/100126316/1756	HIVEP3,TGFBR3,COL11A1,RYR2,ARID5B,EGR2,BMPR1A,PTEN,SOX6,DCN,MYH7,AKAP6,GREM1,CHD2,MRTFB,ZFHX3,MYOCD,COPRS,MYOM1,XIRP2,LRP2,CREB1,ERBB4,BMP2,CHODL,WNT5A,EPHB1,KCNAB1,SHOX2,PPP3CA,ISL1,NEUROG1,SGCD,DSP,MAPK14,COL19A1,POPDC3,GJA1,LAMA2,UTRN,HDAC9,SRI,FZD1,SGCE,FOXP2,CAV2,WNT2,MTPN,CHD7,MIR873,DMD	51
EndoC-bH1_sc8987	GO:0070509	calcium ion import	15/1539	80/18670	0.00205482	0.0409693	0.0355218	6387/100507027/221154/7223/773/6546/79568/5621/846/5311/2534/781/799/6781/8573	CXCL12,MRLN,MICU2,TRPC4,CACNA1A,SLC8A1,MAIP1,PRNP,CASR,PKD2,FYN,CACNA2D1,CALCR,STC1,CASK	15
EndoC-bH1_sc8987	GO:0070252	actin-mediated cell contraction	20/1539	121/18670	0.00206617	0.0410545	0.0355956	5142/476/6262/29119/4625/3759/6093/3760/287/817/5144/6444/1832/2697/781/6717/10142/2626/6781/1756	PDE4B,ATP1A1,RYR2,CTNNA3,MYH7,KCNJ2,ROCK1,KCNJ3,ANK2,CAMK2D,PDE4D,SGCD,DSP,GJA1,CACNA2D1,SRI,AKAP9,GATA4,STC1,DMD	20
EndoC-bH1_sc8987	GO:0014808	release of sequestered calcium ion into cytosol by sarcoplasmic reticulum	9/1539	36/18670	0.00209261	0.0414379	0.035928	6262/9472/6546/287/817/5144/6717/55636/1756	RYR2,AKAP6,SLC8A1,ANK2,CAMK2D,PDE4D,SRI,CHD7,DMD	9
EndoC-bH1_sc8987	GO:0045332	phospholipid translocation	10/1539	43/18670	0.0021657	0.0424113	0.036772	57198/63982/121601/51761/79895/57088/10396/5244/5243/19	ATP8B2,ANO3,ANO4,ATP8A2,ATP8B4,PLSCR4,ATP8A1,ABCB4,ABCB1,ABCA1	10
EndoC-bH1_sc8987	GO:0070296	sarcoplasmic reticulum calcium ion transport	10/1539	43/18670	0.0021657	0.0424113	0.036772	6262/100507027/9472/6546/287/817/5144/6717/55636/1756	RYR2,MRLN,AKAP6,SLC8A1,ANK2,CAMK2D,PDE4D,SRI,CHD7,DMD	10
EndoC-bH1_sc8987	GO:0003231	cardiac ventricle development	21/1539	130/18670	0.00216799	0.0424113	0.036772	7049/1301/6262/657/4625/93649/129446/4036/7474/6092/6091/9353/1363/3670/1832/10512/8321/2626/55636/79977/157378	TGFBR3,COL11A1,RYR2,BMPR1A,MYH7,MYOCD,XIRP2,LRP2,WNT5A,ROBO2,ROBO1,SLIT2,CPE,ISL1,DSP,SEMA3C,FZD1,GATA4,CHD7,GRHL2,TMEM65	21
EndoC-bH1_sc8987	GO:0001654	eye development	46/1539	362/18670	0.002176	0.0424113	0.036772	3065/118427/7399/10083/80184/490/11081/51761/23047/4081/84189/1282/64093/4212/84465/4628/8736/57045/6654/22930/2820/7855/22803/1826/7474/2047/6498/5308/2823/55714/2255/348980/4124/7021/3066/2697/54806/2792/93986/7472/23554/51384/5764/55636/79977/9314	HDAC1,OLFM3,USH2A,USH1C,CEP290,ATP2B1,KERA,ATP8A2,PDS5B,MAB21L1,SLITRK6,COL4A1,SMOC1,MEIS2,MEGF11,MYH10,MYOM1,TWSG1,SOS1,RAB3GAP1,GPD2,FZD5,XRN2,DSCAM,WNT5A,EPHB1,SKIL,PITX2,GPM6A,TENM3,FGF10,HCN1,MAN2A1,TFAP2B,HDAC2,GJA1,AHI1,GNGT1,FOXP2,WNT2,TSPAN12,WNT16,PTN,CHD7,GRHL2,KLF4	46
EndoC-bH1_sc8987	GO:0048608	reproductive structure development	53/1539	431/18670	0.00217831	0.0424113	0.036772	259266/3586/8031/84159/8879/5728/2620/1634/22862/283/3169/677/8846/7337/9289/93649/130497/6382/57448/4036/7855/8195/6789/10388/8204/6647/7474/6092/344758/8743/9353/5311/2255/4762/1432/653/2697/4216/10371/83943/7472/5764/2626/6781/55636/9420/79977/5747/1761/301/4920/190/10761	ASPM,IL10,NCOA4,ARID5B,SGPL1,PTEN,GAS2,DCN,FNDC3A,ANG,FOXA1,ZFP36L1,ALKBH1,UBE3A,ADGRG1,MYOCD,OSR1,SDC1,BIRC6,LRP2,FZD5,MKKS,STK4,SYCP2,NRIP1,SOD1,WNT5A,ROBO2,GPR149,TNFSF10,SLIT2,PKD2,FGF10,NEUROG1,MAPK14,BMP5,GJA1,MAP3K4,SEMA3A,IMMP2L,WNT2,PTN,GATA4,STC1,CHD7,CYP7B1,GRHL2,PTK2,DMRT1,ANXA1,ROR2,NR0B1,PLAC1	53
EndoC-bH1_sc8987	GO:0001101	response to acid chemical	44/1539	343/18670	0.00223461	0.0430925	0.0373626	83667/7049/7292/27/339479/1109/22849/80310/552/407048/1282/5732/31/57521/130497/338/5581/1386/1385/7474/590/9076/3791/5602/5311/8649/80315/2729/23376/2534/3066/2697/1490/948/5244/1278/5444/5166/7472/346673/5764/19/9314/1620	SESN2,TGFBR3,TNFSF4,ABL2,BRINP3,AKR1C4,CPEB3,PDGFD,AVPR1A,MIR92A1,COL4A1,PTGER2,ACACA,RPTOR,OSR1,APOB,PRKCE,ATF2,CREB1,WNT5A,BCHE,CLDN1,KDR,MAPK10,PKD2,LAMTOR3,CPEB4,GCLC,UFL1,FYN,HDAC2,GJA1,CCN2,CD36,ABCB4,COL1A2,PON1,PDK4,WNT2,STRA8,PTN,ABCA1,KLF4,BRINP1	44
EndoC-bH1_sc8987	GO:0032956	regulation of actin cytoskeleton organization	44/1539	343/18670	0.00223461	0.0430925	0.0373626	27/56776/6387/9886/9873/5962/342184/11214/54828/6093/9475/10602/130271/5581/55704/5341/1496/10096/10787/23671/8195/1894/9353/57482/2044/171024/9037/253260/5921/2241/23607/1490/9723/55607/6863/4233/830/442721/8976/136319/10565/23189/25/5063	ABL2,FMN2,CXCL12,RHOBTB1,FCHSD2,RDX,FMN1,AKAP13,BCAS3,ROCK1,ROCK2,CDC42EP3,PLEKHH2,PRKCE,CCDC88A,PLEK,CTNNA2,ACTR3,NCKAP1,TMEFF2,MKKS,ECT2,SLIT2,CRACD,EPHA5,SYNPO2,SEMA5A,RICTOR,RASA1,FER,CD2AP,CCN2,SEMA3E,PPP1R9A,TAC1,MET,CAPZA2,LMOD2,WASL,MTPN,ARFGEF1,KANK1,ABL1,PAK3	44
EndoC-bH1_sc8987	GO:0007009	plasma membrane organization	18/1539	105/18670	0.00223558	0.0430925	0.0373626	84251/54874/288/5728/63982/121601/64398/4628/23136/8436/23671/6647/57088/287/79633/858/8976/50807	SGIP1,FNBP1L,ANK3,PTEN,ANO3,ANO4,PALS1,MYH10,EPB41L3,CAVIN2,TMEFF2,SOD1,PLSCR4,ANK2,FAT4,CAV2,WASL,ASAP1	18
EndoC-bH1_sc8987	GO:0010594	regulation of endothelial cell migration	32/1539	229/18670	0.00225348	0.0432938	0.0375371	183/10000/1634/949/90627/407048/5587/161742/5607/54828/634/9475/100423036/29775/7474/27086/11235/9353/3791/55294/9037/23328/9734/168667/889/4233/5764/6781/5747/301/9314/25	AGT,AKT3,DCN,SCARB1,STARD13,MIR92A1,PRKD1,SPRED1,MAP2K5,BCAS3,CEACAM1,ROCK2,MIR2355,CARD10,WNT5A,FOXP1,PDCD10,SLIT2,KDR,FBXW7,SEMA5A,SASH1,HDAC9,BMPER,KRIT1,MET,PTN,STC1,PTK2,ANXA1,KLF4,ABL1	32
EndoC-bH1_sc8987	GO:1902903	regulation of supramolecular fiber organization	45/1539	353/18670	0.00226843	0.0434371	0.0376614	56776/6387/9886/9873/5962/89795/342184/11214/6093/9475/10602/130271/5581/5341/1496/10096/10787/23671/4133/8195/22919/9353/57482/6622/171024/9037/253260/5921/2241/324/1490/10142/55607/6863/4233/830/442721/8976/136319/10565/7013/11075/23189/25/5063	FMN2,CXCL12,RHOBTB1,FCHSD2,RDX,NAV3,FMN1,AKAP13,ROCK1,ROCK2,CDC42EP3,PLEKHH2,PRKCE,PLEK,CTNNA2,ACTR3,NCKAP1,TMEFF2,MAP2,MKKS,MAPRE1,SLIT2,CRACD,SNCA,SYNPO2,SEMA5A,RICTOR,RASA1,FER,APC,CCN2,AKAP9,PPP1R9A,TAC1,MET,CAPZA2,LMOD2,WASL,MTPN,ARFGEF1,TERF1,STMN2,KANK1,ABL1,PAK3	45
EndoC-bH1_sc8987	GO:1903829	positive regulation of cellular protein localization	42/1539	324/18670	0.00228283	0.0434525	0.0376747	83667/55929/5174/919/5599/288/10580/6809/5962/9847/80184/5494/8766/54828/23255/5366/10971/9475/5581/55704/57628/7855/2066/5621/29775/6769/2932/5357/11235/1894/55294/324/1432/23607/2534/54543/2770/5764/9747/5533/7534/10541	SESN2,DMAP1,PDZK1,CD247,MAPK8,ANK3,SORBS1,STX3,RDX,C2CD5,CEP290,PPM1A,RAB11A,BCAS3,MTCL1,PMAIP1,YWHAQ,ROCK2,PRKCE,CCDC88A,DPP10,FZD5,ERBB4,PRNP,CARD10,STAC,GSK3B,PLS1,PDCD10,ECT2,FBXW7,APC,MAPK14,CD2AP,FYN,TOMM7,GNAI1,PTN,TCAF1,PPP3CC,YWHAZ,ANP32B	42
EndoC-bH1_sc8987	GO:1905477	positive regulation of protein localization to membrane	20/1539	122/18670	0.00228421	0.0434525	0.0376747	5174/5599/288/10580/6809/9847/8766/23255/5366/10971/5581/57628/5621/6769/5357/2534/5764/9747/5533/7534	PDZK1,MAPK8,ANK3,SORBS1,STX3,C2CD5,RAB11A,MTCL1,PMAIP1,YWHAQ,PRKCE,DPP10,PRNP,STAC,PLS1,FYN,PTN,TCAF1,PPP3CC,YWHAZ	20
EndoC-bH1_sc8987	GO:1903779	regulation of cardiac conduction	14/1539	73/18670	0.00229269	0.0434711	0.0376909	476/481/183/6262/490/6546/3708/483/10699/287/817/5144/6717/157378	ATP1A1,ATP1B1,AGT,RYR2,ATP2B1,SLC8A1,ITPR1,ATP1B3,CORIN,ANK2,CAMK2D,PDE4D,SRI,TMEM65	14
EndoC-bH1_sc8987	GO:0035107	appendage morphogenesis	23/1539	148/18670	0.00230843	0.0434854	0.0377033	3065/5087/657/79659/342184/130497/91461/3899/80856/7474/4154/6474/2255/860/7021/3066/2697/10512/64327/55636/79977/5125/4920	HDAC1,PBX1,BMPR1A,DYNC2H1,FMN1,OSR1,PKDCC,AFF3,LNPK,WNT5A,MBNL1,SHOX2,FGF10,RUNX2,TFAP2B,HDAC2,GJA1,SEMA3C,LMBR1,CHD7,GRHL2,PCSK5,ROR2	23
EndoC-bH1_sc8987	GO:0035108	limb morphogenesis	23/1539	148/18670	0.00230843	0.0434854	0.0377033	3065/5087/657/79659/342184/130497/91461/3899/80856/7474/4154/6474/2255/860/7021/3066/2697/10512/64327/55636/79977/5125/4920	HDAC1,PBX1,BMPR1A,DYNC2H1,FMN1,OSR1,PKDCC,AFF3,LNPK,WNT5A,MBNL1,SHOX2,FGF10,RUNX2,TFAP2B,HDAC2,GJA1,SEMA3C,LMBR1,CHD7,GRHL2,PCSK5,ROR2	23
EndoC-bH1_sc8987	GO:0019098	reproductive behavior	8/1539	30/18670	0.00236313	0.0442286	0.0383477	4808/5728/552/8932/8997/1812/3066/1620	NHLH2,PTEN,AVPR1A,MBD2,KALRN,DRD1,HDAC2,BRINP1	8
EndoC-bH1_sc8987	GO:1901889	negative regulation of cell junction assembly	8/1539	30/18670	0.00236313	0.0442286	0.0383477	5728/54828/6093/9475/7474/6092/56940/5747	PTEN,BCAS3,ROCK1,ROCK2,WNT5A,ROBO2,DUSP22,PTK2	8
EndoC-bH1_sc8987	GO:0060997	dendritic spine morphogenesis	12/1539	58/18670	0.00237735	0.0442914	0.0384021	5728/26037/7337/102/2043/8997/2047/1501/55607/5649/8976/5063	PTEN,SIPA1L1,UBE3A,ADAM10,EPHA4,KALRN,EPHB1,CTNND2,PPP1R9A,RELN,WASL,PAK3	12
EndoC-bH1_sc8987	GO:0019933	cAMP-mediated signaling	27/1539	184/18670	0.00238916	0.0442914	0.0384021	23266/5139/9472/5732/11214/64784/115/9289/9368/6014/4160/10267/146/4159/23284/2044/6373/5144/57561/1812/57211/2770/27445/799/9699/114/19	ADGRL2,PDE3A,AKAP6,PTGER2,AKAP13,CRTC3,ADCY9,ADGRG1,SLC9A3R1,RIT2,MC4R,RAMP1,ADRA1D,MC3R,ADGRL3,EPHA5,CXCL11,PDE4D,ARRDC3,DRD1,ADGRG6,GNAI1,PCLO,CALCR,RIMS2,ADCY8,ABCA1	27
EndoC-bH1_sc8987	GO:0003018	vascular process in circulatory system	26/1539	175/18670	0.00238938	0.0442914	0.0384021	183/1131/5592/3778/5139/552/490/407048/6093/634/9475/57539/6546/8864/8195/6647/846/10242/9353/5910/3672/1812/2729/2697/9732/2053	AGT,CHRM3,PRKG1,KCNMA1,PDE3A,AVPR1A,ATP2B1,MIR92A1,ROCK1,CEACAM1,ROCK2,WDR35,SLC8A1,PER2,MKKS,SOD1,CASR,KCNMB2,SLIT2,RAP1GDS1,ITGA1,DRD1,GCLC,GJA1,DOCK4,EPHX2	26
EndoC-bH1_sc8987	GO:0010878	cholesterol storage	6/1539	18/18670	0.00242311	0.0446314	0.0386969	6646/949/338/948/4481/19	SOAT1,SCARB1,APOB,CD36,MSR1,ABCA1	6
EndoC-bH1_sc8987	GO:0071625	vocalization behavior	6/1539	18/18670	0.00242311	0.0446314	0.0386969	9378/4762/93986/26047/1620/57502	NRXN1,NEUROG1,FOXP2,CNTNAP2,BRINP1,NLGN4X	6
EndoC-bH1_sc8987	GO:0007188	adenylate cyclase-modulating G protein-coupled receptor signaling pathway	31/1539	221/18670	0.00246338	0.045109	0.039111	23266/5996/1131/5732/11214/115/9289/9368/6014/4160/10267/146/4159/2781/2917/846/23284/6373/5144/57561/1812/57211/2770/346562/2913/799/2861/2918/1129/114/19	ADGRL2,RGS1,CHRM3,PTGER2,AKAP13,ADCY9,ADGRG1,SLC9A3R1,RIT2,MC4R,RAMP1,ADRA1D,MC3R,GNAZ,GRM7,CASR,ADGRL3,CXCL11,PDE4D,ARRDC3,DRD1,ADGRG6,GNAI1,GNAT3,GRM3,CALCR,GPR37,GRM8,CHRM2,ADCY8,ABCA1	31
EndoC-bH1_sc8987	GO:0060078	regulation of postsynaptic membrane potential	22/1539	140/18670	0.00246459	0.045109	0.039111	5728/2562/2567/9378/22930/2897/2932/2555/6622/2895/5530/2554/2566/2898/2911/55607/5649/3751/9162/9699/116443/57502	PTEN,GABRB3,GABRG3,NRXN1,RAB3GAP1,GRIK1,GSK3B,GABRA2,SNCA,GRID2,PPP3CA,GABRA1,GABRG2,GRIK2,GRM1,PPP1R9A,RELN,KCND2,DGKI,RIMS2,GRIN3A,NLGN4X	22
EndoC-bH1_sc8987	GO:0019935	cyclic-nucleotide-mediated signaling	30/1539	212/18670	0.00250492	0.045247	0.0392306	23266/5592/5139/9472/5732/11214/64784/115/9289/9368/6014/4160/10267/146/4159/23284/2044/6373/5144/57561/1812/57211/2770/948/27445/799/5577/9699/114/19	ADGRL2,PRKG1,PDE3A,AKAP6,PTGER2,AKAP13,CRTC3,ADCY9,ADGRG1,SLC9A3R1,RIT2,MC4R,RAMP1,ADRA1D,MC3R,ADGRL3,EPHA5,CXCL11,PDE4D,ARRDC3,DRD1,ADGRG6,GNAI1,CD36,PCLO,CALCR,PRKAR2B,RIMS2,ADCY8,ABCA1	30
EndoC-bH1_sc8987	GO:0001954	positive regulation of cell-matrix adhesion	11/1539	51/18670	0.00252153	0.045247	0.0392306	27185/342184/6093/9448/55612/2932/3791/7402/948/1021/25	DISC1,FMN1,ROCK1,MAP4K4,FERMT1,GSK3B,KDR,UTRN,CD36,CDK6,ABL1	11
EndoC-bH1_sc8987	GO:0021545	cranial nerve development	11/1539	51/18670	0.00252153	0.045247	0.0392306	1959/89797/84189/4821/9935/2047/3670/4762/10371/91584/55636	EGR2,NAV2,SLITRK6,NKX2-2,MAFB,EPHB1,ISL1,NEUROG1,SEMA3A,PLXNA4,CHD7	11
EndoC-bH1_sc8987	GO:0002092	positive regulation of receptor internalization	7/1539	24/18670	0.00252293	0.045247	0.0392306	6401/84896/26585/5336/9779/54806/9863	SELE,ATAD1,GREM1,PLCG2,TBC1D5,AHI1,MAGI2	7
EndoC-bH1_sc8987	GO:0032878	regulation of establishment or maintenance of cell polarity	7/1539	24/18670	0.00252293	0.045247	0.0392306	54828/6093/9475/253260/889/10565/23189	BCAS3,ROCK1,ROCK2,RICTOR,KRIT1,ARFGEF1,KANK1	7
EndoC-bH1_sc8987	GO:0099563	modification of synaptic structure	7/1539	24/18670	0.00252293	0.045247	0.0392306	10810/4628/1496/2043/25978/83992/25	WASF3,MYH10,CTNNA2,EPHA4,CHMP2B,CTTNBP2,ABL1	7
EndoC-bH1_sc8987	GO:0048732	gland development	53/1539	434/18670	0.00252672	0.045247	0.0392306	7049/5906/5087/3586/84159/10718/657/5728/7166/6927/8660/394/3169/7337/9368/57045/634/57539/1385/2066/650/3642/5075/9935/6647/7474/6091/5449/8997/9076/5311/5308/55294/5618/2255/3670/4124/5454/11231/2697/10512/3082/10371/4233/7472/5764/2146/9420/4781/340481/301/25/190	TGFBR3,RAP1A,PBX1,IL10,ARID5B,NRG3,BMPR1A,PTEN,TPH1,HNF1A,IRS2,ARHGAP5,FOXA1,UBE3A,SLC9A3R1,TWSG1,CEACAM1,WDR35,CREB1,ERBB4,BMP2,INSM1,PAX1,MAFB,SOD1,WNT5A,ROBO1,POU1F1,KALRN,CLDN1,PKD2,PITX2,FBXW7,PRLR,FGF10,ISL1,MAN2A1,POU3F2,SEC63,GJA1,SEMA3C,HGF,SEMA3A,MET,WNT2,PTN,EZH2,CYP7B1,NFIB,ZDHHC21,ANXA1,ABL1,NR0B1	53
EndoC-bH1_sc8987	GO:0086010	membrane depolarization during action potential	9/1539	37/18670	0.00256612	0.045586	0.0395246	288/3759/6546/6328/6326/6335/7871/287/781	ANK3,KCNJ2,SLC8A1,SCN3A,SCN2A,SCN9A,SLMAP,ANK2,CACNA2D1	9
EndoC-bH1_sc8987	GO:1903514	release of sequestered calcium ion into cytosol by endoplasmic reticulum	9/1539	37/18670	0.00256612	0.045586	0.0395246	6262/9472/6546/287/817/5144/6717/55636/1756	RYR2,AKAP6,SLC8A1,ANK2,CAMK2D,PDE4D,SRI,CHD7,DMD	9
EndoC-bH1_sc8987	GO:0042472	inner ear morphogenesis	17/1539	98/18670	0.00256922	0.045586	0.0395246	1301/10083/121227/80184/51761/84189/9368/125488/9935/6647/7474/26018/2255/4762/55084/55636/4920	COL11A1,USH1C,LRIG3,CEP290,ATP8A2,SLITRK6,SLC9A3R1,TTC39C,MAFB,SOD1,WNT5A,LRIG1,FGF10,NEUROG1,SOBP,CHD7,ROR2	17
EndoC-bH1_sc8987	GO:0046328	regulation of JNK cascade	27/1539	185/18670	0.00258327	0.0456956	0.0396196	1647/260425/407048/9448/10746/7855/2043/140885/23236/54986/7474/2047/2122/57630/153769/56940/6885/2898/7164/1490/389432/23328/4216/10371/29969/51384/4920	GADD45A,MAGI3,MIR92A1,MAP4K4,MAP3K2,FZD5,EPHA4,SIRPA,PLCB1,ULK4,WNT5A,EPHB1,MECOM,SH3RF1,SH3RF2,DUSP22,MAP3K7,GRIK2,TPD52L1,CCN2,SAMD5,SASH1,MAP3K4,SEMA3A,MDFIC,WNT16,ROR2	27
EndoC-bH1_sc8987	GO:0034204	lipid translocation	10/1539	44/18670	0.00259915	0.0456977	0.0396215	57198/63982/121601/51761/79895/57088/10396/5244/5243/19	ATP8B2,ANO3,ANO4,ATP8A2,ATP8B4,PLSCR4,ATP8A1,ABCB4,ABCB1,ABCA1	10
EndoC-bH1_sc8987	GO:1903539	protein localization to postsynaptic membrane	10/1539	44/18670	0.00259915	0.0456977	0.0396215	5906/9211/6809/1740/10082/102/8766/6616/5602/53616	RAP1A,LGI1,STX3,DLG2,GPC6,ADAM10,RAB11A,SNAP25,MAPK10,ADAM22	10
EndoC-bH1_sc8987	GO:0046434	organophosphate catabolic process	21/1539	132/18670	0.00262231	0.0459656	0.0398537	5142/5728/6609/272/949/5336/93034/2820/151531/3628/5144/83594/3094/11165/10924/27115/5444/50640/9108/5150/5168	PDE4B,PTEN,SMPD1,AMPD3,SCARB1,PLCG2,NT5C1B,GPD2,UPP2,INPP1,PDE4D,NUDT12,HINT1,NUDT3,SMPDL3A,PDE7B,PON1,PNPLA8,MTMR7,PDE7A,ENPP2	21
EndoC-bH1_sc8987	GO:0051279	regulation of release of sequestered calcium ion into cytosol	15/1539	82/18670	0.00264305	0.0461897	0.040048	6262/9472/6546/5581/6373/5311/6622/287/817/5144/1812/6717/55636/25/1756	RYR2,AKAP6,SLC8A1,PRKCE,CXCL11,PKD2,SNCA,ANK2,CAMK2D,PDE4D,DRD1,SRI,CHD7,ABL1,DMD	15
EndoC-bH1_sc8987	GO:0150063	visual system development	46/1539	366/18670	0.00270101	0.0470609	0.0408033	3065/118427/7399/10083/80184/490/11081/51761/23047/4081/84189/1282/64093/4212/84465/4628/8736/57045/6654/22930/2820/7855/22803/1826/7474/2047/6498/5308/2823/55714/2255/348980/4124/7021/3066/2697/54806/2792/93986/7472/23554/51384/5764/55636/79977/9314	HDAC1,OLFM3,USH2A,USH1C,CEP290,ATP2B1,KERA,ATP8A2,PDS5B,MAB21L1,SLITRK6,COL4A1,SMOC1,MEIS2,MEGF11,MYH10,MYOM1,TWSG1,SOS1,RAB3GAP1,GPD2,FZD5,XRN2,DSCAM,WNT5A,EPHB1,SKIL,PITX2,GPM6A,TENM3,FGF10,HCN1,MAN2A1,TFAP2B,HDAC2,GJA1,AHI1,GNGT1,FOXP2,WNT2,TSPAN12,WNT16,PTN,CHD7,GRHL2,KLF4	46
EndoC-bH1_sc8987	GO:0060485	mesenchyme development	37/1539	279/18670	0.00273208	0.0473104	0.0410196	7049/64081/657/5728/3169/677/26585/80031/130497/2066/650/5075/7474/84541/6092/6091/2932/5311/5308/9037/2255/3670/83989/64839/57556/653/3066/10512/3082/9723/10371/223117/7472/51384/60412/2146/2626	TGFBR3,PBLD,BMPR1A,PTEN,FOXA1,ZFP36L1,GREM1,SEMA6D,OSR1,ERBB4,BMP2,PAX1,WNT5A,KBTBD8,ROBO2,ROBO1,GSK3B,PKD2,PITX2,SEMA5A,FGF10,ISL1,FAM172A,FBXL17,SEMA6A,BMP5,HDAC2,SEMA3C,HGF,SEMA3E,SEMA3A,SEMA3D,WNT2,WNT16,EXOC4,EZH2,GATA4	37
EndoC-bH1_sc8987	GO:0032412	regulation of ion transmembrane transporter activity	35/1539	260/18670	0.00273331	0.0473104	0.0410196	5142/5174/481/6262/100507027/288/5728/1740/2893/9472/5336/9368/81/130497/63892/5581/57520/5621/6769/7871/483/7881/5311/287/817/5144/7402/781/5243/6717/10142/5649/1080/9747/1756	PDE4B,PDZK1,ATP1B1,RYR2,MRLN,ANK3,PTEN,DLG2,GRIA4,AKAP6,PLCG2,SLC9A3R1,ACTN4,OSR1,THADA,PRKCE,HECW2,PRNP,STAC,SLMAP,ATP1B3,KCNAB1,PKD2,ANK2,CAMK2D,PDE4D,UTRN,CACNA2D1,ABCB1,SRI,AKAP9,RELN,CFTR,TCAF1,DMD	35
EndoC-bH1_sc8987	GO:0043405	regulation of MAP kinase activity	43/1539	337/18670	0.00275254	0.0473104	0.0410196	1647/9261/6609/80310/7316/407048/161742/5607/11214/284340/57498/238/10746/7855/2043/650/6647/152110/7474/6091/5291/11235/5602/8649/2690/2255/3672/9607/1432/6885/100133941/7164/2911/389432/23328/4216/3082/5294/29969/2146/4920/5063/1852	GADD45A,MAPKAPK2,SMPD1,PDGFD,UBC,MIR92A1,SPRED1,MAP2K5,AKAP13,CXCL17,KIDINS220,ALK,MAP3K2,FZD5,EPHA4,BMP2,SOD1,NEK10,WNT5A,ROBO1,PIK3CB,PDCD10,MAPK10,LAMTOR3,GHR,FGF10,ITGA1,CARTPT,MAPK14,MAP3K7,CD24,TPD52L1,GRM1,SAMD5,SASH1,MAP3K4,HGF,PIK3CG,MDFIC,EZH2,ROR2,PAK3,DUSP9	43
EndoC-bH1_sc8987	GO:0030007	cellular potassium ion homeostasis	5/1539	13/18670	0.00277241	0.0473104	0.0410196	476/481/3778/3759/483	ATP1A1,ATP1B1,KCNMA1,KCNJ2,ATP1B3	5
EndoC-bH1_sc8987	GO:0031223	auditory behavior	5/1539	13/18670	0.00277241	0.0473104	0.0410196	84189/9378/4762/93986/26047	SLITRK6,NRXN1,NEUROG1,FOXP2,CNTNAP2	5
EndoC-bH1_sc8987	GO:1900272	negative regulation of long-term synaptic potentiation	5/1539	13/18670	0.00277241	0.0473104	0.0410196	2043/5621/55607/5764/25	EPHA4,PRNP,PPP1R9A,PTN,ABL1	5
EndoC-bH1_sc8987	GO:1902306	negative regulation of sodium ion transmembrane transport	5/1539	13/18670	0.00277241	0.0473104	0.0410196	9368/130497/5581/57520/817	SLC9A3R1,OSR1,PRKCE,HECW2,CAMK2D	5
EndoC-bH1_sc8987	GO:0006941	striated muscle contraction	26/1539	177/18670	0.00280303	0.0475979	0.041269	5142/476/481/6262/29119/51761/4625/3759/1837/6546/3760/6769/287/817/5144/6444/1832/2697/1490/781/6717/10142/5294/2626/6781/1756	PDE4B,ATP1A1,ATP1B1,RYR2,CTNNA3,ATP8A2,MYH7,KCNJ2,DTNA,SLC8A1,KCNJ3,STAC,ANK2,CAMK2D,PDE4D,SGCD,DSP,GJA1,CCN2,CACNA2D1,SRI,AKAP9,PIK3CG,GATA4,STC1,DMD	26
EndoC-bH1_sc8987	GO:0007162	negative regulation of cell adhesion	38/1539	289/18670	0.00280567	0.0475979	0.041269	7292/3586/6387/5592/5728/5962/10154/10631/407048/102/5607/54828/57045/9306/81/634/57162/9448/64844/5621/650/861/1826/9037/5921/57556/6695/56940/27242/9723/53616/91584/5747/23189/301/9314/25/8573	TNFSF4,IL10,CXCL12,PRKG1,PTEN,RDX,PLXNC1,POSTN,MIR92A1,ADAM10,MAP2K5,BCAS3,TWSG1,SOCS6,ACTN4,CEACAM1,PELI1,MAP4K4,MARCHF7,PRNP,BMP2,RUNX1,DSCAM,SEMA5A,RASA1,SEMA6A,SPOCK1,DUSP22,TNFRSF21,SEMA3E,ADAM22,PLXNA4,PTK2,KANK1,ANXA1,KLF4,ABL1,CASK	38
EndoC-bH1_sc8987	GO:0051899	membrane depolarization	16/1539	91/18670	0.00294477	0.049422	0.0428505	288/1634/3759/773/6546/6328/6326/6335/7871/3791/287/817/2729/2697/781/25	ANK3,DCN,KCNJ2,CACNA1A,SLC8A1,SCN3A,SCN2A,SCN9A,SLMAP,KDR,ANK2,CAMK2D,GCLC,GJA1,CACNA2D1,ABL1	16
EndoC-bH1_sc8987	GO:0040018	positive regulation of multicellular organism growth	8/1539	31/18670	0.00295833	0.049422	0.0428505	51761/1385/8195/5449/5357/2690/5454/55636	ATP8A2,CREB1,MKKS,POU1F1,PLS1,GHR,POU3F2,CHD7	8
EndoC-bH1_sc8987	GO:0097106	postsynaptic density organization	8/1539	31/18670	0.00295833	0.049422	0.0428505	5728/1740/1000/9378/3556/2895/5649/5789	PTEN,DLG2,CDH2,NRXN1,IL1RAP,GRID2,RELN,PTPRD	8
EndoC-bH1_sc8987	GO:0030514	negative regulation of BMP signaling pathway	11/1539	52/18670	0.0029643	0.049422	0.0428505	23592/5494/26585/57045/4036/402117/7474/6498/168667/8321/25	LEMD3,PPM1A,GREM1,TWSG1,LRP2,VWC2L,WNT5A,SKIL,BMPER,FZD1,ABL1	11
EndoC-bH1_sc8987	GO:0055078	sodium ion homeostasis	11/1539	52/18670	0.0029643	0.049422	0.0428505	476/481/183/552/6557/6546/4159/483/10699/7021/6863	ATP1A1,ATP1B1,AGT,AVPR1A,SLC12A1,SLC8A1,MC3R,ATP1B3,CORIN,TFAP2B,TAC1	11
EndoC-bH1_sc8987	GO:2000649	regulation of sodium ion transmembrane transporter activity	11/1539	52/18670	0.0029643	0.049422	0.0428505	481/288/9368/81/130497/5581/57520/7871/817/7402/1756	ATP1B1,ANK3,SLC9A3R1,ACTN4,OSR1,PRKCE,HECW2,SLMAP,CAMK2D,UTRN,DMD	11
EndoC-bH1_sc8987	GO:0043010	camera-type eye development	41/1539	319/18670	0.00298538	0.0496308	0.0430316	3065/7399/10083/490/11081/51761/23047/4081/84189/1282/84465/4628/8736/57045/6654/22930/2820/7855/22803/1826/7474/2047/6498/5308/2823/55714/2255/348980/4124/7021/3066/2697/54806/93986/7472/23554/51384/5764/55636/79977/9314	HDAC1,USH2A,USH1C,ATP2B1,KERA,ATP8A2,PDS5B,MAB21L1,SLITRK6,COL4A1,MEGF11,MYH10,MYOM1,TWSG1,SOS1,RAB3GAP1,GPD2,FZD5,XRN2,DSCAM,WNT5A,EPHB1,SKIL,PITX2,GPM6A,TENM3,FGF10,HCN1,MAN2A1,TFAP2B,HDAC2,GJA1,AHI1,FOXP2,WNT2,TSPAN12,WNT16,PTN,CHD7,GRHL2,KLF4	41

## Sheet: Islets
Cell type	ID	Description	GeneRatio	BgRatio	pvalue	p.adjust	qvalue	geneID	hgnc_symbol	Count
Islets	GO:0022604	regulation of cell morphogenesis	62/1130	484/18670	1.74799e-08	6.03112e-05	5.10063e-05	54751/23499/4343/389/1942/26052/5362/58480/5728/1793/2011/7225/121512/27289/4035/23603/54509/114798/4776/10428/1398/81565/10672/23580/9368/396/1000/1613/81/2909/5967/3987/7429/25791/6714/2803/22906/7869/8997/6498/23043/9175/4976/57619/10611/55435/9693/4651/4131/57556/23105/6239/4739/221472/7422/2534/10371/57154/4897/80005/23189/445815	FBLIM1,MACF1,MOV10,RHOC,EFNA1,DNM3,PLXNA2,RHOU,PTEN,DOCK1,MARK2,TRPC6,FGD4,RND1,LRP1,CORO1C,RHOF,SLITRK1,NFATC4,CFDP1,CRK,NDEL1,GNA13,CDC42EP4,SLC9A3R1,ARHGDIA,CDH2,DAPK3,ACTN4,ARHGAP35,REG1A,LIMS1,VIL1,NGEF,SRC,GOLGA4,TRAK1,SEMA3B,KALRN,SKIL,TNIK,MAP3K13,OPA1,SHROOM3,PDLIM5,AP1AR,RAPGEF2,MYO10,MAP1B,SEMA6A,FSTL4,RREB1,NEDD9,FGD2,VEGFA,FYN,SEMA3A,SMURF1,NRCAM,DOCK5,KANK1,PALM2AKAP2	62
Islets	GO:0034329	cell junction assembly	55/1130	409/18670	2.13415e-08	6.03112e-05	5.10063e-05	54751/1969/23499/5906/389/50848/26052/143162/347731/5728/10580/22941/928/4035/23603/114798/5583/342184/83660/4088/27020/1009/999/81671/54828/6904/1000/147381/1613/57662/5566/81/9448/3987/8502/7855/2066/7145/64284/6714/861/1499/90102/9076/3556/23284/10611/9693/2823/4131/7422/4897/1015/2889/84628	FBLIM1,EPHA2,MACF1,RAP1A,RHOC,F11R,DNM3,FRMPD2,LRRTM3,PTEN,SORBS1,SHANK2,CD9,LRP1,CORO1C,SLITRK1,PRKCH,FMN1,TLN2,SMAD3,NPTN,CDH11,CDH1,VMP1,BCAS3,TBCD,CDH2,CBLN2,DAPK3,CAMSAP3,PRKACA,ACTN4,MAP4K4,LIMS1,PKP4,FZD5,ERBB4,TNS1,RAB17,SRC,RUNX1,CTNNB1,PHLDB2,CLDN1,IL1RAP,ADGRL3,PDLIM5,RAPGEF2,GPM6A,MAP1B,VEGFA,NRCAM,CDH17,RAPGEF1,NTNG2	55
Islets	GO:0045216	cell-cell junction organization	32/1130	185/18670	6.7585e-08	0.00012733	0.000107685	1969/389/50848/55765/143162/23705/928/283/5583/83660/51762/4088/1009/999/6904/1000/57662/5566/81/9448/3987/8502/7855/6714/861/1499/9076/2150/1832/7422/64065/1015	EPHA2,RHOC,F11R,INAVA,FRMPD2,CADM1,CD9,ANG,PRKCH,TLN2,RAB8B,SMAD3,CDH11,CDH1,TBCD,CDH2,CAMSAP3,PRKACA,ACTN4,MAP4K4,LIMS1,PKP4,FZD5,SRC,RUNX1,CTNNB1,CLDN1,F2RL1,DSP,VEGFA,PERP,CDH17	32
Islets	GO:0071375	cellular response to peptide hormone stimulus	45/1130	321/18670	1.21746e-07	0.000172028	0.000145487	57085/6464/51043/142/5728/10580/5286/6653/6667/55198/5829/677/6430/51762/115/1398/81565/83990/2885/9663/3643/5566/9518/23175/6654/5967/3625/8837/6714/64900/5468/2771/5580/4976/4790/2549/5618/4131/1906/5617/2534/1978/23189/29988/445	AGTRAP,SHC1,ZBTB7B,PARP1,PTEN,SORBS1,PIK3C2A,SORL1,SP1,APPL2,PXN,ZFP36L1,SRSF5,RAB8B,ADCY9,CRK,NDEL1,BRIP1,GRB2,LPIN2,INSR,PRKACA,GDF15,LPIN1,SOS1,REG1A,INHBB,CFLAR,SRC,LPIN3,PPARG,GNAI2,PRKCD,OPA1,NFKB1,GAB1,PRLR,MAP1B,EDN1,PRL,FYN,EIF4EBP1,KANK1,SLC2A8,ASS1	45
Islets	GO:0043122	regulation of I-kappaB kinase/NF-kappaB signaling	36/1130	237/18670	3.09655e-07	0.00024917	0.000210728	65018/3065/80149/389/56957/55765/7188/7189/329/7132/8600/5587/57161/11214/9516/9572/9020/7706/148022/5495/5581/10010/8837/140885/3162/1499/51246/2150/51523/8737/10537/2534/2099/7088/153090/10783	PINK1,HDAC1,ZC3H12A,RHOC,OTUD7B,INAVA,TRAF5,TRAF6,BIRC2,TNFRSF1A,TNFSF11,PRKD1,PELI2,AKAP13,LITAF,NR1D1,MAP3K14,TRIM25,TICAM1,PPM1B,PRKCE,TANK,CFLAR,SIRPA,HMOX1,CTNNB1,SHISA5,F2RL1,CXXC5,RIPK1,UBD,FYN,ESR1,TLE1,DAB2IP,NEK6	36
Islets	GO:0016311	dephosphorylation	58/1130	478/18670	3.2882e-07	0.00024917	0.000210728	65018/5792/8613/9890/55917/476/2629/55105/5728/196051/64077/6609/1408/65125/80824/1848/160760/161742/57082/4088/55313/10421/23035/9663/55125/284257/5725/57662/8178/808/23175/5495/284958/4249/151242/3628/128853/6714/64900/1827/2771/5580/131870/5504/255743/8821/23291/7803/8871/54205/51251/22853/5803/63898/2053/84988/8555/1741	PINK1,PTPRF,PLPP3,PLPPR4,CTTNBP2NL,ATP1A1,GBA,GPATCH2,PTEN,PLPP4,LHPP,SMPD1,CRY2,WNK1,DUSP16,DUSP6,PPTC7,SPRED1,KNL1,SMAD3,CPPED1,CD2BP2,PHLPP2,LPIN2,CEP192,BOD1L2,PTBP1,CAMSAP3,ELL,CALM3,LPIN1,PPM1B,NT5DC4,MGAT5,PPP1R1C,INPP1,DUSP15,SRC,LPIN3,RCAN1,GNAI2,PRKCD,NUDT16,PPP1R2,NPNT,INPP4B,FBXW11,PTP4A1,SYNJ2,CYCS,NT5C3A,LMTK2,PTPRZ1,SH2D4A,EPHX2,PPP1R16A,CDC14B,DLG3	58
Islets	GO:0007249	I-kappaB kinase/NF-kappaB signaling	39/1130	269/18670	3.49183e-07	0.00024917	0.000210728	65018/3065/80149/389/56957/55765/7188/7189/329/7132/7316/8600/5587/57161/11214/9516/9572/9020/7706/148022/602/5495/5581/10010/8837/140885/3162/1499/51246/2150/51523/8737/10537/134728/2534/2099/7088/153090/10783	PINK1,HDAC1,ZC3H12A,RHOC,OTUD7B,INAVA,TRAF5,TRAF6,BIRC2,TNFRSF1A,UBC,TNFSF11,PRKD1,PELI2,AKAP13,LITAF,NR1D1,MAP3K14,TRIM25,TICAM1,BCL3,PPM1B,PRKCE,TANK,CFLAR,SIRPA,HMOX1,CTNNB1,SHISA5,F2RL1,CXXC5,RIPK1,UBD,IRAK1BP1,FYN,ESR1,TLE1,DAB2IP,NEK6	39
Islets	GO:0032970	regulation of actin filament-based process	50/1130	388/18670	3.52682e-07	0.00024917	0.000210728	55160/389/476/50848/58480/85458/27289/51474/4035/5829/54509/122786/342184/29766/4088/10021/11214/406930/8558/1398/54828/23580/2885/396/80206/4089/1613/64857/2909/5581/6711/7429/5580/90102/57482/55435/253260/10788/2150/1832/1906/5350/1490/51429/5154/10142/830/2626/23221/23189	ARHGEF10L,RHOC,ATP1A1,F11R,RHOU,DIXDC1,RND1,LIMA1,LRP1,PXN,RHOF,FRMD6,FMN1,TMOD3,SMAD3,HCN4,AKAP13,MIR138-2,CDK10,CRK,BCAS3,CDC42EP4,GRB2,ARHGDIA,FHOD3,SMAD4,DAPK3,PLEKHG2,ARHGAP35,PRKCE,SPTBN1,VIL1,PRKCD,PHLDB2,CRACD,AP1AR,RICTOR,IQGAP2,F2RL1,DSP,EDN1,PLN,CCN2,SNX9,PDGFA,AKAP9,CAPZA2,GATA4,RHOBTB2,KANK1	50
Islets	GO:1901888	regulation of cell junction assembly	31/1130	192/18670	5.25051e-07	0.000329732	0.00027886	1969/23499/5906/347731/5728/4035/23603/114798/5583/342184/4088/54828/147381/1613/57662/5566/9448/3987/7855/64284/6714/861/90102/9076/3556/23284/10611/9693/7422/2889/84628	EPHA2,MACF1,RAP1A,LRRTM3,PTEN,LRP1,CORO1C,SLITRK1,PRKCH,FMN1,SMAD3,BCAS3,CBLN2,DAPK3,CAMSAP3,PRKACA,MAP4K4,LIMS1,FZD5,RAB17,SRC,RUNX1,PHLDB2,CLDN1,IL1RAP,ADGRL3,PDLIM5,RAPGEF2,VEGFA,RAPGEF1,NTNG2	31
Islets	GO:0010769	regulation of cell morphogenesis involved in differentiation	41/1130	301/18670	9.45153e-07	0.0005342	0.000451783	23499/1942/26052/5362/5728/1793/2011/7225/4035/23603/114798/4776/1398/81565/396/1000/81/2909/3987/25791/2803/22906/7869/8997/6498/23043/9175/4976/10611/55435/9693/4131/57556/23105/6239/4739/7422/10371/4897/80005/23189	MACF1,EFNA1,DNM3,PLXNA2,PTEN,DOCK1,MARK2,TRPC6,LRP1,CORO1C,SLITRK1,NFATC4,CRK,NDEL1,ARHGDIA,CDH2,ACTN4,ARHGAP35,LIMS1,NGEF,GOLGA4,TRAK1,SEMA3B,KALRN,SKIL,TNIK,MAP3K13,OPA1,PDLIM5,AP1AR,RAPGEF2,MAP1B,SEMA6A,FSTL4,RREB1,NEDD9,VEGFA,SEMA3A,NRCAM,DOCK5,KANK1	41
Islets	GO:0031098	stress-activated protein kinase signaling cascade	42/1130	315/18670	1.23641e-06	0.000635289	0.000537276	65018/80149/1647/260425/55765/5599/7189/4296/7316/8600/8428/677/406930/9611/5606/4077/9020/2081/8792/9448/7855/140885/23236/128853/23043/9175/4790/57630/4750/2150/23291/8737/1906/221472/7422/22881/1490/10371/392255/259/153090/2889	PINK1,ZC3H12A,GADD45A,MAGI3,INAVA,MAPK8,TRAF6,MAP3K11,UBC,TNFSF11,STK24,ZFP36L1,MIR138-2,NCOR1,MAP2K3,NBR1,MAP3K14,ERN1,TNFRSF11A,MAP4K4,FZD5,SIRPA,PLCB1,DUSP15,TNIK,MAP3K13,NFKB1,SH3RF1,NEK1,F2RL1,FBXW11,RIPK1,EDN1,FGD2,VEGFA,ANKRD6,CCN2,SEMA3A,GDF6,AMBP,DAB2IP,RAPGEF1	42
Islets	GO:1901653	cellular response to peptide	48/1130	385/18670	1.57223e-06	0.000731584	0.000618714	57085/6464/51043/142/5728/10580/5286/6653/6667/4035/55198/5829/677/6430/51762/115/1398/81565/83990/2885/9663/3643/5566/9518/23175/6654/5967/3625/3676/8837/6714/64900/5468/2771/5580/4976/4790/2549/5618/4131/1906/5617/2534/1978/23189/9314/29988/445	AGTRAP,SHC1,ZBTB7B,PARP1,PTEN,SORBS1,PIK3C2A,SORL1,SP1,LRP1,APPL2,PXN,ZFP36L1,SRSF5,RAB8B,ADCY9,CRK,NDEL1,BRIP1,GRB2,LPIN2,INSR,PRKACA,GDF15,LPIN1,SOS1,REG1A,INHBB,ITGA4,CFLAR,SRC,LPIN3,PPARG,GNAI2,PRKCD,OPA1,NFKB1,GAB1,PRLR,MAP1B,EDN1,PRL,FYN,EIF4EBP1,KANK1,KLF4,SLC2A8,ASS1	48
Islets	GO:0051403	stress-activated MAPK cascade	39/1130	286/18670	1.68269e-06	0.000731584	0.000618714	65018/80149/1647/260425/55765/5599/7189/4296/7316/8600/677/406930/9611/5606/4077/2081/8792/9448/7855/140885/23236/128853/23043/9175/4790/57630/2150/23291/8737/1906/221472/7422/22881/1490/10371/392255/259/153090/2889	PINK1,ZC3H12A,GADD45A,MAGI3,INAVA,MAPK8,TRAF6,MAP3K11,UBC,TNFSF11,ZFP36L1,MIR138-2,NCOR1,MAP2K3,NBR1,ERN1,TNFRSF11A,MAP4K4,FZD5,SIRPA,PLCB1,DUSP15,TNIK,MAP3K13,NFKB1,SH3RF1,F2RL1,FBXW11,RIPK1,EDN1,FGD2,VEGFA,ANKRD6,CCN2,SEMA3A,GDF6,AMBP,DAB2IP,RAPGEF1	39
Islets	GO:0010810	regulation of cell-substrate adhesion	32/1130	215/18670	2.17492e-06	0.000840186	0.000710561	23499/3491/4811/5728/1793/916/4035/23603/342184/4088/1398/8631/54828/6904/1613/57662/81/5581/9448/3987/6714/1295/90102/5291/604/255743/55435/6239/4739/7422/80005/23189	MACF1,CCN1,NID1,PTEN,DOCK1,CD3E,LRP1,CORO1C,FMN1,SMAD3,CRK,SKAP1,BCAS3,TBCD,DAPK3,CAMSAP3,ACTN4,PRKCE,MAP4K4,LIMS1,SRC,COL8A1,PHLDB2,PIK3CB,BCL6,NPNT,AP1AR,RREB1,NEDD9,VEGFA,DOCK5,KANK1	32
Islets	GO:0043434	response to peptide hormone	52/1130	436/18670	2.22979e-06	0.000840186	0.000710561	57085/6513/6464/51043/142/5728/10580/5286/6653/6667/55198/5829/677/6430/51762/115/1398/81565/83990/2885/9663/3643/5566/9518/23175/8890/6654/5967/51141/3625/8837/3692/6714/64900/5468/22937/2771/5580/4976/4790/2549/5618/4131/1906/5617/2534/5350/1490/1978/23189/29988/445	AGTRAP,SLC2A1,SHC1,ZBTB7B,PARP1,PTEN,SORBS1,PIK3C2A,SORL1,SP1,APPL2,PXN,ZFP36L1,SRSF5,RAB8B,ADCY9,CRK,NDEL1,BRIP1,GRB2,LPIN2,INSR,PRKACA,GDF15,LPIN1,EIF2B4,SOS1,REG1A,INSIG2,INHBB,CFLAR,EIF6,SRC,LPIN3,PPARG,SCAP,GNAI2,PRKCD,OPA1,NFKB1,GAB1,PRLR,MAP1B,EDN1,PRL,FYN,PLN,CCN2,EIF4EBP1,KANK1,SLC2A8,ASS1	52
Islets	GO:0071383	cellular response to steroid hormone stimulus	35/1130	248/18670	2.58168e-06	0.000911979	0.000771278	8289/8431/3065/476/2494/2104/142/8644/8031/1408/677/11214/11057/23019/9611/9572/5914/81606/678/2274/7035/8837/6714/8204/861/5468/1499/1601/153222/1906/2099/1978/9420/687/445	ARID1A,NR0B2,HDAC1,ATP1A1,NR5A2,ESRRG,PARP1,AKR1C3,NCOA4,CRY2,ZFP36L1,AKAP13,ABHD2,CNOT1,NCOR1,NR1D1,RARA,LBH,ZFP36L2,FHL2,TFPI,CFLAR,SRC,NRIP1,RUNX1,PPARG,CTNNB1,DAB2,CREBRF,EDN1,ESR1,EIF4EBP1,CYP7B1,KLF9,ASS1	35
Islets	GO:0072659	protein localization to plasma membrane	36/1130	260/18670	2.92607e-06	0.000972831	0.000822741	1969/23499/5906/50848/481/288/81619/10580/6809/55690/7132/4035/5583/51762/999/8631/9368/1000/91461/5581/57217/6711/64114/7429/10267/23759/2803/7871/5357/23043/9693/1601/9053/57154/286/10434	EPHA2,MACF1,RAP1A,F11R,ATP1B1,ANK3,TSPAN14,SORBS1,STX3,PACS1,TNFRSF1A,LRP1,PRKCH,RAB8B,CDH1,SKAP1,SLC9A3R1,CDH2,PKDCC,PRKCE,TTC7A,SPTBN1,TMBIM1,VIL1,RAMP1,PPIL2,GOLGA4,SLMAP,PLS1,TNIK,RAPGEF2,DAB2,MAP7,SMURF1,ANK1,LYPLA1	36
Islets	GO:0031065	positive regulation of histone deacetylation	8/1130	18/18670	4.45261e-06	0.00139812	0.00118241	65018/51043/5587/122953/604/3622/221477/7422	PINK1,ZBTB7B,PRKD1,JDP2,BCL6,ING2,C6orf89,VEGFA	8
Islets	GO:0032956	regulation of actin cytoskeleton organization	43/1130	343/18670	4.72111e-06	0.00140441	0.00118773	55160/389/50848/58480/85458/27289/51474/4035/5829/54509/342184/29766/4088/11214/406930/8558/1398/54828/23580/2885/396/80206/4089/1613/64857/2909/5581/6711/7429/5580/90102/57482/55435/253260/10788/2150/1906/1490/51429/5154/830/23221/23189	ARHGEF10L,RHOC,F11R,RHOU,DIXDC1,RND1,LIMA1,LRP1,PXN,RHOF,FMN1,TMOD3,SMAD3,AKAP13,MIR138-2,CDK10,CRK,BCAS3,CDC42EP4,GRB2,ARHGDIA,FHOD3,SMAD4,DAPK3,PLEKHG2,ARHGAP35,PRKCE,SPTBN1,VIL1,PRKCD,PHLDB2,CRACD,AP1AR,RICTOR,IQGAP2,F2RL1,EDN1,CCN2,SNX9,PDGFA,CAPZA2,RHOBTB2,KANK1	43
Islets	GO:0034332	adherens junction organization	15/1130	65/18670	5.78225e-06	0.00163406	0.00138196	55765/23705/283/51762/1009/999/6904/1000/57662/9448/6714/1499/1832/7422/1015	INAVA,CADM1,ANG,RAB8B,CDH11,CDH1,TBCD,CDH2,CAMSAP3,MAP4K4,SRC,CTNNB1,DSP,VEGFA,CDH17	15
Islets	GO:0032872	regulation of stress-activated MAPK cascade	33/1130	237/18670	6.62778e-06	0.00178382	0.00150861	65018/80149/1647/260425/55765/7189/4296/8600/406930/9611/4077/2081/8792/9448/7855/140885/23236/128853/23043/9175/57630/2150/8737/1906/221472/7422/22881/1490/10371/392255/259/153090/2889	PINK1,ZC3H12A,GADD45A,MAGI3,INAVA,TRAF6,MAP3K11,TNFSF11,MIR138-2,NCOR1,NBR1,ERN1,TNFRSF11A,MAP4K4,FZD5,SIRPA,PLCB1,DUSP15,TNIK,MAP3K13,SH3RF1,F2RL1,RIPK1,EDN1,FGD2,VEGFA,ANKRD6,CCN2,SEMA3A,GDF6,AMBP,DAB2IP,RAPGEF1	33
Islets	GO:0051056	regulation of small GTPase mediated signal transduction	42/1130	338/18670	7.57488e-06	0.00194605	0.00164581	9927/55160/389/6464/58480/2665/57584/94134/64787/392/143872/121512/54509/221178/90627/26030/11214/1398/10672/2885/9267/396/23094/64857/2909/6654/9448/25791/9855/6714/27128/8997/604/116984/64283/2150/221472/1124/23221/23189/153090/2889	MFN2,ARHGEF10L,RHOC,SHC1,RHOU,GDI2,ARHGAP21,ARHGAP12,EPS8L2,ARHGAP1,ARHGAP42,FGD4,RHOF,SPATA13,STARD13,PLEKHG3,AKAP13,CRK,GNA13,GRB2,CYTH1,ARHGDIA,SIPA1L3,PLEKHG2,ARHGAP35,SOS1,MAP4K4,NGEF,FARP2,SRC,CYTH4,KALRN,BCL6,ARAP2,ARHGEF28,F2RL1,FGD2,CHN2,RHOBTB2,KANK1,DAB2IP,RAPGEF1	42
Islets	GO:0070302	regulation of stress-activated protein kinase signaling cascade	33/1130	239/18670	7.94186e-06	0.00195163	0.00165053	65018/80149/1647/260425/55765/7189/4296/8600/406930/9611/4077/2081/8792/9448/7855/140885/23236/128853/23043/9175/57630/2150/8737/1906/221472/7422/22881/1490/10371/392255/259/153090/2889	PINK1,ZC3H12A,GADD45A,MAGI3,INAVA,TRAF6,MAP3K11,TNFSF11,MIR138-2,NCOR1,NBR1,ERN1,TNFRSF11A,MAP4K4,FZD5,SIRPA,PLCB1,DUSP15,TNIK,MAP3K13,SH3RF1,F2RL1,RIPK1,EDN1,FGD2,VEGFA,ANKRD6,CCN2,SEMA3A,GDF6,AMBP,DAB2IP,RAPGEF1	33
Islets	GO:0007015	actin filament organization	47/1130	400/18670	1.01045e-05	0.00212211	0.00179471	55160/389/58480/94134/10580/9645/10083/55761/27289/51474/23603/5829/54509/81624/283/342184/29766/4088/406930/23580/2885/80206/81/64857/2909/5581/6711/7429/6714/5580/90102/5357/57482/57619/55435/2195/253260/10788/2150/4739/4082/1490/51429/830/23221/23189/54857	ARHGEF10L,RHOC,RHOU,ARHGAP12,SORBS1,MICAL2,USH1C,TTC17,RND1,LIMA1,CORO1C,PXN,RHOF,DIAPH3,ANG,FMN1,TMOD3,SMAD3,MIR138-2,CDC42EP4,GRB2,FHOD3,ACTN4,PLEKHG2,ARHGAP35,PRKCE,SPTBN1,VIL1,SRC,PRKCD,PHLDB2,PLS1,CRACD,SHROOM3,AP1AR,FAT1,RICTOR,IQGAP2,F2RL1,NEDD9,MARCKS,CCN2,SNX9,CAPZA2,RHOBTB2,KANK1,GDPD2	47
Islets	GO:0051893	regulation of focal adhesion assembly	14/1130	60/18670	1.02799e-05	0.00212211	0.00179471	23499/5728/4035/23603/342184/4088/54828/1613/57662/9448/3987/6714/90102/7422	MACF1,PTEN,LRP1,CORO1C,FMN1,SMAD3,BCAS3,DAPK3,CAMSAP3,MAP4K4,LIMS1,SRC,PHLDB2,VEGFA	14
Islets	GO:0090109	regulation of cell-substrate junction assembly	14/1130	60/18670	1.02799e-05	0.00212211	0.00179471	23499/5728/4035/23603/342184/4088/54828/1613/57662/9448/3987/6714/90102/7422	MACF1,PTEN,LRP1,CORO1C,FMN1,SMAD3,BCAS3,DAPK3,CAMSAP3,MAP4K4,LIMS1,SRC,PHLDB2,VEGFA	14
Islets	GO:0150116	regulation of cell-substrate junction organization	14/1130	60/18670	1.02799e-05	0.00212211	0.00179471	23499/5728/4035/23603/342184/4088/54828/1613/57662/9448/3987/6714/90102/7422	MACF1,PTEN,LRP1,CORO1C,FMN1,SMAD3,BCAS3,DAPK3,CAMSAP3,MAP4K4,LIMS1,SRC,PHLDB2,VEGFA	14
Islets	GO:0031589	cell-substrate adhesion	43/1130	354/18670	1.05129e-05	0.00212211	0.00179471	23499/3491/1942/4811/1305/5728/10580/1793/916/4035/23603/5829/342184/4088/1398/8631/54828/6904/1613/57662/81/5581/9448/3987/3694/3676/6714/1499/1295/90102/5291/604/255743/55435/6239/4739/7422/1490/8910/3912/80005/23189/1955	MACF1,CCN1,EFNA1,NID1,COL13A1,PTEN,SORBS1,DOCK1,CD3E,LRP1,CORO1C,PXN,FMN1,SMAD3,CRK,SKAP1,BCAS3,TBCD,DAPK3,CAMSAP3,ACTN4,PRKCE,MAP4K4,LIMS1,ITGB6,ITGA4,SRC,CTNNB1,COL8A1,PHLDB2,PIK3CB,BCL6,NPNT,AP1AR,RREB1,NEDD9,VEGFA,CCN2,SGCE,LAMB1,DOCK5,KANK1,MEGF9	43
Islets	GO:0032147	activation of protein kinase activity	41/1130	333/18670	1.2108e-05	0.00235981	0.00199573	65018/1647/3570/6464/55765/7189/2011/4296/65125/1848/7316/8600/8428/283/26585/84231/115/1398/5606/9020/2081/55890/3643/5566/9518/9448/6714/29775/7048/5580/5291/23043/9175/4750/5618/253260/8737/7422/9966/153090/2889	PINK1,GADD45A,IL6R,SHC1,INAVA,TRAF6,MARK2,MAP3K11,WNK1,DUSP6,UBC,TNFSF11,STK24,ANG,GREM1,TRAF7,ADCY9,CRK,MAP2K3,MAP3K14,ERN1,GPRC5C,INSR,PRKACA,GDF15,MAP4K4,SRC,CARD10,TGFBR2,PRKCD,PIK3CB,TNIK,MAP3K13,NEK1,PRLR,RICTOR,RIPK1,VEGFA,TNFSF15,DAB2IP,RAPGEF1	41
Islets	GO:0007162	negative regulation of cell adhesion	37/1130	289/18670	1.33218e-05	0.00250982	0.0021226	80149/51043/5362/5728/65125/928/27289/2065/4035/23603/18/3566/406930/999/54828/396/6904/10653/81/9448/1493/3549/5270/6714/861/5580/90102/53833/604/55435/23240/57556/7422/27242/23189/9314/445	ZC3H12A,ZBTB7B,PLXNA2,PTEN,WNK1,CD9,RND1,ERBB3,LRP1,CORO1C,ABAT,IL4R,MIR138-2,CDH1,BCAS3,ARHGDIA,TBCD,SPINT2,ACTN4,MAP4K4,CTLA4,IHH,SERPINE2,SRC,RUNX1,PRKCD,PHLDB2,IL20RB,BCL6,AP1AR,TMEM131L,SEMA6A,VEGFA,TNFRSF21,KANK1,KLF4,ASS1	37
Islets	GO:0010632	regulation of epithelial cell migration	37/1130	291/18670	1.55605e-05	0.00283703	0.00239933	1969/80149/23499/8613/1942/64081/5728/1793/5286/2113/6667/23603/5025/949/90627/5587/161742/1512/407004/5606/54828/5581/9448/7429/6714/3162/29775/5468/7048/6239/1906/7422/407029/10371/80005/9314/153090	EPHA2,ZC3H12A,MACF1,PLPP3,EFNA1,PBLD,PTEN,DOCK1,PIK3C2A,ETS1,SP1,CORO1C,P2RX4,SCARB1,STARD13,PRKD1,SPRED1,CTSH,MIR22,MAP2K3,BCAS3,PRKCE,MAP4K4,VIL1,SRC,HMOX1,CARD10,PPARG,TGFBR2,RREB1,EDN1,VEGFA,MIR30A,SEMA3A,DOCK5,KLF4,DAB2IP	37
Islets	GO:0032869	cellular response to insulin stimulus	30/1130	216/18670	1.80131e-05	0.00318157	0.00269071	6464/51043/142/5728/10580/5286/6653/6667/55198/677/6430/51762/81565/2885/9663/3643/23175/6654/3625/8837/6714/64900/5468/2771/5580/4976/2549/1978/23189/29988	SHC1,ZBTB7B,PARP1,PTEN,SORBS1,PIK3C2A,SORL1,SP1,APPL2,ZFP36L1,SRSF5,RAB8B,NDEL1,GRB2,LPIN2,INSR,LPIN1,SOS1,INHBB,CFLAR,SRC,LPIN3,PPARG,GNAI2,PRKCD,OPA1,GAB1,EIF4EBP1,KANK1,SLC2A8	30
Islets	GO:0046328	regulation of JNK cascade	27/1130	185/18670	1.90106e-05	0.003256	0.00275366	65018/1647/260425/7189/4296/8600/9611/2081/8792/9448/7855/140885/23236/128853/23043/9175/57630/2150/8737/1906/221472/22881/1490/10371/259/153090/2889	PINK1,GADD45A,MAGI3,TRAF6,MAP3K11,TNFSF11,NCOR1,ERN1,TNFRSF11A,MAP4K4,FZD5,SIRPA,PLCB1,DUSP15,TNIK,MAP3K13,SH3RF1,F2RL1,RIPK1,EDN1,FGD2,ANKRD6,CCN2,SEMA3A,AMBP,DAB2IP,RAPGEF1	27
Islets	GO:0032868	response to insulin	35/1130	272/18670	2.02669e-05	0.00332533	0.00281229	6513/6464/51043/142/5728/10580/5286/6653/6667/55198/677/6430/51762/81565/2885/9663/3643/23175/6654/51141/3625/8837/3692/6714/64900/5468/22937/2771/5580/4976/2549/5350/1978/23189/29988	SLC2A1,SHC1,ZBTB7B,PARP1,PTEN,SORBS1,PIK3C2A,SORL1,SP1,APPL2,ZFP36L1,SRSF5,RAB8B,NDEL1,GRB2,LPIN2,INSR,LPIN1,SOS1,INSIG2,INHBB,CFLAR,EIF6,SRC,LPIN3,PPARG,SCAP,GNAI2,PRKCD,OPA1,GAB1,PLN,EIF4EBP1,KANK1,SLC2A8	35
Islets	GO:0050774	negative regulation of dendrite morphogenesis	7/1130	16/18670	2.05921e-05	0.00332533	0.00281229	1942/26052/5728/7225/4776/25791/9693	EFNA1,DNM3,PTEN,TRPC6,NFATC4,NGEF,RAPGEF2	7
Islets	GO:0007265	Ras protein signal transduction	50/1130	448/18670	2.17122e-05	0.00340882	0.0028829	9927/55160/5906/389/6464/58480/64787/392/143872/121512/27289/5869/283455/54509/221178/5587/26030/51762/11214/1398/8844/10672/23580/326624/2885/9267/396/64857/2909/6654/9448/5899/25791/64284/9855/27128/285282/8997/604/9693/64283/2150/6239/221472/57531/10981/23221/23189/153090/2889	MFN2,ARHGEF10L,RAP1A,RHOC,SHC1,RHOU,EPS8L2,ARHGAP1,ARHGAP42,FGD4,RND1,RAB5B,KSR2,RHOF,SPATA13,PRKD1,PLEKHG3,RAB8B,AKAP13,CRK,KSR1,GNA13,CDC42EP4,RAB37,GRB2,CYTH1,ARHGDIA,PLEKHG2,ARHGAP35,SOS1,MAP4K4,RALB,NGEF,RAB17,FARP2,CYTH4,RABL3,KALRN,BCL6,RAPGEF2,ARHGEF28,F2RL1,RREB1,FGD2,HACE1,RAB32,RHOBTB2,KANK1,DAB2IP,RAPGEF1	50
Islets	GO:0008202	steroid metabolic process	40/1130	331/18670	2.38246e-05	0.00363937	0.00307788	8431/2672/476/2629/5087/2494/1645/8644/340811/1109/8879/59338/6609/5007/7536/337/6653/51474/8435/6667/5959/949/9572/51141/6721/1727/30/22937/1181/51170/4790/5618/3157/55809/2099/64816/3638/2053/9420/570	NR0B2,GFI1,ATP1A1,GBA,PBX1,NR5A2,AKR1C1,AKR1C3,AKR1C8P,AKR1C4,SGPL1,PLEKHA1,SMPD1,OSBP,SF1,APOA4,SORL1,LIMA1,SOAT2,SP1,RDH5,SCARB1,NR1D1,INSIG2,SREBF2,CYB5R3,ACAA1,SCAP,CLCN2,HSD17B11,NFKB1,PRLR,HMGCS1,TRERF1,ESR1,CYP3A43,INSIG1,EPHX2,CYP7B1,BAAT	40
Islets	GO:0010975	regulation of neuron projection development	54/1130	499/18670	2.4596e-05	0.00365833	0.00309392	23499/5792/2672/5906/4343/29956/1942/26052/5362/5728/2011/22941/7225/4035/114798/8428/4776/5587/27020/1398/81565/396/1000/2909/5967/9448/8837/25791/64284/23613/2803/22906/7869/8997/6498/23043/9175/4976/950/10611/9693/4131/57556/23105/7422/2534/10371/57154/4897/23189/9314/153090/2889/23064	MACF1,PTPRF,GFI1,RAP1A,MOV10,CERS2,EFNA1,DNM3,PLXNA2,PTEN,MARK2,SHANK2,TRPC6,LRP1,SLITRK1,STK24,NFATC4,PRKD1,NPTN,CRK,NDEL1,ARHGDIA,CDH2,ARHGAP35,REG1A,MAP4K4,CFLAR,NGEF,RAB17,ZMYND8,GOLGA4,TRAK1,SEMA3B,KALRN,SKIL,TNIK,MAP3K13,OPA1,SCARB2,PDLIM5,RAPGEF2,MAP1B,SEMA6A,FSTL4,VEGFA,FYN,SEMA3A,SMURF1,NRCAM,KANK1,KLF4,DAB2IP,RAPGEF1,SETX	54
Islets	GO:0090312	positive regulation of protein deacetylation	8/1130	22/18670	2.61677e-05	0.0037923	0.00320722	65018/51043/5587/122953/604/3622/221477/7422	PINK1,ZBTB7B,PRKD1,JDP2,BCL6,ING2,C6orf89,VEGFA	8
Islets	GO:0036293	response to decreased oxygen levels	43/1130	370/18670	3.10064e-05	0.00438121	0.00370527	57085/65018/6513/23576/5686/481/4194/3778/5728/3939/7225/329/2113/7316/283/112399/5687/677/4088/18/93649/83990/4089/81/1788/5581/2034/5967/8837/5707/191/6714/3162/7048/22937/4976/1906/7422/1490/51142/1978/768/29988	AGTRAP,PINK1,SLC2A1,DDAH1,PSMA5,ATP1B1,MDM4,KCNMA1,PTEN,LDHA,TRPC6,BIRC2,ETS1,UBC,ANG,EGLN3,PSMA6,ZFP36L1,SMAD3,ABAT,MYOCD,BRIP1,SMAD4,ACTN4,DNMT3A,PRKCE,EPAS1,REG1A,CFLAR,PSMD1,AHCY,SRC,HMOX1,TGFBR2,SCAP,OPA1,EDN1,VEGFA,CCN2,CHCHD2,EIF4EBP1,CA9,SLC2A8	43
Islets	GO:0043087	regulation of GTPase activity	52/1130	479/18670	3.17915e-05	0.00438257	0.00370642	1969/55160/5906/50848/9462/5362/2665/57584/94134/1793/392/143872/65125/121512/23603/90627/23348/79774/1398/81565/54828/396/6904/23094/2909/6654/9448/3987/8502/6364/25791/23677/23236/25771/8997/604/116984/9693/253260/10788/2150/4739/221472/4594/51429/1124/3268/80005/2776/5998/153090/2889	EPHA2,ARHGEF10L,RAP1A,F11R,RASAL2,PLXNA2,GDI2,ARHGAP21,ARHGAP12,DOCK1,ARHGAP1,ARHGAP42,WNK1,FGD4,CORO1C,STARD13,DOCK9,GRTP1,CRK,NDEL1,BCAS3,ARHGDIA,TBCD,SIPA1L3,ARHGAP35,SOS1,MAP4K4,LIMS1,PKP4,CCL20,NGEF,SH3BP4,PLCB1,TBC1D22A,KALRN,BCL6,ARAP2,RAPGEF2,RICTOR,IQGAP2,F2RL1,NEDD9,FGD2,MMUT,SNX9,CHN2,AGFG2,DOCK5,GNAQ,RGS3,DAB2IP,RAPGEF1	52
Islets	GO:0001666	response to hypoxia	42/1130	359/18670	3.26629e-05	0.00439549	0.00371735	57085/65018/6513/23576/5686/481/4194/3778/5728/3939/7225/329/2113/7316/283/112399/5687/677/4088/18/93649/83990/4089/81/1788/5581/2034/5967/8837/5707/191/6714/3162/7048/22937/4976/1906/7422/51142/1978/768/29988	AGTRAP,PINK1,SLC2A1,DDAH1,PSMA5,ATP1B1,MDM4,KCNMA1,PTEN,LDHA,TRPC6,BIRC2,ETS1,UBC,ANG,EGLN3,PSMA6,ZFP36L1,SMAD3,ABAT,MYOCD,BRIP1,SMAD4,ACTN4,DNMT3A,PRKCE,EPAS1,REG1A,CFLAR,PSMD1,AHCY,SRC,HMOX1,TGFBR2,SCAP,OPA1,EDN1,VEGFA,CHCHD2,EIF4EBP1,CA9,SLC2A8	42
Islets	GO:0031063	regulation of histone deacetylation	9/1130	29/18670	3.50668e-05	0.00460924	0.00389812	65018/51043/5599/5587/122953/604/3622/221477/7422	PINK1,ZBTB7B,MAPK8,PRKD1,JDP2,BCL6,ING2,C6orf89,VEGFA	9
Islets	GO:2000379	positive regulation of reactive oxygen species metabolic process	18/1130	102/18670	3.69596e-05	0.00474762	0.00401515	80149/1647/23576/8644/5025/4088/2885/148022/3643/7048/2771/5580/23530/2150/8737/1906/9314/445	ZC3H12A,GADD45A,DDAH1,AKR1C3,P2RX4,SMAD3,GRB2,TICAM1,INSR,TGFBR2,GNAI2,PRKCD,NNT,F2RL1,RIPK1,EDN1,KLF4,ASS1	18
Islets	GO:0007254	JNK cascade	29/1130	214/18670	3.92128e-05	0.00492513	0.00416527	65018/1647/260425/5599/7189/4296/7316/8600/9611/2081/8792/9448/7855/140885/23236/128853/23043/9175/57630/2150/8737/1906/221472/22881/1490/10371/259/153090/2889	PINK1,GADD45A,MAGI3,MAPK8,TRAF6,MAP3K11,UBC,TNFSF11,NCOR1,ERN1,TNFRSF11A,MAP4K4,FZD5,SIRPA,PLCB1,DUSP15,TNIK,MAP3K13,SH3RF1,F2RL1,RIPK1,EDN1,FGD2,ANKRD6,CCN2,SEMA3A,AMBP,DAB2IP,RAPGEF1	29
Islets	GO:0043123	positive regulation of I-kappaB kinase/NF-kappaB signaling	26/1130	183/18670	4.31188e-05	0.00529799	0.00448061	65018/389/55765/7188/7189/329/7132/8600/5587/57161/11214/9516/9020/7706/148022/5581/8837/3162/1499/51246/2150/51523/8737/10537/2534/10783	PINK1,RHOC,INAVA,TRAF5,TRAF6,BIRC2,TNFRSF1A,TNFSF11,PRKD1,PELI2,AKAP13,LITAF,MAP3K14,TRIM25,TICAM1,PRKCE,CFLAR,HMOX1,CTNNB1,SHISA5,F2RL1,CXXC5,RIPK1,UBD,FYN,NEK6	26
Islets	GO:0090311	regulation of protein deacetylation	11/1130	44/18670	4.5814e-05	0.00550938	0.00465938	65018/51043/5599/5587/122953/161742/200734/604/3622/221477/7422	PINK1,ZBTB7B,MAPK8,PRKD1,JDP2,SPRED1,SPRED2,BCL6,ING2,C6orf89,VEGFA	11
Islets	GO:2000377	regulation of reactive oxygen species metabolic process	27/1130	195/18670	4.90303e-05	0.00577332	0.0048826	65018/80149/1647/23576/8644/329/83875/5025/4088/10131/2885/148022/3643/8837/140885/3692/7048/2771/5580/23530/2150/7416/8737/1906/2534/9314/445	PINK1,ZC3H12A,GADD45A,DDAH1,AKR1C3,BIRC2,BCO2,P2RX4,SMAD3,TRAP1,GRB2,TICAM1,INSR,CFLAR,SIRPA,EIF6,TGFBR2,GNAI2,PRKCD,NNT,F2RL1,VDAC1,RIPK1,EDN1,FYN,KLF4,ASS1	27
Islets	GO:0044242	cellular lipid catabolic process	29/1130	217/18670	5.0748e-05	0.00584101	0.00493985	1579/5825/2629/8644/8879/57104/6609/747/83875/337/6653/4035/949/3712/11057/26063/9663/9388/8605/23175/3032/64900/30/5580/133121/285848/4594/549/1384	CYP4A11,ABCD3,GBA,AKR1C3,SGPL1,PNPLA2,SMPD1,DAGLA,BCO2,APOA4,SORL1,LRP1,SCARB1,IVD,ABHD2,DECR2,LPIN2,LIPG,PLA2G4C,LPIN1,HADHB,LPIN3,ACAA1,PRKCD,ENPP6,PNPLA1,MMUT,AUH,CRAT	29
Islets	GO:1990778	protein localization to cell periphery	38/1130	319/18670	5.16721e-05	0.00584101	0.00493985	1969/23499/5906/50848/481/288/81619/10580/6809/55690/7132/4035/5583/10243/51762/999/8631/9368/1000/126353/91461/5581/57217/6711/64114/7429/10267/23759/2803/7871/5357/23043/9693/1601/9053/57154/286/10434	EPHA2,MACF1,RAP1A,F11R,ATP1B1,ANK3,TSPAN14,SORBS1,STX3,PACS1,TNFRSF1A,LRP1,PRKCH,GPHN,RAB8B,CDH1,SKAP1,SLC9A3R1,CDH2,MISP,PKDCC,PRKCE,TTC7A,SPTBN1,TMBIM1,VIL1,RAMP1,PPIL2,GOLGA4,SLMAP,PLS1,TNIK,RAPGEF2,DAB2,MAP7,SMURF1,ANK1,LYPLA1	38
Islets	GO:0045785	positive regulation of cell adhesion	45/1130	403/18670	5.44963e-05	0.00603947	0.00510769	8613/3491/3570/51043/4811/288/1793/7189/6809/923/7704/916/2113/8600/342184/4088/3566/1398/5914/8631/2885/8943/5581/9448/3987/3676/3329/1493/3549/140885/6714/861/7048/1295/64332/11148/604/255743/3600/4651/6239/4739/7422/2534/80005	PLPP3,CCN1,IL6R,ZBTB7B,NID1,ANK3,DOCK1,TRAF6,STX3,CD6,ZBTB16,CD3E,ETS1,TNFSF11,FMN1,SMAD3,IL4R,CRK,RARA,SKAP1,GRB2,AP3D1,PRKCE,MAP4K4,LIMS1,ITGA4,HSPD1,CTLA4,IHH,SIRPA,SRC,RUNX1,TGFBR2,COL8A1,NFKBIZ,HHLA2,BCL6,NPNT,IL15,MYO10,RREB1,NEDD9,VEGFA,FYN,DOCK5	45
Islets	GO:0043254	regulation of protein-containing complex assembly	47/1130	429/18670	6.0145e-05	0.0065373	0.00552871	54751/65018/51100/389/2629/142/329/6653/55729/89795/23116/342184/29766/2072/8631/23580/2885/6904/80206/57662/64857/5581/6711/5899/7429/9855/6714/5580/57482/55435/57600/253260/4131/10788/51128/7422/2099/51429/10142/830/23221/1978/23514/1015/23189/55755/153090	FBLIM1,PINK1,SH3GLB1,RHOC,GBA,PARP1,BIRC2,SORL1,ATF7IP,NAV3,TOGARAM1,FMN1,TMOD3,ERCC4,SKAP1,CDC42EP4,GRB2,TBCD,FHOD3,CAMSAP3,PLEKHG2,PRKCE,SPTBN1,RALB,VIL1,FARP2,SRC,PRKCD,CRACD,AP1AR,FNIP2,RICTOR,MAP1B,IQGAP2,SAR1B,VEGFA,ESR1,SNX9,AKAP9,CAPZA2,RHOBTB2,EIF4EBP1,SPIDR,CDH17,KANK1,CDK5RAP2,DAB2IP	47
Islets	GO:0035303	regulation of dephosphorylation	28/1130	209/18670	6.49802e-05	0.00685624	0.00579845	65018/2629/55105/6609/1408/65125/161742/57082/4088/10421/55125/284257/5725/57662/8178/808/4249/151242/6714/1827/2771/5580/5504/255743/22853/63898/84988/1741	PINK1,GBA,GPATCH2,SMPD1,CRY2,WNK1,SPRED1,KNL1,SMAD3,CD2BP2,CEP192,BOD1L2,PTBP1,CAMSAP3,ELL,CALM3,MGAT5,PPP1R1C,SRC,RCAN1,GNAI2,PRKCD,PPP1R2,NPNT,LMTK2,SH2D4A,PPP1R16A,DLG3	28
Islets	GO:0070482	response to oxygen levels	44/1130	394/18670	6.55055e-05	0.00685624	0.00579845	57085/65018/6513/23576/5686/481/4194/3778/5728/3939/7225/329/2113/7316/283/112399/5687/677/4088/18/93649/83990/4089/81/1788/5581/2034/5967/8837/5707/191/6714/3162/5468/7048/22937/4976/1906/7422/1490/51142/1978/768/29988	AGTRAP,PINK1,SLC2A1,DDAH1,PSMA5,ATP1B1,MDM4,KCNMA1,PTEN,LDHA,TRPC6,BIRC2,ETS1,UBC,ANG,EGLN3,PSMA6,ZFP36L1,SMAD3,ABAT,MYOCD,BRIP1,SMAD4,ACTN4,DNMT3A,PRKCE,EPAS1,REG1A,CFLAR,PSMD1,AHCY,SRC,HMOX1,PPARG,TGFBR2,SCAP,OPA1,EDN1,VEGFA,CCN2,CHCHD2,EIF4EBP1,CA9,SLC2A8	44
Islets	GO:0048545	response to steroid hormone	43/1130	383/18670	6.98405e-05	0.00717706	0.00606977	8289/8431/3065/476/2629/2494/2104/142/8644/8031/1408/677/79820/11214/11057/23019/9611/9572/5914/808/81606/678/2274/7035/8837/6714/8204/861/5468/7048/1499/9076/1601/153222/1906/1490/2099/1978/9420/10499/687/5069/445	ARID1A,NR0B2,HDAC1,ATP1A1,GBA,NR5A2,ESRRG,PARP1,AKR1C3,NCOA4,CRY2,ZFP36L1,CATSPERB,AKAP13,ABHD2,CNOT1,NCOR1,NR1D1,RARA,CALM3,LBH,ZFP36L2,FHL2,TFPI,CFLAR,SRC,NRIP1,RUNX1,PPARG,TGFBR2,CTNNB1,CLDN1,DAB2,CREBRF,EDN1,CCN2,ESR1,EIF4EBP1,CYP7B1,NCOA2,KLF9,PAPPA,ASS1	43
Islets	GO:1903034	regulation of response to wounding	25/1130	179/18670	7.97574e-05	0.00790979	0.00668945	5792/8613/29956/5728/928/4035/8428/4088/18/1398/81565/5581/7035/7429/5270/7048/5580/90102/2160/2150/6239/1906/5154/23189/9314	PTPRF,PLPP3,CERS2,PTEN,CD9,LRP1,STK24,SMAD3,ABAT,CRK,NDEL1,PRKCE,TFPI,VIL1,SERPINE2,TGFBR2,PRKCD,PHLDB2,F11,F2RL1,RREB1,EDN1,PDGFA,KANK1,KLF4	25
Islets	GO:0048732	gland development	47/1130	434/18670	7.97696e-05	0.00790979	0.00668945	1969/3155/5906/51043/5087/1999/5728/4041/2113/6927/8600/6430/4088/999/5914/9368/4089/8792/3643/2909/81606/5967/8837/2066/3549/5270/6714/3162/7048/1499/8997/1181/9076/5618/3157/6239/5617/7422/11231/2099/5154/10371/9420/4781/340481/570/445	EPHA2,HMGCL,RAP1A,ZBTB7B,PBX1,ELF3,PTEN,LRP5,ETS1,HNF1A,TNFSF11,SRSF5,SMAD3,CDH1,RARA,SLC9A3R1,SMAD4,TNFRSF11A,INSR,ARHGAP35,LBH,REG1A,CFLAR,ERBB4,IHH,SERPINE2,SRC,HMOX1,TGFBR2,CTNNB1,KALRN,CLCN2,CLDN1,PRLR,HMGCS1,RREB1,PRL,VEGFA,SEC63,ESR1,PDGFA,SEMA3A,CYP7B1,NFIB,ZDHHC21,BAAT,ASS1	47
Islets	GO:0015012	heparan sulfate proteoglycan biosynthetic process	9/1130	32/18670	8.33017e-05	0.00811761	0.00686521	6934/64131/9956/9394/1499/7358/64579/2137/2131	TCF7L2,XYLT1,HS3ST2,HS6ST1,CTNNB1,UGDH,NDST4,EXTL3,EXT1	9
Islets	GO:0061614	pri-miRNA transcription by RNA polymerase II	11/1130	47/18670	8.80276e-05	0.00834225	0.0070552	7003/2113/4776/7528/4088/4089/6721/5468/5617/4781/9314	TEAD1,ETS1,NFATC4,YY1,SMAD3,SMAD4,SREBF2,PPARG,PRL,NFIB,KLF4	11
Islets	GO:0007031	peroxisome organization	15/1130	81/18670	9.14091e-05	0.00834225	0.0070552	5192/3155/5825/89866/196743/65084/7316/51762/26063/51268/55670/30/2053/570/1384	PEX10,HMGCL,ABCD3,SEC16B,PAOX,TMEM135,UBC,RAB8B,DECR2,PIPOX,PEX26,ACAA1,EPHX2,BAAT,CRAT	15
Islets	GO:0048041	focal adhesion assembly	15/1130	81/18670	9.14091e-05	0.00834225	0.0070552	23499/5728/10580/4035/23603/342184/4088/54828/1613/57662/9448/3987/6714/90102/7422	MACF1,PTEN,SORBS1,LRP1,CORO1C,FMN1,SMAD3,BCAS3,DAPK3,CAMSAP3,MAP4K4,LIMS1,SRC,PHLDB2,VEGFA	15
Islets	GO:0031667	response to nutrient levels	52/1130	499/18670	9.27697e-05	0.00834225	0.0070552	3155/80149/6513/51100/2629/8644/5599/5728/3939/65084/916/6653/23710/55198/5025/8428/5587/6751/440275/968/10400/5914/7706/54828/83990/9388/9518/1788/5967/9451/5899/3625/191/6714/3162/6721/5468/7048/2771/4976/3600/3157/23530/4131/5617/2534/4988/93664/2626/1978/114789/445	HMGCL,ZC3H12A,SLC2A1,SH3GLB1,GBA,AKR1C3,MAPK8,PTEN,LDHA,TMEM135,CD3E,SORL1,GABARAPL1,APPL2,P2RX4,STK24,PRKD1,SSTR1,EIF2AK4,CD68,PEMT,RARA,TRIM25,BCAS3,BRIP1,LIPG,GDF15,DNMT3A,REG1A,EIF2AK3,RALB,INHBB,AHCY,SRC,HMOX1,SREBF2,PPARG,TGFBR2,GNAI2,OPA1,IL15,HMGCS1,NNT,MAP1B,PRL,FYN,OPRM1,CADPS2,GATA4,EIF4EBP1,SLC25A25,ASS1	52
Islets	GO:0050769	positive regulation of neurogenesis	50/1130	474/18670	9.29869e-05	0.00834225	0.0070552	3065/23499/5906/339479/5362/5728/2011/22941/7225/4035/5025/114798/3981/5587/5583/27020/81565/5914/396/1453/2909/5967/8837/5270/23613/5468/2803/1499/22906/8997/6498/9175/604/4976/950/9693/4131/57556/7422/2534/4988/10371/57154/4897/5803/392255/23081/153090/2889/23064	HDAC1,MACF1,RAP1A,BRINP3,PLXNA2,PTEN,MARK2,SHANK2,TRPC6,LRP1,P2RX4,SLITRK1,LIG4,PRKD1,PRKCH,NPTN,NDEL1,RARA,ARHGDIA,CSNK1D,ARHGAP35,REG1A,CFLAR,SERPINE2,ZMYND8,PPARG,GOLGA4,CTNNB1,TRAK1,KALRN,SKIL,MAP3K13,BCL6,OPA1,SCARB2,RAPGEF2,MAP1B,SEMA6A,VEGFA,FYN,OPRM1,SEMA3A,SMURF1,NRCAM,PTPRZ1,GDF6,KDM4C,DAB2IP,RAPGEF1,SETX	50
Islets	GO:0010631	epithelial cell migration	40/1130	352/18670	9.49472e-05	0.00838503	0.00709137	1969/80149/23499/8613/1942/64081/5728/1793/5286/2113/6667/23603/5829/5025/949/90627/5587/26585/161742/1512/407004/5606/54828/5581/9448/7429/6714/3162/29775/5468/7048/6239/1906/7422/407029/10371/80005/23189/9314/153090	EPHA2,ZC3H12A,MACF1,PLPP3,EFNA1,PBLD,PTEN,DOCK1,PIK3C2A,ETS1,SP1,CORO1C,PXN,P2RX4,SCARB1,STARD13,PRKD1,GREM1,SPRED1,CTSH,MIR22,MAP2K3,BCAS3,PRKCE,MAP4K4,VIL1,SRC,HMOX1,CARD10,PPARG,TGFBR2,RREB1,EDN1,VEGFA,MIR30A,SEMA3A,DOCK5,KANK1,KLF4,DAB2IP	40
Islets	GO:0007266	Rho protein signal transduction	27/1130	203/18670	9.86297e-05	0.00857624	0.00725308	55160/389/58480/64787/392/143872/121512/27289/54509/221178/26030/11214/10672/23580/396/64857/2909/6654/25791/9855/8997/604/64283/2150/221472/23221/23189	ARHGEF10L,RHOC,RHOU,EPS8L2,ARHGAP1,ARHGAP42,FGD4,RND1,RHOF,SPATA13,PLEKHG3,AKAP13,GNA13,CDC42EP4,ARHGDIA,PLEKHG2,ARHGAP35,SOS1,NGEF,FARP2,KALRN,BCL6,ARHGEF28,F2RL1,FGD2,RHOBTB2,KANK1	27
Islets	GO:0008360	regulation of cell shape	22/1130	150/18670	0.000101255	0.00867108	0.00733329	54751/389/5362/58480/2011/121512/27289/54509/10428/1398/10672/23580/9368/1613/2909/7429/57619/4651/221472/7422/2534/445815	FBLIM1,RHOC,PLXNA2,RHOU,MARK2,FGD4,RND1,RHOF,CFDP1,CRK,GNA13,CDC42EP4,SLC9A3R1,DAPK3,ARHGAP35,VIL1,SHROOM3,MYO10,FGD2,VEGFA,FYN,PALM2AKAP2	22
Islets	GO:0043401	steroid hormone mediated signaling pathway	25/1130	182/18670	0.000104707	0.00883289	0.00747014	8289/8431/3065/2494/2104/142/8031/1408/11214/11057/23019/9611/9572/5914/81606/2274/6714/8204/861/5468/1499/1601/153222/2099/9420	ARID1A,NR0B2,HDAC1,NR5A2,ESRRG,PARP1,NCOA4,CRY2,AKAP13,ABHD2,CNOT1,NCOR1,NR1D1,RARA,LBH,FHL2,SRC,NRIP1,RUNX1,PPARG,CTNNB1,DAB2,CREBRF,ESR1,CYP7B1	25
Islets	GO:0051258	protein polymerization	34/1130	283/18670	0.00010634	0.00883876	0.0074751	65018/55761/89795/81624/283/23116/342184/29766/81565/23580/2885/1453/6904/55125/80206/2879/57662/64857/5581/6711/7429/5580/4976/57482/55435/253260/4131/10788/51429/10142/830/23221/23189/55755	PINK1,TTC17,NAV3,DIAPH3,ANG,TOGARAM1,FMN1,TMOD3,NDEL1,CDC42EP4,GRB2,CSNK1D,TBCD,CEP192,FHOD3,GPX4,CAMSAP3,PLEKHG2,PRKCE,SPTBN1,VIL1,PRKCD,OPA1,CRACD,AP1AR,RICTOR,MAP1B,IQGAP2,SNX9,AKAP9,CAPZA2,RHOBTB2,KANK1,CDK5RAP2	34
Islets	GO:0071560	cellular response to transforming growth factor beta stimulus	31/1130	249/18670	0.000109816	0.00895964	0.00757733	63976/50848/142/64081/55553/55198/5829/7316/1284/677/4088/1398/93649/64750/4089/9518/678/3987/8837/128853/6714/7048/6498/9076/255743/3622/1601/1906/407029/2534/57154	PRDM16,F11R,PARP1,PBLD,SOX6,APPL2,PXN,UBC,COL4A2,ZFP36L1,SMAD3,CRK,MYOCD,SMURF2,SMAD4,GDF15,ZFP36L2,LIMS1,CFLAR,DUSP15,SRC,TGFBR2,SKIL,CLDN1,NPNT,ING2,DAB2,EDN1,MIR30A,FYN,SMURF1	31
Islets	GO:0032874	positive regulation of stress-activated MAPK cascade	24/1130	172/18670	0.000111514	0.00895964	0.00757733	80149/1647/55765/7189/4296/8600/2081/8792/7855/23236/128853/23043/9175/57630/2150/8737/1906/221472/7422/22881/1490/10371/392255/153090	ZC3H12A,GADD45A,INAVA,TRAF6,MAP3K11,TNFSF11,ERN1,TNFRSF11A,FZD5,PLCB1,DUSP15,TNIK,MAP3K13,SH3RF1,F2RL1,RIPK1,EDN1,FGD2,VEGFA,ANKRD6,CCN2,SEMA3A,GDF6,DAB2IP	24
Islets	GO:0072593	reactive oxygen species metabolic process	34/1130	284/18670	0.000113954	0.00895964	0.00757733	65018/80149/1647/23576/3491/55765/8644/329/83875/337/5025/4088/10131/2885/148022/3643/8837/140885/3692/7048/2771/5580/23530/2150/7416/8737/1906/2534/1490/6648/2053/55312/9314/445	PINK1,ZC3H12A,GADD45A,DDAH1,CCN1,INAVA,AKR1C3,BIRC2,BCO2,APOA4,P2RX4,SMAD3,TRAP1,GRB2,TICAM1,INSR,CFLAR,SIRPA,EIF6,TGFBR2,GNAI2,PRKCD,NNT,F2RL1,VDAC1,RIPK1,EDN1,FYN,CCN2,SOD2,EPHX2,RFK,KLF4,ASS1	34
Islets	GO:0090132	epithelium migration	40/1130	355/18670	0.000114136	0.00895964	0.00757733	1969/80149/23499/8613/1942/64081/5728/1793/5286/2113/6667/23603/5829/5025/949/90627/5587/26585/161742/1512/407004/5606/54828/5581/9448/7429/6714/3162/29775/5468/7048/6239/1906/7422/407029/10371/80005/23189/9314/153090	EPHA2,ZC3H12A,MACF1,PLPP3,EFNA1,PBLD,PTEN,DOCK1,PIK3C2A,ETS1,SP1,CORO1C,PXN,P2RX4,SCARB1,STARD13,PRKD1,GREM1,SPRED1,CTSH,MIR22,MAP2K3,BCAS3,PRKCE,MAP4K4,VIL1,SRC,HMOX1,CARD10,PPARG,TGFBR2,RREB1,EDN1,VEGFA,MIR30A,SEMA3A,DOCK5,KANK1,KLF4,DAB2IP	40
Islets	GO:0070304	positive regulation of stress-activated protein kinase signaling cascade	24/1130	173/18670	0.000122202	0.00946146	0.00800173	80149/1647/55765/7189/4296/8600/2081/8792/7855/23236/128853/23043/9175/57630/2150/8737/1906/221472/7422/22881/1490/10371/392255/153090	ZC3H12A,GADD45A,INAVA,TRAF6,MAP3K11,TNFSF11,ERN1,TNFRSF11A,FZD5,PLCB1,DUSP15,TNIK,MAP3K13,SH3RF1,F2RL1,RIPK1,EDN1,FGD2,VEGFA,ANKRD6,CCN2,SEMA3A,GDF6,DAB2IP	24
Islets	GO:0048008	platelet-derived growth factor receptor signaling pathway	12/1130	57/18670	0.000127475	0.00973637	0.00823423	8879/5728/59338/5286/4035/93649/9368/6714/64651/7422/5154/2889	SGPL1,PTEN,PLEKHA1,PIK3C2A,LRP1,MYOCD,SLC9A3R1,SRC,CSRNP1,VEGFA,PDGFA,RAPGEF1	12
Islets	GO:0043124	negative regulation of I-kappaB kinase/NF-kappaB signaling	11/1130	49/18670	0.000131745	0.00992829	0.00839654	3065/80149/56957/9572/5495/10010/140885/8737/2099/7088/153090	HDAC1,ZC3H12A,OTUD7B,NR1D1,PPM1B,TANK,SIRPA,RIPK1,ESR1,TLE1,DAB2IP	11
Islets	GO:0031346	positive regulation of cell projection organization	42/1130	383/18670	0.000142584	0.0106037	0.00896778	23499/5906/26052/5362/64787/2011/22941/4035/89795/23603/114798/5587/51762/27020/81565/54828/23580/396/2909/5967/8837/7429/6714/23613/2803/22906/8997/6498/9175/4976/950/9693/2823/4131/2150/6239/7422/2534/57154/153090/2889/23064	MACF1,RAP1A,DNM3,PLXNA2,EPS8L2,MARK2,SHANK2,LRP1,NAV3,CORO1C,SLITRK1,PRKD1,RAB8B,NPTN,NDEL1,BCAS3,CDC42EP4,ARHGDIA,ARHGAP35,REG1A,CFLAR,VIL1,SRC,ZMYND8,GOLGA4,TRAK1,KALRN,SKIL,MAP3K13,OPA1,SCARB2,RAPGEF2,GPM6A,MAP1B,F2RL1,RREB1,VEGFA,FYN,SMURF1,DAB2IP,RAPGEF1,SETX	42
Islets	GO:0071501	cellular response to sterol depletion	5/1130	10/18670	0.000156998	0.0115058	0.00973067	55160/51043/51141/22937/3638	ARHGEF10L,ZBTB7B,INSIG2,SCAP,INSIG1	5
Islets	GO:0010923	negative regulation of phosphatase activity	17/1130	104/18670	0.000160838	0.0115058	0.00973067	55105/1408/65125/161742/57082/10421/55125/284257/57662/8178/4249/151242/2771/5504/22853/63898/1741	GPATCH2,CRY2,WNK1,SPRED1,KNL1,CD2BP2,CEP192,BOD1L2,CAMSAP3,ELL,MGAT5,PPP1R1C,GNAI2,PPP1R2,LMTK2,SH2D4A,DLG3	17
Islets	GO:0090130	tissue migration	40/1130	361/18670	0.000163374	0.0115058	0.00973067	1969/80149/23499/8613/1942/64081/5728/1793/5286/2113/6667/23603/5829/5025/949/90627/5587/26585/161742/1512/407004/5606/54828/5581/9448/7429/6714/3162/29775/5468/7048/6239/1906/7422/407029/10371/80005/23189/9314/153090	EPHA2,ZC3H12A,MACF1,PLPP3,EFNA1,PBLD,PTEN,DOCK1,PIK3C2A,ETS1,SP1,CORO1C,PXN,P2RX4,SCARB1,STARD13,PRKD1,GREM1,SPRED1,CTSH,MIR22,MAP2K3,BCAS3,PRKCE,MAP4K4,VIL1,SRC,HMOX1,CARD10,PPARG,TGFBR2,RREB1,EDN1,VEGFA,MIR30A,SEMA3A,DOCK5,KANK1,KLF4,DAB2IP	40
Islets	GO:0019216	regulation of lipid metabolic process	44/1130	410/18670	0.000163447	0.0115058	0.00973067	1579/3491/2672/476/8644/10580/57104/7536/337/6653/7132/6667/55198/949/5587/80205/406930/9611/9572/80207/5581/4862/2274/51141/3692/6714/6721/5468/22937/5580/1181/2261/4790/3157/27242/5154/154791/3638/2053/10499/123/9314/153090/6907	CYP4A11,CCN1,GFI1,ATP1A1,AKR1C3,SORBS1,PNPLA2,SF1,APOA4,SORL1,TNFRSF1A,SP1,APPL2,SCARB1,PRKD1,CHD9,MIR138-2,NCOR1,NR1D1,OPA3,PRKCE,NPAS2,FHL2,INSIG2,EIF6,SRC,SREBF2,PPARG,SCAP,PRKCD,CLCN2,FGFR3,NFKB1,HMGCS1,TNFRSF21,PDGFA,FMC1,INSIG1,EPHX2,NCOA2,PLIN2,KLF4,DAB2IP,TBL1X	44
Islets	GO:0043405	regulation of MAP kinase activity	38/1130	337/18670	0.000164892	0.0115058	0.00973067	1647/6464/2629/55765/6609/7189/4296/6653/80824/1848/7316/8600/161742/11214/84231/1398/5606/8844/9020/2081/8792/3643/9518/200734/7855/6714/5580/5291/23043/9175/8737/1906/221472/7422/5154/5998/153090/2889	GADD45A,SHC1,GBA,INAVA,SMPD1,TRAF6,MAP3K11,SORL1,DUSP16,DUSP6,UBC,TNFSF11,SPRED1,AKAP13,TRAF7,CRK,MAP2K3,KSR1,MAP3K14,ERN1,TNFRSF11A,INSR,GDF15,SPRED2,FZD5,SRC,PRKCD,PIK3CB,TNIK,MAP3K13,RIPK1,EDN1,FGD2,VEGFA,PDGFA,RGS3,DAB2IP,RAPGEF1	38
Islets	GO:0071559	response to transforming growth factor beta	31/1130	255/18670	0.000169937	0.0117132	0.00990607	63976/50848/142/64081/55553/55198/5829/7316/1284/677/4088/1398/93649/64750/4089/9518/678/3987/8837/128853/6714/7048/6498/9076/255743/3622/1601/1906/407029/2534/57154	PRDM16,F11R,PARP1,PBLD,SOX6,APPL2,PXN,UBC,COL4A2,ZFP36L1,SMAD3,CRK,MYOCD,SMURF2,SMAD4,GDF15,ZFP36L2,LIMS1,CFLAR,DUSP15,SRC,TGFBR2,SKIL,CLDN1,NPNT,ING2,DAB2,EDN1,MIR30A,FYN,SMURF1	31
Islets	GO:0001667	ameboidal-type cell migration	48/1130	462/18670	0.000182786	0.0123548	0.0104487	1969/80149/23499/8613/1942/64081/8879/5728/1793/5286/2113/6667/55198/23603/5829/5025/949/90627/5587/26585/161742/1512/407004/5606/54828/64750/5581/9448/3676/2066/7145/7429/6714/3162/29775/5468/7048/7869/57556/6239/1906/7422/407029/10371/80005/23189/9314/153090	EPHA2,ZC3H12A,MACF1,PLPP3,EFNA1,PBLD,SGPL1,PTEN,DOCK1,PIK3C2A,ETS1,SP1,APPL2,CORO1C,PXN,P2RX4,SCARB1,STARD13,PRKD1,GREM1,SPRED1,CTSH,MIR22,MAP2K3,BCAS3,SMURF2,PRKCE,MAP4K4,ITGA4,ERBB4,TNS1,VIL1,SRC,HMOX1,CARD10,PPARG,TGFBR2,SEMA3B,SEMA6A,RREB1,EDN1,VEGFA,MIR30A,SEMA3A,DOCK5,KANK1,KLF4,DAB2IP	48
Islets	GO:0030111	regulation of Wnt signaling pathway	40/1130	363/18670	0.000183617	0.0123548	0.0104487	3065/23499/8613/5686/6934/55031/85458/65125/4035/4776/5687/26585/4088/7090/64750/8313/9368/1453/1000/1613/5707/6714/861/27303/1499/57560/4790/80319/27123/23240/1601/22881/2099/23189/2776/7088/65268/153090/2889/6907	HDAC1,MACF1,PLPP3,PSMA5,TCF7L2,USP47,DIXDC1,WNK1,LRP1,NFATC4,PSMA6,GREM1,SMAD3,TLE3,SMURF2,AXIN2,SLC9A3R1,CSNK1D,CDH2,DAPK3,PSMD1,SRC,RUNX1,RBMS3,CTNNB1,IFT80,NFKB1,CXXC4,DKK2,TMEM131L,DAB2,ANKRD6,ESR1,KANK1,GNAQ,TLE1,WNK2,DAB2IP,RAPGEF1,TBL1X	40
Islets	GO:0022407	regulation of cell-cell adhesion	43/1130	402/18670	0.00020743	0.0136865	0.0115749	80149/8613/3570/51043/288/7189/923/7704/916/2113/65125/928/8600/18/3566/999/5914/8631/2885/8943/10653/3676/3329/1493/3549/5270/140885/6714/861/7048/5580/64332/11148/53833/604/3600/23240/4651/7422/27242/2534/9314/445	ZC3H12A,PLPP3,IL6R,ZBTB7B,ANK3,TRAF6,CD6,ZBTB16,CD3E,ETS1,WNK1,CD9,TNFSF11,ABAT,IL4R,CDH1,RARA,SKAP1,GRB2,AP3D1,SPINT2,ITGA4,HSPD1,CTLA4,IHH,SERPINE2,SIRPA,SRC,RUNX1,TGFBR2,PRKCD,NFKBIZ,HHLA2,IL20RB,BCL6,IL15,TMEM131L,MYO10,VEGFA,TNFRSF21,FYN,KLF4,ASS1	43
Islets	GO:1902903	regulation of supramolecular fiber organization	39/1130	353/18670	0.000208279	0.0136865	0.0115749	55160/389/51474/89795/5829/23116/342184/29766/4088/11214/406930/23580/2885/6904/80206/4089/1613/57662/64857/2909/5581/6711/7429/5580/90102/57482/55435/253260/4131/10788/2150/1906/1490/51429/10142/830/23221/23189/55755	ARHGEF10L,RHOC,LIMA1,NAV3,PXN,TOGARAM1,FMN1,TMOD3,SMAD3,AKAP13,MIR138-2,CDC42EP4,GRB2,TBCD,FHOD3,SMAD4,DAPK3,CAMSAP3,PLEKHG2,ARHGAP35,PRKCE,SPTBN1,VIL1,PRKCD,PHLDB2,CRACD,AP1AR,RICTOR,MAP1B,IQGAP2,F2RL1,EDN1,CCN2,SNX9,AKAP9,CAPZA2,RHOBTB2,KANK1,CDK5RAP2	39
Islets	GO:0070371	ERK1 and ERK2 cascade	36/1130	317/18670	0.000210673	0.0136865	0.0115749	1969/3491/5906/6464/5728/4035/1848/8600/677/161742/27020/1512/84231/9368/4089/8792/678/8837/2066/6364/140885/6714/2771/2261/255743/9693/2150/57556/1490/4988/5154/2626/65268/9314/153090/2889	EPHA2,CCN1,RAP1A,SHC1,PTEN,LRP1,DUSP6,TNFSF11,ZFP36L1,SPRED1,NPTN,CTSH,TRAF7,SLC9A3R1,SMAD4,TNFRSF11A,ZFP36L2,CFLAR,ERBB4,CCL20,SIRPA,SRC,GNAI2,FGFR3,NPNT,RAPGEF2,F2RL1,SEMA6A,CCN2,OPRM1,PDGFA,GATA4,WNK2,KLF4,DAB2IP,RAPGEF1	36
Islets	GO:0007044	cell-substrate junction assembly	16/1130	97/18670	0.00022292	0.0138455	0.0117094	23499/5728/10580/4035/23603/342184/4088/54828/1613/57662/9448/3987/7145/6714/90102/7422	MACF1,PTEN,SORBS1,LRP1,CORO1C,FMN1,SMAD3,BCAS3,DAPK3,CAMSAP3,MAP4K4,LIMS1,TNS1,SRC,PHLDB2,VEGFA	16
Islets	GO:0010771	negative regulation of cell morphogenesis involved in differentiation	16/1130	97/18670	0.00022292	0.0138455	0.0117094	1942/26052/5728/7225/23603/4776/396/81/25791/7869/55435/9693/57556/23105/10371/23189	EFNA1,DNM3,PTEN,TRPC6,CORO1C,NFATC4,ARHGDIA,ACTN4,NGEF,SEMA3B,AP1AR,RAPGEF2,SEMA6A,FSTL4,SEMA3A,KANK1	16
Islets	GO:0120162	positive regulation of cold-induced thermogenesis	16/1130	97/18670	0.00022292	0.0138455	0.0117094	63976/9927/51043/2104/55198/283455/2628/3566/23135/10400/9658/23175/2034/5618/7422/155	PRDM16,MFN2,ZBTB7B,ESRRG,APPL2,KSR2,GATM,IL4R,KDM6B,PEMT,ZNF516,LPIN1,EPAS1,PRLR,VEGFA,ADRB3	16
Islets	GO:0150115	cell-substrate junction organization	16/1130	97/18670	0.00022292	0.0138455	0.0117094	23499/5728/10580/4035/23603/342184/4088/54828/1613/57662/9448/3987/7145/6714/90102/7422	MACF1,PTEN,SORBS1,LRP1,CORO1C,FMN1,SMAD3,BCAS3,DAPK3,CAMSAP3,MAP4K4,LIMS1,TNS1,SRC,PHLDB2,VEGFA	16
Islets	GO:0030952	establishment or maintenance of cytoskeleton polarity	6/1130	16/18670	0.000229466	0.0140972	0.0119223	389/27289/54509/57662/2909/253260	RHOC,RND1,RHOF,CAMSAP3,ARHGAP35,RICTOR	6
Islets	GO:2000171	negative regulation of dendrite development	8/1130	29/18670	0.000240278	0.0145437	0.0122999	1942/26052/5728/7225/4776/25791/9693/23105	EFNA1,DNM3,PTEN,TRPC6,NFATC4,NGEF,RAPGEF2,FSTL4	8
Islets	GO:0043547	positive regulation of GTPase activity	43/1130	405/18670	0.000243882	0.0145437	0.0122999	1969/55160/5906/50848/9462/2665/57584/94134/1793/392/143872/23603/90627/23348/79774/1398/81565/54828/396/6904/23094/2909/6654/9448/3987/8502/6364/23236/25771/8997/116984/9693/2150/4739/4594/51429/1124/3268/80005/2776/5998/153090/2889	EPHA2,ARHGEF10L,RAP1A,F11R,RASAL2,GDI2,ARHGAP21,ARHGAP12,DOCK1,ARHGAP1,ARHGAP42,CORO1C,STARD13,DOCK9,GRTP1,CRK,NDEL1,BCAS3,ARHGDIA,TBCD,SIPA1L3,ARHGAP35,SOS1,MAP4K4,LIMS1,PKP4,CCL20,PLCB1,TBC1D22A,KALRN,ARAP2,RAPGEF2,F2RL1,NEDD9,MMUT,SNX9,CHN2,AGFG2,DOCK5,GNAQ,RGS3,DAB2IP,RAPGEF1	43
Islets	GO:0006644	phospholipid metabolic process	45/1130	430/18670	0.000244454	0.0145437	0.0122999	84879/8613/9890/5728/196051/59338/6609/5286/9600/1119/337/949/5587/406930/10400/9663/9388/2879/8605/23175/3032/151056/57217/3628/23236/6714/64900/149998/51447/5580/5291/200879/2261/8821/133121/3157/256987/10554/8871/56895/5154/8395/9314/153090/10555	MFSD2A,PLPP3,PLPPR4,PTEN,PLPP4,PLEKHA1,SMPD1,PIK3C2A,PITPNM1,CHKA,APOA4,SCARB1,PRKD1,MIR138-2,PEMT,LPIN2,LIPG,GPX4,PLA2G4C,LPIN1,HADHB,PLB1,TTC7A,INPP1,PLCB1,SRC,LPIN3,LIPI,IP6K2,PRKCD,PIK3CB,LIPH,FGFR3,INPP4B,ENPP6,HMGCS1,SERINC5,AGPAT1,SYNJ2,AGPAT4,PDGFA,PIP5K1B,KLF4,DAB2IP,AGPAT2	45
Islets	GO:0043574	peroxisomal transport	13/1130	70/18670	0.000256672	0.0151116	0.0127802	5192/3155/5825/196743/7316/51762/26063/51268/55670/30/2053/570/1384	PEX10,HMGCL,ABCD3,PAOX,UBC,RAB8B,DECR2,PIPOX,PEX26,ACAA1,EPHX2,BAAT,CRAT	13
Islets	GO:0010634	positive regulation of epithelial cell migration	23/1130	171/18670	0.000266228	0.0153041	0.0129429	80149/8613/1793/5286/2113/6667/5025/949/5587/1512/5606/54828/5581/9448/7429/6714/3162/7048/6239/1906/7422/407029/80005	ZC3H12A,PLPP3,DOCK1,PIK3C2A,ETS1,SP1,P2RX4,SCARB1,PRKD1,CTSH,MAP2K3,BCAS3,PRKCE,MAP4K4,VIL1,SRC,HMOX1,TGFBR2,RREB1,EDN1,VEGFA,MIR30A,DOCK5	23
Islets	GO:0016042	lipid catabolic process	37/1130	333/18670	0.000267729	0.0153041	0.0129429	1579/5825/2629/8644/8879/57104/6609/747/83875/337/6653/4035/949/3712/11057/26063/9663/9388/8605/23175/3032/151056/5581/23236/64900/149998/30/5580/200879/51170/133121/285848/55809/4594/154791/549/1384	CYP4A11,ABCD3,GBA,AKR1C3,SGPL1,PNPLA2,SMPD1,DAGLA,BCO2,APOA4,SORL1,LRP1,SCARB1,IVD,ABHD2,DECR2,LPIN2,LIPG,PLA2G4C,LPIN1,HADHB,PLB1,PRKCE,PLCB1,LPIN3,LIPI,ACAA1,PRKCD,LIPH,HSD17B11,ENPP6,PNPLA1,TRERF1,MMUT,FMC1,AUH,CRAT	37
Islets	GO:0006066	alcohol metabolic process	40/1130	370/18670	0.000273469	0.0153041	0.0129429	9249/8431/2672/2629/1645/8644/1109/5728/6609/1119/337/6653/51474/8435/6667/5959/949/145226/3705/123099/151056/51141/3628/116255/23236/6721/1727/55586/22937/51447/1181/4790/8821/3157/23262/55809/8871/3638/2053/9420	DHRS3,NR0B2,GFI1,GBA,AKR1C1,AKR1C3,AKR1C4,PTEN,SMPD1,CHKA,APOA4,SORL1,LIMA1,SOAT2,SP1,RDH5,SCARB1,RDH12,ITPK1,DEGS2,PLB1,INSIG2,INPP1,MOGAT1,PLCB1,SREBF2,CYB5R3,MIOX,SCAP,IP6K2,CLCN2,NFKB1,INPP4B,HMGCS1,PPIP5K2,TRERF1,SYNJ2,INSIG1,EPHX2,CYP7B1	40
Islets	GO:0032535	regulation of cellular component size	40/1130	370/18670	0.000273469	0.0153041	0.0129429	23499/3778/5728/10083/51474/4035/342184/29766/81565/23580/9368/2885/80206/64857/2909/5581/6711/7429/2803/7869/5580/5357/9175/57482/55435/253260/4131/10788/2150/57556/23105/54825/1906/7422/51429/10371/4897/830/23221/23189	MACF1,KCNMA1,PTEN,USH1C,LIMA1,LRP1,FMN1,TMOD3,NDEL1,CDC42EP4,SLC9A3R1,GRB2,FHOD3,PLEKHG2,ARHGAP35,PRKCE,SPTBN1,VIL1,GOLGA4,SEMA3B,PRKCD,PLS1,MAP3K13,CRACD,AP1AR,RICTOR,MAP1B,IQGAP2,F2RL1,SEMA6A,FSTL4,CDHR2,EDN1,VEGFA,SNX9,SEMA3A,NRCAM,CAPZA2,RHOBTB2,KANK1	40
Islets	GO:2000392	regulation of lamellipodium morphogenesis	5/1130	11/18670	0.00027348	0.0153041	0.0129429	23603/7429/6714/6239/23189	CORO1C,VIL1,SRC,RREB1,KANK1	5
Islets	GO:0007043	cell-cell junction assembly	19/1130	129/18670	0.000277725	0.0153892	0.0130149	1969/389/50848/143162/928/5583/83660/1009/999/6904/1000/5566/81/8502/7855/861/1499/9076/1015	EPHA2,RHOC,F11R,FRMPD2,CD9,PRKCH,TLN2,CDH11,CDH1,TBCD,CDH2,PRKACA,ACTN4,PKP4,FZD5,RUNX1,CTNNB1,CLDN1,CDH17	19
Islets	GO:0030201	heparan sulfate proteoglycan metabolic process	9/1130	37/18670	0.00028101	0.0154201	0.0130411	6934/64131/9956/9394/1499/7358/64579/2137/2131	TCF7L2,XYLT1,HS3ST2,HS6ST1,CTNNB1,UGDH,NDST4,EXTL3,EXT1	9
Islets	GO:0001952	regulation of cell-matrix adhesion	18/1130	119/18670	0.000284933	0.015485	0.013096	23499/5728/916/4035/23603/342184/4088/8631/54828/1613/57662/9448/3987/6714/90102/5291/604/7422	MACF1,PTEN,CD3E,LRP1,CORO1C,FMN1,SMAD3,SKAP1,BCAS3,DAPK3,CAMSAP3,MAP4K4,LIMS1,SRC,PHLDB2,PIK3CB,BCL6,VEGFA	18
Islets	GO:0046330	positive regulation of JNK cascade	20/1130	140/18670	0.000294165	0.0158345	0.0133915	1647/7189/4296/8600/2081/8792/7855/23236/128853/23043/9175/57630/2150/8737/1906/221472/22881/1490/10371/153090	GADD45A,TRAF6,MAP3K11,TNFSF11,ERN1,TNFRSF11A,FZD5,PLCB1,DUSP15,TNIK,MAP3K13,SH3RF1,F2RL1,RIPK1,EDN1,FGD2,ANKRD6,CCN2,SEMA3A,DAB2IP	20
Islets	GO:0003012	muscle system process	48/1130	472/18670	0.000300383	0.0159078	0.0134535	80149/476/481/142/3778/10580/5286/143872/7132/8082/5829/5025/8106/4625/7528/2628/29766/4088/10021/11214/18/93649/5606/103910/4089/2593/1613/5566/808/8837/9992/3162/7871/10611/255743/3600/2982/1832/1906/90523/5350/1490/9569/10142/800/2626/80005/9314	ZC3H12A,ATP1A1,ATP1B1,PARP1,KCNMA1,SORBS1,PIK3C2A,ARHGAP42,TNFRSF1A,SSPN,PXN,P2RX4,PABPN1,MYH7,YY1,GATM,TMOD3,SMAD3,HCN4,AKAP13,ABAT,MYOCD,MAP2K3,MYL12B,SMAD4,GAMT,DAPK3,PRKACA,CALM3,CFLAR,KCNE2,HMOX1,SLMAP,PDLIM5,NPNT,IL15,GUCY1A1,DSP,EDN1,MLIP,PLN,CCN2,GTF2IRD1,AKAP9,CALD1,GATA4,DOCK5,KLF4	48
Islets	GO:0060070	canonical Wnt signaling pathway	37/1130	335/18670	0.000301156	0.0159078	0.0134535	3065/8613/5686/5728/6934/55031/4041/85458/65125/5687/26585/4088/7090/64750/8313/9368/1453/1000/1613/7855/5707/6714/27303/1499/4790/27123/23240/1601/22881/23189/2776/7088/65268/9314/153090/2889/6907	HDAC1,PLPP3,PSMA5,PTEN,TCF7L2,USP47,LRP5,DIXDC1,WNK1,PSMA6,GREM1,SMAD3,TLE3,SMURF2,AXIN2,SLC9A3R1,CSNK1D,CDH2,DAPK3,FZD5,PSMD1,SRC,RBMS3,CTNNB1,NFKB1,DKK2,TMEM131L,DAB2,ANKRD6,KANK1,GNAQ,TLE1,WNK2,KLF4,DAB2IP,RAPGEF1,TBL1X	37
Islets	GO:0043409	negative regulation of MAPK cascade	24/1130	184/18670	0.000315581	0.0165154	0.0139674	65018/1942/2629/5728/6609/6653/80824/1848/161742/406930/9611/9368/4089/200734/140885/5580/2150/57556/65268/9314/5998/259/153090/2889	PINK1,EFNA1,GBA,PTEN,SMPD1,SORL1,DUSP16,DUSP6,SPRED1,MIR138-2,NCOR1,SLC9A3R1,SMAD4,SPRED2,SIRPA,PRKCD,F2RL1,SEMA6A,WNK2,KLF4,RGS3,AMBP,DAB2IP,RAPGEF1	24
Islets	GO:0034446	substrate adhesion-dependent cell spreading	16/1130	100/18670	0.00031906	0.0165429	0.0139906	1942/1793/23603/5829/1398/81/3987/3676/6714/55435/6239/4739/3912/80005/23189/1955	EFNA1,DOCK1,CORO1C,PXN,CRK,ACTN4,LIMS1,ITGA4,SRC,AP1AR,RREB1,NEDD9,LAMB1,DOCK5,KANK1,MEGF9	16
Islets	GO:1903829	positive regulation of cellular protein localization	36/1130	324/18670	0.000321959	0.0165429	0.0139906	1969/65018/80149/55929/51100/89866/142/58480/5599/288/10580/6934/6809/6653/4035/5583/4088/27020/999/54828/5566/5581/6711/9451/7855/2066/7429/6714/29775/6721/5580/5357/51128/2534/9747/7534	EPHA2,PINK1,ZC3H12A,DMAP1,SH3GLB1,SEC16B,PARP1,RHOU,MAPK8,ANK3,SORBS1,TCF7L2,STX3,SORL1,LRP1,PRKCH,SMAD3,NPTN,CDH1,BCAS3,PRKACA,PRKCE,SPTBN1,EIF2AK3,FZD5,ERBB4,VIL1,SRC,CARD10,SREBF2,PRKCD,PLS1,SAR1B,FYN,TCAF1,YWHAZ	36
Islets	GO:0046637	regulation of alpha-beta T cell differentiation	12/1130	63/18670	0.000343942	0.0175132	0.0148112	80149/51043/7704/3566/5914/8943/3549/861/7048/64332/604/57630	ZC3H12A,ZBTB7B,ZBTB16,IL4R,RARA,AP3D1,IHH,RUNX1,TGFBR2,NFKBIZ,BCL6,SH3RF1	12
Islets	GO:0050892	intestinal absorption	9/1130	38/18670	0.000348649	0.0175943	0.0148798	50848/1645/337/51474/8435/949/7429/5357/48	F11R,AKR1C1,APOA4,LIMA1,SOAT2,SCARB1,VIL1,PLS1,ACO1	9
Islets	GO:0035305	negative regulation of dephosphorylation	17/1130	111/18670	0.000358213	0.017917	0.0151527	55105/1408/65125/161742/57082/10421/55125/284257/57662/8178/4249/151242/2771/5504/22853/63898/1741	GPATCH2,CRY2,WNK1,SPRED1,KNL1,CD2BP2,CEP192,BOD1L2,CAMSAP3,ELL,MGAT5,PPP1R1C,GNAI2,PPP1R2,LMTK2,SH2D4A,DLG3	17
Islets	GO:1905954	positive regulation of lipid localization	14/1130	82/18670	0.000375609	0.0186223	0.0157492	80149/1579/10938/4035/5025/949/8600/9388/8792/6721/5580/4790/1906/4481	ZC3H12A,CYP4A11,EHD1,LRP1,P2RX4,SCARB1,TNFSF11,LIPG,TNFRSF11A,SREBF2,PRKCD,NFKB1,EDN1,MSR1	14
Islets	GO:0043954	cellular component maintenance	11/1130	55/18670	0.000387725	0.0190309	0.0160948	55765/93649/6830/3643/57662/85461/23613/2150/2534/286262/1741	INAVA,MYOCD,SUPT6H,INSR,CAMSAP3,TANC1,ZMYND8,F2RL1,FYN,TPRN,DLG3	11
Islets	GO:0031056	regulation of histone modification	20/1130	143/18670	0.000390584	0.0190309	0.0160948	65018/2672/51043/5599/8726/5587/122953/93649/6830/4089/55677/55209/1499/604/3622/55100/221477/7422/402569/23081	PINK1,GFI1,ZBTB7B,MAPK8,EED,PRKD1,JDP2,MYOCD,SUPT6H,SMAD4,IWS1,SETD5,CTNNB1,BCL6,ING2,WDR70,C6orf89,VEGFA,KPNA7,KDM4C	20
Islets	GO:0031099	regeneration	25/1130	198/18670	0.000394741	0.019069	0.016127	8431/5792/5906/29956/5728/928/4035/8428/6430/81565/23175/5967/9448/8837/2066/3549/9215/3162/5468/7048/9076/4131/2626/570/9314	NR0B2,PTPRF,RAP1A,CERS2,PTEN,CD9,LRP1,STK24,SRSF5,NDEL1,LPIN1,REG1A,MAP4K4,CFLAR,ERBB4,IHH,LARGE1,HMOX1,PPARG,TGFBR2,CLDN1,MAP1B,GATA4,BAAT,KLF4	25
Islets	GO:1990845	adaptive thermogenesis	21/1130	154/18670	0.000400701	0.0191929	0.0162318	63976/9927/51043/2104/6653/55198/283455/2628/7090/3566/23135/10400/9572/9658/23175/63892/2034/3600/5618/7422/155	PRDM16,MFN2,ZBTB7B,ESRRG,SORL1,APPL2,KSR2,GATM,TLE3,IL4R,KDM6B,PEMT,NR1D1,ZNF516,LPIN1,THADA,EPAS1,IL15,PRLR,VEGFA,ADRB3	21
Islets	GO:0032528	microvillus organization	7/1130	24/18670	0.000406166	0.0192912	0.0163149	10083/9368/7429/5357/23043/9693/54825	USH1C,SLC9A3R1,VIL1,PLS1,TNIK,RAPGEF2,CDHR2	7
Islets	GO:0007163	establishment or maintenance of cell polarity	26/1130	210/18670	0.000414894	0.0193802	0.0163902	389/58480/7465/2011/27289/54509/1398/81565/54828/9368/9267/126353/57662/23094/10653/2909/23150/2195/253260/4131/23286/9053/286/23189/55755/1741	RHOC,RHOU,WEE1,MARK2,RND1,RHOF,CRK,NDEL1,BCAS3,SLC9A3R1,CYTH1,MISP,CAMSAP3,SIPA1L3,SPINT2,ARHGAP35,FRMD4B,FAT1,RICTOR,MAP1B,WWC1,MAP7,ANK1,KANK1,CDK5RAP2,DLG3	26
Islets	GO:0009755	hormone-mediated signaling pathway	28/1130	233/18670	0.000414897	0.0193802	0.0163902	8289/8431/3065/2494/2104/142/8031/1408/55198/6751/11214/11057/23019/9611/9572/5914/81606/2274/6714/8204/861/5468/1499/5618/1601/153222/2099/9420	ARID1A,NR0B2,HDAC1,NR5A2,ESRRG,PARP1,NCOA4,CRY2,APPL2,SSTR1,AKAP13,ABHD2,CNOT1,NCOR1,NR1D1,RARA,LBH,FHL2,SRC,NRIP1,RUNX1,PPARG,CTNNB1,PRLR,DAB2,CREBRF,ESR1,CYP7B1	28
Islets	GO:0002062	chondrocyte differentiation	18/1130	123/18670	0.000430737	0.0199551	0.0168764	55553/7704/51222/26585/4088/8313/130497/91461/9451/3549/7048/1499/57560/2261/1303/1490/392255/4781	SOX6,ZBTB16,ZNF219,GREM1,SMAD3,AXIN2,OSR1,PKDCC,EIF2AK3,IHH,TGFBR2,CTNNB1,IFT80,FGFR3,COL12A1,CCN2,GDF6,NFIB	18
Islets	GO:0006991	response to sterol depletion	5/1130	12/18670	0.000445488	0.0201432	0.0170355	55160/51043/51141/22937/3638	ARHGEF10L,ZBTB7B,INSIG2,SCAP,INSIG1	5
Islets	GO:0030950	establishment or maintenance of actin cytoskeleton polarity	5/1130	12/18670	0.000445488	0.0201432	0.0170355	389/27289/54509/2909/253260	RHOC,RND1,RHOF,ARHGAP35,RICTOR	5
Islets	GO:0150065	regulation of deacetylase activity	5/1130	12/18670	0.000445488	0.0201432	0.0170355	65018/5599/5587/221477/7422	PINK1,MAPK8,PRKD1,C6orf89,VEGFA	5
Islets	GO:0007409	axonogenesis	47/1130	468/18670	0.000456764	0.0204891	0.017328	1969/23499/9890/6464/1942/5362/288/5728/2011/4035/114798/4756/27020/6477/55715/1009/81565/2885/396/1000/4089/2909/6654/6711/3676/65059/6714/2803/22906/7869/5291/6498/9175/2549/4131/57556/23105/7422/2534/3908/10371/4897/5803/2131/4781/64855/84628	EPHA2,MACF1,PLPPR4,SHC1,EFNA1,PLXNA2,ANK3,PTEN,MARK2,LRP1,SLITRK1,NEO1,NPTN,SIAH1,DOK4,CDH11,NDEL1,GRB2,ARHGDIA,CDH2,SMAD4,ARHGAP35,SOS1,SPTBN1,ITGA4,RAPH1,SRC,GOLGA4,TRAK1,SEMA3B,PIK3CB,SKIL,MAP3K13,GAB1,MAP1B,SEMA6A,FSTL4,VEGFA,FYN,LAMA2,SEMA3A,NRCAM,PTPRZ1,EXT1,NFIB,NIBAN2,NTNG2	47
Islets	GO:0010766	negative regulation of sodium ion transport	6/1130	18/18670	0.00047907	0.02099	0.0177516	65125/9368/130497/5581/5270/65268	WNK1,SLC9A3R1,OSR1,PRKCE,SERPINE2,WNK2	6
Islets	GO:0051895	negative regulation of focal adhesion assembly	6/1130	18/18670	0.00047907	0.02099	0.0177516	5728/4035/23603/54828/6714/90102	PTEN,LRP1,CORO1C,BCAS3,SRC,PHLDB2	6
Islets	GO:0150118	negative regulation of cell-substrate junction organization	6/1130	18/18670	0.00047907	0.02099	0.0177516	5728/4035/23603/54828/6714/90102	PTEN,LRP1,CORO1C,BCAS3,SRC,PHLDB2	6
Islets	GO:0090257	regulation of muscle system process	30/1130	259/18670	0.000492973	0.021433	0.0181263	80149/476/481/142/3778/143872/7132/5025/4625/7528/4088/10021/18/93649/4089/1613/5566/808/255743/2982/1832/1906/90523/5350/1490/9569/10142/2626/80005/9314	ZC3H12A,ATP1A1,ATP1B1,PARP1,KCNMA1,ARHGAP42,TNFRSF1A,P2RX4,MYH7,YY1,SMAD3,HCN4,ABAT,MYOCD,SMAD4,DAPK3,PRKACA,CALM3,NPNT,GUCY1A1,DSP,EDN1,MLIP,PLN,CCN2,GTF2IRD1,AKAP9,GATA4,DOCK5,KLF4	30
Islets	GO:0070570	regulation of neuron projection regeneration	8/1130	32/18670	0.000500735	0.0216042	0.0182711	5792/29956/5728/4035/8428/81565/9448/9314	PTPRF,CERS2,PTEN,LRP1,STK24,NDEL1,MAP4K4,KLF4	8
Islets	GO:0007160	cell-matrix adhesion	27/1130	225/18670	0.000533257	0.0228331	0.0193104	23499/4811/1305/5728/10580/916/4035/23603/342184/4088/8631/54828/1613/57662/9448/3987/3694/3676/6714/1499/90102/5291/604/255743/7422/1490/8910	MACF1,NID1,COL13A1,PTEN,SORBS1,CD3E,LRP1,CORO1C,FMN1,SMAD3,SKAP1,BCAS3,DAPK3,CAMSAP3,MAP4K4,LIMS1,ITGB6,ITGA4,SRC,CTNNB1,PHLDB2,PIK3CB,BCL6,NPNT,VEGFA,CCN2,SGCE	27
Islets	GO:0045666	positive regulation of neuron differentiation	39/1130	371/18670	0.000564701	0.0239977	0.0202953	23499/5906/339479/5362/5728/2011/22941/7225/4035/114798/5587/27020/81565/5914/396/1453/2909/5967/8837/23613/2803/22906/8997/6498/9175/604/4976/950/9693/4131/7422/2534/57154/4897/392255/23081/153090/2889/23064	MACF1,RAP1A,BRINP3,PLXNA2,PTEN,MARK2,SHANK2,TRPC6,LRP1,SLITRK1,PRKD1,NPTN,NDEL1,RARA,ARHGDIA,CSNK1D,ARHGAP35,REG1A,CFLAR,ZMYND8,GOLGA4,TRAK1,KALRN,SKIL,MAP3K13,BCL6,OPA1,SCARB2,RAPGEF2,MAP1B,VEGFA,FYN,SMURF1,NRCAM,GDF6,KDM4C,DAB2IP,RAPGEF1,SETX	39
Islets	GO:0048871	multicellular organismal homeostasis	48/1130	486/18670	0.000578815	0.0244139	0.0206473	63976/9927/1579/51043/2629/55765/2104/64081/272/10083/7189/55198/283455/5025/8600/145226/2628/7090/1512/9455/115/18/3566/23135/242/59344/10400/9572/8792/9658/5566/23175/2034/30061/3549/128866/6714/1499/56667/53833/9076/57482/3600/5618/7422/1490/563/155	PRDM16,MFN2,CYP4A11,ZBTB7B,GBA,INAVA,ESRRG,PBLD,AMPD3,USH1C,TRAF6,APPL2,KSR2,P2RX4,TNFSF11,RDH12,GATM,TLE3,CTSH,HOMER2,ADCY9,ABAT,IL4R,KDM6B,ALOX12B,ALOXE3,PEMT,NR1D1,TNFRSF11A,ZNF516,PRKACA,LPIN1,EPAS1,SLC40A1,IHH,CHMP4B,SRC,CTNNB1,MUC13,IL20RB,CLDN1,CRACD,IL15,PRLR,VEGFA,CCN2,AZGP1,ADRB3	48
Islets	GO:0046578	regulation of Ras protein signal transduction	28/1130	238/18670	0.000583966	0.0244487	0.0206767	9927/55160/6464/64787/143872/121512/221178/26030/11214/1398/2885/9267/396/64857/2909/6654/9448/25791/9855/27128/8997/604/64283/2150/221472/23189/153090/2889	MFN2,ARHGEF10L,SHC1,EPS8L2,ARHGAP42,FGD4,SPATA13,PLEKHG3,AKAP13,CRK,GRB2,CYTH1,ARHGDIA,PLEKHG2,ARHGAP35,SOS1,MAP4K4,NGEF,FARP2,CYTH4,KALRN,BCL6,ARHGEF28,F2RL1,FGD2,KANK1,DAB2IP,RAPGEF1	28
Islets	GO:0014065	phosphatidylinositol 3-kinase signaling	20/1130	148/18670	0.000612814	0.0254678	0.0215386	5728/59338/5286/2065/677/9368/3643/2066/5270/6714/25827/5291/2549/2150/1906/2534/5154/8395/9314/153090	PTEN,PLEKHA1,PIK3C2A,ERBB3,ZFP36L1,SLC9A3R1,INSR,ERBB4,SERPINE2,SRC,FBXL2,PIK3CB,GAB1,F2RL1,EDN1,FYN,PDGFA,PIP5K1B,KLF4,DAB2IP	20
Islets	GO:0001701	in utero embryonic development	39/1130	373/18670	0.000626844	0.0256733	0.0217124	9927/3491/56957/1999/7779/196051/55553/7189/3856/3981/677/4088/115/81565/10400/6830/10672/2885/4089/57662/3726/8178/10653/2034/9394/7855/3549/84700/7048/1499/4154/6498/201895/4245/1906/7422/402569/23414/23081	MFN2,CCN1,OTUD7B,ELF3,SLC30A1,PLPP4,SOX6,TRAF6,KRT8,LIG4,ZFP36L1,SMAD3,ADCY9,NDEL1,PEMT,SUPT6H,GNA13,GRB2,SMAD4,CAMSAP3,JUNB,ELL,SPINT2,EPAS1,HS6ST1,FZD5,IHH,MYO18B,TGFBR2,CTNNB1,MBNL1,SKIL,SMIM14,MGAT1,EDN1,VEGFA,KPNA7,ZFPM2,KDM4C	39
Islets	GO:0051098	regulation of binding	39/1130	373/18670	0.000626844	0.0256733	0.0217124	5792/142/5599/55118/6934/7189/2011/6653/4035/8600/4776/4088/2072/64400/1398/93649/5914/4089/148022/5566/602/808/5899/3676/6714/3162/5468/285381/151651/1499/5580/9693/1601/64771/5350/79139/9314/153090/64855	PTPRF,PARP1,MAPK8,CRTAC1,TCF7L2,TRAF6,MARK2,SORL1,LRP1,TNFSF11,NFATC4,SMAD3,ERCC4,AKTIP,CRK,MYOCD,RARA,SMAD4,TICAM1,PRKACA,BCL3,CALM3,RALB,ITGA4,SRC,HMOX1,PPARG,DPH3,EFHB,CTNNB1,PRKCD,RAPGEF2,DAB2,ILRUN,PLN,DERL1,KLF4,DAB2IP,NIBAN2	39
Islets	GO:0061028	establishment of endothelial barrier	9/1130	41/18670	0.000636219	0.0258699	0.0218786	5906/50848/7132/1499/9076/9693/2150/7422/2889	RAP1A,F11R,TNFRSF1A,CTNNB1,CLDN1,RAPGEF2,F2RL1,VEGFA,RAPGEF1	9
Islets	GO:0008217	regulation of blood pressure	23/1130	182/18670	0.000653688	0.026234	0.0221866	57085/2981/1579/23576/476/50848/4041/143872/65125/5025/4088/18/255061/27131/3162/5468/2982/2150/1906/6446/6648/2053/155	AGTRAP,GUCA2B,CYP4A11,DDAH1,ATP1A1,F11R,LRP5,ARHGAP42,WNK1,P2RX4,SMAD3,ABAT,TAC4,SNX5,HMOX1,PPARG,GUCY1A1,F2RL1,EDN1,SGK1,SOD2,EPHX2,ADRB3	23
Islets	GO:0060149	negative regulation of posttranscriptional gene silencing	6/1130	19/18670	0.000664537	0.026234	0.0221866	80149/283131/9611/5468/2099/6023	ZC3H12A,NEAT1,NCOR1,PPARG,ESR1,RMRP	6
Islets	GO:0060967	negative regulation of gene silencing by RNA	6/1130	19/18670	0.000664537	0.026234	0.0221866	80149/283131/9611/5468/2099/6023	ZC3H12A,NEAT1,NCOR1,PPARG,ESR1,RMRP	6
Islets	GO:0006937	regulation of muscle contraction	22/1130	171/18670	0.000664957	0.026234	0.0221866	80149/476/481/3778/143872/5025/4625/10021/18/93649/1613/5566/808/255743/2982/1832/1906/5350/1490/10142/2626/80005	ZC3H12A,ATP1A1,ATP1B1,KCNMA1,ARHGAP42,P2RX4,MYH7,HCN4,ABAT,MYOCD,DAPK3,PRKACA,CALM3,NPNT,GUCY1A1,DSP,EDN1,PLN,CCN2,AKAP9,GATA4,DOCK5	22
Islets	GO:0070372	regulation of ERK1 and ERK2 cascade	33/1130	300/18670	0.000668382	0.026234	0.0221866	1969/3491/5906/6464/5728/4035/1848/8600/161742/27020/84231/9368/4089/8792/8837/2066/6364/140885/6714/2771/2261/255743/9693/2150/57556/1490/4988/5154/2626/65268/9314/153090/2889	EPHA2,CCN1,RAP1A,SHC1,PTEN,LRP1,DUSP6,TNFSF11,SPRED1,NPTN,TRAF7,SLC9A3R1,SMAD4,TNFRSF11A,CFLAR,ERBB4,CCL20,SIRPA,SRC,GNAI2,FGFR3,NPNT,RAPGEF2,F2RL1,SEMA6A,CCN2,OPRM1,PDGFA,GATA4,WNK2,KLF4,DAB2IP,RAPGEF1	33
Islets	GO:0033623	regulation of integrin activation	5/1130	13/18670	0.000687943	0.0264967	0.0224087	54751/8631/9855/6714/1015	FBLIM1,SKAP1,FARP2,SRC,CDH17	5
Islets	GO:0061000	negative regulation of dendritic spine development	5/1130	13/18670	0.000687943	0.0264967	0.0224087	1942/26052/5728/25791/23105	EFNA1,DNM3,PTEN,NGEF,FSTL4	5
Islets	GO:0062197	cellular response to chemical stress	37/1130	350/18670	0.000695637	0.0264967	0.0224087	65018/80149/6513/142/8644/5599/59338/7225/337/2113/5829/8428/5587/677/10131/1398/23135/2034/9451/8837/140885/6714/84181/3162/5468/1499/5580/23657/8737/2534/6648/54205/2861/2626/318/9314/23064	PINK1,ZC3H12A,SLC2A1,PARP1,AKR1C3,MAPK8,PLEKHA1,TRPC6,APOA4,ETS1,PXN,STK24,PRKD1,ZFP36L1,TRAP1,CRK,KDM6B,EPAS1,EIF2AK3,CFLAR,SIRPA,SRC,CHD6,HMOX1,PPARG,CTNNB1,PRKCD,SLC7A11,RIPK1,FYN,SOD2,CYCS,GPR37,GATA4,NUDT2,KLF4,SETX	37
Islets	GO:0006625	protein targeting to peroxisome	12/1130	68/18670	0.000710344	0.0264967	0.0224087	5192/3155/196743/7316/51762/26063/51268/55670/30/2053/570/1384	PEX10,HMGCL,PAOX,UBC,RAB8B,DECR2,PIPOX,PEX26,ACAA1,EPHX2,BAAT,CRAT	12
Islets	GO:0010812	negative regulation of cell-substrate adhesion	12/1130	68/18670	0.000710344	0.0264967	0.0224087	5728/4035/23603/54828/6904/81/9448/6714/90102/604/55435/23189	PTEN,LRP1,CORO1C,BCAS3,TBCD,ACTN4,MAP4K4,SRC,PHLDB2,BCL6,AP1AR,KANK1	12
Islets	GO:0072662	protein localization to peroxisome	12/1130	68/18670	0.000710344	0.0264967	0.0224087	5192/3155/196743/7316/51762/26063/51268/55670/30/2053/570/1384	PEX10,HMGCL,PAOX,UBC,RAB8B,DECR2,PIPOX,PEX26,ACAA1,EPHX2,BAAT,CRAT	12
Islets	GO:0072663	establishment of protein localization to peroxisome	12/1130	68/18670	0.000710344	0.0264967	0.0224087	5192/3155/196743/7316/51762/26063/51268/55670/30/2053/570/1384	PEX10,HMGCL,PAOX,UBC,RAB8B,DECR2,PIPOX,PEX26,ACAA1,EPHX2,BAAT,CRAT	12
Islets	GO:0019932	second-messenger-mediated signaling	44/1130	439/18670	0.000712579	0.0264967	0.0224087	2981/23266/23576/481/2494/916/2065/283455/5025/8600/4776/91860/9455/11214/115/57338/8844/10672/9368/2774/5725/5566/808/9451/2274/50940/6364/10267/1827/151651/2771/23284/2982/9693/3094/1906/7422/5350/57211/4988/196/7462/155/2776	GUCA2B,ADGRL2,DDAH1,ATP1B1,NR5A2,CD3E,ERBB3,KSR2,P2RX4,TNFSF11,NFATC4,CALML4,HOMER2,AKAP13,ADCY9,JPH3,KSR1,GNA13,SLC9A3R1,GNAL,PTBP1,PRKACA,CALM3,EIF2AK3,FHL2,PDE11A,CCL20,RAMP1,RCAN1,EFHB,GNAI2,ADGRL3,GUCY1A1,RAPGEF2,HINT1,EDN1,VEGFA,PLN,ADGRG6,OPRM1,AHR,LAT2,ADRB3,GNAQ	44
Islets	GO:0032271	regulation of protein polymerization	26/1130	218/18670	0.000734753	0.0269664	0.022806	65018/89795/23116/342184/29766/23580/2885/6904/80206/57662/64857/5581/6711/7429/5580/57482/55435/253260/4131/10788/51429/10142/830/23221/23189/55755	PINK1,NAV3,TOGARAM1,FMN1,TMOD3,CDC42EP4,GRB2,TBCD,FHOD3,CAMSAP3,PLEKHG2,PRKCE,SPTBN1,VIL1,PRKCD,CRACD,AP1AR,RICTOR,MAP1B,IQGAP2,SNX9,AKAP9,CAPZA2,RHOBTB2,KANK1,CDK5RAP2	26
Islets	GO:1903039	positive regulation of leukocyte cell-cell adhesion	26/1130	218/18670	0.000734753	0.0269664	0.022806	3570/51043/7189/923/7704/916/2113/8600/3566/5914/8631/2885/8943/3676/3329/1493/3549/140885/6714/861/7048/64332/11148/604/3600/2534	IL6R,ZBTB7B,TRAF6,CD6,ZBTB16,CD3E,ETS1,TNFSF11,IL4R,RARA,SKAP1,GRB2,AP3D1,ITGA4,HSPD1,CTLA4,IHH,SIRPA,SRC,RUNX1,TGFBR2,NFKBIZ,HHLA2,BCL6,IL15,FYN	26
Islets	GO:0034599	cellular response to oxidative stress	33/1130	302/18670	0.000750239	0.0273571	0.0231364	65018/80149/142/8644/5599/59338/7225/337/2113/5829/8428/5587/10131/1398/23135/2034/8837/140885/6714/84181/3162/1499/5580/23657/8737/2534/6648/54205/2861/2626/318/9314/23064	PINK1,ZC3H12A,PARP1,AKR1C3,MAPK8,PLEKHA1,TRPC6,APOA4,ETS1,PXN,STK24,PRKD1,TRAP1,CRK,KDM6B,EPAS1,CFLAR,SIRPA,SRC,CHD6,HMOX1,CTNNB1,PRKCD,SLC7A11,RIPK1,FYN,SOD2,CYCS,GPR37,GATA4,NUDT2,KLF4,SETX	33
Islets	GO:0070555	response to interleukin-1	25/1130	207/18670	0.000766478	0.0277701	0.0234857	80149/5686/7189/2113/7316/5687/57161/7528/9572/8792/3554/10010/7035/6364/5707/140885/23236/6714/3556/4790/23291/1906/9705/153090/27316	ZC3H12A,PSMA5,TRAF6,ETS1,UBC,PSMA6,PELI2,YY1,NR1D1,TNFRSF11A,IL1R1,TANK,TFPI,CCL20,PSMD1,SIRPA,PLCB1,SRC,IL1RAP,NFKB1,FBXW11,EDN1,ST18,DAB2IP,RBMX	25
Islets	GO:0001659	temperature homeostasis	22/1130	173/18670	0.000778807	0.0280371	0.0237114	63976/9927/51043/2104/55198/283455/8600/2628/7090/18/3566/23135/10400/9572/8792/9658/23175/2034/3600/5618/7422/155	PRDM16,MFN2,ZBTB7B,ESRRG,APPL2,KSR2,TNFSF11,GATM,TLE3,ABAT,IL4R,KDM6B,PEMT,NR1D1,TNFRSF11A,ZNF516,LPIN1,EPAS1,IL15,PRLR,VEGFA,ADRB3	22
Islets	GO:0035023	regulation of Rho protein signal transduction	19/1130	140/18670	0.0007866	0.0281384	0.0237971	55160/64787/143872/121512/221178/26030/11214/396/64857/2909/6654/25791/9855/8997/604/64283/2150/221472/23189	ARHGEF10L,EPS8L2,ARHGAP42,FGD4,SPATA13,PLEKHG3,AKAP13,ARHGDIA,PLEKHG2,ARHGAP35,SOS1,NGEF,FARP2,KALRN,BCL6,ARHGEF28,F2RL1,FGD2,KANK1	19
Islets	GO:0006694	steroid biosynthetic process	24/1130	196/18670	0.00079563	0.0282824	0.0239189	2672/476/5087/8644/1109/5007/7536/337/6667/949/9572/51141/6721/1727/22937/1181/51170/4790/5618/3157/55809/3638/9420/570	GFI1,ATP1A1,PBX1,AKR1C3,AKR1C4,OSBP,SF1,APOA4,SP1,SCARB1,NR1D1,INSIG2,SREBF2,CYB5R3,SCAP,CLCN2,HSD17B11,NFKB1,PRLR,HMGCS1,TRERF1,INSIG1,CYP7B1,BAAT	24
Islets	GO:0022409	positive regulation of cell-cell adhesion	29/1130	255/18670	0.000815078	0.0287926	0.0243505	8613/3570/51043/288/7189/923/7704/916/2113/8600/3566/5914/8631/2885/8943/3676/3329/1493/3549/140885/6714/861/7048/64332/11148/604/3600/4651/2534	PLPP3,IL6R,ZBTB7B,ANK3,TRAF6,CD6,ZBTB16,CD3E,ETS1,TNFSF11,IL4R,RARA,SKAP1,GRB2,AP3D1,ITGA4,HSPD1,CTLA4,IHH,SIRPA,SRC,RUNX1,TGFBR2,NFKBIZ,HHLA2,BCL6,IL15,MYO10,FYN	29
Islets	GO:1902275	regulation of chromatin organization	23/1130	185/18670	0.000821154	0.0288271	0.0243796	65018/2672/51043/5599/8726/55729/5587/122953/93649/6830/4089/54454/55677/55209/1499/604/3622/55100/221477/7422/402569/23081/23133	PINK1,GFI1,ZBTB7B,MAPK8,EED,ATF7IP,PRKD1,JDP2,MYOCD,SUPT6H,SMAD4,ATAD2B,IWS1,SETD5,CTNNB1,BCL6,ING2,WDR70,C6orf89,VEGFA,KPNA7,KDM4C,PHF8	23
Islets	GO:1903037	regulation of leukocyte cell-cell adhesion	33/1130	304/18670	0.00084078	0.0293339	0.0248082	80149/3570/51043/7189/923/7704/916/2113/65125/8600/3566/5914/8631/2885/8943/3676/3329/1493/3549/140885/6714/861/7048/64332/11148/53833/604/3600/23240/27242/2534/9314/445	ZC3H12A,IL6R,ZBTB7B,TRAF6,CD6,ZBTB16,CD3E,ETS1,WNK1,TNFSF11,IL4R,RARA,SKAP1,GRB2,AP3D1,ITGA4,HSPD1,CTLA4,IHH,SIRPA,SRC,RUNX1,TGFBR2,NFKBIZ,HHLA2,IL20RB,BCL6,IL15,TMEM131L,TNFRSF21,FYN,KLF4,ASS1	33
Islets	GO:0001570	vasculogenesis	13/1130	79/18670	0.000862023	0.0296068	0.025039	1969/5906/8879/677/161742/93649/3726/84700/7048/1499/9693/7422/23414	EPHA2,RAP1A,SGPL1,ZFP36L1,SPRED1,MYOCD,JUNB,MYO18B,TGFBR2,CTNNB1,RAPGEF2,VEGFA,ZFPM2	13
Islets	GO:0031334	positive regulation of protein-containing complex assembly	28/1130	244/18670	0.000864318	0.0296068	0.025039	65018/51100/389/142/89795/23116/342184/2072/8631/23580/2885/5581/7429/6714/57482/55435/57600/253260/4131/10788/7422/2099/51429/10142/23221/23514/1015/55755	PINK1,SH3GLB1,RHOC,PARP1,NAV3,TOGARAM1,FMN1,ERCC4,SKAP1,CDC42EP4,GRB2,PRKCE,VIL1,SRC,CRACD,AP1AR,FNIP2,RICTOR,MAP1B,IQGAP2,VEGFA,ESR1,SNX9,AKAP9,RHOBTB2,SPIDR,CDH17,CDK5RAP2	28
Islets	GO:0051896	regulation of protein kinase B signaling	28/1130	244/18670	0.000864318	0.0296068	0.025039	1969/65018/8644/5728/6934/59338/2065/5025/8600/406930/23035/9368/2885/3643/9518/642273/2066/6714/5291/2261/2549/253260/2534/2099/5154/2626/9314/2889	EPHA2,PINK1,AKR1C3,PTEN,TCF7L2,PLEKHA1,ERBB3,P2RX4,TNFSF11,MIR138-2,PHLPP2,SLC9A3R1,GRB2,INSR,GDF15,FAM110C,ERBB4,SRC,PIK3CB,FGFR3,GAB1,RICTOR,FYN,ESR1,PDGFA,GATA4,KLF4,RAPGEF1	28
Islets	GO:0008154	actin polymerization or depolymerization	25/1130	209/18670	0.000881775	0.0300228	0.0253909	9645/55761/51474/81624/283/342184/29766/23580/2885/80206/64857/2909/5581/6711/7429/5580/57482/55435/253260/10788/2150/51429/830/23221/23189	MICAL2,TTC17,LIMA1,DIAPH3,ANG,FMN1,TMOD3,CDC42EP4,GRB2,FHOD3,PLEKHG2,ARHGAP35,PRKCE,SPTBN1,VIL1,PRKCD,CRACD,AP1AR,RICTOR,IQGAP2,F2RL1,SNX9,CAPZA2,RHOBTB2,KANK1	25
Islets	GO:0010921	regulation of phosphatase activity	22/1130	175/18670	0.000909146	0.0307694	0.0260223	55105/1408/65125/161742/57082/4088/10421/55125/284257/57662/8178/808/4249/151242/1827/2771/5504/255743/22853/63898/84988/1741	GPATCH2,CRY2,WNK1,SPRED1,KNL1,SMAD3,CD2BP2,CEP192,BOD1L2,CAMSAP3,ELL,CALM3,MGAT5,PPP1R1C,RCAN1,GNAI2,PPP1R2,NPNT,LMTK2,SH2D4A,PPP1R16A,DLG3	22
Islets	GO:0043491	protein kinase B signaling	30/1130	269/18670	0.00091998	0.0309508	0.0261756	1969/65018/8644/5728/6934/59338/2065/5025/8600/677/406930/23035/9368/2885/3643/9518/642273/2066/6714/5291/2261/2549/253260/2534/2099/5154/2626/9314/2889/23064	EPHA2,PINK1,AKR1C3,PTEN,TCF7L2,PLEKHA1,ERBB3,P2RX4,TNFSF11,ZFP36L1,MIR138-2,PHLPP2,SLC9A3R1,GRB2,INSR,GDF15,FAM110C,ERBB4,SRC,PIK3CB,FGFR3,GAB1,RICTOR,FYN,ESR1,PDGFA,GATA4,KLF4,RAPGEF1,SETX	30
Islets	GO:0022600	digestive system process	15/1130	100/18670	0.000971058	0.0321441	0.0271849	50848/55765/1645/64081/337/65125/51474/8435/949/7429/56667/5357/57482/6446/48	F11R,INAVA,AKR1C1,PBLD,APOA4,WNK1,LIMA1,SOAT2,SCARB1,VIL1,MUC13,PLS1,CRACD,SGK1,ACO1	15
Islets	GO:0032330	regulation of chondrocyte differentiation	10/1130	52/18670	0.000975786	0.0321441	0.0271849	55553/7704/51222/26585/4088/8313/91461/1499/1490/392255	SOX6,ZBTB16,ZNF219,GREM1,SMAD3,AXIN2,PKDCC,CTNNB1,CCN2,GDF6	10
Islets	GO:1900024	regulation of substrate adhesion-dependent cell spreading	10/1130	52/18670	0.000975786	0.0321441	0.0271849	1793/23603/1398/81/3987/55435/6239/4739/80005/23189	DOCK1,CORO1C,CRK,ACTN4,LIMS1,AP1AR,RREB1,NEDD9,DOCK5,KANK1	10
Islets	GO:0043406	positive regulation of MAP kinase activity	29/1130	258/18670	0.000981144	0.0321441	0.0271849	1647/6464/55765/7189/4296/1848/7316/8600/11214/84231/1398/5606/9020/2081/8792/3643/9518/7855/6714/5291/23043/9175/8737/1906/221472/7422/5154/153090/2889	GADD45A,SHC1,INAVA,TRAF6,MAP3K11,DUSP6,UBC,TNFSF11,AKAP13,TRAF7,CRK,MAP2K3,MAP3K14,ERN1,TNFRSF11A,INSR,GDF15,FZD5,SRC,PIK3CB,TNIK,MAP3K13,RIPK1,EDN1,FGD2,VEGFA,PDGFA,DAB2IP,RAPGEF1	29
Islets	GO:0010811	positive regulation of cell-substrate adhesion	17/1130	121/18670	0.000983888	0.0321441	0.0271849	3491/4811/1793/916/342184/4088/1398/8631/5581/9448/3987/1295/255743/6239/4739/7422/80005	CCN1,NID1,DOCK1,CD3E,FMN1,SMAD3,CRK,SKAP1,PRKCE,MAP4K4,LIMS1,COL8A1,NPNT,RREB1,NEDD9,VEGFA,DOCK5	17
Islets	GO:0046434	organophosphate catabolic process	18/1130	132/18670	0.00100989	0.0325712	0.027546	5728/6609/272/949/9388/8605/151531/3628/5580/8930/131870/133121/83594/3094/10924/27115/8871/954	PTEN,SMPD1,AMPD3,SCARB1,LIPG,PLA2G4C,UPP2,INPP1,PRKCD,MBD4,NUDT16,ENPP6,NUDT12,HINT1,SMPDL3A,PDE7B,SYNJ2,ENTPD2	18
Islets	GO:0010770	positive regulation of cell morphogenesis involved in differentiation	20/1130	154/18670	0.00101697	0.0325712	0.027546	23499/5362/1793/4035/114798/1398/81565/396/3987/2803/22906/8997/6498/9175/4976/4131/6239/4739/7422/80005	MACF1,PLXNA2,DOCK1,LRP1,SLITRK1,CRK,NDEL1,ARHGDIA,LIMS1,GOLGA4,TRAK1,KALRN,SKIL,MAP3K13,OPA1,MAP1B,RREB1,NEDD9,VEGFA,DOCK5	20
Islets	GO:0106106	cold-induced thermogenesis	19/1130	143/18670	0.00102001	0.0325712	0.027546	63976/9927/51043/2104/55198/283455/2628/7090/3566/23135/10400/9572/9658/23175/2034/3600/5618/7422/155	PRDM16,MFN2,ZBTB7B,ESRRG,APPL2,KSR2,GATM,TLE3,IL4R,KDM6B,PEMT,NR1D1,ZNF516,LPIN1,EPAS1,IL15,PRLR,VEGFA,ADRB3	19
Islets	GO:0120161	regulation of cold-induced thermogenesis	19/1130	143/18670	0.00102001	0.0325712	0.027546	63976/9927/51043/2104/55198/283455/2628/7090/3566/23135/10400/9572/9658/23175/2034/3600/5618/7422/155	PRDM16,MFN2,ZBTB7B,ESRRG,APPL2,KSR2,GATM,TLE3,IL4R,KDM6B,PEMT,NR1D1,ZNF516,LPIN1,EPAS1,IL15,PRLR,VEGFA,ADRB3	19
Islets	GO:0046777	protein autophosphorylation	27/1130	235/18670	0.00103991	0.0330201	0.0279257	65018/2011/4296/65125/8428/5587/26585/440275/9961/2081/1613/3643/5566/808/9451/2066/6714/23043/9175/2261/8737/7422/2534/5154/22853/65268/10783	PINK1,MARK2,MAP3K11,WNK1,STK24,PRKD1,GREM1,EIF2AK4,MVP,ERN1,DAPK3,INSR,PRKACA,CALM3,EIF2AK3,ERBB4,SRC,TNIK,MAP3K13,FGFR3,RIPK1,VEGFA,FYN,PDGFA,LMTK2,WNK2,NEK6	27
Islets	GO:0046635	positive regulation of alpha-beta T cell activation	11/1130	62/18670	0.00111808	0.0352748	0.0298326	3570/51043/7704/916/3566/5914/8943/3549/861/7048/64332	IL6R,ZBTB7B,ZBTB16,CD3E,IL4R,RARA,AP3D1,IHH,RUNX1,TGFBR2,NFKBIZ	11
Islets	GO:0048679	regulation of axon regeneration	7/1130	28/18670	0.0011234	0.0352748	0.0298326	5792/29956/5728/4035/8428/81565/9314	PTPRF,CERS2,PTEN,LRP1,STK24,NDEL1,KLF4	7
Islets	GO:0001503	ossification	40/1130	398/18670	0.00115587	0.0360938	0.0305252	9636/9249/1969/3491/3570/5087/1305/7189/4041/7704/8600/5587/26585/4088/64131/406930/1009/4077/10140/8313/8792/3726/5566/130497/91461/9451/3549/23051/4330/1499/57560/2261/255743/56172/10492/1490/57154/2131/54857/27316	ISG15,DHRS3,EPHA2,CCN1,IL6R,PBX1,COL13A1,TRAF6,LRP5,ZBTB16,TNFSF11,PRKD1,GREM1,SMAD3,XYLT1,MIR138-2,CDH11,NBR1,TOB1,AXIN2,TNFRSF11A,JUNB,PRKACA,OSR1,PKDCC,EIF2AK3,IHH,ZHX3,MN1,CTNNB1,IFT80,FGFR3,NPNT,ANKH,SYNCRIP,CCN2,SMURF1,EXT1,GDPD2,RBMX	40
Islets	GO:0032332	positive regulation of chondrocyte differentiation	6/1130	21/18670	0.00119745	0.0368548	0.0311688	55553/7704/51222/4088/91461/392255	SOX6,ZBTB16,ZNF219,SMAD3,PKDCC,GDF6	6
Islets	GO:2000810	regulation of bicellular tight junction assembly	6/1130	21/18670	0.00119745	0.0368548	0.0311688	1969/5583/5566/7855/861/9076	EPHA2,PRKCH,PRKACA,FZD5,RUNX1,CLDN1	6
Islets	GO:0061035	regulation of cartilage development	12/1130	72/18670	0.0011998	0.0368548	0.0311688	3491/55553/7704/51222/26585/4088/5914/8313/91461/1499/1490/392255	CCN1,SOX6,ZBTB16,ZNF219,GREM1,SMAD3,RARA,AXIN2,PKDCC,CTNNB1,CCN2,GDF6	12
Islets	GO:0060828	regulation of canonical Wnt signaling pathway	31/1130	286/18670	0.0012178	0.0372055	0.0314654	3065/5686/6934/55031/65125/5687/26585/4088/7090/64750/8313/9368/1453/1000/1613/5707/6714/27303/1499/4790/27123/23240/1601/22881/23189/2776/7088/65268/153090/2889/6907	HDAC1,PSMA5,TCF7L2,USP47,WNK1,PSMA6,GREM1,SMAD3,TLE3,SMURF2,AXIN2,SLC9A3R1,CSNK1D,CDH2,DAPK3,PSMD1,SRC,RBMS3,CTNNB1,NFKB1,DKK2,TMEM131L,DAB2,ANKRD6,KANK1,GNAQ,TLE1,WNK2,DAB2IP,RAPGEF1,TBL1X	31
Islets	GO:0071347	cellular response to interleukin-1	22/1130	179/18670	0.00122712	0.0372885	0.0315356	80149/5686/7189/7316/5687/57161/7528/9572/3554/10010/7035/6364/5707/140885/23236/3556/4790/23291/1906/9705/153090/27316	ZC3H12A,PSMA5,TRAF6,UBC,PSMA6,PELI2,YY1,NR1D1,IL1R1,TANK,TFPI,CCL20,PSMD1,SIRPA,PLCB1,IL1RAP,NFKB1,FBXW11,EDN1,ST18,DAB2IP,RBMX	22
Islets	GO:0007596	blood coagulation	35/1130	336/18670	0.00123892	0.0374458	0.0316686	9927/3065/2153/221037/1793/10938/7225/928/5025/23348/5583/5890/3705/18/10672/5566/5581/7035/5270/6714/5580/5291/23657/2160/2150/57113/1906/2534/5154/830/2626/7534/23414/2776/954	MFN2,HDAC1,F5,JMJD1C,DOCK1,EHD1,TRPC6,CD9,P2RX4,DOCK9,PRKCH,RAD51B,ITPK1,ABAT,GNA13,PRKACA,PRKCE,TFPI,SERPINE2,SRC,PRKCD,PIK3CB,SLC7A11,F11,F2RL1,TRPC7,EDN1,FYN,PDGFA,CAPZA2,GATA4,YWHAZ,ZFPM2,GNAQ,ENTPD2	35
Islets	GO:0035601	protein deacylation	15/1130	103/18670	0.00132167	0.0397346	0.0336043	65018/3065/51043/5599/5587/122953/161742/57504/200734/604/3622/221477/7422/10434/6907	PINK1,HDAC1,ZBTB7B,MAPK8,PRKD1,JDP2,SPRED1,MTA3,SPRED2,BCL6,ING2,C6orf89,VEGFA,LYPLA1,TBL1X	15
Islets	GO:0046486	glycerolipid metabolic process	41/1130	414/18670	0.0013384	0.0400244	0.0338494	84879/5728/59338/57104/5286/747/9600/1119/337/6653/949/283/11057/10400/9663/9388/8605/23175/3032/151056/57217/51141/3628/116255/23236/64900/149998/51447/5291/200879/8821/133121/256987/10554/285848/8871/56895/5154/3638/8395/10555	MFSD2A,PTEN,PLEKHA1,PNPLA2,PIK3C2A,DAGLA,PITPNM1,CHKA,APOA4,SORL1,SCARB1,ANG,ABHD2,PEMT,LPIN2,LIPG,PLA2G4C,LPIN1,HADHB,PLB1,TTC7A,INSIG2,INPP1,MOGAT1,PLCB1,LPIN3,LIPI,IP6K2,PIK3CB,LIPH,INPP4B,ENPP6,SERINC5,AGPAT1,PNPLA1,SYNJ2,AGPAT4,PDGFA,INSIG1,PIP5K1B,AGPAT2	41
Islets	GO:0006476	protein deacetylation	14/1130	93/18670	0.00136571	0.0404134	0.0341784	65018/3065/51043/5599/5587/122953/161742/57504/200734/604/3622/221477/7422/6907	PINK1,HDAC1,ZBTB7B,MAPK8,PRKD1,JDP2,SPRED1,MTA3,SPRED2,BCL6,ING2,C6orf89,VEGFA,TBL1X	14
Islets	GO:0046634	regulation of alpha-beta T cell activation	14/1130	93/18670	0.00136571	0.0404134	0.0341784	80149/3570/51043/7704/916/3566/5914/8943/3549/861/7048/64332/604/57630	ZC3H12A,IL6R,ZBTB7B,ZBTB16,CD3E,IL4R,RARA,AP3D1,IHH,RUNX1,TGFBR2,NFKBIZ,BCL6,SH3RF1	14
Islets	GO:1901605	alpha-amino acid metabolic process	24/1130	204/18670	0.00139259	0.0409945	0.0346698	3155/1503/23576/51380/3712/1428/10400/51268/2593/23498/191/3081/51091/23657/4552/256987/4594/54511/11112/169355/4507/549/570/445	HMGCL,CTPS1,DDAH1,CSAD,IVD,CRYM,PEMT,PIPOX,GAMT,HAAO,AHCY,HGD,SEPSECS,SLC7A11,MTRR,SERINC5,MMUT,HMGCLL1,HIBADH,IDO2,MTAP,AUH,BAAT,ASS1	24
Islets	GO:0098732	macromolecule deacylation	15/1130	104/18670	0.00145991	0.0426752	0.0360912	65018/3065/51043/5599/5587/122953/161742/57504/200734/604/3622/221477/7422/10434/6907	PINK1,HDAC1,ZBTB7B,MAPK8,PRKD1,JDP2,SPRED1,MTA3,SPRED2,BCL6,ING2,C6orf89,VEGFA,LYPLA1,TBL1X	15
Islets	GO:0043297	apical junction assembly	11/1130	64/18670	0.00146479	0.0426752	0.0360912	1969/389/50848/143162/5583/6904/5566/81/7855/861/9076	EPHA2,RHOC,F11R,FRMPD2,PRKCH,TBCD,PRKACA,ACTN4,FZD5,RUNX1,CLDN1	11
Islets	GO:0070830	bicellular tight junction assembly	10/1130	55/18670	0.00153056	0.0439504	0.0371697	1969/50848/143162/5583/6904/5566/81/7855/861/9076	EPHA2,F11R,FRMPD2,PRKCH,TBCD,PRKACA,ACTN4,FZD5,RUNX1,CLDN1	10
Islets	GO:0043507	positive regulation of JUN kinase activity	12/1130	74/18670	0.00153364	0.0439504	0.0371697	7189/4296/8600/2081/8792/7855/23043/9175/8737/1906/221472/153090	TRAF6,MAP3K11,TNFSF11,ERN1,TNFRSF11A,FZD5,TNIK,MAP3K13,RIPK1,EDN1,FGD2,DAB2IP	12
Islets	GO:0061041	regulation of wound healing	19/1130	148/18670	0.00154055	0.0439504	0.0371697	8613/5728/928/4088/18/1398/5581/7035/7429/5270/7048/5580/90102/2160/2150/6239/1906/5154/23189	PLPP3,PTEN,CD9,SMAD3,ABAT,CRK,PRKCE,TFPI,VIL1,SERPINE2,TGFBR2,PRKCD,PHLDB2,F11,F2RL1,RREB1,EDN1,PDGFA,KANK1	19
Islets	GO:0030522	intracellular receptor signaling pathway	30/1130	278/18670	0.00155102	0.0439504	0.0371697	9249/8289/3065/2494/55765/2104/142/8644/8031/7189/1408/329/7316/23019/59344/9611/9572/5914/81/81606/2274/6714/8204/861/5468/1499/1601/2099/196/9420	DHRS3,ARID1A,HDAC1,NR5A2,INAVA,ESRRG,PARP1,AKR1C3,NCOA4,TRAF6,CRY2,BIRC2,UBC,CNOT1,ALOXE3,NCOR1,NR1D1,RARA,ACTN4,LBH,FHL2,SRC,NRIP1,RUNX1,PPARG,CTNNB1,DAB2,ESR1,AHR,CYP7B1	30
Islets	GO:0010884	positive regulation of lipid storage	6/1130	22/18670	0.00156299	0.0439504	0.0371697	80149/10938/949/6721/4790/4481	ZC3H12A,EHD1,SCARB1,SREBF2,NFKB1,MSR1	6
Islets	GO:0046628	positive regulation of insulin receptor signaling pathway	6/1130	22/18670	0.00156299	0.0439504	0.0371697	51043/10580/6653/6714/2771/4976	ZBTB7B,SORBS1,SORL1,SRC,GNAI2,OPA1	6
Islets	GO:0060390	regulation of SMAD protein signal transduction	6/1130	22/18670	0.00156299	0.0439504	0.0371697	142/64081/10140/4089/6711/1601	PARP1,PBLD,TOB1,SMAD4,SPTBN1,DAB2	6
Islets	GO:0007599	hemostasis	35/1130	341/18670	0.00159733	0.0446935	0.0377981	9927/3065/2153/221037/1793/10938/7225/928/5025/23348/5583/5890/3705/18/10672/5566/5581/7035/5270/6714/5580/5291/23657/2160/2150/57113/1906/2534/5154/830/2626/7534/23414/2776/954	MFN2,HDAC1,F5,JMJD1C,DOCK1,EHD1,TRPC6,CD9,P2RX4,DOCK9,PRKCH,RAD51B,ITPK1,ABAT,GNA13,PRKACA,PRKCE,TFPI,SERPINE2,SRC,PRKCD,PIK3CB,SLC7A11,F11,F2RL1,TRPC7,EDN1,FYN,PDGFA,CAPZA2,GATA4,YWHAZ,ZFPM2,GNAQ,ENTPD2	35
Islets	GO:0071356	cellular response to tumor necrosis factor	31/1130	291/18670	0.0016073	0.044751	0.0378467	80149/5686/2629/329/7132/3856/8600/5687/677/29965/9572/9020/8792/56928/81/678/3987/10010/6364/5707/9076/4790/255743/2150/8737/1906/27242/9705/9966/153090/445	ZC3H12A,PSMA5,GBA,BIRC2,TNFRSF1A,KRT8,TNFSF11,PSMA6,ZFP36L1,CDIP1,NR1D1,MAP3K14,TNFRSF11A,SPPL2B,ACTN4,ZFP36L2,LIMS1,TANK,CCL20,PSMD1,CLDN1,NFKB1,NPNT,F2RL1,RIPK1,EDN1,TNFRSF21,ST18,TNFSF15,DAB2IP,ASS1	31
Islets	GO:0050770	regulation of axonogenesis	22/1130	183/18670	0.00163614	0.0453306	0.0383369	23499/1942/5362/5728/2011/4035/114798/81565/396/1000/2909/2803/22906/7869/6498/9175/4131/57556/23105/7422/10371/4897	MACF1,EFNA1,PLXNA2,PTEN,MARK2,LRP1,SLITRK1,NDEL1,ARHGDIA,CDH2,ARHGAP35,GOLGA4,TRAK1,SEMA3B,SKIL,MAP3K13,MAP1B,SEMA6A,FSTL4,VEGFA,SEMA3A,NRCAM	22
Islets	GO:2001233	regulation of apoptotic signaling pathway	40/1130	406/18670	0.00167455	0.0459404	0.0388526	65018/3065/142/5599/5728/6934/55031/27141/4776/4088/1512/84231/10131/6477/9368/1613/83596/9451/3625/8837/64114/6714/3162/1499/2771/5580/6498/4976/57630/3622/8737/2534/9774/6648/2626/9705/7534/153090/8406/292	PINK1,HDAC1,PARP1,MAPK8,PTEN,TCF7L2,USP47,CIDEB,NFATC4,SMAD3,CTSH,TRAF7,TRAP1,SIAH1,SLC9A3R1,DAPK3,BCL2L12,EIF2AK3,INHBB,CFLAR,TMBIM1,SRC,HMOX1,CTNNB1,GNAI2,PRKCD,SKIL,OPA1,SH3RF1,ING2,RIPK1,FYN,BCLAF1,SOD2,GATA4,ST18,YWHAZ,DAB2IP,SRPX,SLC25A5	40
Islets	GO:0050817	coagulation	35/1130	342/18670	0.00167893	0.0459404	0.0388526	9927/3065/2153/221037/1793/10938/7225/928/5025/23348/5583/5890/3705/18/10672/5566/5581/7035/5270/6714/5580/5291/23657/2160/2150/57113/1906/2534/5154/830/2626/7534/23414/2776/954	MFN2,HDAC1,F5,JMJD1C,DOCK1,EHD1,TRPC6,CD9,P2RX4,DOCK9,PRKCH,RAD51B,ITPK1,ABAT,GNA13,PRKACA,PRKCE,TFPI,SERPINE2,SRC,PRKCD,PIK3CB,SLC7A11,F11,F2RL1,TRPC7,EDN1,FYN,PDGFA,CAPZA2,GATA4,YWHAZ,ZFPM2,GNAQ,ENTPD2	35
Islets	GO:0044070	regulation of anion transport	14/1130	95/18670	0.00168253	0.0459404	0.0388526	1579/1408/5025/8600/18/9611/8792/130497/2917/5580/8737/1906/9747/2564	CYP4A11,CRY2,P2RX4,TNFSF11,ABAT,NCOR1,TNFRSF11A,OSR1,GRM7,PRKCD,RIPK1,EDN1,TCAF1,GABRE	14
Islets	GO:0071456	cellular response to hypoxia	24/1130	207/18670	0.00169954	0.0461818	0.0390568	65018/23576/5686/4194/5728/7225/7316/112399/5687/677/83990/1788/5581/2034/8837/5707/6714/3162/4976/1906/7422/51142/1978/768	PINK1,DDAH1,PSMA5,MDM4,PTEN,TRPC6,UBC,EGLN3,PSMA6,ZFP36L1,BRIP1,DNMT3A,PRKCE,EPAS1,CFLAR,PSMD1,SRC,HMOX1,OPA1,EDN1,VEGFA,CHCHD2,EIF4EBP1,CA9	24
Islets	GO:0007584	response to nutrient	25/1130	219/18670	0.00171203	0.0462986	0.0391555	3155/8644/5728/3939/916/5025/10400/5914/7706/83990/9388/1788/191/3162/5468/7048/2771/4976/3600/3157/23530/4131/2534/2626/445	HMGCL,AKR1C3,PTEN,LDHA,CD3E,P2RX4,PEMT,RARA,TRIM25,BRIP1,LIPG,DNMT3A,AHCY,HMOX1,PPARG,TGFBR2,GNAI2,OPA1,IL15,HMGCS1,NNT,MAP1B,FYN,GATA4,ASS1	25
Islets	GO:0002028	regulation of sodium ion transport	13/1130	85/18670	0.00172618	0.0464588	0.0392911	79570/476/481/288/65125/5025/9368/81/130497/5581/5270/7871/65268	NKAIN1,ATP1A1,ATP1B1,ANK3,WNK1,P2RX4,SLC9A3R1,ACTN4,OSR1,PRKCE,SERPINE2,SLMAP,WNK2	13
Islets	GO:0120192	tight junction assembly	10/1130	56/18670	0.00176406	0.0472533	0.039963	1969/50848/143162/5583/6904/5566/81/7855/861/9076	EPHA2,F11R,FRMPD2,PRKCH,TBCD,PRKACA,ACTN4,FZD5,RUNX1,CLDN1	10
Islets	GO:0046638	positive regulation of alpha-beta T cell differentiation	9/1130	47/18670	0.00178592	0.0475419	0.040207	51043/7704/3566/5914/8943/3549/861/7048/64332	ZBTB7B,ZBTB16,IL4R,RARA,AP3D1,IHH,RUNX1,TGFBR2,NFKBIZ	9
Islets	GO:0001763	morphogenesis of a branching structure	23/1130	196/18670	0.00179165	0.0475419	0.040207	1969/5087/1305/4041/4776/1512/10672/2885/80000/4089/10653/7855/3549/6714/7048/1499/9175/255743/1906/7422/2099/5154/10371	EPHA2,PBX1,COL13A1,LRP5,NFATC4,CTSH,GNA13,GRB2,GREB1L,SMAD4,SPINT2,FZD5,IHH,SRC,TGFBR2,CTNNB1,MAP3K13,NPNT,EDN1,VEGFA,ESR1,PDGFA,SEMA3A	23
Islets	GO:0010976	positive regulation of neuron projection development	30/1130	281/18670	0.0018317	0.0483773	0.0409136	23499/5906/5362/2011/22941/4035/114798/5587/27020/81565/396/2909/5967/8837/23613/2803/22906/8997/6498/9175/4976/950/9693/4131/7422/2534/57154/153090/2889/23064	MACF1,RAP1A,PLXNA2,MARK2,SHANK2,LRP1,SLITRK1,PRKD1,NPTN,NDEL1,ARHGDIA,ARHGAP35,REG1A,CFLAR,ZMYND8,GOLGA4,TRAK1,KALRN,SKIL,MAP3K13,OPA1,SCARB2,RAPGEF2,MAP1B,VEGFA,FYN,SMURF1,DAB2IP,RAPGEF1,SETX	30
Islets	GO:0042632	cholesterol homeostasis	14/1130	96/18670	0.00186252	0.0487359	0.0412168	2494/1645/10938/4041/337/51474/8435/949/9572/9388/6721/3638/2053/9420	NR5A2,AKR1C1,EHD1,LRP5,APOA4,LIMA1,SOAT2,SCARB1,NR1D1,LIPG,SREBF2,INSIG1,EPHX2,CYP7B1	14
Islets	GO:0097327	response to antineoplastic agent	14/1130	96/18670	0.00186252	0.0487359	0.0412168	80149/5906/2629/999/8837/3162/1499/9076/4976/1906/1978/23514/1317/445	ZC3H12A,RAP1A,GBA,CDH1,CFLAR,HMOX1,CTNNB1,CLDN1,OPA1,EDN1,EIF4EBP1,SPIDR,SLC31A1,ASS1	14
Islets	GO:0032386	regulation of intracellular transport	37/1130	370/18670	0.00189349	0.0493179	0.0417091	65018/10657/80149/55929/51100/8832/89866/58480/5599/288/6934/392/10938/6653/4088/3566/999/81565/6830/54828/5566/7514/55677/7855/6714/3162/6721/5580/1601/4131/51128/23286/2534/5350/9747/3638/7534	PINK1,KHDRBS1,ZC3H12A,DMAP1,SH3GLB1,CD84,SEC16B,RHOU,MAPK8,ANK3,TCF7L2,ARHGAP1,EHD1,SORL1,SMAD3,IL4R,CDH1,NDEL1,SUPT6H,BCAS3,PRKACA,XPO1,IWS1,FZD5,SRC,HMOX1,SREBF2,PRKCD,DAB2,MAP1B,SAR1B,WWC1,FYN,PLN,TCAF1,INSIG1,YWHAZ	37
Islets	GO:0070542	response to fatty acid	13/1130	86/18670	0.00192334	0.0498526	0.0421612	3155/80149/8644/4776/7528/5581/51141/6714/5468/9076/1906/1490/445	HMGCL,ZC3H12A,AKR1C3,NFATC4,YY1,PRKCE,INSIG2,SRC,PPARG,CLDN1,EDN1,CCN2,ASS1	13
Islets	GO:0007492	endoderm development	12/1130	76/18670	0.00194047	0.0498526	0.0421612	3065/1284/677/4088/4089/3676/1499/1295/1303/3912/2626/2131	HDAC1,COL4A2,ZFP36L1,SMAD3,SMAD4,ITGA4,CTNNB1,COL8A1,COL12A1,LAMB1,GATA4,EXT1	12
Islets	GO:0061045	negative regulation of wound healing	12/1130	76/18670	0.00194047	0.0498526	0.0421612	5728/928/4088/18/1398/7035/5270/5580/90102/2160/1906/5154	PTEN,CD9,SMAD3,ABAT,CRK,TFPI,SERPINE2,PRKCD,PHLDB2,F11,EDN1,PDGFA	12
Islets	GO:0010885	regulation of cholesterol storage	5/1130	16/18670	0.00200477	0.0499161	0.042215	10938/949/6721/5468/4481	EHD1,SCARB1,SREBF2,PPARG,MSR1	5
Islets	GO:0014067	negative regulation of phosphatidylinositol 3-kinase signaling	5/1130	16/18670	0.00200477	0.0499161	0.042215	5728/9368/5270/9314/153090	PTEN,SLC9A3R1,SERPINE2,KLF4,DAB2IP	5
Islets	GO:0030575	nuclear body organization	5/1130	16/18670	0.00200477	0.0499161	0.042215	8444/7536/2113/391257/2334	DYRK3,SF1,ETS1,SUMO1P1,AFF2	5
Islets	GO:0032305	positive regulation of icosanoid secretion	5/1130	16/18670	0.00200477	0.0499161	0.042215	1579/5025/8600/8792/1906	CYP4A11,P2RX4,TNFSF11,TNFRSF11A,EDN1	5
Islets	GO:0033631	cell-cell adhesion mediated by integrin	5/1130	16/18670	0.00200477	0.0499161	0.042215	916/65125/8631/3676/255743	CD3E,WNK1,SKAP1,ITGA4,NPNT	5
Islets	GO:0060965	negative regulation of gene silencing by miRNA	5/1130	16/18670	0.00200477	0.0499161	0.042215	80149/283131/9611/5468/2099	ZC3H12A,NEAT1,NCOR1,PPARG,ESR1	5
Islets	GO:2000651	positive regulation of sodium ion transmembrane transporter activity	5/1130	16/18670	0.00200477	0.0499161	0.042215	481/288/65125/81/65268	ATP1B1,ANK3,WNK1,ACTN4,WNK2	5

## Sheet: HepG2
Cell type	ID	Description	GeneRatio	BgRatio	pvalue	p.adjust	qvalue	geneID	hgnc_symbol	Count
HepG2	GO:1902905	positive regulation of supramolecular fiber organization	31/1209	204/18670	7.91025e-06	0.0227859	0.0212203	55160/10435/9873/335/5829/6249/1073/51466/7168/4088/91807/4641/23580/2885/7408/1496/8440/10096/274/10787/7429/351/80115/4690/57482/55435/11346/1490/51429/9530/55755	ARHGEF10L,CDC42EP2,FCHSD2,APOA1,PXN,CLIP1,CFL2,EVL,TPM1,SMAD3,MYLK3,MYO1C,CDC42EP4,GRB2,VASP,CTNNA2,NCK2,ACTR3,BIN1,NCKAP1,VIL1,APP,BAIAP2L2,NCK1,CRACD,AP1AR,SYNPO,CCN2,SNX9,BAG4,CDK5RAP2	31
HepG2	GO:0043087	regulation of GTPase activity	56/1209	479/18670	1.2803e-05	0.0227859	0.0212203	375790/27237/55160/5909/85440/9910/2665/57584/81846/10435/9743/55200/10154/3843/79774/394/253959/10484/79890/10681/5923/26000/23108/28964/6360/2064/125058/2873/8853/6654/9938/6242/11138/9448/8502/2043/55619/6364/23677/23236/23654/5364/23129/1857/116984/23092/4739/93663/134957/26575/51429/11033/1124/216/5998/7410	AGRN,ARHGEF16,ARHGEF10L,RAP1GAP,DOCK7,RABGAP1L,GDI2,ARHGAP21,SBF2,CDC42EP2,ARHGAP32,PLEKHG6,PLXNC1,IPO5,GRTP1,ARHGAP5,RALGAPA1,SEC23A,RIN3,GNB5,RASGRF1,TBC1D10B,RAP1GAP2,GIT1,CCL16,ERBB2,TBC1D16,GPS1,ASAP2,SOS1,ARHGAP25,RTKN,TBC1D8,MAP4K4,PKP4,EPHA4,DOCK10,CCL20,SH3BP4,PLCB1,PLXNB2,PLXNB1,PLXND1,DVL3,ARAP2,ARHGAP26,NEDD9,ARHGAP18,STXBP5,RGS17,SNX9,ADAP1,CHN2,ALDH1A1,RGS3,VAV2	56
HepG2	GO:0032273	positive regulation of protein polymerization	23/1209	134/18670	1.57728e-05	0.0227859	0.0212203	65018/10435/9873/6249/51466/4641/23580/2885/7408/1496/8440/10096/274/10787/7429/80115/4690/57482/55435/84630/51429/9530/55755	PINK1,CDC42EP2,FCHSD2,CLIP1,EVL,MYO1C,CDC42EP4,GRB2,VASP,CTNNA2,NCK2,ACTR3,BIN1,NCKAP1,VIL1,BAIAP2L2,NCK1,CRACD,AP1AR,TTBK1,SNX9,BAG4,CDK5RAP2	23
HepG2	GO:0030838	positive regulation of actin filament polymerization	19/1209	99/18670	1.68525e-05	0.0227859	0.0212203	10435/9873/51466/4641/23580/2885/7408/1496/8440/10096/274/10787/7429/80115/4690/57482/55435/51429/9530	CDC42EP2,FCHSD2,EVL,MYO1C,CDC42EP4,GRB2,VASP,CTNNA2,NCK2,ACTR3,BIN1,NCKAP1,VIL1,BAIAP2L2,NCK1,CRACD,AP1AR,SNX9,BAG4	19
HepG2	GO:0032956	regulation of actin cytoskeleton organization	43/1209	343/18670	2.45764e-05	0.0227859	0.0212203	55160/163782/120/10435/9873/85458/335/4035/5829/54509/1073/51466/7168/4088/91807/8558/4641/23580/2885/6093/7408/55704/1496/8440/10096/274/4703/10787/23671/7429/80115/9620/4690/57482/55435/11346/23607/93663/1490/51429/9530/23189/57704	ARHGEF10L,KANK4,ADD3,CDC42EP2,FCHSD2,DIXDC1,APOA1,LRP1,PXN,RHOF,CFL2,EVL,TPM1,SMAD3,MYLK3,CDK10,MYO1C,CDC42EP4,GRB2,ROCK1,VASP,CCDC88A,CTNNA2,NCK2,ACTR3,BIN1,NEB,NCKAP1,TMEFF2,VIL1,BAIAP2L2,CELSR1,NCK1,CRACD,AP1AR,SYNPO,CD2AP,ARHGAP18,CCN2,SNX9,BAG4,KANK1,GBA2	43
HepG2	GO:0010952	positive regulation of peptidase activity	29/1209	197/18670	2.82369e-05	0.0227859	0.0212203	65018/1942/100506742/29843/8738/27141/112399/4088/7023/23198/10018/10213/3329/2043/666/6406/351/2192/23151/8737/84630/1490/2852/54205/8795/8797/4824/7415/1654	PINK1,EFNA1,CASP12,SENP1,CRADD,CIDEB,EGLN3,SMAD3,TFAP4,PSME4,BCL2L11,PSMD14,HSPD1,EPHA4,BOK,SEMG1,APP,FBLN1,GRAMD4,RIPK1,TTBK1,CCN2,GPER1,CYCS,TNFRSF10B,TNFRSF10A,NKX3-1,VCP,DDX3X	29
HepG2	GO:0042402	cellular biogenic amine catabolic process	8/1209	21/18670	2.87286e-05	0.0227859	0.0212203	196743/125061/23498/3176/54498/51166/169355/883	PAOX,AFMID,HAAO,HNMT,SMOX,AADAT,IDO2,KYAT1	8
HepG2	GO:0032355	response to estradiol	22/1209	134/18670	4.8463e-05	0.0320489	0.0298468	183/9612/29966/3169/6751/7026/4324/1728/5914/6777/338/8648/1788/10018/8886/8202/116151/8204/3673/1490/2852/445	AGT,NCOR2,STRN3,FOXA1,SSTR1,NR2F2,MMP15,NQO1,RARA,STAT5B,APOB,NCOA1,DNMT3A,BCL2L11,DDX18,NCOA3,FAM210B,NRIP1,ITGA2,CCN2,GPER1,ASS1	22
HepG2	GO:0032970	regulation of actin filament-based process	46/1209	388/18670	5.29227e-05	0.0320489	0.0298468	55160/163782/9722/120/10435/9873/85458/335/4035/5829/54509/1073/51466/7168/4088/91807/8558/4641/3759/23580/2885/6093/7408/55704/1496/8440/10096/274/4703/10787/23671/7429/80115/9620/4690/57482/55435/11346/23607/93663/1490/58527/51429/9530/23189/57704	ARHGEF10L,KANK4,NOS1AP,ADD3,CDC42EP2,FCHSD2,DIXDC1,APOA1,LRP1,PXN,RHOF,CFL2,EVL,TPM1,SMAD3,MYLK3,CDK10,MYO1C,KCNJ2,CDC42EP4,GRB2,ROCK1,VASP,CCDC88A,CTNNA2,NCK2,ACTR3,BIN1,NEB,NCKAP1,TMEFF2,VIL1,BAIAP2L2,CELSR1,NCK1,CRACD,AP1AR,SYNPO,CD2AP,ARHGAP18,CCN2,ABRACL,SNX9,BAG4,KANK1,GBA2	46
HepG2	GO:0009310	amine catabolic process	8/1209	23/18670	6.16057e-05	0.0320489	0.0298468	196743/125061/23498/3176/54498/51166/169355/883	PAOX,AFMID,HAAO,HNMT,SMOX,AADAT,IDO2,KYAT1	8
HepG2	GO:0032271	regulation of protein polymerization	30/1209	218/18670	7.49389e-05	0.0320489	0.0298468	65018/163782/58497/120/10435/9873/6249/51466/4641/23580/2885/57662/7408/1496/8440/10096/274/10787/7429/80115/4690/57482/55435/84630/93663/51429/9530/23189/57704/55755	PINK1,KANK4,PRUNE1,ADD3,CDC42EP2,FCHSD2,CLIP1,EVL,MYO1C,CDC42EP4,GRB2,CAMSAP3,VASP,CTNNA2,NCK2,ACTR3,BIN1,NCKAP1,VIL1,BAIAP2L2,NCK1,CRACD,AP1AR,TTBK1,ARHGAP18,SNX9,BAG4,KANK1,GBA2,CDK5RAP2	30
HepG2	GO:0110053	regulation of actin filament organization	34/1209	261/18670	7.89341e-05	0.0320489	0.0298468	55160/163782/120/10435/9873/335/5829/1073/51466/7168/4088/4641/23580/2885/6093/7408/1496/8440/10096/274/10787/23671/7429/80115/4690/57482/55435/11346/93663/1490/51429/9530/23189/57704	ARHGEF10L,KANK4,ADD3,CDC42EP2,FCHSD2,APOA1,PXN,CFL2,EVL,TPM1,SMAD3,MYO1C,CDC42EP4,GRB2,ROCK1,VASP,CTNNA2,NCK2,ACTR3,BIN1,NCKAP1,TMEFF2,VIL1,BAIAP2L2,NCK1,CRACD,AP1AR,SYNPO,ARHGAP18,CCN2,SNX9,BAG4,KANK1,GBA2	34
HepG2	GO:0030832	regulation of actin filament length	26/1209	180/18670	9.89694e-05	0.0320489	0.0298468	163782/120/10435/9873/1073/51466/4641/23580/2885/7408/1496/8440/10096/274/4703/10787/7429/80115/4690/57482/55435/93663/51429/9530/23189/57704	KANK4,ADD3,CDC42EP2,FCHSD2,CFL2,EVL,MYO1C,CDC42EP4,GRB2,VASP,CTNNA2,NCK2,ACTR3,BIN1,NEB,NCKAP1,VIL1,BAIAP2L2,NCK1,CRACD,AP1AR,ARHGAP18,SNX9,BAG4,KANK1,GBA2	26
HepG2	GO:0044282	small molecule catabolic process	50/1209	445/18670	0.00010129	0.0320489	0.0298468	5825/8644/4041/1374/949/11261/2108/10588/1632/51005/18/2027/6470/224/51268/125061/1891/3030/64080/23498/56603/3176/151531/25953/1593/189/191/64900/25828/4357/200315/5465/1890/26061/9942/131870/51166/4245/594/8871/6718/79873/84750/169355/2875/216/883/1384/954/377841	ABCD3,AKR1C3,LRP5,CPT1A,SCARB1,CHP1,ETFA,MTHFS,ECI1,AMDHD2,ABAT,ENO3,SHMT1,ALDH3A2,PIPOX,AFMID,ECH1,HADHA,RBKS,HAAO,CYP26B1,HNMT,UPP2,PNKD,CYP27A1,AGXT,AHCY,LPIN3,TXN2,MPST,APOBEC3A,PPARA,TYMP,HACL1,XYLB,NUDT16,AADAT,MGAT1,BCKDHB,SYNJ2,AKR1D1,NUDT18,FUT10,IDO2,GPT,ALDH1A1,KYAT1,CRAT,ENTPD2,ENTPD8	50
HepG2	GO:0007411	axon guidance	35/1209	276/18670	0.000107714	0.0320489	0.0298468	375790/5909/1942/4035/10154/64919/51466/8399/55715/2064/2885/1943/10501/7408/56896/6654/9378/10678/659/2043/23767/55816/351/23654/5364/1605/23129/2047/2549/7204/133418/7422/3908/2737/64855	AGRN,RAP1GAP,EFNA1,LRP1,PLXNC1,BCL11B,EVL,PLA2G10,DOK4,ERBB2,GRB2,EFNA2,SEMA6B,VASP,DPYSL5,SOS1,NRXN1,B3GNT2,BMPR2,EPHA4,FLRT3,DOK5,APP,PLXNB2,PLXNB1,DAG1,PLXND1,EPHB1,GAB1,TRIO,EMB,VEGFA,LAMA2,GLI3,NIBAN2	35
HepG2	GO:0007015	actin filament organization	46/1209	400/18670	0.000110011	0.0320489	0.0298468	83715/55160/163782/120/10435/9873/335/5829/54509/1073/51466/7168/4088/51734/9564/4641/23580/2885/6093/7171/81/7408/9938/1496/8440/10096/274/4703/10787/23671/7429/80115/4690/57482/55435/11346/4739/10486/23607/93663/1490/51429/23242/9530/23189/57704	ESPN,ARHGEF10L,KANK4,ADD3,CDC42EP2,FCHSD2,APOA1,PXN,RHOF,CFL2,EVL,TPM1,SMAD3,MSRB1,BCAR1,MYO1C,CDC42EP4,GRB2,ROCK1,TPM4,ACTN4,VASP,ARHGAP25,CTNNA2,NCK2,ACTR3,BIN1,NEB,NCKAP1,TMEFF2,VIL1,BAIAP2L2,NCK1,CRACD,AP1AR,SYNPO,NEDD9,CAP2,CD2AP,ARHGAP18,CCN2,SNX9,COBL,BAG4,KANK1,GBA2	46
HepG2	GO:0031334	positive regulation of protein-containing complex assembly	32/1209	244/18670	0.000111341	0.0320489	0.0298468	65018/51100/143098/10435/9873/472/6249/51466/4641/125170/23580/2885/7408/1496/8440/10018/10096/274/10787/7429/80115/4690/57482/55435/96459/84630/7422/51429/9530/7415/19/55755	PINK1,SH3GLB1,MPP7,CDC42EP2,FCHSD2,ATM,CLIP1,EVL,MYO1C,MIEF2,CDC42EP4,GRB2,VASP,CTNNA2,NCK2,BCL2L11,ACTR3,BIN1,NCKAP1,VIL1,BAIAP2L2,NCK1,CRACD,AP1AR,FNIP1,TTBK1,VEGFA,SNX9,BAG4,VCP,ABCA1,CDK5RAP2	32
HepG2	GO:0006892	post-Golgi vesicle-mediated transport	18/1209	104/18670	0.000114746	0.0320489	0.0298468	2060/29091/23256/81693/164/4905/8943/91461/150684/51542/23233/8673/10791/2803/2580/55435/60412/10434	EPS15,STXBP6,SCFD1,AMN,AP1G1,NSF,AP3D1,PKDCC,COMMD1,VPS54,EXOC6B,VAMP8,VAMP5,GOLGA4,GAK,AP1AR,EXOC4,LYPLA1	18
HepG2	GO:0097485	neuron projection guidance	35/1209	277/18670	0.0001158	0.0320489	0.0298468	375790/5909/1942/4035/10154/64919/51466/8399/55715/2064/2885/1943/10501/7408/56896/6654/9378/10678/659/2043/23767/55816/351/23654/5364/1605/23129/2047/2549/7204/133418/7422/3908/2737/64855	AGRN,RAP1GAP,EFNA1,LRP1,PLXNC1,BCL11B,EVL,PLA2G10,DOK4,ERBB2,GRB2,EFNA2,SEMA6B,VASP,DPYSL5,SOS1,NRXN1,B3GNT2,BMPR2,EPHA4,FLRT3,DOK5,APP,PLXNB2,PLXNB1,DAG1,PLXND1,EPHB1,GAB1,TRIO,EMB,VEGFA,LAMA2,GLI3,NIBAN2	35
HepG2	GO:0030041	actin filament polymerization	26/1209	182/18670	0.000119056	0.0320489	0.0298468	163782/120/10435/9873/51466/51734/4641/23580/2885/7408/1496/8440/10096/274/10787/7429/80115/4690/57482/55435/93663/51429/23242/9530/23189/57704	KANK4,ADD3,CDC42EP2,FCHSD2,EVL,MSRB1,MYO1C,CDC42EP4,GRB2,VASP,CTNNA2,NCK2,ACTR3,BIN1,NCKAP1,VIL1,BAIAP2L2,NCK1,CRACD,AP1AR,ARHGAP18,SNX9,COBL,BAG4,KANK1,GBA2	26
HepG2	GO:0030833	regulation of actin filament polymerization	24/1209	162/18670	0.000121222	0.0320489	0.0298468	163782/120/10435/9873/51466/4641/23580/2885/7408/1496/8440/10096/274/10787/7429/80115/4690/57482/55435/93663/51429/9530/23189/57704	KANK4,ADD3,CDC42EP2,FCHSD2,EVL,MYO1C,CDC42EP4,GRB2,VASP,CTNNA2,NCK2,ACTR3,BIN1,NCKAP1,VIL1,BAIAP2L2,NCK1,CRACD,AP1AR,ARHGAP18,SNX9,BAG4,KANK1,GBA2	24
HepG2	GO:0045862	positive regulation of proteolysis	42/1209	358/18670	0.000138979	0.0335791	0.0312719	65018/127544/1942/100506742/144165/29843/4193/8738/27141/112399/4088/7023/4092/23198/10018/10213/4780/3329/2043/666/57761/6406/351/2192/23151/152503/2264/8737/2822/84630/2729/1490/51429/2852/54205/57154/8795/8797/4824/10221/7415/1654	PINK1,RNF19B,EFNA1,CASP12,PRICKLE1,SENP1,MDM2,CRADD,CIDEB,EGLN3,SMAD3,TFAP4,SMAD7,PSME4,BCL2L11,PSMD14,NFE2L2,HSPD1,EPHA4,BOK,TRIB3,SEMG1,APP,FBLN1,GRAMD4,SH3D19,FGFR4,RIPK1,GPLD1,TTBK1,GCLC,CCN2,SNX9,GPER1,CYCS,SMURF1,TNFRSF10B,TNFRSF10A,NKX3-1,TRIB1,VCP,DDX3X	42
HepG2	GO:0051495	positive regulation of cytoskeleton organization	30/1209	226/18670	0.000144851	0.0335791	0.0312719	55160/10435/9873/335/5829/6249/1073/51466/7168/4088/91807/4641/23580/2885/7408/1496/8440/10096/274/10787/7429/80115/4690/57482/55435/11346/1490/51429/9530/55755	ARHGEF10L,CDC42EP2,FCHSD2,APOA1,PXN,CLIP1,CFL2,EVL,TPM1,SMAD3,MYLK3,MYO1C,CDC42EP4,GRB2,VASP,CTNNA2,NCK2,ACTR3,BIN1,NCKAP1,VIL1,BAIAP2L2,NCK1,CRACD,AP1AR,SYNPO,CCN2,SNX9,BAG4,CDK5RAP2	30
HepG2	GO:0043547	positive regulation of GTPase activity	46/1209	405/18670	0.000147181	0.0335791	0.0312719	375790/27237/55160/5909/85440/9910/2665/57584/10435/9743/55200/79774/394/253959/10484/79890/10681/5923/26000/23108/28964/6360/2064/125058/8853/6654/9938/11138/9448/8502/55619/6364/23236/5364/1857/116984/23092/4739/93663/134957/26575/51429/11033/1124/216/5998	AGRN,ARHGEF16,ARHGEF10L,RAP1GAP,DOCK7,RABGAP1L,GDI2,ARHGAP21,CDC42EP2,ARHGAP32,PLEKHG6,GRTP1,ARHGAP5,RALGAPA1,SEC23A,RIN3,GNB5,RASGRF1,TBC1D10B,RAP1GAP2,GIT1,CCL16,ERBB2,TBC1D16,ASAP2,SOS1,ARHGAP25,TBC1D8,MAP4K4,PKP4,DOCK10,CCL20,PLCB1,PLXNB1,DVL3,ARAP2,ARHGAP26,NEDD9,ARHGAP18,STXBP5,RGS17,SNX9,ADAP1,CHN2,ALDH1A1,RGS3	46
HepG2	GO:0071383	cellular response to steroid hormone stimulus	32/1209	248/18670	0.000151203	0.0335791	0.0312719	9970/2494/8644/79039/9612/2308/29966/3169/4734/7026/7023/5176/9572/5914/4864/51341/9667/8648/678/55818/10018/9125/8202/8204/3275/5465/1977/153222/2852/4824/445/6256	NR1I3,NR5A2,AKR1C3,DDX54,NCOR2,FOXO1,STRN3,FOXA1,NEDD4,NR2F2,TFAP4,SERPINF1,NR1D1,RARA,NPC1,ZBTB7A,SAFB2,NCOA1,ZFP36L2,KDM3A,BCL2L11,CNOT9,NCOA3,NRIP1,PRMT2,PPARA,EIF4E,CREBRF,GPER1,NKX3-1,ASS1,RXRA	32
HepG2	GO:0051258	protein polymerization	35/1209	283/18670	0.000176893	0.0377735	0.0351781	65018/163782/58497/120/9793/10435/9873/6249/51466/51734/4641/23580/2885/57662/7408/1496/51652/8440/10096/274/10787/7429/80115/4690/57482/55435/84630/93663/26271/51429/23242/9530/23189/57704/55755	PINK1,KANK4,PRUNE1,ADD3,CKAP5,CDC42EP2,FCHSD2,CLIP1,EVL,MSRB1,MYO1C,CDC42EP4,GRB2,CAMSAP3,VASP,CTNNA2,CHMP3,NCK2,ACTR3,BIN1,NCKAP1,VIL1,BAIAP2L2,NCK1,CRACD,AP1AR,TTBK1,ARHGAP18,FBXO5,SNX9,COBL,BAG4,KANK1,GBA2,CDK5RAP2	35
HepG2	GO:0008154	actin polymerization or depolymerization	28/1209	209/18670	0.000203311	0.0380461	0.0354319	163782/120/10435/9873/1073/51466/51734/4641/23580/2885/7408/1496/8440/10096/274/10787/7429/80115/4690/57482/55435/10486/93663/51429/23242/9530/23189/57704	KANK4,ADD3,CDC42EP2,FCHSD2,CFL2,EVL,MSRB1,MYO1C,CDC42EP4,GRB2,VASP,CTNNA2,NCK2,ACTR3,BIN1,NCKAP1,VIL1,BAIAP2L2,NCK1,CRACD,AP1AR,CAP2,ARHGAP18,SNX9,COBL,BAG4,KANK1,GBA2	28
HepG2	GO:0010950	positive regulation of endopeptidase activity	25/1209	178/18670	0.000209138	0.0380461	0.0354319	1942/100506742/29843/8738/27141/112399/4088/7023/10018/10213/3329/2043/666/6406/23151/8737/84630/1490/2852/54205/8795/8797/4824/7415/1654	EFNA1,CASP12,SENP1,CRADD,CIDEB,EGLN3,SMAD3,TFAP4,BCL2L11,PSMD14,HSPD1,EPHA4,BOK,SEMG1,GRAMD4,RIPK1,TTBK1,CCN2,GPER1,CYCS,TNFRSF10B,TNFRSF10A,NKX3-1,VCP,DDX3X	25
HepG2	GO:0006569	tryptophan catabolic process	5/1209	10/18670	0.000216201	0.0380461	0.0354319	125061/23498/51166/169355/883	AFMID,HAAO,AADAT,IDO2,KYAT1	5
HepG2	GO:0042436	indole-containing compound catabolic process	5/1209	10/18670	0.000216201	0.0380461	0.0354319	125061/23498/51166/169355/883	AFMID,HAAO,AADAT,IDO2,KYAT1	5
HepG2	GO:0046218	indolalkylamine catabolic process	5/1209	10/18670	0.000216201	0.0380461	0.0354319	125061/23498/51166/169355/883	AFMID,HAAO,AADAT,IDO2,KYAT1	5
HepG2	GO:0048569	post-embryonic animal organ development	6/1209	15/18670	0.000219286	0.0380461	0.0354319	4647/64919/2200/10018/7855/7422	MYO7A,BCL11B,FBN1,BCL2L11,FZD5,VEGFA	6
HepG2	GO:0008064	regulation of actin polymerization or depolymerization	25/1209	179/18670	0.000228461	0.0384368	0.0357958	163782/120/10435/9873/1073/51466/4641/23580/2885/7408/1496/8440/10096/274/10787/7429/80115/4690/57482/55435/93663/51429/9530/23189/57704	KANK4,ADD3,CDC42EP2,FCHSD2,CFL2,EVL,MYO1C,CDC42EP4,GRB2,VASP,CTNNA2,NCK2,ACTR3,BIN1,NCKAP1,VIL1,BAIAP2L2,NCK1,CRACD,AP1AR,ARHGAP18,SNX9,BAG4,KANK1,GBA2	25
HepG2	GO:0030522	intracellular receptor signaling pathway	34/1209	278/18670	0.000268507	0.0438456	0.040833	9249/9970/2494/55765/8644/79039/9612/29966/4792/3169/4734/7026/1540/9572/5914/51341/9667/81/8648/56603/55818/9125/85364/8202/5740/8204/3275/5465/131566/90268/5292/2852/4824/6256	DHRS3,NR1I3,NR5A2,INAVA,AKR1C3,DDX54,NCOR2,STRN3,NFKBIA,FOXA1,NEDD4,NR2F2,CYLD,NR1D1,RARA,ZBTB7A,SAFB2,ACTN4,NCOA1,CYP26B1,KDM3A,CNOT9,ZCCHC3,NCOA3,PTGIS,NRIP1,PRMT2,PPARA,DCBLD2,OTULIN,PIM1,GPER1,NKX3-1,RXRA	34

## Sheet: HepG2 ab41898
Cell type	ID	Description	GeneRatio	BgRatio	pvalue	p.adjust	qvalue	geneID	hgnc_symbol	Count
HepG2_ab41898	GO:0044282	small molecule catabolic process	159/3435	445/18670	1.47149e-18	9.35133e-15	7.24903e-15	2475/3155/10327/6342/1376/5236/1491/5825/51179/5313/8644/5264/4143/5728/1592/953/2805/3632/219970/221/4041/1374/2597/586/51380/144193/3034/5053/1610/32/217/113675/4842/35/3242/949/51084/5095/2530/957/3712/11261/1543/2108/10588/2184/11057/51005/18/1428/23475/84706/2806/283927/197322/56953/224/51268/406991/2584/125061/3607/9663/3613/2527/4051/66002/58510/1891/208/3991/348/587/2109/23175/3032/3795/6…	MTOR,HMGCL,AKR1A1,SCP2,CPT2,PGM1,CTH,ABCD3,HAO2,PKLR,AKR1C3,PHYH,MAT1A,PTEN,CYP26A1,ENTPD1,GOT1,INPP5A,GLYATL2,ALDH3B1,LRP5,CPT1A,GAPDH,BCAT1,CSAD,AMDHD1,HAL,PAH,DAO,ACACB,ALDH2,SDSL,NOS1,ACADS,HPD,SCARB1,CRYL1,PCCA,FUT8,ENTPD5,IVD,CHP1,CYP1A1,ETFA,MTHFS,FAH,ABHD2,AMDHD2,ABAT,CRYM,QPRT,GPT2,GOT2,NUDT7,ACSF3,NT5M,ALDH3A2,PIPOX,MIR21,GALK1,AFMID,FOXK2,LPIN2,IMPA2,FUT5,CYP4F3,CYP4F12,PRODH2,ECH1,AKT…	159
HepG2_ab41898	GO:0016054	organic acid catabolic process	108/3435	275/18670	3.01125e-16	6.37883e-13	4.94479e-13	2475/3155/10327/6342/1376/1491/5825/51179/5264/4143/1592/2805/219970/1374/586/51380/144193/3034/5053/1610/32/113675/4842/35/3242/51084/5095/3712/11261/2108/10588/2184/11057/51005/18/1428/23475/84706/2806/283927/197322/224/51268/406991/125061/9663/4051/66002/58510/1891/208/3991/587/2109/23175/3032/23498/51449/56603/2168/55258/55289/3176/8942/2744/55825/3667/189/191/64900/5105/10841/25828/4357/5465…	MTOR,HMGCL,AKR1A1,SCP2,CPT2,CTH,ABCD3,HAO2,PHYH,MAT1A,CYP26A1,GOT1,GLYATL2,CPT1A,BCAT1,CSAD,AMDHD1,HAL,PAH,DAO,ACACB,SDSL,NOS1,ACADS,HPD,CRYL1,PCCA,IVD,CHP1,ETFA,MTHFS,FAH,ABHD2,AMDHD2,ABAT,CRYM,QPRT,GPT2,GOT2,NUDT7,ACSF3,ALDH3A2,PIPOX,MIR21,AFMID,LPIN2,CYP4F3,CYP4F12,PRODH2,ECH1,AKT2,LIPE,BCAT2,ETFB,LPIN1,HADHB,HAAO,PCYOX1,CYP26B1,FABP1,THNSL2,ACOXL,HNMT,KYNU,GLS,PECR,IRS1,AGXT,AHCY,LPIN3,PCK1,F…	108
HepG2_ab41898	GO:0046395	carboxylic acid catabolic process	108/3435	275/18670	3.01125e-16	6.37883e-13	4.94479e-13	2475/3155/10327/6342/1376/1491/5825/51179/5264/4143/1592/2805/219970/1374/586/51380/144193/3034/5053/1610/32/113675/4842/35/3242/51084/5095/3712/11261/2108/10588/2184/11057/51005/18/1428/23475/84706/2806/283927/197322/224/51268/406991/125061/9663/4051/66002/58510/1891/208/3991/587/2109/23175/3032/23498/51449/56603/2168/55258/55289/3176/8942/2744/55825/3667/189/191/64900/5105/10841/25828/4357/5465…	MTOR,HMGCL,AKR1A1,SCP2,CPT2,CTH,ABCD3,HAO2,PHYH,MAT1A,CYP26A1,GOT1,GLYATL2,CPT1A,BCAT1,CSAD,AMDHD1,HAL,PAH,DAO,ACACB,SDSL,NOS1,ACADS,HPD,CRYL1,PCCA,IVD,CHP1,ETFA,MTHFS,FAH,ABHD2,AMDHD2,ABAT,CRYM,QPRT,GPT2,GOT2,NUDT7,ACSF3,ALDH3A2,PIPOX,MIR21,AFMID,LPIN2,CYP4F3,CYP4F12,PRODH2,ECH1,AKT2,LIPE,BCAT2,ETFB,LPIN1,HADHB,HAAO,PCYOX1,CYP26B1,FABP1,THNSL2,ACOXL,HNMT,KYNU,GLS,PECR,IRS1,AGXT,AHCY,LPIN3,PCK1,F…	108
HepG2_ab41898	GO:0022604	regulation of cell morphogenesis	160/3435	484/18670	3.87311e-15	6.1534e-12	4.77004e-12	55920/832/2035/23499/57643/1600/2633/4343/1942/26052/127833/5362/58480/221061/8829/5728/118813/57698/118987/54764/1793/2620/2147/2011/10435/116985/7225/335/283149/7070/2059/121512/27289/4035/10154/23603/54509/23077/10979/26037/161176/3706/80031/4734/7168/56965/8482/25942/84894/4916/10509/2242/29904/10428/79791/81565/4628/80725/4137/406991/23580/9368/114804/10458/1000/1630/23327/5064/6794/1785/230…	RCC2,CAPZB,EPB41,MACF1,ZSWIM5,DAB1,GBP1,MOV10,EFNA1,DNM3,SYT2,PLXNA2,RHOU,FAM171A1,NRP1,PTEN,ZFYVE27,SHTN1,PDZD8,ZRANB1,DOCK1,GAS2,F2,MARK2,CDC42EP2,ARAP1,TRPC6,APOA1,BCL9L,THY1,EPS8,FGD4,RND1,LRP1,PLXNC1,CORO1C,RHOF,MYCBP2,FERMT2,SIPA1L1,SYNE3,ITPKA,SEMA6D,NEDD4,TPM1,PARP6,SEMA7A,SIN3A,LINGO1,NTRK3,SEMA4B,FES,EEF2K,CFDP1,FBXO31,NDEL1,MYH10,SRCIN1,MAPT,MIR21,CDC42EP4,SLC9A3R1,RNF157,BAIAP2,CDH2,D…	160
HepG2_ab41898	GO:0034332	adherens junction organization	38/3435	65/18670	7.23971e-13	9.20167e-10	7.13302e-10	81607/55765/9231/144100/23705/5818/283/8650/3801/1006/1009/1003/999/3728/6904/1000/10982/4092/28513/23396/57662/5817/5819/9448/6714/1002/9922/1499/253559/118/1010/1008/1004/1495/1832/7422/222256/1015	NECTIN4,INAVA,DLG5,PLEKHA7,CADM1,NECTIN1,ANG,NUMB,KIFC3,CDH8,CDH11,CDH5,CDH1,JUP,TBCD,CDH2,MAPRE2,SMAD7,CDH19,PIP5K1C,CAMSAP3,PVR,NECTIN2,MAP4K4,SRC,CDH4,IQSEC1,CTNNB1,CADM2,ADD1,CDH12,CDH10,CDH6,CTNNA1,DSP,VEGFA,CDHR3,CDH17	38
HepG2_ab41898	GO:0007015	actin filament organization	128/3435	400/18670	2.78005e-11	2.48344e-08	1.92513e-08	83715/2475/55160/832/10163/163782/1901/10456/5629/55740/58480/58/221061/8829/10580/120/57698/9645/10083/10435/6712/116985/9873/335/2059/10411/27289/4604/23603/5829/5319/54509/144347/3936/283/1073/2764/87/51466/342184/29766/84952/7168/4088/9051/51734/2013/406930/6376/9564/23406/4641/406991/23580/2885/10458/56907/81/64857/57731/7408/2909/91663/9475/130271/5581/23433/6711/10097/9938/822/8440/10096/2…	ESPN,MTOR,ARHGEF10L,CAPZB,WASF2,KANK4,S1PR1,HAX1,PROX1,ENAH,RHOU,ACTA1,FAM171A1,NRP1,SORBS1,ADD3,SHTN1,MICAL2,USH1C,CDC42EP2,SPTBN2,ARAP1,FCHSD2,APOA1,EPS8,RAPGEF3,RND1,MYBPC1,CORO1C,PXN,PLA2G1B,RHOF,RFLNA,LCP1,ANG,CFL2,GMFB,ACTN1,EVL,FMN1,TMOD3,CGNL1,TPM1,SMAD3,PSTPIP1,MSRB1,EMP2,MIR138-2,CX3CL1,BCAR1,COTL1,MYO1C,MIR21,CDC42EP4,GRB2,BAIAP2,SPIRE1,ACTN4,PLEKHG2,SPTBN4,VASP,ARHGAP35,MYADM,ROCK2,PL…	128
HepG2_ab41898	GO:0032970	regulation of actin filament-based process	125/3435	388/18670	2.88145e-11	2.48344e-08	1.92513e-08	2475/128272/55160/832/10163/163782/1901/4853/10456/50848/27/5629/58480/8829/29119/120/10435/6712/116985/9873/85458/335/2059/10411/27289/4035/488/5829/54509/1073/122786/2764/51466/342184/29766/7168/4088/11214/4916/2242/406930/6376/23406/8558/4641/3728/406991/54828/23580/2885/10458/56907/4089/64857/57731/7408/2909/91663/9475/130271/5581/23433/6711/10097/822/8440/10096/23332/274/10787/7429/8195/8536…	MTOR,ARHGEF19,ARHGEF10L,CAPZB,WASF2,KANK4,S1PR1,NOTCH2,HAX1,F11R,ABL2,PROX1,RHOU,NRP1,CTNNA3,ADD3,CDC42EP2,SPTBN2,ARAP1,FCHSD2,DIXDC1,APOA1,EPS8,RAPGEF3,RND1,LRP1,ATP2A2,PXN,RHOF,CFL2,FRMD6,GMFB,EVL,FMN1,TMOD3,TPM1,SMAD3,AKAP13,NTRK3,FES,MIR138-2,CX3CL1,COTL1,CDK10,MYO1C,JUP,MIR21,BCAS3,CDC42EP4,GRB2,BAIAP2,SPIRE1,SMAD4,PLEKHG2,SPTBN4,VASP,ARHGAP35,MYADM,ROCK2,PLEKHH2,PRKCE,RHOQ,SPTBN1,ACTR2,CAPG…	125
HepG2_ab41898	GO:0043087	regulation of GTPase activity	147/3435	479/18670	3.12628e-11	2.48344e-08	1.92513e-08	27237/54206/2475/1969/128272/55920/55160/5909/64744/1901/10451/5906/50848/6846/9910/163486/5362/10276/2665/9712/3688/8829/1793/81846/10235/10435/116985/8301/7070/23365/9743/55200/121512/10411/10154/55188/23603/9815/90627/23143/9882/3843/79774/84962/253959/10484/26037/79890/10681/5923/4916/8826/57465/2775/6376/81565/28964/55803/6360/2064/201176/406991/54828/8787/3993/125058/2873/6904/10982/8498/46…	ARHGEF16,ERRFI1,MTOR,EPHA2,ARHGEF19,RCC2,ARHGEF10L,RAP1GAP,SMAP2,S1PR1,VAV3,RAP1A,F11R,XCL2,RABGAP1L,DENND1B,PLXNA2,NET1,GDI2,USP6NL,ITGB1,NRP1,DOCK1,SBF2,RASGRP2,CDC42EP2,ARAP1,PICALM,THY1,ARHGEF12,ARHGAP32,PLEKHG6,FGD4,RAPGEF3,PLXNC1,RIC8B,CORO1C,GIT2,STARD13,LRCH1,TBC1D4,IPO5,GRTP1,AJUBA,RALGAPA1,SEC23A,SIPA1L1,RIN3,GNB5,RASGRF1,NTRK3,IQGAP1,TBC1D24,GNAO1,CX3CL1,NDEL1,GIT1,ADAP2,CCL16,ERBB2,AR…	147
HepG2_ab41898	GO:0010975	regulation of neuron projection development	151/3435	499/18670	5.36472e-11	3.21249e-08	2.49028e-08	2475/23499/5792/57643/1600/257194/2672/5906/4343/9860/29956/1942/26052/27/127833/5362/183/2625/8829/9231/5728/22849/118813/57698/349667/2011/22941/7225/7070/4035/10154/23077/8428/26037/3706/80031/4734/56965/8482/25942/84894/4916/10509/8826/2242/56963/29904/112755/6376/79791/5176/81565/80725/4137/114804/10458/1000/1630/23327/6794/8175/1785/10498/23025/23373/115703/348/2909/93650/57498/10097/9448/3…	MTOR,MACF1,PTPRF,ZSWIM5,DAB1,NEGR1,GFI1,RAP1A,MOV10,LRIG2,CERS2,EFNA1,DNM3,ABL2,SYT2,PLXNA2,AGT,GATA3,NRP1,DLG5,PTEN,CPEB3,ZFYVE27,SHTN1,RTN4RL2,MARK2,SHANK2,TRPC6,THY1,LRP1,PLXNC1,MYCBP2,STK24,SIPA1L1,ITPKA,SEMA6D,NEDD4,PARP6,SEMA7A,SIN3A,LINGO1,NTRK3,SEMA4B,IQGAP1,FES,RGMA,EEF2K,STX1B,CX3CL1,FBXO31,SERPINF1,NDEL1,SRCIN1,MAPT,RNF157,BAIAP2,CDH2,DCC,NEDD4L,STK11,SF3A2,DNM2,CARM1,UNC13A,CRTC1,ARHG…	151
HepG2_ab41898	GO:1901605	alpha-amino acid metabolic process	77/3435	204/18670	5.36936e-11	3.21249e-08	2.49028e-08	11315/5351/79814/3155/1503/1491/26227/4143/2805/10249/420/586/51380/144193/3034/9971/5053/1610/113675/4842/3242/122622/3712/10588/2184/1428/22928/84706/2806/1800/5198/10400/51268/406991/125061/2593/58510/587/23498/55258/3176/8942/8604/2744/189/191/3172/10841/1312/2678/4357/275/3081/131669/5352/51091/441024/23657/51166/4552/64902/256987/501/7915/5723/435/157739/169355/2875/138199/29968/549/570/883…	PARK7,PLOD1,AGMAT,HMGCL,CTPS1,CTH,PHGDH,MAT1A,GOT1,GLYAT,ART4,BCAT1,CSAD,AMDHD1,HAL,NR1H4,PAH,DAO,SDSL,NOS1,HPD,ADSS1,IVD,MTHFS,FAH,CRYM,SEPHS2,GPT2,GOT2,DPEP1,PFAS,PEMT,PIPOX,MIR21,AFMID,GAMT,PRODH2,BCAT2,HAAO,THNSL2,HNMT,KYNU,SLC25A12,GLS,AGXT,AHCY,HNF4A,FTCD,COMT,GGT1,MPST,AMT,HGD,UROC1,PLOD2,SEPSECS,MTHFD2L,SLC7A11,AADAT,MTRR,AGXT2,SERINC5,ALDH7A1,ALDH5A1,PSPH,ASL,TDH,IDO2,GPT,CARNMT1,PSAT1,A…	77
HepG2_ab41898	GO:0032956	regulation of actin cytoskeleton organization	113/3435	343/18670	5.56057e-11	3.21249e-08	2.49028e-08	2475/128272/55160/832/10163/163782/1901/4853/10456/50848/27/5629/58480/8829/120/10435/6712/116985/9873/85458/335/2059/10411/27289/4035/5829/54509/1073/2764/51466/342184/29766/7168/4088/11214/4916/2242/406930/6376/23406/8558/4641/406991/54828/23580/2885/10458/56907/4089/64857/57731/7408/2909/91663/9475/130271/5581/23433/6711/10097/822/8440/10096/23332/274/10787/7429/8195/343578/6385/57580/406904/1…	MTOR,ARHGEF19,ARHGEF10L,CAPZB,WASF2,KANK4,S1PR1,NOTCH2,HAX1,F11R,ABL2,PROX1,RHOU,NRP1,ADD3,CDC42EP2,SPTBN2,ARAP1,FCHSD2,DIXDC1,APOA1,EPS8,RAPGEF3,RND1,LRP1,PXN,RHOF,CFL2,GMFB,EVL,FMN1,TMOD3,TPM1,SMAD3,AKAP13,NTRK3,FES,MIR138-2,CX3CL1,COTL1,CDK10,MYO1C,MIR21,BCAS3,CDC42EP4,GRB2,BAIAP2,SPIRE1,SMAD4,PLEKHG2,SPTBN4,VASP,ARHGAP35,MYADM,ROCK2,PLEKHH2,PRKCE,RHOQ,SPTBN1,ACTR2,CAPG,NCK2,ACTR3,CLASP1,BIN1,…	113
HepG2_ab41898	GO:0051056	regulation of small GTPase mediated signal transduction	110/3435	338/18670	2.26554e-10	1.19979e-07	9.30065e-08	27237/128272/55160/5909/117178/10451/79574/1435/4853/6464/55103/27/7042/58480/10276/2665/3688/8829/64787/116985/9828/345/335/23365/50937/9743/55200/2/2059/121512/4254/3479/54509/90627/2841/23263/253959/26030/26037/84952/5923/11214/9289/2885/9267/10982/1785/4650/5296/115703/23094/64857/9138/199731/348/2909/6654/23433/9938/9448/23550/55843/25791/2859/57186/6714/343578/57580/6453/613/9901/5894/9922/…	ARHGEF16,ARHGEF19,ARHGEF10L,RAP1GAP,SSX2IP,VAV3,EPS8L3,CSF1,NOTCH2,SHC1,RALGPS2,ABL2,TGFB2,RHOU,NET1,GDI2,ITGB1,NRP1,EPS8L2,ARAP1,ARHGEF17,APOC3,APOA1,ARHGEF12,CDON,ARHGAP32,PLEKHG6,A2M,EPS8,FGD4,KITLG,IGF1,RHOF,STARD13,GPR18,MCF2L,RALGAPA1,PLEKHG3,SIPA1L1,CGNL1,RASGRF1,AKAP13,ADGRG1,GRB2,CYTH1,MAPRE2,DNM2,MYO9B,PIK3R2,ARHGAP33,SIPA1L3,PLEKHG2,ARHGEF1,CADM4,APOE,ARHGAP35,SOS1,RHOQ,ARHGAP25,MAP4K4…	110
HepG2_ab41898	GO:0071383	cellular response to steroid hormone stimulus	87/3435	248/18670	2.65472e-10	1.29775e-07	1.006e-07	11315/54206/8431/3065/9970/2494/64754/8644/8031/4838/54541/1244/10062/10413/55885/490/9971/9612/2308/3169/652/677/2103/4734/6095/8554/11214/11057/8312/23019/5176/9611/5469/9572/5914/23558/4864/51341/9667/10498/6597/2063/898/7538/678/55818/10018/4929/7035/6754/6714/3172/655/5105/8204/861/3275/6663/5465/5468/7068/1499/200845/27086/8856/79876/10891/1601/2908/1906/5467/23376/7101/2309/2099/2852/1956/…	PARK7,ERRFI1,NR0B2,HDAC1,NR1I3,NR5A2,SMYD3,AKR1C3,NCOA4,NODAL,DDIT4,ABCC2,NR1H3,YAP1,LMO3,ATP2B1,NR1H4,NCOR2,FOXO1,FOXA1,BMP4,ZFP36L1,ESRRB,NEDD4,RORA,PIAS1,AKAP13,ABHD2,AXIN1,CNOT1,SERPINF1,NCOR1,MED1,NR1D1,RARA,WBP2,NPC1,ZBTB7A,SAFB2,CARM1,SMARCA4,NR2F6,CCNE1,ZFP36,ZFP36L2,KDM3A,BCL2L11,NR4A2,TFPI,SSTR4,SRC,HNF4A,BMP7,PCK1,NRIP1,RUNX1,PRMT2,SOX10,PPARA,PPARG,THRB,CTNNB1,KCTD6,FOXP1,NR1I2,UBA5,P…	87
HepG2_ab41898	GO:0045216	cell-cell junction organization	70/3435	185/18670	3.50186e-10	1.51419e-07	1.17378e-07	261734/1969/10207/50848/81607/55765/7042/183/56288/9231/144100/23705/5818/928/9971/283/5583/8650/83660/4088/3801/1006/1009/1003/999/4641/3728/85302/6904/1000/1828/10982/4092/28513/23396/57662/81/5817/5819/9475/9448/4867/8502/7855/6714/84612/1002/861/421/9922/10015/1499/253559/57493/5584/9076/118/9948/1501/1010/1008/1004/1495/1832/7422/64065/221935/222256/1015/2705	NPHP4,EPHA2,PATJ,F11R,NECTIN4,INAVA,TGFB2,AGT,PARD3,DLG5,PLEKHA7,CADM1,NECTIN1,CD9,NR1H4,ANG,PRKCH,NUMB,TLN2,SMAD3,KIFC3,CDH8,CDH11,CDH5,CDH1,MYO1C,JUP,FBF1,TBCD,CDH2,DSG1,MAPRE2,SMAD7,CDH19,PIP5K1C,CAMSAP3,ACTN4,PVR,NECTIN2,ROCK2,MAP4K4,NPHP1,PKP4,FZD5,SRC,PARD6B,CDH4,RUNX1,ARVCF,IQSEC1,PDCD6IP,CTNNB1,CADM2,HEG1,PRKCI,CLDN1,ADD1,WDR1,CTNND2,CDH12,CDH10,CDH6,CTNNA1,DSP,VEGFA,PERP,SDK1,CDHR3,CDH17…	70
HepG2_ab41898	GO:0019216	regulation of lipid metabolic process	127/3435	410/18670	3.57401e-10	1.51419e-07	1.17378e-07	2475/4802/1376/27329/2672/10451/3158/10654/23179/85414/5629/824/183/8644/29982/10580/6319/55626/2147/10062/1374/1717/84649/337/345/335/6309/6653/79602/7132/1389/552/11010/9971/32/4598/338442/9612/949/29103/3356/12/64919/6095/114294/1543/25942/64784/255919/80205/406930/55066/124997/9611/6720/31/5469/94103/9572/5164/8877/718/10498/55908/5296/208/634/348/80207/338/5581/2168/4862/3417/2181/3667/57761…	MTOR,NFYC,CPT2,ANGPTL3,GFI1,VAV3,HMGCS2,PMVK,RGL1,SLC45A3,PROX1,CAPN2,AGT,AKR1C3,NRBF2,SORBS1,SCD,AMBRA1,F2,NR1H3,CPT1A,DHCR7,DGAT2,APOA4,APOC3,APOA1,SC5D,SORL1,ADIPOR2,TNFRSF1A,CREBL2,AVPR1A,GLIPR1,NR1H4,ACACB,MVK,HCAR2,NCOR2,SCARB1,DNAJC15,HTR2A,SERPINA3,BCL11B,RORA,LACTB,CYP1A1,SIN3A,CRTC3,CNEP1R1,CHD9,MIR138-2,PDPR,WDR81,NCOR1,SREBF1,ACACA,MED1,ORMDL3,NR1D1,PDK2,SPHK1,C3,CARM1,ANGPTL8,PIK3R2,…	127
HepG2_ab41898	GO:0097485	neuron projection guidance	94/3435	277/18670	3.94803e-10	1.56811e-07	1.21558e-07	5293/1969/5909/57643/1600/6464/1944/1942/4009/56956/5362/55740/2625/8829/644168/6585/10570/6712/9846/57453/5818/4035/3798/10154/59277/23077/23768/64919/51466/80031/4756/8482/10509/5595/6477/55715/4628/2064/2886/2885/5797/4089/1630/220164/1943/57731/7408/2909/151449/56896/6654/6711/2043/64096/6714/128434/655/1002/23654/85358/3913/1605/6405/6092/6091/214/2596/23129/5291/2049/323/8633/2549/7204/5295…	PIK3CD,EPHA2,RAP1GAP,ZSWIM5,DAB1,SHC1,EFNA3,EFNA1,LMX1A,LHX9,PLXNA2,ENAH,GATA3,NRP1,DRGX,SLIT1,DPYSL4,SPTBN2,GAB2,DSCAML1,NECTIN1,LRP1,KIF5A,PLXNC1,NTN4,MYCBP2,FLRT2,BCL11B,EVL,SEMA6D,NEO1,SEMA7A,SEMA4B,MAPK3,SIAH1,DOK4,MYH10,ERBB2,GRB7,GRB2,PTPRM,SMAD4,DCC,DOK6,EFNA2,SPTBN4,VASP,ARHGAP35,GDF7,DPYSL5,SOS1,SPTBN1,EPHA4,GFRA4,SRC,VSTM2L,BMP7,CDH4,PLXNB2,SHANK3,LAMB2,DAG1,SEMA3F,ROBO2,ROBO1,ALCAM,GA…	94
HepG2_ab41898	GO:0031589	cell-substrate adhesion	113/3435	354/18670	4.73676e-10	1.77071e-07	1.37263e-07	5590/55920/1307/23499/27329/2633/7412/1435/1942/63923/4811/3688/8829/9806/5728/10580/1793/5795/335/7070/7450/4035/59277/23603/5829/9358/84962/10979/87/10516/342184/4091/4088/79834/8826/2013/146183/6376/80725/3728/54828/3691/6904/57662/50509/1785/81/4059/91663/9475/5581/51057/84168/9448/10018/10461/23332/3694/3655/8324/2335/55612/6714/6385/57580/3911/3689/613/11078/1499/3913/1605/56999/90102/3693/…	PRKCZ,RCC2,COL16A1,MACF1,ANGPTL3,GBP1,VCAM1,CSF1,EFNA1,TNN,NID1,ITGB1,NRP1,SPOCK2,PTEN,SORBS1,DOCK1,PTPRJ,APOA1,THY1,VWF,LRP1,NTN4,CORO1C,PXN,ITGBL1,AJUBA,FERMT2,ACTN1,FBLN5,FMN1,SMAD6,SMAD3,PEAK1,IQGAP1,EMP2,OTOA,CX3CL1,SRCIN1,JUP,BCAS3,ITGB4,TBCD,CAMSAP3,COL5A3,DNM2,ACTN4,BCAM,MYADM,ROCK2,PRKCE,WDPCP,ANTXR1,MAP4K4,BCL2L11,MERTK,CLASP1,ITGB6,ITGA6,FZD7,FN1,FERMT1,SRC,SDC4,PREX1,LAMA5,ITGB2,BCR,T…	113
HepG2_ab41898	GO:0007411	axon guidance	93/3435	276/18670	7.43188e-10	2.62386e-07	2.03399e-07	5293/1969/5909/57643/1600/6464/1944/1942/4009/56956/5362/55740/2625/8829/644168/6585/6712/9846/57453/5818/4035/3798/10154/59277/23077/23768/64919/51466/80031/4756/8482/10509/5595/6477/55715/4628/2064/2886/2885/5797/4089/1630/220164/1943/57731/7408/2909/151449/56896/6654/6711/2043/64096/6714/128434/655/1002/23654/85358/3913/1605/6405/6092/6091/214/2596/23129/5291/2049/323/8633/2549/7204/5295/57556…	PIK3CD,EPHA2,RAP1GAP,ZSWIM5,DAB1,SHC1,EFNA3,EFNA1,LMX1A,LHX9,PLXNA2,ENAH,GATA3,NRP1,DRGX,SLIT1,SPTBN2,GAB2,DSCAML1,NECTIN1,LRP1,KIF5A,PLXNC1,NTN4,MYCBP2,FLRT2,BCL11B,EVL,SEMA6D,NEO1,SEMA7A,SEMA4B,MAPK3,SIAH1,DOK4,MYH10,ERBB2,GRB7,GRB2,PTPRM,SMAD4,DCC,DOK6,EFNA2,SPTBN4,VASP,ARHGAP35,GDF7,DPYSL5,SOS1,SPTBN1,EPHA4,GFRA4,SRC,VSTM2L,BMP7,CDH4,PLXNB2,SHANK3,LAMB2,DAG1,SEMA3F,ROBO2,ROBO1,ALCAM,GAP43,PLX…	93
HepG2_ab41898	GO:0110053	regulation of actin filament organization	89/3435	261/18670	8.69906e-10	2.90961e-07	2.25549e-07	2475/55160/832/10163/163782/1901/10456/8829/120/10435/6712/116985/9873/335/2059/10411/5829/1073/2764/51466/342184/29766/7168/4088/406930/6376/23406/4641/406991/23580/2885/10458/56907/64857/57731/7408/2909/91663/9475/130271/5581/6711/10097/822/8440/10096/23332/274/10787/7429/8195/343578/6385/57580/11135/11078/80115/85358/5580/90102/118/9948/57482/55435/171024/5734/5295/10788/11346/285590/93663/149…	MTOR,ARHGEF10L,CAPZB,WASF2,KANK4,S1PR1,HAX1,NRP1,ADD3,CDC42EP2,SPTBN2,ARAP1,FCHSD2,APOA1,EPS8,RAPGEF3,PXN,CFL2,GMFB,EVL,FMN1,TMOD3,TPM1,SMAD3,MIR138-2,CX3CL1,COTL1,MYO1C,MIR21,CDC42EP4,GRB2,BAIAP2,SPIRE1,PLEKHG2,SPTBN4,VASP,ARHGAP35,MYADM,ROCK2,PLEKHH2,PRKCE,SPTBN1,ACTR2,CAPG,NCK2,ACTR3,CLASP1,BIN1,NCKAP1,VIL1,MKKS,ARHGAP40,SDC4,PREX1,CDC42EP1,TRIOBP,BAIAP2L2,SHANK3,PRKCD,PHLDB2,ADD1,WDR1,CRACD,A…	89
HepG2_ab41898	GO:0010769	regulation of cell morphogenesis involved in differentiation	99/3435	301/18670	9.43982e-10	2.9995e-07	2.32518e-07	55920/23499/57643/1600/2633/1942/26052/5362/8829/5728/118813/57698/1793/2011/7225/335/7070/4035/10154/23603/23077/26037/3706/80031/4734/56965/8482/25942/84894/4916/10509/29904/79791/81565/80725/4137/10458/1000/1630/23327/6794/1785/115703/81/348/2909/91663/10097/2335/2043/25791/9762/57580/1002/26039/11078/23654/85358/2803/22906/51188/6405/6092/6091/8997/23129/6474/6498/23043/2049/9175/4976/10611/5…	RCC2,MACF1,ZSWIM5,DAB1,GBP1,EFNA1,DNM3,PLXNA2,NRP1,PTEN,ZFYVE27,SHTN1,DOCK1,MARK2,TRPC6,APOA1,THY1,LRP1,PLXNC1,CORO1C,MYCBP2,SIPA1L1,ITPKA,SEMA6D,NEDD4,PARP6,SEMA7A,SIN3A,LINGO1,NTRK3,SEMA4B,EEF2K,FBXO31,NDEL1,SRCIN1,MAPT,BAIAP2,CDH2,DCC,NEDD4L,STK11,DNM2,ARHGAP33,ACTN4,APOE,ARHGAP35,MYADM,ACTR2,FN1,EPHA4,NGEF,LZTS3,PREX1,CDH4,SS18L1,TRIOBP,PLXNB2,SHANK3,GOLGA4,TRAK1,SS18L2,SEMA3F,ROBO2,ROBO1,KAL…	99
HepG2_ab41898	GO:0007409	axonogenesis	139/3435	468/18670	1.24735e-09	3.77471e-07	2.9261e-07	5293/1969/5909/23499/57643/1600/6277/6464/1944/1942/4009/63923/56956/5362/55740/2625/3688/8829/56288/644168/288/5728/6585/118813/57698/2263/2011/6712/9846/8301/57453/7070/5818/4035/3798/10154/59277/23077/26037/8650/23768/64919/51466/80031/27023/4756/8482/25942/84894/4916/10509/5595/6477/55715/1009/81565/4628/2064/2886/4137/2885/10458/5797/1000/4089/1630/220164/6794/1943/1785/57731/348/7408/2909/1…	PIK3CD,EPHA2,RAP1GAP,MACF1,ZSWIM5,DAB1,S100A6,SHC1,EFNA3,EFNA1,LMX1A,TNN,LHX9,PLXNA2,ENAH,GATA3,ITGB1,NRP1,PARD3,DRGX,ANK3,PTEN,SLIT1,ZFYVE27,SHTN1,FGFR2,MARK2,SPTBN2,GAB2,PICALM,DSCAML1,THY1,NECTIN1,LRP1,KIF5A,PLXNC1,NTN4,MYCBP2,SIPA1L1,NUMB,FLRT2,BCL11B,EVL,SEMA6D,FOXB1,NEO1,SEMA7A,SIN3A,LINGO1,NTRK3,SEMA4B,MAPK3,SIAH1,DOK4,CDH11,NDEL1,MYH10,ERBB2,GRB7,MAPT,GRB2,BAIAP2,PTPRM,CDH2,SMAD4,DCC,DOK6…	139
HepG2_ab41898	GO:0009063	cellular amino acid catabolic process	52/3435	125/18670	1.36287e-09	3.79945e-07	2.94529e-07	3155/1491/4143/2805/586/51380/144193/3034/5053/1610/113675/4842/3242/3712/2184/18/1428/84706/2806/51268/406991/125061/58510/587/23498/51449/55258/3176/8942/2744/189/191/10841/25828/4357/275/3081/131669/51166/4552/64902/501/7915/594/157739/169355/2875/138199/549/883/1757/5009	HMGCL,CTH,MAT1A,GOT1,BCAT1,CSAD,AMDHD1,HAL,PAH,DAO,SDSL,NOS1,HPD,IVD,FAH,ABAT,CRYM,GPT2,GOT2,PIPOX,MIR21,AFMID,PRODH2,BCAT2,HAAO,PCYOX1,THNSL2,HNMT,KYNU,GLS,AGXT,AHCY,FTCD,TXN2,MPST,AMT,HGD,UROC1,AADAT,MTRR,AGXT2,ALDH7A1,ALDH5A1,BCKDHB,TDH,IDO2,GPT,CARNMT1,AUH,KYAT1,SARDH,OTC	52
HepG2_ab41898	GO:0072329	monocarboxylic acid catabolic process	54/3435	132/18670	1.3751e-09	3.79945e-07	2.94529e-07	2475/10327/6342/1376/5825/51179/5264/1592/219970/1374/32/35/51084/5095/3712/2108/2184/11057/18/283927/224/9663/4051/66002/1891/208/3991/2109/23175/3032/56603/2168/55289/55825/3667/189/64900/5105/5465/1375/30/9942/8309/5096/64902/3295/7915/5467/51390/3952/6718/1666/414328/549	MTOR,AKR1A1,SCP2,CPT2,ABCD3,HAO2,PHYH,CYP26A1,GLYATL2,CPT1A,ACACB,ACADS,CRYL1,PCCA,IVD,ETFA,FAH,ABHD2,ABAT,NUDT7,ALDH3A2,LPIN2,CYP4F3,CYP4F12,ECH1,AKT2,LIPE,ETFB,LPIN1,HADHB,CYP26B1,FABP1,ACOXL,PECR,IRS1,AGXT,LPIN3,PCK1,PPARA,CPT1B,ACAA1,XYLB,ACOX2,PCCB,AGXT2,HSD17B4,ALDH5A1,PPARD,AIG1,LEP,AKR1D1,DECR1,IDNK,AUH	54
HepG2_ab41898	GO:0007160	cell-matrix adhesion	79/3435	225/18670	1.65936e-09	4.39383e-07	3.40605e-07	5590/55920/1307/23499/27329/7412/1435/63923/4811/3688/8829/5728/10580/5795/7070/4035/23603/9358/84962/10979/87/10516/342184/4088/79834/8826/2013/146183/6376/3728/54828/3691/57662/50509/4059/9475/51057/9448/10018/23332/3694/3655/2335/55612/6714/6385/3911/3689/613/1499/1605/56999/90102/3693/5291/604/2243/2266/81792/3672/5295/7422/5796/1490/7402/54749/948/1021/8910/2041/10395/2039/2185/6422/5747/158…	PRKCZ,RCC2,COL16A1,MACF1,ANGPTL3,VCAM1,CSF1,TNN,NID1,ITGB1,NRP1,PTEN,SORBS1,PTPRJ,THY1,LRP1,CORO1C,ITGBL1,AJUBA,FERMT2,ACTN1,FBLN5,FMN1,SMAD3,PEAK1,IQGAP1,EMP2,OTOA,CX3CL1,JUP,BCAS3,ITGB4,CAMSAP3,COL5A3,BCAM,ROCK2,WDPCP,MAP4K4,BCL2L11,CLASP1,ITGB6,ITGA6,FN1,FERMT1,SRC,SDC4,LAMA5,ITGB2,BCR,CTNNB1,DAG1,ADAMTS9,PHLDB2,ITGB5,PIK3CB,BCL6,FGA,FGG,ADAMTS12,ITGA1,PIK3R1,VEGFA,PTPRK,CCN2,UTRN,EPDR1,CD36,C…	79
HepG2_ab41898	GO:0071375	cellular response to peptide hormone stimulus	103/3435	321/18670	2.01271e-09	5.11631e-07	3.9661e-07	5590/54206/84275/54741/10768/6464/5313/2058/183/5728/10580/2805/10312/23235/6653/6778/114882/490/9971/5829/5319/2308/9882/677/6430/3480/115/29904/113/9114/9564/4641/81565/6720/535/10014/5164/252983/83990/2885/10458/9663/11031/3643/3718/5296/9518/208/634/9475/23175/6654/23433/525/3625/55777/4929/2888/3667/55022/57761/6714/64900/5770/5105/7494/5468/5580/185/5584/197/4976/4790/308/2549/5562/2690/529…	PRKCZ,ERRFI1,SLC25A33,LEPROT,AHCYL1,SHC1,PKLR,EPRS1,AGT,PTEN,SORBS1,GOT1,TCIRG1,SIK2,SORL1,STAT6,OSBPL8,ATP2B1,NR1H4,PXN,PLA2G1B,FOXO1,TBC1D4,ZFP36L1,SRSF5,IGF1R,ADCY9,EEF2K,ADCY7,ATP6V0D1,BCAR1,MYO1C,NDEL1,SREBF1,ATP6V0A1,HDAC5,PDK2,STXBP4,BRIP1,GRB2,BAIAP2,LPIN2,RAB31,INSR,JAK3,PIK3R2,GDF15,AKT2,CEACAM1,ROCK2,LPIN1,SOS1,RHOQ,ATP6V1B1,INHBB,MBD5,NR4A2,GRB14,IRS1,PID1,TRIB3,SRC,LPIN3,PTPN1,PCK1,X…	103
HepG2_ab41898	GO:0031346	positive regulation of cell projection organization	118/3435	383/18670	2.13742e-09	5.22434e-07	4.04984e-07	83715/2475/10163/23499/257194/79574/5906/26052/27/127833/5362/183/8829/9231/22849/118813/57698/64787/2011/10435/22941/116985/2059/4035/10154/23603/3706/56965/8482/4916/8826/2242/29904/6376/79791/5176/81565/4137/406991/54828/23580/114804/10801/10458/23327/5064/6794/8175/1785/23025/23373/348/2909/57498/23433/10097/3655/10787/2335/7429/2043/9759/6714/23613/655/1002/26039/6453/79734/11135/23654/85358…	ESPN,MTOR,WASF2,MACF1,NEGR1,EPS8L3,RAP1A,DNM3,ABL2,SYT2,PLXNA2,AGT,NRP1,DLG5,CPEB3,ZFYVE27,SHTN1,EPS8L2,MARK2,CDC42EP2,SHANK2,ARAP1,EPS8,LRP1,PLXNC1,CORO1C,ITPKA,PARP6,SEMA7A,NTRK3,IQGAP1,FES,EEF2K,CX3CL1,FBXO31,SERPINF1,NDEL1,MAPT,MIR21,BCAS3,CDC42EP4,RNF157,SEPTIN9,BAIAP2,NEDD4L,PALM,STK11,SF3A2,DNM2,UNC13A,CRTC1,APOE,ARHGAP35,KIDINS220,RHOQ,ACTR2,ITGA6,NCKAP1,FN1,VIL1,EPHA4,HDAC4,SRC,ZMYND8,BM…	118
HepG2_ab41898	GO:0034329	cell junction assembly	124/3435	409/18670	2.49876e-09	5.88134e-07	4.55914e-07	261734/1969/55920/1307/23499/10207/5906/50848/26052/183/8829/56288/9806/9231/5728/10580/6585/5795/6712/22941/387804/7070/5818/928/4035/9971/23603/84962/145581/10979/51804/5583/87/23768/342184/83660/4088/79834/4916/8826/29904/1006/1009/1003/999/4641/3728/81671/54828/3691/85302/6904/3909/1000/1828/4092/28513/23396/57662/81/7408/9475/51057/9448/4867/23332/8502/3655/7855/2066/2335/7145/64284/79953/67…	NPHP4,EPHA2,RCC2,COL16A1,MACF1,PATJ,RAP1A,F11R,DNM3,AGT,NRP1,PARD3,SPOCK2,DLG5,PTEN,SORBS1,SLIT1,PTPRJ,SPTBN2,SHANK2,VSTM5,THY1,NECTIN1,CD9,LRP1,NR1H4,CORO1C,AJUBA,LRFN5,FERMT2,SIX4,PRKCH,ACTN1,FLRT2,FMN1,TLN2,SMAD3,PEAK1,NTRK3,IQGAP1,EEF2K,CDH8,CDH11,CDH5,CDH1,MYO1C,JUP,VMP1,BCAS3,ITGB4,FBF1,TBCD,LAMA3,CDH2,DSG1,SMAD7,CDH19,PIP5K1C,CAMSAP3,ACTN4,VASP,ROCK2,WDPCP,MAP4K4,NPHP1,CLASP1,PKP4,ITGA6,FZ…	124
HepG2_ab41898	GO:1902903	regulation of supramolecular fiber organization	110/3435	353/18670	3.69776e-09	8.39259e-07	6.50583e-07	11315/2475/55160/832/10163/163782/1901/84722/58497/10456/5629/8829/120/10435/6712/116985/9873/335/2059/10411/5829/6249/1073/23116/2764/51466/342184/29766/7168/4088/11214/2242/89927/406930/6376/1003/23406/4641/4137/406991/23580/2885/10458/6904/56907/4089/57662/64857/57731/348/7408/2909/91663/9475/130271/5581/6711/10097/822/8440/10096/23332/274/10787/7429/8195/343578/6385/57580/406904/11135/11078/8…	PARK7,MTOR,ARHGEF10L,CAPZB,WASF2,KANK4,S1PR1,PSRC1,PRUNE1,HAX1,PROX1,NRP1,ADD3,CDC42EP2,SPTBN2,ARAP1,FCHSD2,APOA1,EPS8,RAPGEF3,PXN,CLIP1,CFL2,TOGARAM1,GMFB,EVL,FMN1,TMOD3,TPM1,SMAD3,AKAP13,FES,BMERB1,MIR138-2,CX3CL1,CDH5,COTL1,MYO1C,MAPT,MIR21,CDC42EP4,GRB2,BAIAP2,TBCD,SPIRE1,SMAD4,CAMSAP3,PLEKHG2,SPTBN4,APOE,VASP,ARHGAP35,MYADM,ROCK2,PLEKHH2,PRKCE,SPTBN1,ACTR2,CAPG,NCK2,ACTR3,CLASP1,BIN1,NCKAP1,…	110
HepG2_ab41898	GO:0048545	response to steroid hormone	117/3435	383/18670	4.32876e-09	9.48596e-07	7.3534e-07	11315/54206/8431/5724/10076/3065/9970/2494/7042/58/64754/8644/8031/4838/54541/2805/1244/1369/10062/595/10413/55885/552/490/9971/9612/2308/3169/652/677/2103/79820/4734/6095/8554/23205/11214/4916/11057/8312/23019/5176/9611/6720/218/5469/9572/5914/23558/4864/1828/51341/9667/10498/6597/2063/898/7538/808/6382/678/55818/1261/10018/3557/3176/4929/7035/3417/189/6754/6714/3172/655/5105/8204/861/3275/6663/…	PARK7,ERRFI1,NR0B2,PTAFR,PTPRU,HDAC1,NR1I3,NR5A2,TGFB2,ACTA1,SMYD3,AKR1C3,NCOA4,NODAL,DDIT4,GOT1,ABCC2,CPN1,NR1H3,CCND1,YAP1,LMO3,AVPR1A,ATP2B1,NR1H4,NCOR2,FOXO1,FOXA1,BMP4,ZFP36L1,ESRRB,CATSPERB,NEDD4,RORA,PIAS1,ACSBG1,AKAP13,NTRK3,ABHD2,AXIN1,CNOT1,SERPINF1,NCOR1,SREBF1,ALDH3A1,MED1,NR1D1,RARA,WBP2,NPC1,DSG1,ZBTB7A,SAFB2,CARM1,SMARCA4,NR2F6,CCNE1,ZFP36,CALM3,SDC1,ZFP36L2,KDM3A,CNGA3,BCL2L11,IL1…	117
HepG2_ab41898	GO:0048732	gland development	129/3435	434/18670	4.65578e-09	9.8625e-07	7.64529e-07	1969/3155/205/7049/1435/5906/3664/5629/7042/3142/2625/256297/8829/84159/4838/5728/8945/2263/10522/2001/4041/595/335/2113/6778/59277/4939/6926/6927/9612/1361/540/3169/64841/652/51804/3091/6430/5104/64919/8854/27023/4088/10116/1543/5595/6299/2806/999/79152/9914/5176/6928/5469/5914/9368/2627/4089/6794/3643/1050/1054/208/634/2909/151449/3099/10913/10018/7849/2487/2066/5270/6714/7052/9935/3172/55959/1…	EPHA2,HMGCL,AK4,TGFBR3,CSF1,RAP1A,IRF6,PROX1,TGFB2,HLX,GATA3,PTF1A,NRP1,ARID5B,NODAL,PTEN,BTRC,FGFR2,DEAF1,ELF5,LRP5,CCND1,APOA1,ETS1,STAT6,NTN4,OAS2,TBX3,HNF1A,NCOR2,CPB2,ATP7B,FOXA1,GNPNAT1,BMP4,SIX4,HIF1A,SRSF5,SERPINA5,BCL11B,ALDH1A2,FOXB1,SMAD3,FEM1B,CYP1A1,MAPK3,SALL1,GOT2,CDH1,FA2H,ATP2C2,SERPINF1,HNF1B,MED1,RARA,SLC9A3R1,GATA6,SMAD4,STK11,INSR,CEBPA,CEBPG,AKT2,CEACAM1,ARHGAP35,GDF7,HK2,ED…	129
HepG2_ab41898	GO:0030111	regulation of Wnt signaling pathway	112/3435	363/18670	4.98408e-09	1.01708e-06	7.88426e-07	6497/261734/10076/3065/5690/23499/55182/388630/8613/5686/5710/63923/219771/3087/8945/6934/2263/54764/55031/55366/10413/85458/4035/8549/64897/26524/2308/5687/5684/26585/53944/4088/7090/79705/8312/85407/6299/51741/2300/5717/6928/5691/3728/54894/8313/5718/9368/1453/1000/115701/6794/6597/348/129293/83439/205147/130574/2487/8324/5707/1457/55612/6714/55959/406904/861/84133/83999/6663/1499/8607/25937/57…	SKI,NPHP4,PTPRU,HDAC1,PSMB2,MACF1,RNF220,TRABD2B,PLPP3,PSMA5,PSMD4,TNN,CCNY,HHEX,BTRC,TCF7L2,FGFR2,ZRANB1,USP47,LGR4,YAP1,DIXDC1,LRP1,LGR5,C12orf43,LATS2,FOXO1,PSMA6,PSMA3,GREM1,CSNK1G1,SMAD3,TLE3,LRRK1,AXIN1,NKD1,SALL1,WWOX,FOXL1,PSMD11,HNF1B,PSMB3,JUP,RNF43,AXIN2,PSMD12,SLC9A3R1,CSNK1D,CDH2,ALPK2,STK11,SMARCA4,APOE,TRABD2A,TCF7L1,AMER3,LYPD6,FRZB,FZD7,PSMD1,CSNK2A1,FERMT1,SRC,SULF2,MIR1-1,RUNX1…	112
HepG2_ab41898	GO:0043547	positive regulation of GTPase activity	122/3435	405/18670	5.1214e-09	1.01708e-06	7.88426e-07	27237/54206/1969/128272/55920/55160/5909/64744/1901/10451/5906/50848/6846/9910/163486/10276/2665/9712/3688/8829/1793/10235/10435/116985/8301/7070/23365/9743/55200/10411/55188/23603/9815/90627/9882/79774/253959/10484/26037/79890/10681/5923/4916/8826/57465/2775/6376/81565/28964/55803/6360/2064/201176/54828/8787/3993/125058/6904/10982/8498/4650/115703/23094/208/9138/2909/8853/6654/9938/84173/11138/9…	ARHGEF16,ERRFI1,EPHA2,ARHGEF19,RCC2,ARHGEF10L,RAP1GAP,SMAP2,S1PR1,VAV3,RAP1A,F11R,XCL2,RABGAP1L,DENND1B,NET1,GDI2,USP6NL,ITGB1,NRP1,DOCK1,RASGRP2,CDC42EP2,ARAP1,PICALM,THY1,ARHGEF12,ARHGAP32,PLEKHG6,RAPGEF3,RIC8B,CORO1C,GIT2,STARD13,TBC1D4,GRTP1,RALGAPA1,SEC23A,SIPA1L1,RIN3,GNB5,RASGRF1,NTRK3,IQGAP1,TBC1D24,GNAO1,CX3CL1,NDEL1,GIT1,ADAP2,CCL16,ERBB2,ARHGAP27,BCAS3,RGS9,LLGL2,TBC1D16,TBCD,MAPRE2,RA…	122
HepG2_ab41898	GO:0032869	cellular response to insulin stimulus	75/3435	216/18670	7.41124e-09	1.42723e-06	1.10637e-06	5590/54206/84275/6464/5313/2058/183/5728/10580/2805/10312/23235/6653/114882/490/9971/5319/2308/9882/677/6430/3480/29904/9114/9564/4641/81565/6720/535/10014/5164/252983/2885/10458/9663/11031/3643/5296/208/634/23175/6654/23433/525/3625/2888/3667/55022/57761/6714/64900/5770/5105/7494/5468/5580/5584/197/4976/2549/5562/5295/896/2309/5167/3484/2887/7532/3952/1978/51606/245972/23189/375704/9550	PRKCZ,ERRFI1,SLC25A33,SHC1,PKLR,EPRS1,AGT,PTEN,SORBS1,GOT1,TCIRG1,SIK2,SORL1,OSBPL8,ATP2B1,NR1H4,PLA2G1B,FOXO1,TBC1D4,ZFP36L1,SRSF5,IGF1R,EEF2K,ATP6V0D1,BCAR1,MYO1C,NDEL1,SREBF1,ATP6V0A1,HDAC5,PDK2,STXBP4,GRB2,BAIAP2,LPIN2,RAB31,INSR,PIK3R2,AKT2,CEACAM1,LPIN1,SOS1,RHOQ,ATP6V1B1,INHBB,GRB14,IRS1,PID1,TRIB3,SRC,LPIN3,PTPN1,PCK1,XBP1,PPARG,PRKCD,PRKCI,AHSG,OPA1,GAB1,PRKAA1,PIK3R1,CCND3,FOXO3,ENPP1,I…	75
HepG2_ab41898	GO:0006631	fatty acid metabolic process	116/3435	383/18670	8.6596e-09	1.61858e-06	1.2547e-06	11332/2475/1907/6342/1376/1573/27329/5825/2948/51179/85414/8644/5264/1558/6319/51703/10062/219970/747/1374/84649/337/345/79602/7132/552/32/5319/35/51084/241/5095/3712/283748/1543/2108/23205/11057/5595/8824/55066/79152/283927/197322/242/6720/224/31/47/5164/80221/9663/9388/718/4051/66002/1891/208/29785/3991/634/8605/2109/10998/23175/3032/525/2168/55258/150763/55289/55825/2181/3667/8864/57761/3692/6…	ACOT7,MTOR,EDN2,SCP2,CPT2,CYP2J2,ANGPTL3,ABCD3,GSTM4,HAO2,SLC45A3,AKR1C3,PHYH,CYP2C8,SCD,ACSL5,NR1H3,GLYATL2,DAGLA,CPT1A,DGAT2,APOA4,APOC3,ADIPOR2,TNFRSF1A,AVPR1A,ACACB,PLA2G1B,ACADS,CRYL1,ALOX5AP,PCCA,IVD,PLA2G4D,CYP1A1,ETFA,ACSBG1,ABHD2,MAPK3,CES2,PDPR,FA2H,NUDT7,ACSF3,ALOX12B,SREBF1,ALDH3A2,ACACA,ACLY,PDK2,ACSF2,LPIN2,LIPG,C3,CYP4F3,CYP4F12,ECH1,AKT2,CYP2S1,LIPE,CEACAM1,PLA2G4C,ETFB,SLC27A5,LP…	116
HepG2_ab41898	GO:0008360	regulation of cell shape	57/3435	150/18670	1.23228e-08	2.23747e-06	1.73446e-06	2035/5362/58480/221061/2620/2147/2011/10435/116985/2059/121512/27289/10154/54509/10979/161176/7168/2242/10428/4628/406991/23580/9368/10458/5064/2909/79784/23433/51057/55843/114793/2335/7429/3689/4627/11135/23654/1605/23129/55171/9948/4651/22836/1729/221472/7422/2534/93663/2768/375611/91584/157285/10395/2039/2185/5747/445815	EPB41,PLXNA2,RHOU,FAM171A1,GAS2,F2,MARK2,CDC42EP2,ARAP1,EPS8,FGD4,RND1,PLXNC1,RHOF,FERMT2,SYNE3,TPM1,FES,CFDP1,MYH10,MIR21,CDC42EP4,SLC9A3R1,BAIAP2,PALM,ARHGAP35,MYH14,RHOQ,WDPCP,ARHGAP15,FMNL2,FN1,VIL1,ITGB2,MYH9,CDC42EP1,PLXNB2,DAG1,PLXND1,TBCCD1,WDR1,MYO10,RHOBTB3,DIAPH1,FGD2,VEGFA,FYN,ARHGAP18,GNA12,SLC26A5,PLXNA4,PRAG1,DLC1,DMTN,PTK2B,PTK2,PALM2AKAP2	57
HepG2_ab41898	GO:0046578	regulation of Ras protein signal transduction	80/3435	238/18670	1.26803e-08	2.23842e-06	1.7352e-06	27237/128272/55160/117178/10451/79574/1435/4853/6464/55103/27/7042/10276/3688/8829/64787/9828/345/335/23365/55200/2059/121512/4254/3479/2841/23263/26030/5923/11214/9289/2885/9267/10982/1785/4650/64857/9138/199731/348/2909/6654/9448/23550/25791/2859/57580/6453/613/5894/9922/50650/6091/8997/57493/26084/604/7204/64283/81848/389337/5159/221472/26230/26053/4233/157285/10395/23362/5516/3084/4067/23189/…	ARHGEF16,ARHGEF19,ARHGEF10L,SSX2IP,VAV3,EPS8L3,CSF1,NOTCH2,SHC1,RALGPS2,ABL2,TGFB2,NET1,ITGB1,NRP1,EPS8L2,ARHGEF17,APOC3,APOA1,ARHGEF12,PLEKHG6,EPS8,FGD4,KITLG,IGF1,GPR18,MCF2L,PLEKHG3,RASGRF1,AKAP13,ADGRG1,GRB2,CYTH1,MAPRE2,DNM2,MYO9B,PLEKHG2,ARHGEF1,CADM4,APOE,ARHGAP35,SOS1,MAP4K4,PSD4,NGEF,GPR35,PREX1,ITSN1,BCR,RAF1,IQSEC1,ARHGEF3,ROBO1,KALRN,HEG1,ARHGEF26,BCL6,TRIO,ARHGEF28,SPRY4,ARHGEF37,PDG…	80
HepG2_ab41898	GO:0050773	regulation of dendrite development	56/3435	149/18670	2.59107e-08	4.4486e-06	3.4485e-06	2475/1942/26052/9231/5728/22849/22941/7225/26037/3706/4734/56965/8826/29904/79791/80725/10458/1630/23327/6794/10498/23373/115703/348/10097/2043/25791/64284/9762/23613/57580/655/26039/6453/85358/8536/51188/8997/23043/4976/10611/5530/23105/51265/653/7101/221935/54664/23072/23242/1523/5649/6383/50807/5789/153090	MTOR,EFNA1,DNM3,DLG5,PTEN,CPEB3,SHANK2,TRPC6,SIPA1L1,ITPKA,NEDD4,PARP6,IQGAP1,EEF2K,FBXO31,SRCIN1,BAIAP2,DCC,NEDD4L,STK11,CARM1,CRTC1,ARHGAP33,APOE,ACTR2,EPHA4,NGEF,RAB17,LZTS3,ZMYND8,PREX1,BMP7,SS18L1,ITSN1,SHANK3,CAMK1,SS18L2,KALRN,TNIK,OPA1,PDLIM5,PPP3CA,FSTL4,CDKL3,BMP5,NR2E1,SDK1,TMEM106B,HECW1,COBL,CUX1,RELN,SDC2,ASAP1,PTPRD,DAB2IP	56
HepG2_ab41898	GO:1901606	alpha-amino acid catabolic process	44/3435	106/18670	2.66006e-08	4.4486e-06	3.4485e-06	3155/4143/2805/51380/144193/3034/5053/1610/113675/4842/3242/3712/2184/1428/84706/2806/51268/406991/125061/58510/587/23498/55258/3176/8942/2744/189/191/10841/275/3081/131669/51166/4552/64902/501/157739/169355/2875/138199/549/883/1757/5009	HMGCL,MAT1A,GOT1,CSAD,AMDHD1,HAL,PAH,DAO,SDSL,NOS1,HPD,IVD,FAH,CRYM,GPT2,GOT2,PIPOX,MIR21,AFMID,PRODH2,BCAT2,HAAO,THNSL2,HNMT,KYNU,GLS,AGXT,AHCY,FTCD,AMT,HGD,UROC1,AADAT,MTRR,AGXT2,ALDH7A1,TDH,IDO2,GPT,CARNMT1,AUH,KYAT1,SARDH,OTC	44
HepG2_ab41898	GO:0044262	cellular carbohydrate metabolic process	90/3435	282/18670	2.74344e-08	4.47041e-06	3.4654e-06	2475/2134/5724/6513/55277/27329/5236/3953/85414/54541/5728/5507/26509/10580/2805/3632/1642/80168/84649/11181/3479/32/2308/5836/2103/3705/3706/6095/51451/26471/5257/9572/5164/2584/3607/3613/3643/10331/208/3795/64080/5581/8291/3099/2820/8604/3628/3417/116255/3667/93010/8864/9759/23178/6714/9334/5105/8867/5465/2720/9942/4485/2632/84002/10891/950/64579/3572/23262/3340/5167/8871/5071/2852/221937/3486/…	MTOR,EXTL1,PTAFR,SLC2A1,FGGY,ANGPTL3,PGM1,LEPR,SLC45A3,DDIT4,PTEN,PPP1R3C,MYOF,SORBS1,GOT1,INPP5A,DDB1,MOGAT2,DGAT2,TREH,IGF1,ACACB,FOXO1,PYGL,ESRRB,ITPK1,ITPKA,RORA,LCMT1,NUPR1,PHKB,NR1D1,PDK2,GALK1,FOXK2,IMPA2,INSR,B3GNT3,AKT2,KHK,RBKS,PRKCE,DYSF,HK2,GPD2,SLC25A12,INPP1,IDH1,MOGAT1,IRS1,B3GNT7,PER2,HDAC4,PASK,SRC,B4GALT5,PCK1,SYNJ1,PPARA,GLB1,XYLB,MST1,GBE1,B3GNT5,PPARGC1A,SCARB2,NDST4,IL6ST,PP…	90
HepG2_ab41898	GO:0061572	actin filament bundle organization	58/3435	157/18670	3.02182e-08	4.80092e-06	3.72161e-06	83715/2475/55160/10163/1901/221061/8829/10580/120/57698/10083/116985/335/2059/10411/27289/5829/54509/144347/3936/87/51466/7168/4088/406930/6376/406991/10458/56907/81/9475/23332/7429/8195/6714/6385/80115/85358/90102/3693/118/171024/5734/5295/11346/285590/4739/1490/5071/2006/4233/2041/10395/2039/2185/6422/7016/2316	ESPN,MTOR,ARHGEF10L,WASF2,S1PR1,FAM171A1,NRP1,SORBS1,ADD3,SHTN1,USH1C,ARAP1,APOA1,EPS8,RAPGEF3,RND1,PXN,RHOF,RFLNA,LCP1,ACTN1,EVL,TPM1,SMAD3,MIR138-2,CX3CL1,MIR21,BAIAP2,SPIRE1,ACTN4,ROCK2,CLASP1,VIL1,MKKS,SRC,SDC4,BAIAP2L2,SHANK3,PHLDB2,ITGB5,ADD1,SYNPO2,PTGER4,PIK3R1,SYNPO,SH3PXD2B,NEDD9,CCN2,PRKN,ELN,MET,EPHA1,DLC1,DMTN,PTK2B,SFRP1,TESK1,FLNA	58
HepG2_ab41898	GO:0007266	Rho protein signal transduction	70/3435	203/18670	3.18539e-08	4.93736e-06	3.82738e-06	27237/128272/55160/65979/10451/79574/27/58480/10276/3688/8829/57698/64787/10435/9828/345/335/23365/55200/2059/121512/27289/54509/2841/23263/26030/5923/11214/9289/23580/4650/64857/9138/348/2909/9475/6654/23433/6242/25791/2859/57580/6453/613/11135/9620/5894/50650/6091/8997/57493/185/26084/604/7204/64283/22836/389337/5159/221472/26230/2768/1278/4233/157285/10395/23221/23189/19/7410	ARHGEF16,ARHGEF19,ARHGEF10L,PHACTR4,VAV3,EPS8L3,ABL2,RHOU,NET1,ITGB1,NRP1,SHTN1,EPS8L2,CDC42EP2,ARHGEF17,APOC3,APOA1,ARHGEF12,PLEKHG6,EPS8,FGD4,RND1,RHOF,GPR18,MCF2L,PLEKHG3,RASGRF1,AKAP13,ADGRG1,CDC42EP4,MYO9B,PLEKHG2,ARHGEF1,APOE,ARHGAP35,ROCK2,SOS1,RHOQ,RTKN,NGEF,GPR35,PREX1,ITSN1,BCR,CDC42EP1,CELSR1,RAF1,ARHGEF3,ROBO1,KALRN,HEG1,AGTR1,ARHGEF26,BCL6,TRIO,ARHGEF28,RHOBTB3,ARHGEF37,PDGFRB,FGD2,T…	70
HepG2_ab41898	GO:0015711	organic anion transport	140/3435	495/18670	3.36784e-08	5.09586e-06	3.95025e-06	54896/30814/5320/84879/6513/6342/6512/1376/23169/55144/24/5825/6566/57198/2058/183/1645/1244/114879/63982/8501/1374/10809/11309/337/345/335/6539/6540/144195/53919/9194/552/114882/246213/9971/32/5319/57605/949/10257/145389/6554/123096/4948/123264/28232/18/85320/2806/8140/763/284111/9611/113235/31/8714/58488/9368/9121/60386/9123/5205/374868/80148/284439/56301/208/634/348/8541/10998/8884/6509/94097/…	SLC66A1,PLA2G2E,PLA2G2A,MFSD2A,SLC2A1,SCP2,SLC1A7,CPT2,SLC35D1,LRRC8D,ABCA4,ABCD3,SLC16A1,ATP8B2,EPRS1,AGT,AKR1C1,ABCC2,OSBPL5,ANO3,SLC43A1,CPT1A,STARD10,SLCO2B1,APOA4,APOC3,APOA1,SLC6A12,SLC6A13,SLC2A14,SLCO1C1,SLC16A7,AVPR1A,OSBPL8,SLC17A8,NR1H4,ACACB,PLA2G1B,PITPNM2,SCARB1,ABCC4,SLC38A6,SLC10A1,SLC25A29,OCA2,SLC51B,SLCO3A1,ABAT,ABCC11,GOT2,SLC7A5,CA5A,SLC13A5,NCOR1,SLC46A1,ACACA,ABCC3,PCTP,SLC…	140
HepG2_ab41898	GO:0050769	positive regulation of neurogenesis	135/3435	474/18670	3.7489e-08	5.54053e-06	4.29495e-06	7161/2475/3065/23499/1600/257194/1435/5906/27/127833/5362/5629/183/8829/9231/5728/22849/118813/57698/644943/2011/22941/81544/7225/50937/4035/10154/3981/3169/652/5583/3091/8650/6692/3706/56965/8482/25942/4916/8826/2242/29904/6376/79791/5176/81565/5914/4137/9043/23531/114804/10458/1453/23327/6794/8175/23025/23373/348/2909/57498/151449/10097/274/3655/2335/2043/5270/23613/655/1002/26039/6453/3976/666…	TP73,MTOR,HDAC1,MACF1,DAB1,NEGR1,CSF1,RAP1A,ABL2,SYT2,PLXNA2,PROX1,AGT,NRP1,DLG5,PTEN,CPEB3,ZFYVE27,SHTN1,RASSF10,MARK2,SHANK2,GDPD5,TRPC6,CDON,LRP1,PLXNC1,LIG4,FOXA1,BMP4,PRKCH,HIF1A,NUMB,SPINT1,ITPKA,PARP6,SEMA7A,SIN3A,NTRK3,IQGAP1,FES,EEF2K,CX3CL1,FBXO31,SERPINF1,NDEL1,RARA,MAPT,SPAG9,MMD,RNF157,BAIAP2,CSNK1D,NEDD4L,STK11,SF3A2,UNC13A,CRTC1,APOE,ARHGAP35,KIDINS220,GDF7,ACTR2,BIN1,ITGA6,FN1,EPH…	135
HepG2_ab41898	GO:0032868	response to insulin	87/3435	272/18670	4.15222e-08	5.88242e-06	4.55997e-06	5590/54206/84275/2475/6513/6272/6464/5313/2058/183/5728/10580/2805/10312/23235/6653/114882/490/9971/5319/2308/9882/677/6430/3480/29904/2806/9114/9564/4641/81565/6720/535/10014/5164/252983/2885/10458/9663/11031/3643/5296/208/634/23175/3795/6654/23433/525/3625/2888/3667/55022/57761/3692/6714/64900/5770/5105/7494/5465/5468/22937/5580/5584/8743/197/4976/2549/5562/5295/896/2309/5167/3484/2887/7532/395…	PRKCZ,ERRFI1,SLC25A33,MTOR,SLC2A1,SORT1,SHC1,PKLR,EPRS1,AGT,PTEN,SORBS1,GOT1,TCIRG1,SIK2,SORL1,OSBPL8,ATP2B1,NR1H4,PLA2G1B,FOXO1,TBC1D4,ZFP36L1,SRSF5,IGF1R,EEF2K,GOT2,ATP6V0D1,BCAR1,MYO1C,NDEL1,SREBF1,ATP6V0A1,HDAC5,PDK2,STXBP4,GRB2,BAIAP2,LPIN2,RAB31,INSR,PIK3R2,AKT2,CEACAM1,LPIN1,KHK,SOS1,RHOQ,ATP6V1B1,INHBB,GRB14,IRS1,PID1,TRIB3,EIF6,SRC,LPIN3,PTPN1,PCK1,XBP1,PPARA,PPARG,SCAP,PRKCD,PRKCI,TNFSF…	87
HepG2_ab41898	GO:0007044	cell-substrate junction assembly	41/3435	97/18670	4.25792e-08	5.88242e-06	4.55997e-06	55920/1307/23499/8829/5728/10580/5795/7070/4035/23603/84962/10979/87/342184/4088/79834/8826/54828/3691/3909/57662/9475/51057/9448/23332/3655/2335/7145/6714/6385/3911/613/90102/7422/667/5796/10395/2039/2185/6422/5747	RCC2,COL16A1,MACF1,NRP1,PTEN,SORBS1,PTPRJ,THY1,LRP1,CORO1C,AJUBA,FERMT2,ACTN1,FMN1,SMAD3,PEAK1,IQGAP1,BCAS3,ITGB4,LAMA3,CAMSAP3,ROCK2,WDPCP,MAP4K4,CLASP1,ITGA6,FN1,TNS1,SRC,SDC4,LAMA5,BCR,PHLDB2,VEGFA,DST,PTPRK,DLC1,DMTN,PTK2B,SFRP1,PTK2	41
HepG2_ab41898	GO:0150115	cell-substrate junction organization	41/3435	97/18670	4.25792e-08	5.88242e-06	4.55997e-06	55920/1307/23499/8829/5728/10580/5795/7070/4035/23603/84962/10979/87/342184/4088/79834/8826/54828/3691/3909/57662/9475/51057/9448/23332/3655/2335/7145/6714/6385/3911/613/90102/7422/667/5796/10395/2039/2185/6422/5747	RCC2,COL16A1,MACF1,NRP1,PTEN,SORBS1,PTPRJ,THY1,LRP1,CORO1C,AJUBA,FERMT2,ACTN1,FMN1,SMAD3,PEAK1,IQGAP1,BCAS3,ITGB4,LAMA3,CAMSAP3,ROCK2,WDPCP,MAP4K4,CLASP1,ITGA6,FN1,TNS1,SRC,SDC4,LAMA5,BCR,PHLDB2,VEGFA,DST,PTPRK,DLC1,DMTN,PTK2B,SFRP1,PTK2	41
HepG2_ab41898	GO:0035023	regulation of Rho protein signal transduction	53/3435	140/18670	4.57407e-08	6.18473e-06	4.79433e-06	27237/128272/55160/10451/79574/27/10276/3688/8829/64787/9828/345/335/23365/55200/2059/121512/2841/23263/26030/5923/11214/9289/4650/64857/9138/348/2909/6654/25791/2859/57580/6453/613/5894/50650/6091/8997/57493/26084/604/7204/64283/389337/5159/221472/26230/4233/157285/10395/23189/19/7410	ARHGEF16,ARHGEF19,ARHGEF10L,VAV3,EPS8L3,ABL2,NET1,ITGB1,NRP1,EPS8L2,ARHGEF17,APOC3,APOA1,ARHGEF12,PLEKHG6,EPS8,FGD4,GPR18,MCF2L,PLEKHG3,RASGRF1,AKAP13,ADGRG1,MYO9B,PLEKHG2,ARHGEF1,APOE,ARHGAP35,SOS1,NGEF,GPR35,PREX1,ITSN1,BCR,RAF1,ARHGEF3,ROBO1,KALRN,HEG1,ARHGEF26,BCL6,TRIO,ARHGEF28,ARHGEF37,PDGFRB,FGD2,TIAM2,MET,PRAG1,DLC1,KANK1,ABCA1,VAV2	53
HepG2_ab41898	GO:0010976	positive regulation of neuron projection development	89/3435	281/18670	4.85816e-08	6.43201e-06	4.98601e-06	2475/23499/257194/5906/27/127833/5362/183/8829/9231/22849/118813/57698/2011/22941/4035/10154/3706/56965/8482/4916/8826/2242/29904/6376/79791/5176/81565/4137/114804/10458/23327/6794/8175/23025/23373/348/2909/57498/10097/3655/2335/2043/23613/655/1002/26039/6453/23654/85358/8536/2803/22906/51188/6092/6091/8997/23129/6474/5584/6498/1857/9175/4976/950/411/51265/81545/57699/5754/7422/653/22999/2534/507…	MTOR,MACF1,NEGR1,RAP1A,ABL2,SYT2,PLXNA2,AGT,NRP1,DLG5,CPEB3,ZFYVE27,SHTN1,MARK2,SHANK2,LRP1,PLXNC1,ITPKA,PARP6,SEMA7A,NTRK3,IQGAP1,FES,EEF2K,CX3CL1,FBXO31,SERPINF1,NDEL1,MAPT,RNF157,BAIAP2,NEDD4L,STK11,SF3A2,UNC13A,CRTC1,APOE,ARHGAP35,KIDINS220,ACTR2,ITGA6,FN1,EPHA4,ZMYND8,BMP7,CDH4,SS18L1,ITSN1,PLXNB2,SHANK3,CAMK1,GOLGA4,TRAK1,SS18L2,ROBO2,ROBO1,KALRN,PLXND1,SHOX2,PRKCI,SKIL,DVL3,MAP3K13,OPA1,SC…	89
HepG2_ab41898	GO:0043401	steroid hormone mediated signaling pathway	64/3435	182/18670	5.30398e-08	6.87894e-06	5.33247e-06	11315/8431/3065/9970/2494/8031/4838/10062/10413/55885/9971/9612/3169/652/2103/4734/6095/8554/11214/11057/8312/23019/9611/5469/9572/5914/23558/51341/9667/10498/6597/2063/898/55818/4929/6714/3172/655/8204/861/3275/5465/5468/7068/1499/200845/27086/8856/79876/10891/1601/2908/5467/23376/7101/2099/2852/6422/9420/3174/3301/2516/2649/6256	PARK7,NR0B2,HDAC1,NR1I3,NR5A2,NCOA4,NODAL,NR1H3,YAP1,LMO3,NR1H4,NCOR2,FOXA1,BMP4,ESRRB,NEDD4,RORA,PIAS1,AKAP13,ABHD2,AXIN1,CNOT1,NCOR1,MED1,NR1D1,RARA,WBP2,ZBTB7A,SAFB2,CARM1,SMARCA4,NR2F6,CCNE1,KDM3A,NR4A2,SRC,HNF4A,BMP7,NRIP1,RUNX1,PRMT2,PPARA,PPARG,THRB,CTNNB1,KCTD6,FOXP1,NR1I2,UBA5,PPARGC1A,DAB2,NR3C1,PPARD,UFL1,NR2E1,ESR1,GPER1,SFRP1,CYP7B1,HNF4G,DNAJA1,NR5A1,NR6A1,RXRA	64
HepG2_ab41898	GO:0051017	actin filament bundle assembly	56/3435	153/18670	7.51062e-08	9.546e-06	7.39994e-06	83715/2475/55160/10163/1901/221061/8829/10580/120/10083/116985/335/2059/10411/27289/5829/54509/3936/87/51466/7168/4088/406930/6376/406991/10458/56907/81/9475/23332/7429/8195/6714/6385/80115/85358/90102/3693/118/171024/5734/5295/11346/285590/4739/1490/5071/2006/4233/2041/10395/2039/2185/6422/7016/2316	ESPN,MTOR,ARHGEF10L,WASF2,S1PR1,FAM171A1,NRP1,SORBS1,ADD3,USH1C,ARAP1,APOA1,EPS8,RAPGEF3,RND1,PXN,RHOF,LCP1,ACTN1,EVL,TPM1,SMAD3,MIR138-2,CX3CL1,MIR21,BAIAP2,SPIRE1,ACTN4,ROCK2,CLASP1,VIL1,MKKS,SRC,SDC4,BAIAP2L2,SHANK3,PHLDB2,ITGB5,ADD1,SYNPO2,PTGER4,PIK3R1,SYNPO,SH3PXD2B,NEDD9,CCN2,PRKN,ELN,MET,EPHA1,DLC1,DMTN,PTK2B,SFRP1,TESK1,FLNA	56
HepG2_ab41898	GO:0010876	lipid localization	120/3435	415/18670	8.66521e-08	1.07975e-05	8.37011e-06	30814/5320/23673/84879/114883/6342/1376/27329/24/5825/57198/2058/183/1645/1244/118987/114879/63982/10062/10938/738/1119/1374/10809/11309/84649/337/345/335/6653/53919/8435/4035/114882/9971/32/5319/57605/949/10257/4792/6554/5104/302/123264/28232/79068/2806/3931/201305/9611/406936/31/8714/58488/55852/350/10351/10350/10349/4864/9388/5205/374868/80148/718/208/634/348/346/10998/338/8291/2168/8647/51454…	PLA2G2E,PLA2G2A,STX12,MFSD2A,OSBPL9,SCP2,CPT2,ANGPTL3,ABCA4,ABCD3,ATP8B2,EPRS1,AGT,AKR1C1,ABCC2,PDZD8,OSBPL5,ANO3,NR1H3,EHD1,VPS51,CHKA,CPT1A,STARD10,SLCO2B1,DGAT2,APOA4,APOC3,APOA1,SORL1,SLCO1C1,SOAT2,LRP1,OSBPL8,NR1H4,ACACB,PLA2G1B,PITPNM2,SCARB1,ABCC4,NFKBIA,SLC10A1,SERPINA5,ANXA2,SLC51B,SLCO3A1,FTO,GOT2,LCAT,SPNS3,NCOR1,MIR144,ACACA,ABCC3,PCTP,TEX2,APOH,ABCA8,ABCA9,ABCA10,NPC1,LIPG,ATP8B1,ATP…	120
HepG2_ab41898	GO:0001933	negative regulation of protein phosphorylation	123/3435	429/18670	1.00513e-07	1.22839e-05	9.52231e-06	5590/11315/54206/2475/55450/8613/1647/2633/55924/1942/116496/64754/56288/64081/54541/5728/3087/1847/6609/5795/4041/7070/6653/84959/55885/1848/11137/23603/54997/26524/2308/3843/51562/652/2764/26585/161742/11261/4091/4916/3480/79705/9961/406930/54920/9611/11072/80725/80279/406991/9368/57521/2873/753/4092/4089/4298/5296/1050/634/199731/348/808/93650/91663/805/200734/8440/58190/55022/26146/57761/1408…	PRKCZ,PARK7,ERRFI1,MTOR,CAMK2N1,PLPP3,GADD45A,GBP1,INKA2,EFNA1,NIBAN1,SMYD3,PARD3,PBLD,DDIT4,PTEN,HHEX,DUSP5,SMPD1,PTPRJ,LRP5,THY1,SORL1,UBASH3B,LMO3,DUSP6,PWP1,CORO1C,TESC,LATS2,FOXO1,IPO5,MBIP,BMP4,GMFB,GREM1,SPRED1,CHP1,SMAD6,NTRK3,IGF1R,LRRK1,MVP,MIR138-2,DUS2,NCOR1,DUSP14,SRCIN1,CDK5RAP3,MIR21,SLC9A3R1,RPTOR,GPS1,LDLRAD4,SMAD7,SMAD4,MLLT1,PIK3R2,CEBPA,CEACAM1,CADM4,APOE,CALM3,ACP4,MYADM,CALM…	123
HepG2_ab41898	GO:0006644	phospholipid metabolic process	123/3435	430/18670	1.15665e-07	1.38689e-05	1.0751e-05	5293/30814/5320/347735/84879/8613/27329/10026/10451/3158/10654/55224/824/259230/5728/3632/81490/114879/6609/55626/54979/11145/1119/10809/337/335/10162/2819/114882/9971/4598/5319/57605/949/3356/84962/283748/23049/54947/406930/3931/55697/5336/27132/124997/9487/10400/58488/9489/339221/5833/9663/3613/2627/9388/23396/5296/8605/255043/23175/3032/151056/57217/150763/3631/3628/3417/2181/3667/3635/1457/87…	PIK3CD,PLA2G2E,PLA2G2A,SERINC2,MFSD2A,PLPP3,ANGPTL3,PIGK,VAV3,HMGCS2,PMVK,ETNK2,CAPN2,SGMS1,PTEN,INPP5A,PTDSS2,OSBPL5,SMPD1,AMBRA1,PLAAT2,PLAAT3,CHKA,STARD10,APOA4,APOA1,LPCAT3,GPD1,OSBPL8,NR1H4,MVK,PLA2G1B,PITPNM2,SCARB1,HTR2A,AJUBA,PLA2G4D,SMG1,LPCAT2,MIR138-2,LCAT,VAC14,PLCG2,CPNE7,WDR81,PIGL,PEMT,PCTP,PGS1,ENPP7,PCYT2,LPIN2,IMPA2,GATA6,LIPG,PIP5K1C,PIK3R2,PLA2G4C,TMEM86B,LPIN1,HADHB,PLB1,TTC7…	123
HepG2_ab41898	GO:0046486	glycerolipid metabolic process	119/3435	414/18670	1.39274e-07	1.63905e-05	1.27057e-05	5293/30814/5320/347735/84879/10026/55224/824/5728/3632/81490/114879/10062/747/54979/11145/1119/1374/10809/80168/84649/337/345/335/6653/10162/2819/114882/9971/5319/57605/949/3356/283/84962/283748/11057/23049/255919/54947/3931/55697/5336/27132/9487/10400/6720/58488/350/9489/5833/9663/3613/9388/23396/718/5296/3991/348/8605/255043/10998/23175/338/3032/151056/57217/2168/150763/3631/3628/116255/2181/36…	PIK3CD,PLA2G2E,PLA2G2A,SERINC2,MFSD2A,PIGK,ETNK2,CAPN2,PTEN,INPP5A,PTDSS2,OSBPL5,NR1H3,DAGLA,PLAAT2,PLAAT3,CHKA,CPT1A,STARD10,MOGAT2,DGAT2,APOA4,APOC3,APOA1,SORL1,LPCAT3,GPD1,OSBPL8,NR1H4,PLA2G1B,PITPNM2,SCARB1,HTR2A,ANG,AJUBA,PLA2G4D,ABHD2,SMG1,CNEP1R1,LPCAT2,LCAT,VAC14,PLCG2,CPNE7,PIGL,PEMT,SREBF1,PCTP,APOH,PGS1,PCYT2,LPIN2,IMPA2,LIPG,PIP5K1C,C3,PIK3R2,LIPE,APOE,PLA2G4C,TMEM86B,SLC27A5,LPIN1,AP…	119
HepG2_ab41898	GO:0043434	response to peptide hormone	124/3435	436/18670	1.45581e-07	1.68212e-05	1.30396e-05	5590/54206/84275/2475/6513/54741/7049/6272/10768/6464/5313/2058/183/5728/3087/10580/2805/1244/10312/23235/6653/6778/114882/490/9971/5829/5319/2308/9882/677/6430/8826/3480/115/29904/113/2806/9114/9564/4641/81565/6720/535/10014/5164/252983/83990/2885/10458/9663/11031/3643/3718/5296/9518/208/634/9475/23175/3795/6654/23433/525/3625/55777/4929/2888/3667/55022/57761/3692/6714/64900/5770/655/5105/7494/5…	PRKCZ,ERRFI1,SLC25A33,MTOR,SLC2A1,LEPROT,TGFBR3,SORT1,AHCYL1,SHC1,PKLR,EPRS1,AGT,PTEN,HHEX,SORBS1,GOT1,ABCC2,TCIRG1,SIK2,SORL1,STAT6,OSBPL8,ATP2B1,NR1H4,PXN,PLA2G1B,FOXO1,TBC1D4,ZFP36L1,SRSF5,IQGAP1,IGF1R,ADCY9,EEF2K,ADCY7,GOT2,ATP6V0D1,BCAR1,MYO1C,NDEL1,SREBF1,ATP6V0A1,HDAC5,PDK2,STXBP4,BRIP1,GRB2,BAIAP2,LPIN2,RAB31,INSR,JAK3,PIK3R2,GDF15,AKT2,CEACAM1,ROCK2,LPIN1,KHK,SOS1,RHOQ,ATP6V1B1,INHBB,MBD…	124
HepG2_ab41898	GO:0006869	lipid transport	111/3435	380/18670	1.48268e-07	1.68258e-05	1.30431e-05	30814/5320/23673/84879/114883/6342/1376/24/5825/57198/2058/183/1645/1244/118987/114879/63982/10062/738/1119/1374/10809/11309/337/345/335/6653/53919/8435/4035/114882/9971/32/5319/57605/949/10257/4792/6554/5104/302/123264/28232/2806/3931/201305/9611/406936/31/8714/58488/55852/350/10351/10350/10349/4864/9388/5205/374868/80148/208/634/348/346/10998/338/2168/8647/51454/2181/3069/6754/5360/10079/23762/…	PLA2G2E,PLA2G2A,STX12,MFSD2A,OSBPL9,SCP2,CPT2,ABCA4,ABCD3,ATP8B2,EPRS1,AGT,AKR1C1,ABCC2,PDZD8,OSBPL5,ANO3,NR1H3,VPS51,CHKA,CPT1A,STARD10,SLCO2B1,APOA4,APOC3,APOA1,SORL1,SLCO1C1,SOAT2,LRP1,OSBPL8,NR1H4,ACACB,PLA2G1B,PITPNM2,SCARB1,ABCC4,NFKBIA,SLC10A1,SERPINA5,ANXA2,SLC51B,SLCO3A1,GOT2,LCAT,SPNS3,NCOR1,MIR144,ACACA,ABCC3,PCTP,TEX2,APOH,ABCA8,ABCA9,ABCA10,NPC1,LIPG,ATP8B1,ATP9B,SLC66A2,AKT2,CEACAM1…	111
HepG2_ab41898	GO:1901653	cellular response to peptide	112/3435	385/18670	1.6468e-07	1.83604e-05	1.42328e-05	5590/54206/84275/54741/7412/10768/6464/5313/2058/183/5728/10580/2805/10312/23235/6653/6778/4035/114882/490/9971/3479/5829/5319/2308/9882/677/6430/3480/115/29904/113/9114/9564/4641/81565/6720/535/10014/5164/252983/83990/2885/10458/9663/11031/3643/773/3718/5296/9518/208/634/9475/23175/6654/23433/525/10018/3625/55777/4929/2888/2043/3667/55022/57761/6714/64900/5770/5105/7494/5468/5580/185/5584/197/49…	PRKCZ,ERRFI1,SLC25A33,LEPROT,VCAM1,AHCYL1,SHC1,PKLR,EPRS1,AGT,PTEN,SORBS1,GOT1,TCIRG1,SIK2,SORL1,STAT6,LRP1,OSBPL8,ATP2B1,NR1H4,IGF1,PXN,PLA2G1B,FOXO1,TBC1D4,ZFP36L1,SRSF5,IGF1R,ADCY9,EEF2K,ADCY7,ATP6V0D1,BCAR1,MYO1C,NDEL1,SREBF1,ATP6V0A1,HDAC5,PDK2,STXBP4,BRIP1,GRB2,BAIAP2,LPIN2,RAB31,INSR,CACNA1A,JAK3,PIK3R2,GDF15,AKT2,CEACAM1,ROCK2,LPIN1,SOS1,RHOQ,ATP6V1B1,BCL2L11,INHBB,MBD5,NR4A2,GRB14,EPHA4,…	112
HepG2_ab41898	GO:0042326	negative regulation of phosphorylation	131/3435	468/18670	1.76062e-07	1.9291e-05	1.49541e-05	5590/11315/54206/2475/55450/8613/1647/2633/55924/1942/116496/64754/56288/64081/54541/10105/5728/3087/1847/6609/5795/4041/7070/6653/84959/55885/1848/11137/23603/54997/26524/2308/29103/3843/84962/51562/652/2764/26585/161742/11261/4091/4916/3480/79705/26471/9961/406930/54920/9611/11072/80725/4137/80279/406991/9368/57521/2873/753/4092/4089/4298/5296/1050/634/199731/348/808/93650/91663/805/200734/8440…	PRKCZ,PARK7,ERRFI1,MTOR,CAMK2N1,PLPP3,GADD45A,GBP1,INKA2,EFNA1,NIBAN1,SMYD3,PARD3,PBLD,DDIT4,PPIF,PTEN,HHEX,DUSP5,SMPD1,PTPRJ,LRP5,THY1,SORL1,UBASH3B,LMO3,DUSP6,PWP1,CORO1C,TESC,LATS2,FOXO1,DNAJC15,IPO5,AJUBA,MBIP,BMP4,GMFB,GREM1,SPRED1,CHP1,SMAD6,NTRK3,IGF1R,LRRK1,NUPR1,MVP,MIR138-2,DUS2,NCOR1,DUSP14,SRCIN1,MAPT,CDK5RAP3,MIR21,SLC9A3R1,RPTOR,GPS1,LDLRAD4,SMAD7,SMAD4,MLLT1,PIK3R2,CEBPA,CEACAM1,CA…	131
HepG2_ab41898	GO:0016053	organic acid biosynthetic process	105/3435	356/18670	1.89525e-07	2.04141e-05	1.58247e-05	11332/11315/5351/1907/10327/114883/6342/23169/1491/5825/2948/26227/5313/85414/5629/8644/1558/2805/6319/10062/337/345/79602/586/51380/552/9971/5053/32/5319/241/8803/2628/8854/1543/10588/11057/18/22928/84706/2806/79152/197322/242/31/9572/47/9388/2593/634/587/10998/23498/55258/8942/8647/8604/2744/55825/2181/8864/189/57761/3692/5740/51733/2678/7494/1582/22937/8309/5352/10057/11019/441024/4790/4258/45…	ACOT7,PARK7,PLOD1,EDN2,AKR1A1,OSBPL9,SCP2,SLC35D1,CTH,ABCD3,GSTM4,PHGDH,PKLR,SLC45A3,PROX1,AKR1C3,CYP2C8,GOT1,SCD,NR1H3,APOA4,APOC3,ADIPOR2,BCAT1,CSAD,AVPR1A,NR1H4,PAH,ACACB,PLA2G1B,ALOX5AP,SUCLA2,GATM,ALDH1A2,CYP1A1,MTHFS,ABHD2,ABAT,SEPHS2,GPT2,GOT2,FA2H,ACSF3,ALOX12B,ACACA,NR1D1,ACLY,LIPG,GAMT,CEACAM1,BCAT2,SLC27A5,HAAO,THNSL2,KYNU,ABCB11,SLC25A12,GLS,PECR,ACSL3,PER2,AGXT,TRIB3,EIF6,PTGIS,UPB1,…	105
HepG2_ab41898	GO:0006575	cellular modified amino acid metabolic process	64/3435	188/18670	2.07701e-07	2.1999e-05	1.70533e-05	11315/5351/30814/5320/347735/1733/2948/2625/81490/114879/8424/11145/1374/10162/4257/114882/5319/283748/2628/10588/1428/2806/1800/10400/113235/51268/5469/2593/8884/51449/7849/3417/191/6573/10841/2678/1375/114884/55349/10840/5352/5359/27284/441024/23657/4258/4552/29958/256987/501/6583/154141/7915/2939/25902/5447/373156/8836/10404/7038/138199/883/445/1757	PARK7,PLOD1,PLA2G2E,PLA2G2A,SERINC2,DIO1,GSTM4,GATA3,PTDSS2,OSBPL5,BBOX1,PLAAT3,CPT1A,LPCAT3,MGST1,OSBPL8,PLA2G1B,PLA2G4D,GATM,MTHFS,CRYM,GOT2,DPEP1,PEMT,SLC46A1,PIPOX,MED1,GAMT,SLC5A6,PCYOX1,PAX8,IDH1,AHCY,SLC19A1,FTCD,GGT1,CPT1B,OSBPL10,CHDH,ALDH1L1,PLOD2,PLSCR1,SULT1B1,MTHFD2L,SLC7A11,MGST2,MTRR,DMGDH,SERINC5,ALDH7A1,SLC22A4,MBOAT1,ALDH5A1,GSTA2,MTHFD1L,POR,GSTK1,GGH,CPQ,TG,CARNMT1,KYAT1,ASS1,…	64
HepG2_ab41898	GO:0048041	focal adhesion assembly	35/3435	81/18670	2.12584e-07	2.21471e-05	1.71681e-05	55920/1307/23499/8829/5728/10580/5795/7070/4035/23603/84962/10979/87/342184/4088/79834/8826/54828/57662/9475/51057/9448/23332/6714/6385/3911/613/90102/7422/5796/10395/2039/2185/6422/5747	RCC2,COL16A1,MACF1,NRP1,PTEN,SORBS1,PTPRJ,THY1,LRP1,CORO1C,AJUBA,FERMT2,ACTN1,FMN1,SMAD3,PEAK1,IQGAP1,BCAS3,CAMSAP3,ROCK2,WDPCP,MAP4K4,CLASP1,SRC,SDC4,LAMA5,BCR,PHLDB2,VEGFA,PTPRK,DLC1,DMTN,PTK2B,SFRP1,PTK2	35
HepG2_ab41898	GO:0030072	peptide hormone secretion	79/3435	250/18670	2.99161e-07	3.0664e-05	2.37704e-05	65220/11315/8431/6513/5906/6566/2029/3799/6865/818/6934/6833/10312/4041/1374/4544/3709/10411/4035/9971/6927/3091/18/8447/9501/6720/6928/9572/252983/26251/773/8425/7447/5581/26056/9448/3557/7849/3625/1803/11069/3667/8864/23178/3172/6453/54097/91355/5894/776/8997/6514/152/5530/133308/308/2243/2266/1363/5019/9607/3156/1906/5467/5071/2852/3382/1956/6804/7036/3952/5799/6422/56943/55638/389692/375704/2…	NADK,PARK7,NR0B2,SLC2A1,RAP1A,SLC16A1,ENSA,KIF5B,TACR2,CAMK2G,TCF7L2,ABCC8,TCIRG1,LRP5,CPT1A,MTNR1B,ITPR2,RAPGEF3,LRP1,NR1H4,HNF1A,HIF1A,ABAT,DOC2B,RPH3AL,SREBF1,HNF1B,NR1D1,STXBP4,KCNG2,CACNA1A,LTBP4,VSNL1,PRKCE,RAB11FIP5,MAP4K4,IL1RN,PAX8,INHBB,DPP4,RAPGEF4,IRS1,PER2,PASK,HNF4A,ITSN1,FAM3B,LRP5L,RAF1,CACNA1D,KALRN,SLC2A2,ADRA2C,PPP3CA,SLC9B2,ANXA5,FGA,FGG,CPE,OXCT1,CARTPT,HMGCR,EDN1,PPARD,PRKN,…	79
HepG2_ab41898	GO:0007229	integrin-mediated signaling pathway	41/3435	103/18670	3.08569e-07	3.0834e-05	2.39021e-05	9636/55920/65979/1307/199920/27329/10451/3688/8829/1793/335/7070/9358/10979/2530/8482/2013/9564/3682/3691/3909/634/3694/3655/55612/6714/3911/3689/4627/3693/3672/1495/4739/667/1490/2039/2185/1015/5747/11093/2316	ISG15,RCC2,PHACTR4,COL16A1,FYB2,ANGPTL3,VAV3,ITGB1,NRP1,DOCK1,APOA1,THY1,ITGBL1,FERMT2,FUT8,SEMA7A,EMP2,BCAR1,ITGAE,ITGB4,LAMA3,CEACAM1,ITGB6,ITGA6,FERMT1,SRC,LAMA5,ITGB2,MYH9,ITGB5,ITGA1,CTNNA1,NEDD9,DST,CCN2,DMTN,PTK2B,CDH17,PTK2,ADAMTS13,FLNA	41
HepG2_ab41898	GO:0046394	carboxylic acid biosynthetic process	104/3435	355/18670	3.10523e-07	3.0834e-05	2.39021e-05	11332/11315/5351/1907/10327/114883/6342/23169/1491/5825/2948/26227/5313/85414/5629/8644/1558/2805/6319/10062/337/345/79602/586/552/9971/5053/32/5319/241/8803/2628/8854/1543/10588/11057/18/22928/84706/2806/79152/197322/242/31/9572/47/9388/2593/634/587/10998/23498/55258/8942/8647/8604/2744/55825/2181/8864/189/57761/3692/5740/51733/2678/7494/1582/22937/8309/5352/10057/11019/441024/4790/4258/4552/649…	ACOT7,PARK7,PLOD1,EDN2,AKR1A1,OSBPL9,SCP2,SLC35D1,CTH,ABCD3,GSTM4,PHGDH,PKLR,SLC45A3,PROX1,AKR1C3,CYP2C8,GOT1,SCD,NR1H3,APOA4,APOC3,ADIPOR2,BCAT1,AVPR1A,NR1H4,PAH,ACACB,PLA2G1B,ALOX5AP,SUCLA2,GATM,ALDH1A2,CYP1A1,MTHFS,ABHD2,ABAT,SEPHS2,GPT2,GOT2,FA2H,ACSF3,ALOX12B,ACACA,NR1D1,ACLY,LIPG,GAMT,CEACAM1,BCAT2,SLC27A5,HAAO,THNSL2,KYNU,ABCB11,SLC25A12,GLS,PECR,ACSL3,PER2,AGXT,TRIB3,EIF6,PTGIS,UPB1,GGT1,…	104
HepG2_ab41898	GO:0009914	hormone transport	95/3435	317/18670	3.22261e-07	3.15072e-05	2.4424e-05	65220/11315/8431/6513/5906/6566/2029/183/2625/3799/6865/818/1244/6934/6833/10312/4041/1374/4544/53919/3709/10411/4035/9971/6926/6927/338442/3091/9727/18/1428/8447/9501/6720/6928/9572/252983/4089/26251/773/8425/7447/5581/26056/9448/3557/7849/3625/1803/11069/3667/8864/23178/3172/28231/6453/54097/91355/3976/5894/776/8997/185/6514/152/5530/133308/308/2243/2266/1363/5019/9607/3156/1906/5467/5071/2852/…	NADK,PARK7,NR0B2,SLC2A1,RAP1A,SLC16A1,ENSA,AGT,GATA3,KIF5B,TACR2,CAMK2G,ABCC2,TCF7L2,ABCC8,TCIRG1,LRP5,CPT1A,MTNR1B,SLCO1C1,ITPR2,RAPGEF3,LRP1,NR1H4,TBX3,HNF1A,HCAR2,HIF1A,RAB11FIP3,ABAT,CRYM,DOC2B,RPH3AL,SREBF1,HNF1B,NR1D1,STXBP4,SMAD4,KCNG2,CACNA1A,LTBP4,VSNL1,PRKCE,RAB11FIP5,MAP4K4,IL1RN,PAX8,INHBB,DPP4,RAPGEF4,IRS1,PER2,PASK,HNF4A,SLCO4A1,ITSN1,FAM3B,LRP5L,LIF,RAF1,CACNA1D,KALRN,AGTR1,SLC2A2,…	95
HepG2_ab41898	GO:0015718	monocarboxylic acid transport	57/3435	163/18670	3.43806e-07	3.31044e-05	2.56621e-05	30814/5320/84879/1376/5825/6566/2058/1645/1244/1374/10809/11309/6539/6540/53919/9194/9971/32/5319/10257/6554/123264/28232/18/2806/9611/31/8714/9368/9121/9123/5205/208/634/348/10998/8884/2168/8647/2181/6754/5465/1375/5468/10991/200931/1906/5467/948/5244/3952/51422/10499/123/320/6256/2182	PLA2G2E,PLA2G2A,MFSD2A,CPT2,ABCD3,SLC16A1,EPRS1,AKR1C1,ABCC2,CPT1A,STARD10,SLCO2B1,SLC6A12,SLC6A13,SLCO1C1,SLC16A7,NR1H4,ACACB,PLA2G1B,ABCC4,SLC10A1,SLC51B,SLCO3A1,ABAT,GOT2,NCOR1,ACACA,ABCC3,SLC9A3R1,SLC16A5,SLC16A3,ATP8B1,AKT2,CEACAM1,APOE,SLC27A5,SLC5A6,FABP1,ABCB11,ACSL3,SSTR4,PPARA,CPT1B,PPARG,SLC38A3,SLC51A,EDN1,PPARD,CD36,ABCB4,LEP,PRKAG2,NCOA2,PLIN2,APBA1,RXRA,ACSL4	57
HepG2_ab41898	GO:0006520	cellular amino acid metabolic process	102/3435	348/18670	3.91709e-07	3.68873e-05	2.85946e-05	11315/5351/79814/3155/5690/1503/1491/5686/26227/5710/2058/4143/2805/833/10249/420/586/51380/144193/3034/9971/5053/1610/113675/4842/3242/5687/5684/122622/3712/10588/2184/18/1428/22928/84706/2806/1728/1800/5198/10400/51268/5717/5691/406991/5718/125061/64122/2593/5184/58510/587/23498/51449/55258/3176/8942/8604/2744/5707/189/191/3172/10841/1312/51733/2678/25828/4357/275/95/3081/131669/5352/51091/4410…	PARK7,PLOD1,AGMAT,HMGCL,PSMB2,CTPS1,CTH,PSMA5,PHGDH,PSMD4,EPRS1,MAT1A,GOT1,CARS1,GLYAT,ART4,BCAT1,CSAD,AMDHD1,HAL,NR1H4,PAH,DAO,SDSL,NOS1,HPD,PSMA6,PSMA3,ADSS1,IVD,MTHFS,FAH,ABAT,CRYM,SEPHS2,GPT2,GOT2,NQO1,DPEP1,PFAS,PEMT,PIPOX,PSMD11,PSMB3,MIR21,PSMD12,AFMID,FN3K,GAMT,PEPD,PRODH2,BCAT2,HAAO,PCYOX1,THNSL2,HNMT,KYNU,SLC25A12,GLS,PSMD1,AGXT,AHCY,HNF4A,FTCD,COMT,UPB1,GGT1,TXN2,MPST,AMT,ACY1,HGD,UROC…	102
HepG2_ab41898	GO:0007584	response to nutrient	71/3435	219/18670	3.98268e-07	3.68873e-05	2.85946e-05	2475/3155/7412/6566/2029/5313/8644/5728/1592/595/335/79602/7009/490/9971/54434/8854/1543/2242/57407/1728/1327/10400/218/6532/5469/5914/5164/83990/10458/9388/5032/1788/6546/56603/8942/2181/191/655/7494/3162/5468/590/4976/9227/5019/3157/3156/411/8614/6569/717/5467/5292/594/23376/2534/1956/5447/3952/8805/8658/2626/6781/6422/19/210/2934/445/5009/2182	MTOR,HMGCL,VCAM1,SLC16A1,ENSA,PKLR,AKR1C3,PTEN,CYP26A1,CCND1,APOA1,ADIPOR2,TMBIM6,ATP2B1,NR1H4,SSH1,ALDH1A2,CYP1A1,FES,NMRAL1,NQO1,COX4I1,PEMT,ALDH3A1,SLC6A4,MED1,RARA,PDK2,BRIP1,BAIAP2,LIPG,P2RY11,DNMT3A,SLC8A1,CYP26B1,KYNU,ACSL3,AHCY,BMP7,XBP1,HMOX1,PPARG,BCHE,OPA1,LRAT,OXCT1,HMGCS1,HMGCR,ARSB,STC2,SLC34A1,C2,PPARD,PIM1,BCKDHB,UFL1,FYN,EGFR,POR,LEP,TRIM24,TNKS,GATA4,STC1,SFRP1,ABCA1,ALAD,GSN,AS…	71
HepG2_ab41898	GO:0010810	regulation of cell-substrate adhesion	70/3435	215/18670	4.00508e-07	3.68873e-05	2.85946e-05	5590/55920/1307/23499/2633/1435/4811/8829/9806/5728/1793/5795/335/7070/4035/23603/342184/4088/79834/8826/2013/6376/3728/54828/6904/57662/1785/81/91663/9475/5581/51057/9448/23332/3655/8324/2335/55612/6714/6385/57580/11078/1605/90102/5291/604/55435/2243/2266/5295/6695/6239/4739/7422/7402/948/1021/136227/2041/10395/2039/80005/2185/6422/3037/5747/23189/4814/8573/2316	PRKCZ,RCC2,COL16A1,MACF1,GBP1,CSF1,NID1,NRP1,SPOCK2,PTEN,DOCK1,PTPRJ,APOA1,THY1,LRP1,CORO1C,FMN1,SMAD3,PEAK1,IQGAP1,EMP2,CX3CL1,JUP,BCAS3,TBCD,CAMSAP3,DNM2,ACTN4,MYADM,ROCK2,PRKCE,WDPCP,MAP4K4,CLASP1,ITGA6,FZD7,FN1,FERMT1,SRC,SDC4,PREX1,TRIOBP,DAG1,PHLDB2,PIK3CB,BCL6,AP1AR,FGA,FGG,PIK3R1,SPOCK1,RREB1,NEDD9,VEGFA,UTRN,CD36,CDK6,COL26A1,EPHA1,DLC1,DMTN,DOCK5,PTK2B,SFRP1,HAS2,PTK2,KANK1,NINJ1,CASK,F…	70
HepG2_ab41898	GO:0006066	alcohol metabolic process	107/3435	370/18670	4.24392e-07	3.85288e-05	2.9867e-05	11315/9249/8431/5724/4802/10327/1718/27329/3953/2672/3158/10654/1645/8644/8029/5728/26509/2805/6319/3632/114879/6609/221/1119/1717/80168/84649/337/335/6309/6653/2819/8435/9971/3479/32/4598/217/949/10901/145226/3705/3706/8854/1543/3931/5336/6720/224/31/47/113026/2584/8877/3613/4864/1050/3991/348/6820/338/151056/8291/3631/2820/3628/3417/55825/116255/3635/3069/23236/5105/8867/1727/22937/51447/9807/2…	PARK7,DHRS3,NR0B2,PTAFR,NFYC,AKR1A1,DHCR24,ANGPTL3,LEPR,GFI1,HMGCS2,PMVK,AKR1C1,AKR1C3,CUBN,PTEN,MYOF,GOT1,SCD,INPP5A,OSBPL5,SMPD1,ALDH3B1,CHKA,DHCR7,MOGAT2,DGAT2,APOA4,APOA1,SC5D,SORL1,GPD1,SOAT2,NR1H4,IGF1,ACACB,MVK,ALDH2,SCARB1,DHRS4,RDH12,ITPK1,ITPKA,ALDH1A2,CYP1A1,LCAT,PLCG2,SREBF1,ALDH3A2,ACACA,ACLY,PLCD3,GALK1,SPHK1,IMPA2,NPC1,CEBPA,LIPE,APOE,SULT2B1,APOB,PLB1,DYSF,INPP4A,GPD2,INPP1,IDH1,P…	107
HepG2_ab41898	GO:0009062	fatty acid catabolic process	42/3435	108/18670	4.72168e-07	4.22624e-05	3.27613e-05	2475/6342/1376/5825/51179/5264/219970/1374/32/35/5095/3712/2108/11057/283927/224/9663/4051/66002/1891/208/3991/2109/23175/3032/2168/55289/55825/3667/64900/5105/5465/1375/30/8309/5096/3295/5467/51390/3952/1666/549	MTOR,SCP2,CPT2,ABCD3,HAO2,PHYH,GLYATL2,CPT1A,ACACB,ACADS,PCCA,IVD,ETFA,ABHD2,NUDT7,ALDH3A2,LPIN2,CYP4F3,CYP4F12,ECH1,AKT2,LIPE,ETFB,LPIN1,HADHB,FABP1,ACOXL,PECR,IRS1,LPIN3,PCK1,PPARA,CPT1B,ACAA1,ACOX2,PCCB,HSD17B4,PPARD,AIG1,LEP,DECR1,AUH	42
HepG2_ab41898	GO:0045666	positive regulation of neuron differentiation	107/3435	371/18670	4.90053e-07	4.3254e-05	3.353e-05	2475/23499/1600/257194/5906/27/127833/5362/5629/183/8829/9231/5728/22849/118813/57698/2011/22941/81544/7225/50937/4035/10154/3169/652/3706/56965/8482/25942/4916/8826/2242/29904/6376/79791/5176/81565/5914/4137/9043/23531/114804/10458/1453/23327/6794/8175/23025/23373/348/2909/57498/151449/10097/3655/2335/2043/23613/655/1002/26039/6453/23654/85358/8536/2803/22906/51188/6092/6091/8997/23129/6474/5584…	MTOR,MACF1,DAB1,NEGR1,RAP1A,ABL2,SYT2,PLXNA2,PROX1,AGT,NRP1,DLG5,PTEN,CPEB3,ZFYVE27,SHTN1,MARK2,SHANK2,GDPD5,TRPC6,CDON,LRP1,PLXNC1,FOXA1,BMP4,ITPKA,PARP6,SEMA7A,SIN3A,NTRK3,IQGAP1,FES,EEF2K,CX3CL1,FBXO31,SERPINF1,NDEL1,RARA,MAPT,SPAG9,MMD,RNF157,BAIAP2,CSNK1D,NEDD4L,STK11,SF3A2,UNC13A,CRTC1,APOE,ARHGAP35,KIDINS220,GDF7,ACTR2,ITGA6,FN1,EPHA4,ZMYND8,BMP7,CDH4,SS18L1,ITSN1,PLXNB2,SHANK3,CAMK1,GOLGA…	107
HepG2_ab41898	GO:0031667	response to nutrient levels	136/3435	499/18670	5.40969e-07	4.7094e-05	3.65066e-05	2475/3155/64121/6513/84251/51100/7412/57535/6566/2029/5313/81788/5629/8644/5599/5728/1592/4925/55626/595/23235/335/6653/79602/7009/283375/490/9971/54434/32/100507055/2308/29103/8428/6751/122622/440275/8854/1543/2242/57407/23274/5595/1728/79726/1327/10400/6720/218/6532/5469/5914/5164/54828/83990/57521/10458/3607/9388/5032/9518/7538/348/3171/1788/6546/56603/5899/3625/8942/2181/8195/191/6714/655/510…	MTOR,HMGCL,RRAGC,SLC2A1,SGIP1,SH3GLB1,VCAM1,ELAPOR1,SLC16A1,ENSA,PKLR,NUAK2,PROX1,AKR1C3,MAPK8,PTEN,CYP26A1,NUCB2,AMBRA1,CCND1,SIK2,APOA1,SORL1,ADIPOR2,TMBIM6,SLC39A5,ATP2B1,NR1H4,SSH1,ACACB,LRCOL1,FOXO1,DNAJC15,STK24,SSTR1,ADSS1,EIF2AK4,ALDH1A2,CYP1A1,FES,NMRAL1,CLEC16A,MAPK3,NQO1,WDR59,COX4I1,PEMT,SREBF1,ALDH3A1,SLC6A4,MED1,RARA,PDK2,BCAS3,BRIP1,RPTOR,BAIAP2,FOXK2,LIPG,P2RY11,GDF15,ZFP36,APOE,F…	136
HepG2_ab41898	GO:0043254	regulation of protein-containing complex assembly	120/3435	429/18670	5.95243e-07	5.11185e-05	3.96264e-05	5590/11315/2475/832/388630/11124/163782/51100/84722/58497/10456/120/1642/10435/6712/9873/6653/55729/2059/6249/29103/3936/2073/8451/84962/29091/23116/2764/51466/342184/90427/29766/4091/2242/51451/112755/1003/3931/23406/4641/6117/406936/4137/23580/2885/10458/6904/56907/753/57662/64857/57731/348/7408/91663/51112/5581/6711/10097/129293/822/8440/10018/10096/5899/23332/274/10787/7429/26146/8195/6714/34…	PRKCZ,PARK7,MTOR,CAPZB,TRABD2B,FAF1,KANK4,SH3GLB1,PSRC1,PRUNE1,HAX1,ADD3,DDB1,CDC42EP2,SPTBN2,FCHSD2,SORL1,ATF7IP,EPS8,CLIP1,DNAJC15,LCP1,ERCC5,CUL4A,AJUBA,STXBP6,TOGARAM1,GMFB,EVL,FMN1,BMF,TMOD3,SMAD6,FES,LCMT1,STX1B,CDH5,LCAT,COTL1,MYO1C,RPA1,MIR144,MAPT,CDC42EP4,GRB2,BAIAP2,TBCD,SPIRE1,LDLRAD4,CAMSAP3,PLEKHG2,SPTBN4,APOE,VASP,MYADM,TRAPPC12,PRKCE,SPTBN1,ACTR2,TRABD2A,CAPG,NCK2,BCL2L11,ACTR3,RA…	120
HepG2_ab41898	GO:0009896	positive regulation of catabolic process	119/3435	425/18670	6.26343e-07	5.24285e-05	4.06419e-05	11315/55187/9698/127544/11124/27329/51100/57535/4343/64326/51514/10133/64115/5728/22849/55626/1642/1374/337/6653/2819/4035/3479/53373/2308/3356/3091/677/957/2103/440275/4734/8554/8312/23274/26471/5595/85407/79068/9709/23019/11060/79066/10241/10140/201292/1453/4092/23327/6794/6449/148022/3643/5976/79156/1050/7538/208/348/9475/678/5581/3099/2168/10018/5899/285180/3667/23677/23192/57761/1457/83737/5…	PARK7,VPS13D,PUM1,RNF19B,FAF1,ANGPTL3,SH3GLB1,ELAPOR1,MOV10,COP1,DTL,OPTN,VSIR,PTEN,CPEB3,AMBRA1,DDB1,CPT1A,APOA4,SORL1,GPD1,LRP1,IGF1,TPCN1,FOXO1,HTR2A,HIF1A,ZFP36L1,ENTPD5,ESRRB,EIF2AK4,NEDD4,PIAS1,AXIN1,CLEC16A,NUPR1,MAPK3,NKD1,FTO,HERPUD1,CNOT1,WWP2,METTL16,CALCOCO2,TOB1,TRIM65,CSNK1D,SMAD7,NEDD4L,STK11,SGTA,TICAM1,INSR,UPF1,PLEKHF1,CEBPA,ZFP36,AKT2,APOE,ROCK2,ZFP36L2,PRKCE,HK2,FABP1,BCL2L11,…	119
HepG2_ab41898	GO:0010770	positive regulation of cell morphogenesis involved in differentiation	54/3435	154/18670	6.26997e-07	5.24285e-05	4.06419e-05	23499/5362/8829/118813/57698/1793/335/4035/10154/3706/56965/8482/4916/29904/79791/81565/4137/10458/6794/1785/91663/10097/2335/2043/57580/1002/26039/11078/23654/2803/22906/51188/6092/6091/8997/23129/6474/6498/9175/4976/2243/2266/51265/6239/4739/7422/1523/5649/91584/2039/80005/3037/5789/2316	MACF1,PLXNA2,NRP1,ZFYVE27,SHTN1,DOCK1,APOA1,LRP1,PLXNC1,ITPKA,PARP6,SEMA7A,NTRK3,EEF2K,FBXO31,NDEL1,MAPT,BAIAP2,STK11,DNM2,MYADM,ACTR2,FN1,EPHA4,PREX1,CDH4,SS18L1,TRIOBP,PLXNB2,GOLGA4,TRAK1,SS18L2,ROBO2,ROBO1,KALRN,PLXND1,SHOX2,SKIL,MAP3K13,OPA1,FGA,FGG,CDKL3,RREB1,NEDD9,VEGFA,CUX1,RELN,PLXNA4,DMTN,DOCK5,HAS2,PTPRD,FLNA	54
HepG2_ab41898	GO:0030258	lipid modification	75/3435	238/18670	6.65731e-07	5.49444e-05	4.25922e-05	5293/2475/6342/1376/8613/5825/51179/183/5264/5728/1558/3632/1374/84649/337/335/6484/79602/8435/32/35/3712/1543/2108/23049/3931/6483/79152/224/8877/3613/23396/5296/1891/208/348/2109/3032/57217/2168/55289/3628/55825/3667/3635/8527/8867/5465/64781/1375/5468/30/51447/9807/8309/5291/185/10891/5562/5295/3295/5467/1432/8871/5447/3952/51422/9108/2053/1666/23167/8395/549/54886/4534	PIK3CD,MTOR,SCP2,CPT2,PLPP3,ABCD3,HAO2,AGT,PHYH,PTEN,CYP2C8,INPP5A,CPT1A,DGAT2,APOA4,APOA1,ST3GAL4,ADIPOR2,SOAT2,ACACB,ACADS,IVD,CYP1A1,ETFA,SMG1,LCAT,ST3GAL2,FA2H,ALDH3A2,SPHK1,IMPA2,PIP5K1C,PIK3R2,ECH1,AKT2,APOE,ETFB,HADHB,TTC7A,FABP1,ACOXL,INPP1,PECR,IRS1,INPP5D,DGKD,SYNJ1,PPARA,CERK,CPT1B,PPARG,ACAA1,IP6K2,IP6K1,ACOX2,PIK3CB,AGTR1,PPARGC1A,PRKAA1,PIK3R1,HSD17B4,PPARD,MAPK14,SYNJ2,POR,LEP,PRKA…	75
HepG2_ab41898	GO:0006732	coenzyme metabolic process	79/3435	255/18670	7.29809e-07	5.94607e-05	4.60932e-05	65220/11332/3155/6513/10327/10768/3158/10654/23590/4143/53354/6319/51703/10249/5091/84649/32/4598/160760/84274/8803/5095/51562/60490/23205/10588/23475/55066/283927/197322/79066/10400/113235/51268/31/47/80347/55163/5164/80221/125061/1528/2593/79934/554235/8884/23498/8802/8942/2181/9962/191/5740/8566/6573/10841/1727/686/8801/10840/5096/349565/11019/441024/51166/4552/133686/3157/79993/3156/134526/32…	NADK,ACOT7,HMGCL,SLC2A1,AKR1A1,AHCYL1,HMGCS2,PMVK,PDSS1,MAT1A,PANK1,SCD,ACSL5,GLYAT,PC,DGAT2,ACACB,MVK,PPTC7,COQ5,SUCLA2,PCCA,MBIP,PPCDC,ACSBG1,MTHFS,QPRT,PDPR,NUDT7,ACSF3,METTL16,PEMT,SLC46A1,PIPOX,ACACA,ACLY,COASY,PNPO,PDK2,ACSF2,AFMID,CYB5A,GAMT,COQ8B,ASPDH,SLC5A6,HAAO,SUCLG1,KYNU,ACSL3,SLC23A2,AHCY,PTGIS,PDXK,SLC19A1,FTCD,CYB5R3,BTD,SUCLG2,ALDH1L1,PCCB,NMNAT3,LIAS,MTHFD2L,AADAT,MTRR,NADK2,HMG…	79
HepG2_ab41898	GO:0046777	protein autophosphorylation	74/3435	235/18670	8.13038e-07	6.54032e-05	5.06998e-05	54206/2475/27/2869/2263/2011/4296/23235/7070/8428/6011/4293/4140/26585/440275/11261/1198/79834/8826/2242/3480/23049/29904/9961/5595/2064/2081/7525/6794/2872/3643/808/805/7444/27347/1195/2066/2043/23178/85366/6714/6725/613/152110/23043/2049/9175/2261/817/56034/7424/814/10111/5159/6793/2264/5292/7422/2534/6098/5167/5154/1956/22853/2050/8805/2041/2185/4067/5747/7016/1612/65268/10783	ERRFI1,MTOR,ABL2,GRK5,FGFR2,MARK2,MAP3K11,SIK2,THY1,STK24,GRK1,MAP3K9,MARK3,GREM1,EIF2AK4,CHP1,CLK3,PEAK1,IQGAP1,FES,IGF1R,SMG1,EEF2K,MVP,MAPK3,ERBB2,ERN1,YES1,STK11,MKNK2,INSR,CALM3,CALM2,VRK2,STK39,CLK1,ERBB4,EPHA4,PASK,MYLK2,SRC,SRMS,BCR,NEK10,TNIK,EPHB3,MAP3K13,FGFR3,CAMK2D,PDGFC,VEGFC,CAMK4,RAD50,PDGFRB,STK10,FGFR4,PIM1,VEGFA,FYN,ROS1,ENPP1,PDGFA,EGFR,LMTK2,EPHB4,TRIM24,EPHA1,PTK2B,LYN,PTK2,…	74
HepG2_ab41898	GO:0031331	positive regulation of cellular catabolic process	104/3435	362/18670	8.61115e-07	6.84048e-05	5.30265e-05	11315/55187/9698/127544/11124/51100/57535/4343/64326/10133/5728/22849/55626/1374/337/2819/4035/3479/53373/2308/3356/3091/677/957/2103/440275/8554/8312/23274/26471/5595/79068/9709/23019/79066/10241/10140/201292/1453/4092/6794/6449/148022/3643/5976/79156/1050/7538/208/348/9475/678/3099/2168/10018/5899/285180/3667/23677/57761/83737/58476/5770/9992/754/3162/9567/5465/10533/131405/5580/5291/3064/25898…	PARK7,VPS13D,PUM1,RNF19B,FAF1,SH3GLB1,ELAPOR1,MOV10,COP1,OPTN,PTEN,CPEB3,AMBRA1,CPT1A,APOA4,GPD1,LRP1,IGF1,TPCN1,FOXO1,HTR2A,HIF1A,ZFP36L1,ENTPD5,ESRRB,EIF2AK4,PIAS1,AXIN1,CLEC16A,NUPR1,MAPK3,FTO,HERPUD1,CNOT1,METTL16,CALCOCO2,TOB1,TRIM65,CSNK1D,SMAD7,STK11,SGTA,TICAM1,INSR,UPF1,PLEKHF1,CEBPA,ZFP36,AKT2,APOE,ROCK2,ZFP36L2,HK2,FABP1,BCL2L11,RALB,RUFY4,IRS1,SH3BP4,TRIB3,ITCH,TP53INP2,PTPN1,KCNE2,PT…	104
HepG2_ab41898	GO:0007043	cell-cell junction assembly	47/3435	129/18670	9.44978e-07	7.41399e-05	5.74723e-05	261734/1969/10207/50848/183/56288/9231/928/9971/5583/83660/1006/1009/1003/999/4641/3728/85302/6904/1000/1828/4092/28513/23396/81/9475/4867/8502/7855/84612/1002/861/421/10015/1499/57493/5584/9076/9948/1501/1010/1008/1004/1495/222256/1015/2705	NPHP4,EPHA2,PATJ,F11R,AGT,PARD3,DLG5,CD9,NR1H4,PRKCH,TLN2,CDH8,CDH11,CDH5,CDH1,MYO1C,JUP,FBF1,TBCD,CDH2,DSG1,SMAD7,CDH19,PIP5K1C,ACTN4,ROCK2,NPHP1,PKP4,FZD5,PARD6B,CDH4,RUNX1,ARVCF,PDCD6IP,CTNNB1,HEG1,PRKCI,CLDN1,WDR1,CTNND2,CDH12,CDH10,CDH6,CTNNA1,CDHR3,CDH17,GJB1	47
HepG2_ab41898	GO:0009310	amine catabolic process	15/3435	23/18670	9.9578e-07	7.7173e-05	5.98235e-05	196743/406991/125061/23498/3176/8942/54498/55349/51166/29958/501/169355/23446/883/1757	PAOX,MIR21,AFMID,HAAO,HNMT,KYNU,SMOX,CHDH,AADAT,DMGDH,ALDH7A1,IDO2,SLC44A1,KYAT1,SARDH	15
HepG2_ab41898	GO:0071825	protein-lipid complex subunit organization	24/3435	49/18670	1.09523e-06	8.31495e-05	6.44564e-05	30814/5320/183/337/345/335/8435/949/3931/406936/9388/348/346/338/274/2181/5360/185/213/4547/55937/51429/649/19	PLA2G2E,PLA2G2A,AGT,APOA4,APOC3,APOA1,SOAT2,SCARB1,LCAT,MIR144,LIPG,APOE,APOC4,APOB,BIN1,ACSL3,PLTP,AGTR1,ALB,MTTP,APOM,SNX9,BMP1,ABCA1	24
HepG2_ab41898	GO:0034446	substrate adhesion-dependent cell spreading	39/3435	100/18670	1.09906e-06	8.31495e-05	6.44564e-05	55920/2633/1942/8829/1793/335/59277/23603/5829/10979/79834/80725/1785/81/91663/84168/10461/8324/2335/6714/57580/3911/11078/3913/2049/55435/2243/2266/6239/4739/3912/2041/2039/80005/3037/5747/23189/1955/2316	RCC2,GBP1,EFNA1,NRP1,DOCK1,APOA1,NTN4,CORO1C,PXN,FERMT2,PEAK1,SRCIN1,DNM2,ACTN4,MYADM,ANTXR1,MERTK,FZD7,FN1,SRC,PREX1,LAMA5,TRIOBP,LAMB2,EPHB3,AP1AR,FGA,FGG,RREB1,NEDD9,LAMB1,EPHA1,DMTN,DOCK5,HAS2,PTK2,KANK1,MEGF9,FLNA	39
HepG2_ab41898	GO:2000651	positive regulation of sodium ion transmembrane transporter activity	3435-12-01	16/18670	1.28513e-06	9.60826e-05	7.4482e-05	481/3799/288/54997/11261/65266/1785/81/2745/154043/65268/1756	ATP1B1,KIF5B,ANK3,TESC,CHP1,WNK4,DNM2,ACTN4,GLRX,CNKSR3,WNK2,DMD	12
HepG2_ab41898	GO:0001952	regulation of cell-matrix adhesion	44/3435	119/18670	1.30842e-06	9.66859e-05	7.49497e-05	5590/55920/1307/23499/1435/8829/5728/5795/7070/4035/23603/342184/4088/79834/8826/2013/6376/3728/54828/57662/9475/51057/9448/23332/55612/6714/6385/1605/90102/5291/604/5295/7422/7402/948/1021/2041/10395/2039/2185/6422/5747/4814/8573	PRKCZ,RCC2,COL16A1,MACF1,CSF1,NRP1,PTEN,PTPRJ,THY1,LRP1,CORO1C,FMN1,SMAD3,PEAK1,IQGAP1,EMP2,CX3CL1,JUP,BCAS3,CAMSAP3,ROCK2,WDPCP,MAP4K4,CLASP1,FERMT1,SRC,SDC4,DAG1,PHLDB2,PIK3CB,BCL6,PIK3R1,VEGFA,UTRN,CD36,CDK6,EPHA1,DLC1,DMTN,PTK2B,SFRP1,PTK2,NINJ1,CASK	44
HepG2_ab41898	GO:0008202	steroid metabolic process	96/3435	331/18670	1.42152e-06	0.000103836	8.04925e-05	8431/4802/114883/6342/1718/27329/3953/2672/3158/10654/2494/5629/183/1645/8644/340811/8029/3988/1592/1558/6319/1586/114879/6609/1717/84649/337/335/6309/6653/8435/9971/32/4598/949/10202/10901/6095/1543/100288072/3931/51741/6720/31/5469/9572/47/4864/5205/1050/3991/348/6820/10998/338/56603/8647/3069/1312/1727/30/1582/22937/8309/8856/185/10891/7366/27284/6783/174/51170/4790/5562/3157/3156/3295/10826/2…	NR0B2,NFYC,OSBPL9,SCP2,DHCR24,ANGPTL3,LEPR,GFI1,HMGCS2,PMVK,NR5A2,PROX1,AGT,AKR1C1,AKR1C3,AKR1C8P,CUBN,LIPA,CYP26A1,CYP2C8,SCD,CYP17A1,OSBPL5,SMPD1,DHCR7,DGAT2,APOA4,APOA1,SC5D,SORL1,SOAT2,NR1H4,ACACB,MVK,SCARB1,DHRS2,DHRS4,RORA,CYP1A1,SDR42E2,LCAT,WWOX,SREBF1,ACACA,MED1,NR1D1,ACLY,NPC1,ATP8B1,CEBPA,LIPE,APOE,SULT2B1,SLC27A5,APOB,CYP26B1,ABCB11,HDLBP,COMT,CYB5R3,ACAA1,CYP8B1,SCAP,ACOX2,NR1I2,AGTR…	96
HepG2_ab41898	GO:0045017	glycerolipid biosynthetic process	77/3435	251/18670	1.5289e-06	0.000110411	8.55889e-05	5293/30814/5320/84879/10026/55224/824/5728/81490/10062/1119/10809/80168/84649/335/2819/9971/5319/57605/949/3356/283/84962/283748/255919/54947/3931/55697/5336/27132/9487/10400/6720/58488/9489/5833/9663/23396/718/5296/23175/150763/3631/116255/2181/3635/1457/8760/54675/128869/64900/128486/5105/8867/56894/80339/64419/5291/5359/5130/80235/64850/79888/54545/5295/80736/10554/8871/56895/5154/346606/9108/…	PIK3CD,PLA2G2E,PLA2G2A,MFSD2A,PIGK,ETNK2,CAPN2,PTEN,PTDSS2,NR1H3,CHKA,STARD10,MOGAT2,DGAT2,APOA1,GPD1,NR1H4,PLA2G1B,PITPNM2,SCARB1,HTR2A,ANG,AJUBA,PLA2G4D,CNEP1R1,LPCAT2,LCAT,VAC14,PLCG2,CPNE7,PIGL,PEMT,SREBF1,PCTP,PGS1,PCYT2,LPIN2,PIP5K1C,C3,PIK3R2,LPIN1,GPAT2,INPP4A,MOGAT1,ACSL3,INPP5D,CSNK2A1,CDS2,CRLS1,PIGU,LPIN3,FITM2,PCK1,SYNJ1,AGPAT3,PNPLA3,MTMR14,PIK3CB,PLSCR1,PCYT1A,PIGZ,ETNPPL,LPCAT1,MT…	77
HepG2_ab41898	GO:0042402	cellular biogenic amine catabolic process	14/3435	21/18670	1.56352e-06	0.000111643	8.65439e-05	196743/125061/23498/3176/8942/54498/55349/51166/29958/501/169355/23446/883/1757	PAOX,AFMID,HAAO,HNMT,KYNU,SMOX,CHDH,AADAT,DMGDH,ALDH7A1,IDO2,SLC44A1,KYAT1,SARDH	14
HepG2_ab41898	GO:0045444	fat cell differentiation	70/3435	223/18670	1.8081e-06	0.000127672	9.89699e-05	63976/2475/6272/2625/22852/84159/6934/2869/619552/4041/595/1389/55885/114882/144404/2308/3356/115825/677/6095/4091/4088/8554/79068/283927/6720/5469/9572/406991/284207/201501/51320/9658/51341/10498/55908/1050/7538/208/678/8291/3625/4929/3655/2487/8864/57761/23236/8195/1051/7494/4151/5468/25937/79718/10891/6783/166379/7204/285590/79969/5467/1432/5167/2852/10124/27241/3952/6422/9314	PRDM16,MTOR,SORT1,GATA3,ANKRD26,ARID5B,TCF7L2,GRK5,MIR483,LRP5,CCND1,CREBL2,LMO3,OSBPL8,TMEM120B,FOXO1,HTR2A,WDFY2,ZFP36L1,RORA,SMAD6,SMAD3,PIAS1,FTO,NUDT7,SREBF1,MED1,NR1D1,MIR21,METRNL,ZBTB7C,MEX3C,ZNF516,ZBTB7A,CARM1,ANGPTL8,CEBPA,ZFP36,AKT2,ZFP36L2,DYSF,INHBB,NR4A2,ITGA6,FRZB,PER2,TRIB3,PLCB1,MKKS,CEBPB,XBP1,MB,PPARG,WWTR1,TBL1XR1,PPARGC1A,SULT1E1,BBS12,TRIO,SH3PXD2B,ATAT1,PPARD,MAPK14,ENPP1,…	70
HepG2_ab41898	GO:0015849	organic acid transport	96/3435	333/18670	1.8978e-06	0.000132205	0.000102484	54896/30814/5320/84879/6512/1376/23169/55144/5825/6566/2058/183/1645/1244/8501/1374/10809/11309/6539/6540/53919/9194/552/246213/9971/32/5319/10257/145389/6554/123096/4948/123264/28232/18/2806/8140/284111/9611/113235/31/8714/9368/9121/9123/5205/56301/208/634/348/8541/10998/130497/8884/6509/94097/2168/151258/27347/8647/8604/2744/2181/8864/189/9962/6754/64849/6573/5465/1375/5468/10991/200931/23657/1…	SLC66A1,PLA2G2E,PLA2G2A,MFSD2A,SLC1A7,CPT2,SLC35D1,LRRC8D,ABCD3,SLC16A1,EPRS1,AGT,AKR1C1,ABCC2,SLC43A1,CPT1A,STARD10,SLCO2B1,SLC6A12,SLC6A13,SLCO1C1,SLC16A7,AVPR1A,SLC17A8,NR1H4,ACACB,PLA2G1B,ABCC4,SLC38A6,SLC10A1,SLC25A29,OCA2,SLC51B,SLCO3A1,ABAT,GOT2,SLC7A5,SLC13A5,NCOR1,SLC46A1,ACACA,ABCC3,SLC9A3R1,SLC16A5,SLC16A3,ATP8B1,SLC7A10,AKT2,CEACAM1,APOE,PPFIA3,SLC27A5,OSR1,SLC5A6,SLC1A4,SFXN5,FABP1,S…	96
HepG2_ab41898	GO:0051893	regulation of focal adhesion assembly	27/3435	60/18670	1.95551e-06	0.000132205	0.000102484	55920/1307/23499/8829/5728/5795/7070/4035/23603/342184/4088/79834/8826/54828/57662/9475/51057/9448/23332/6714/6385/90102/7422/10395/2039/6422/5747	RCC2,COL16A1,MACF1,NRP1,PTEN,PTPRJ,THY1,LRP1,CORO1C,FMN1,SMAD3,PEAK1,IQGAP1,BCAS3,CAMSAP3,ROCK2,WDPCP,MAP4K4,CLASP1,SRC,SDC4,PHLDB2,VEGFA,DLC1,DMTN,SFRP1,PTK2	27
HepG2_ab41898	GO:0090109	regulation of cell-substrate junction assembly	27/3435	60/18670	1.95551e-06	0.000132205	0.000102484	55920/1307/23499/8829/5728/5795/7070/4035/23603/342184/4088/79834/8826/54828/57662/9475/51057/9448/23332/6714/6385/90102/7422/10395/2039/6422/5747	RCC2,COL16A1,MACF1,NRP1,PTEN,PTPRJ,THY1,LRP1,CORO1C,FMN1,SMAD3,PEAK1,IQGAP1,BCAS3,CAMSAP3,ROCK2,WDPCP,MAP4K4,CLASP1,SRC,SDC4,PHLDB2,VEGFA,DLC1,DMTN,SFRP1,PTK2	27
HepG2_ab41898	GO:0150116	regulation of cell-substrate junction organization	27/3435	60/18670	1.95551e-06	0.000132205	0.000102484	55920/1307/23499/8829/5728/5795/7070/4035/23603/342184/4088/79834/8826/54828/57662/9475/51057/9448/23332/6714/6385/90102/7422/10395/2039/6422/5747	RCC2,COL16A1,MACF1,NRP1,PTEN,PTPRJ,THY1,LRP1,CORO1C,FMN1,SMAD3,PEAK1,IQGAP1,BCAS3,CAMSAP3,ROCK2,WDPCP,MAP4K4,CLASP1,SRC,SDC4,PHLDB2,VEGFA,DLC1,DMTN,SFRP1,PTK2	27
HepG2_ab41898	GO:0030522	intracellular receptor signaling pathway	83/3435	278/18670	2.05894e-06	0.000137732	0.000106768	11315/9249/9698/3065/9970/2494/55765/8644/256297/8031/4838/1592/10062/10809/10413/330/55885/9971/9612/7316/4792/3169/2103/4734/8854/6095/8554/8312/23019/9611/6720/5469/9572/5914/23558/6397/51341/9667/10498/6597/2063/898/9745/81/56603/55818/4929/83737/6714/5740/8204/861/3275/5465/5468/7068/1499/200845/27086/8856/79876/10891/1601/2908/89870/5467/5292/23376/7128/10370/23118/2099/2852/196/3952/8805/6…	PARK7,DHRS3,PUM1,HDAC1,NR1I3,NR5A2,INAVA,AKR1C3,PTF1A,NCOA4,NODAL,CYP26A1,NR1H3,STARD10,YAP1,BIRC3,LMO3,NR1H4,NCOR2,UBC,NFKBIA,FOXA1,ESRRB,NEDD4,ALDH1A2,RORA,PIAS1,AXIN1,CNOT1,NCOR1,SREBF1,MED1,NR1D1,RARA,WBP2,SEC14L1,ZBTB7A,SAFB2,CARM1,SMARCA4,NR2F6,CCNE1,ZNF536,ACTN4,CYP26B1,KDM3A,NR4A2,ITCH,SRC,PTGIS,NRIP1,RUNX1,PRMT2,PPARA,PPARG,THRB,CTNNB1,KCTD6,FOXP1,NR1I2,UBA5,PPARGC1A,DAB2,NR3C1,TRIM15,PP…	83
HepG2_ab41898	GO:0046879	hormone secretion	90/3435	308/18670	2.12776e-06	0.000140853	0.000109187	65220/11315/8431/6513/5906/6566/2029/183/2625/3799/6865/818/6934/6833/10312/4041/1374/4544/3709/10411/4035/9971/6926/6927/338442/3091/9727/18/8447/9501/6720/6928/9572/252983/4089/26251/773/8425/7447/5581/26056/9448/3557/7849/3625/1803/11069/3667/8864/23178/3172/6453/54097/91355/3976/5894/776/8997/185/6514/152/5530/133308/308/2243/2266/1363/5019/9607/3156/1906/5467/5071/2852/3382/64111/1956/6804/7…	NADK,PARK7,NR0B2,SLC2A1,RAP1A,SLC16A1,ENSA,AGT,GATA3,KIF5B,TACR2,CAMK2G,TCF7L2,ABCC8,TCIRG1,LRP5,CPT1A,MTNR1B,ITPR2,RAPGEF3,LRP1,NR1H4,TBX3,HNF1A,HCAR2,HIF1A,RAB11FIP3,ABAT,DOC2B,RPH3AL,SREBF1,HNF1B,NR1D1,STXBP4,SMAD4,KCNG2,CACNA1A,LTBP4,VSNL1,PRKCE,RAB11FIP5,MAP4K4,IL1RN,PAX8,INHBB,DPP4,RAPGEF4,IRS1,PER2,PASK,HNF4A,ITSN1,FAM3B,LRP5L,LIF,RAF1,CACNA1D,KALRN,AGTR1,SLC2A2,ADRA2C,PPP3CA,SLC9B2,ANXA5,…	90
HepG2_ab41898	GO:0010811	positive regulation of cell-substrate adhesion	44/3435	121/18670	2.20128e-06	0.000144218	0.000111796	5590/1307/1435/4811/8829/9806/1793/5795/335/7070/342184/4088/8826/2013/6376/3728/1785/91663/5581/9448/3655/2335/55612/6385/57580/11078/1605/2243/2266/6239/4739/7422/7402/948/1021/136227/2041/2039/80005/2185/6422/3037/4814/2316	PRKCZ,COL16A1,CSF1,NID1,NRP1,SPOCK2,DOCK1,PTPRJ,APOA1,THY1,FMN1,SMAD3,IQGAP1,EMP2,CX3CL1,JUP,DNM2,MYADM,PRKCE,MAP4K4,ITGA6,FN1,FERMT1,SDC4,PREX1,TRIOBP,DAG1,FGA,FGG,RREB1,NEDD9,VEGFA,UTRN,CD36,CDK6,COL26A1,EPHA1,DMTN,DOCK5,PTK2B,SFRP1,HAS2,NINJ1,FLNA	44
HepG2_ab41898	GO:1900006	positive regulation of dendrite development	31/3435	74/18670	2.31455e-06	0.000148279	0.000114944	2475/9231/22849/22941/3706/56965/8826/29904/79791/10458/23373/348/10097/2043/23613/655/26039/6453/85358/8536/51188/8997/4976/51265/653/54664/23242/1523/5649/5789/153090	MTOR,DLG5,CPEB3,SHANK2,ITPKA,PARP6,IQGAP1,EEF2K,FBXO31,BAIAP2,CRTC1,APOE,ACTR2,EPHA4,ZMYND8,BMP7,SS18L1,ITSN1,SHANK3,CAMK1,SS18L2,KALRN,OPA1,CDKL3,BMP5,TMEM106B,COBL,CUX1,RELN,PTPRD,DAB2IP	31
HepG2_ab41898	GO:0051258	protein polymerization	84/3435	283/18670	2.32084e-06	0.000148279	0.000114944	2475/832/163782/84722/58497/10456/844/120/9793/10435/6712/9873/2059/6249/440145/283/23116/2764/51466/342184/29766/9051/2242/51734/1003/23406/4641/81565/4137/23580/2885/10458/1453/6904/56907/57662/64857/57731/7408/91663/5581/6711/10097/822/8440/10096/23332/274/10787/7429/8195/343578/57580/11135/11078/80115/85378/5580/4976/118/57482/55435/2243/2266/10788/1729/10048/84630/93663/51429/5071/23242/2006…	MTOR,CAPZB,KANK4,PSRC1,PRUNE1,HAX1,CASQ1,ADD3,CKAP5,CDC42EP2,SPTBN2,FCHSD2,EPS8,CLIP1,MZT1,ANG,TOGARAM1,GMFB,EVL,FMN1,TMOD3,PSTPIP1,FES,MSRB1,CDH5,COTL1,MYO1C,NDEL1,MAPT,CDC42EP4,GRB2,BAIAP2,CSNK1D,TBCD,SPIRE1,CAMSAP3,PLEKHG2,SPTBN4,VASP,MYADM,PRKCE,SPTBN1,ACTR2,CAPG,NCK2,ACTR3,CLASP1,BIN1,NCKAP1,VIL1,MKKS,ARHGAP40,PREX1,CDC42EP1,TRIOBP,BAIAP2L2,TUBGCP6,PRKCD,OPA1,ADD1,CRACD,AP1AR,FGA,FGG,IQGAP2,…	84
HepG2_ab41898	GO:0042593	glucose homeostasis	74/3435	241/18670	2.33326e-06	0.000148279	0.000114944	65220/11315/3953/5906/6566/200186/3799/6934/4041/4544/79602/4035/9971/6927/2308/1361/1215/3169/5836/3091/25942/5428/3480/9501/5176/9572/5164/252983/2081/79058/3607/6794/3643/6597/5296/1050/3171/7447/5581/26056/3099/9448/55777/3667/3172/5105/54097/6598/91355/7494/5468/5894/4976/7466/10891/5530/133308/5562/5019/5295/9607/3156/2264/2309/2852/221937/51085/3952/5799/64478/2626/1581/56943/55638	NADK,PARK7,LEPR,RAP1A,SLC16A1,CRTC2,KIF5B,TCF7L2,LRP5,MTNR1B,ADIPOR2,LRP1,NR1H4,HNF1A,FOXO1,CPB2,CMA1,FOXA1,PYGL,HIF1A,SIN3A,POLG,IGF1R,RPH3AL,SERPINF1,NR1D1,PDK2,STXBP4,ERN1,ASPSCR1,FOXK2,STK11,INSR,SMARCA4,PIK3R2,CEBPA,FOXA3,VSNL1,PRKCE,RAB11FIP5,HK2,MAP4K4,MBD5,IRS1,HNF4A,PCK1,FAM3B,SMARCB1,LRP5L,XBP1,PPARG,RAF1,OPA1,WFS1,PPARGC1A,PPP3CA,SLC9B2,PRKAA1,OXCT1,PIK3R1,CARTPT,HMGCR,FGFR4,FOXO3,GPER…	74
HepG2_ab41898	GO:0043648	dicarboxylic acid metabolic process	38/3435	99/18670	2.37304e-06	0.000149313	0.000115746	5264/2805/144193/3034/9971/8803/122622/10588/23475/84706/2806/197322/113235/47/58510/23498/4190/8802/8942/8604/2744/3417/5105/6573/10841/2678/8801/10840/131669/441024/23657/51166/4552/7915/25902/4191/9380/445	PHYH,GOT1,AMDHD1,HAL,NR1H4,SUCLA2,ADSS1,MTHFS,QPRT,GPT2,GOT2,ACSF3,SLC46A1,ACLY,PRODH2,HAAO,MDH1,SUCLG1,KYNU,SLC25A12,GLS,IDH1,PCK1,SLC19A1,FTCD,GGT1,SUCLG2,ALDH1L1,UROC1,MTHFD2L,SLC7A11,AADAT,MTRR,ALDH5A1,MTHFD1L,MDH2,GRHPR,ASS1	38
HepG2_ab41898	GO:0009755	hormone-mediated signaling pathway	72/3435	233/18670	2.45985e-06	0.000151771	0.000117651	11315/8431/3065/9970/2494/8031/4838/55366/10062/10413/79602/55885/8549/9971/9612/26524/3169/6751/652/2103/4734/6095/8554/11214/11057/8312/23019/9611/5469/9572/5914/23558/51341/9667/10498/6597/2063/898/2492/55818/4929/6754/434/6714/3172/655/8204/861/3275/5465/5468/7068/1499/200845/27086/8856/79876/10891/1601/2908/5467/23376/7101/2099/2852/6422/9420/3174/3301/2516/2649/6256	PARK7,NR0B2,HDAC1,NR1I3,NR5A2,NCOA4,NODAL,LGR4,NR1H3,YAP1,ADIPOR2,LMO3,LGR5,NR1H4,NCOR2,LATS2,FOXA1,SSTR1,BMP4,ESRRB,NEDD4,RORA,PIAS1,AKAP13,ABHD2,AXIN1,CNOT1,NCOR1,MED1,NR1D1,RARA,WBP2,ZBTB7A,SAFB2,CARM1,SMARCA4,NR2F6,CCNE1,FSHR,KDM3A,NR4A2,SSTR4,ASIP,SRC,HNF4A,BMP7,NRIP1,RUNX1,PRMT2,PPARA,PPARG,THRB,CTNNB1,KCTD6,FOXP1,NR1I2,UBA5,PPARGC1A,DAB2,NR3C1,PPARD,UFL1,NR2E1,ESR1,GPER1,SFRP1,CYP7B1,HNF4G…	72
HepG2_ab41898	GO:0016358	dendrite development	72/3435	233/18670	2.45985e-06	0.000151771	0.000117651	2475/1600/1952/1942/26052/3688/8829/9231/5728/22849/22941/8301/7225/26037/3706/4734/56965/8826/29904/79791/80725/10458/1630/23327/6794/10498/23373/115703/10298/348/57498/10097/8440/2043/25791/64284/9762/23613/57580/655/26039/6453/85358/8536/22906/51188/8997/23043/2049/4976/10611/5530/1501/23105/51265/653/7101/2534/57492/221935/54664/23072/23242/10371/1523/5649/8976/6383/50807/5789/153090/2182	MTOR,DAB1,CELSR2,EFNA1,DNM3,ITGB1,NRP1,DLG5,PTEN,CPEB3,SHANK2,PICALM,TRPC6,SIPA1L1,ITPKA,NEDD4,PARP6,IQGAP1,EEF2K,FBXO31,SRCIN1,BAIAP2,DCC,NEDD4L,STK11,CARM1,CRTC1,ARHGAP33,PAK4,APOE,KIDINS220,ACTR2,NCK2,EPHA4,NGEF,RAB17,LZTS3,ZMYND8,PREX1,BMP7,SS18L1,ITSN1,SHANK3,CAMK1,TRAK1,SS18L2,KALRN,TNIK,EPHB3,OPA1,PDLIM5,PPP3CA,CTNND2,FSTL4,CDKL3,BMP5,NR2E1,FYN,ARID1B,SDK1,TMEM106B,HECW1,COBL,SEMA3A,CUX1,R…	72
HepG2_ab41898	GO:0060070	canonical Wnt signaling pathway	96/3435	335/18670	2.52149e-06	0.000154078	0.000119439	261734/10076/3065/5690/55182/8613/5686/607/5710/63923/2625/219771/5728/8945/6934/2263/55031/55366/4041/10413/85458/283149/8549/26524/2308/5687/5684/26585/53944/4088/7090/79705/8312/85407/5717/5691/3728/8313/5718/9368/1453/1000/6794/348/6382/83439/205147/130574/4929/2487/8324/7855/5707/55612/6714/55959/406904/91355/84133/83999/6663/1499/8607/25937/79718/1857/4790/23240/1501/1601/6932/406937/10146/…	NPHP4,PTPRU,HDAC1,PSMB2,RNF220,PLPP3,PSMA5,BCL9,PSMD4,TNN,GATA3,CCNY,PTEN,BTRC,TCF7L2,FGFR2,USP47,LGR4,LRP5,YAP1,DIXDC1,BCL9L,LGR5,LATS2,FOXO1,PSMA6,PSMA3,GREM1,CSNK1G1,SMAD3,TLE3,LRRK1,AXIN1,NKD1,PSMD11,PSMB3,JUP,AXIN2,PSMD12,SLC9A3R1,CSNK1D,CDH2,STK11,APOE,SDC1,TCF7L1,AMER3,LYPD6,NR4A2,FRZB,FZD7,FZD5,PSMD1,FERMT1,SRC,SULF2,MIR1-1,LRP5L,ZNRF3,KREMEN1,SOX10,CTNNB1,RUVBL1,WWTR1,TBL1XR1,DVL3,NFKB1,…	96
HepG2_ab41898	GO:0044242	cellular lipid catabolic process	68/3435	217/18670	2.69589e-06	0.000161745	0.000125382	2475/6342/1376/27329/5825/51179/8644/5264/1592/6609/219970/747/1374/337/345/335/6653/4035/32/35/949/5095/3712/283748/2108/11057/283927/5336/224/8877/339221/9663/9388/4051/66002/1891/208/3991/348/8605/2109/23175/338/3032/56603/2168/55289/3417/55825/3667/129807/64900/5105/80339/5465/1375/30/5580/8309/5096/4258/133121/3295/5467/51390/3952/1666/549	MTOR,SCP2,CPT2,ANGPTL3,ABCD3,HAO2,AKR1C3,PHYH,CYP26A1,SMPD1,GLYATL2,DAGLA,CPT1A,APOA4,APOC3,APOA1,SORL1,LRP1,ACACB,ACADS,SCARB1,PCCA,IVD,PLA2G4D,ETFA,ABHD2,NUDT7,PLCG2,ALDH3A2,SPHK1,ENPP7,LPIN2,LIPG,CYP4F3,CYP4F12,ECH1,AKT2,LIPE,APOE,PLA2G4C,ETFB,LPIN1,APOB,HADHB,CYP26B1,FABP1,ACOXL,IDH1,PECR,IRS1,NEU4,LPIN3,PCK1,PNPLA3,PPARA,CPT1B,ACAA1,PRKCD,ACOX2,PCCB,MGST2,ENPP6,HSD17B4,PPARD,AIG1,LEP,DECR1,A…	68
HepG2_ab41898	GO:0001954	positive regulation of cell-matrix adhesion	24/3435	51/18670	2.71451e-06	0.000161745	0.000125382	5590/1307/1435/8829/5795/7070/342184/4088/8826/2013/6376/3728/9448/55612/6385/1605/7422/7402/948/1021/2041/2185/6422/4814	PRKCZ,COL16A1,CSF1,NRP1,PTPRJ,THY1,FMN1,SMAD3,IQGAP1,EMP2,CX3CL1,JUP,MAP4K4,FERMT1,SDC4,DAG1,VEGFA,UTRN,CD36,CDK6,EPHA1,PTK2B,SFRP1,NINJ1	24
HepG2_ab41898	GO:0008286	insulin receptor signaling pathway	49/3435	141/18670	2.7259e-06	0.000161745	0.000125382	5590/6464/183/10580/10312/23235/6653/114882/9971/2308/3480/9114/9564/81565/6720/535/5164/252983/2885/10458/3643/5296/208/6654/23433/525/2888/3667/55022/6714/5770/5580/197/4976/2549/5562/5295/896/2309/5167/3484/2887/3952/1978/51606/245972/23189/375704/9550	PRKCZ,SHC1,AGT,SORBS1,TCIRG1,SIK2,SORL1,OSBPL8,NR1H4,FOXO1,IGF1R,ATP6V0D1,BCAR1,NDEL1,SREBF1,ATP6V0A1,PDK2,STXBP4,GRB2,BAIAP2,INSR,PIK3R2,AKT2,SOS1,RHOQ,ATP6V1B1,GRB14,IRS1,PID1,SRC,PTPN1,PRKCD,AHSG,OPA1,GAB1,PRKAA1,PIK3R1,CCND3,FOXO3,ENPP1,IGFBP1,GRB10,LEP,EIF4EBP1,ATP6V1H,ATP6V0D2,KANK1,ENHO,ATP6V1G1	49
HepG2_ab41898	GO:0033500	carbohydrate homeostasis	74/3435	242/18670	2.76356e-06	0.000161745	0.000125382	65220/11315/3953/5906/6566/200186/3799/6934/4041/4544/79602/4035/9971/6927/2308/1361/1215/3169/5836/3091/25942/5428/3480/9501/5176/9572/5164/252983/2081/79058/3607/6794/3643/6597/5296/1050/3171/7447/5581/26056/3099/9448/55777/3667/3172/5105/54097/6598/91355/7494/5468/5894/4976/7466/10891/5530/133308/5562/5019/5295/9607/3156/2264/2309/2852/221937/51085/3952/5799/64478/2626/1581/56943/55638	NADK,PARK7,LEPR,RAP1A,SLC16A1,CRTC2,KIF5B,TCF7L2,LRP5,MTNR1B,ADIPOR2,LRP1,NR1H4,HNF1A,FOXO1,CPB2,CMA1,FOXA1,PYGL,HIF1A,SIN3A,POLG,IGF1R,RPH3AL,SERPINF1,NR1D1,PDK2,STXBP4,ERN1,ASPSCR1,FOXK2,STK11,INSR,SMARCA4,PIK3R2,CEBPA,FOXA3,VSNL1,PRKCE,RAB11FIP5,HK2,MAP4K4,MBD5,IRS1,HNF4A,PCK1,FAM3B,SMARCB1,LRP5L,XBP1,PPARG,RAF1,OPA1,WFS1,PPARGC1A,PPP3CA,SLC9B2,PRKAA1,OXCT1,PIK3R1,CARTPT,HMGCR,FGFR4,FOXO3,GPER…	74
HepG2_ab41898	GO:0008154	actin polymerization or depolymerization	66/3435	209/18670	2.79967e-06	0.000161745	0.000125382	2475/832/163782/10456/55740/120/9645/10435/6712/9873/2059/283/1073/2764/51466/342184/29766/9051/51734/23406/4641/23580/2885/10458/56907/64857/57731/7408/2909/91663/130271/5581/6711/10097/822/8440/10096/274/10787/7429/8195/343578/57580/57553/11135/11078/80115/5580/118/9948/57482/55435/10788/1729/93663/51429/23242/2006/10095/830/8976/2039/23221/2185/23189/2934	MTOR,CAPZB,KANK4,HAX1,ENAH,ADD3,MICAL2,CDC42EP2,SPTBN2,FCHSD2,EPS8,ANG,CFL2,GMFB,EVL,FMN1,TMOD3,PSTPIP1,MSRB1,COTL1,MYO1C,CDC42EP4,GRB2,BAIAP2,SPIRE1,PLEKHG2,SPTBN4,VASP,ARHGAP35,MYADM,PLEKHH2,PRKCE,SPTBN1,ACTR2,CAPG,NCK2,ACTR3,BIN1,NCKAP1,VIL1,MKKS,ARHGAP40,PREX1,MICAL3,CDC42EP1,TRIOBP,BAIAP2L2,PRKCD,ADD1,WDR1,CRACD,AP1AR,IQGAP2,DIAPH1,ARHGAP18,SNX9,COBL,ELN,ARPC1B,CAPZA2,WASL,DMTN,RHOBTB2,PTK2B…	66
HepG2_ab41898	GO:0071229	cellular response to acid chemical	66/3435	209/18670	2.79967e-06	0.000161745	0.000125382	2475/5724/1307/64121/7292/27/824/1645/8644/22849/2263/1374/84649/10413/552/9971/54997/3843/1282/8854/4916/4313/5176/6720/6532/31/5914/57521/10458/7525/130497/338/1788/5581/56603/8324/3667/55022/23677/6714/1051/5105/7494/5468/9076/4976/10891/56034/5734/5562/80315/1906/23304/5754/7422/2534/1956/5244/1278/3952/2185/6422/4067/19/9314/445	MTOR,PTAFR,COL16A1,RRAGC,TNFSF4,ABL2,CAPN2,AKR1C1,AKR1C3,CPEB3,FGFR2,CPT1A,DGAT2,YAP1,AVPR1A,NR1H4,TESC,IPO5,COL4A1,ALDH1A2,NTRK3,MMP2,SERPINF1,SREBF1,SLC6A4,ACACA,RARA,RPTOR,BAIAP2,YES1,OSR1,APOB,DNMT3A,PRKCE,CYP26B1,FZD7,IRS1,PID1,SH3BP4,SRC,CEBPB,PCK1,XBP1,PPARG,CLDN1,OPA1,PPARGC1A,PDGFC,PTGER4,PRKAA1,CPEB4,EDN1,UBR2,PTK7,VEGFA,FYN,EGFR,ABCB4,COL1A2,LEP,PTK2B,SFRP1,LYN,ABCA1,KLF4,ASS1	66
HepG2_ab41898	GO:0006650	glycerophospholipid metabolic process	92/3435	319/18670	3.02485e-06	0.000173179	0.000134246	5293/30814/5320/347735/84879/10026/55224/824/5728/3632/81490/114879/54979/11145/1119/10809/337/335/10162/2819/114882/9971/5319/57605/949/3356/84962/283748/23049/54947/3931/55697/5336/27132/9487/10400/58488/9489/5833/9663/3613/23396/5296/8605/255043/23175/3032/151056/57217/150763/3631/3628/2181/3635/1457/8760/54675/23236/128869/64900/8867/56894/80339/64419/114884/51447/9807/5291/5359/5130/80235/64…	PIK3CD,PLA2G2E,PLA2G2A,SERINC2,MFSD2A,PIGK,ETNK2,CAPN2,PTEN,INPP5A,PTDSS2,OSBPL5,PLAAT2,PLAAT3,CHKA,STARD10,APOA4,APOA1,LPCAT3,GPD1,OSBPL8,NR1H4,PLA2G1B,PITPNM2,SCARB1,HTR2A,AJUBA,PLA2G4D,SMG1,LPCAT2,LCAT,VAC14,PLCG2,CPNE7,PIGL,PEMT,PCTP,PGS1,PCYT2,LPIN2,IMPA2,PIP5K1C,PIK3R2,PLA2G4C,TMEM86B,LPIN1,HADHB,PLB1,TTC7A,GPAT2,INPP4A,INPP1,ACSL3,INPP5D,CSNK2A1,CDS2,CRLS1,PLCB1,PIGU,LPIN3,SYNJ1,AGPAT3,PNP…	92
HepG2_ab41898	GO:0071827	plasma lipoprotein particle organization	22/3435	45/18670	3.18354e-06	0.000180637	0.000140028	30814/5320/183/337/345/335/8435/949/3931/406936/9388/348/346/338/2181/5360/185/213/4547/55937/649/19	PLA2G2E,PLA2G2A,AGT,APOA4,APOC3,APOA1,SOAT2,SCARB1,LCAT,MIR144,LIPG,APOE,APOC4,APOB,ACSL3,PLTP,AGTR1,ALB,MTTP,APOM,BMP1,ABCA1	22
HepG2_ab41898	GO:0032271	regulation of protein polymerization	68/3435	218/18670	3.22222e-06	0.000181214	0.000140475	2475/832/163782/84722/58497/10456/120/10435/6712/9873/2059/6249/23116/2764/51466/342184/29766/2242/1003/23406/4641/4137/23580/2885/10458/6904/56907/57662/64857/57731/7408/91663/5581/6711/10097/822/8440/10096/23332/274/10787/7429/8195/343578/57580/11135/11078/80115/5580/118/57482/55435/10788/84630/93663/51429/2006/10142/10095/4233/830/8976/2039/23221/2185/23189/55755/2934	MTOR,CAPZB,KANK4,PSRC1,PRUNE1,HAX1,ADD3,CDC42EP2,SPTBN2,FCHSD2,EPS8,CLIP1,TOGARAM1,GMFB,EVL,FMN1,TMOD3,FES,CDH5,COTL1,MYO1C,MAPT,CDC42EP4,GRB2,BAIAP2,TBCD,SPIRE1,CAMSAP3,PLEKHG2,SPTBN4,VASP,MYADM,PRKCE,SPTBN1,ACTR2,CAPG,NCK2,ACTR3,CLASP1,BIN1,NCKAP1,VIL1,MKKS,ARHGAP40,PREX1,CDC42EP1,TRIOBP,BAIAP2L2,PRKCD,ADD1,CRACD,AP1AR,IQGAP2,TTBK1,ARHGAP18,SNX9,ELN,AKAP9,ARPC1B,MET,CAPZA2,WASL,DMTN,RHOBTB2,PTK…	68
HepG2_ab41898	GO:0043405	regulation of MAP kinase activity	96/3435	337/18670	3.33431e-06	0.000185873	0.000144087	7161/1647/6464/55765/1847/6609/5795/4296/6653/4254/1848/3479/5319/7316/3356/84962/51562/652/4293/161742/5607/11214/4916/8826/3480/84231/5595/5606/8844/11072/2064/9020/80279/9043/2081/2873/3643/9518/284340/348/728/57498/200734/7039/27347/7855/2043/57761/6714/5770/655/54923/5894/152110/8692/1849/5580/6091/5291/11235/23043/1857/9175/56034/5562/2690/3672/9607/3156/81848/5159/972/1843/1906/1432/11329/…	TP73,GADD45A,SHC1,INAVA,DUSP5,SMPD1,PTPRJ,MAP3K11,SORL1,KITLG,DUSP6,IGF1,PLA2G1B,UBC,HTR2A,AJUBA,MBIP,BMP4,MAP3K9,SPRED1,MAP2K5,AKAP13,NTRK3,IQGAP1,IGF1R,TRAF7,MAPK3,MAP2K3,KSR1,DUSP14,ERBB2,MAP3K14,CDK5RAP3,SPAG9,ERN1,GPS1,INSR,GDF15,CXCL17,APOE,C5AR1,KIDINS220,SPRED2,TGFA,STK39,FZD5,EPHA4,TRIB3,SRC,PTPN1,BMP7,LIME1,RAF1,NEK10,HYAL2,DUSP7,PRKCD,ROBO1,PIK3CB,PDCD10,TNIK,DVL3,MAP3K13,PDGFC,PRKAA1,…	96
HepG2_ab41898	GO:0008654	phospholipid biosynthetic process	78/3435	260/18670	3.37759e-06	0.000186649	0.000144688	5293/30814/5320/84879/10026/3158/10654/55224/824/259230/5728/81490/11145/1119/10809/335/10162/2819/9971/4598/5319/57605/3356/84962/283748/54947/3931/55697/5336/27132/9487/10400/58488/9489/5833/9663/23396/5296/23175/150763/3631/3417/2181/3635/1457/8760/54675/128869/64900/128486/8867/56894/80339/64419/5291/5359/5130/80235/64850/79888/54545/3157/5295/256987/154141/80736/10554/5467/8871/84947/56895/5…	PIK3CD,PLA2G2E,PLA2G2A,MFSD2A,PIGK,HMGCS2,PMVK,ETNK2,CAPN2,SGMS1,PTEN,PTDSS2,PLAAT3,CHKA,STARD10,APOA1,LPCAT3,GPD1,NR1H4,MVK,PLA2G1B,PITPNM2,HTR2A,AJUBA,PLA2G4D,LPCAT2,LCAT,VAC14,PLCG2,CPNE7,PIGL,PEMT,PCTP,PGS1,PCYT2,LPIN2,PIP5K1C,PIK3R2,LPIN1,GPAT2,INPP4A,IDH1,ACSL3,INPP5D,CSNK2A1,CDS2,CRLS1,PIGU,LPIN3,FITM2,SYNJ1,AGPAT3,PNPLA3,MTMR14,PIK3CB,PLSCR1,PCYT1A,PIGZ,ETNPPL,LPCAT1,MTMR12,HMGCS1,PIK3R1,…	78
HepG2_ab41898	GO:0048013	ephrin receptor signaling pathway	34/3435	86/18670	3.67835e-06	0.000199013	0.000154272	1969/10451/1944/1942/161/26037/4916/4313/28964/7525/1943/1175/9475/10097/8440/10096/2043/25791/6714/6453/8997/2049/64283/23294/2534/60/10095/2050/8976/2041/4067/6383/5747/7410	EPHA2,VAV3,EFNA3,EFNA1,AP2A2,SIPA1L1,NTRK3,MMP2,GIT1,YES1,EFNA2,AP2S1,ROCK2,ACTR2,NCK2,ACTR3,EPHA4,NGEF,SRC,ITSN1,KALRN,EPHB3,ARHGEF28,ANKS1A,FYN,ACTB,ARPC1B,EPHB4,WASL,EPHA1,LYN,SDC2,PTK2,VAV2	34
HepG2_ab41898	GO:0030041	actin filament polymerization	59/3435	182/18670	3.68689e-06	0.000199013	0.000154272	2475/832/163782/10456/120/10435/6712/9873/2059/283/2764/51466/342184/29766/9051/51734/23406/4641/23580/2885/10458/56907/64857/57731/7408/91663/5581/6711/10097/822/8440/10096/274/10787/7429/8195/343578/57580/11135/11078/80115/5580/118/57482/55435/10788/1729/93663/51429/23242/2006/10095/830/8976/2039/23221/2185/23189/2934	MTOR,CAPZB,KANK4,HAX1,ADD3,CDC42EP2,SPTBN2,FCHSD2,EPS8,ANG,GMFB,EVL,FMN1,TMOD3,PSTPIP1,MSRB1,COTL1,MYO1C,CDC42EP4,GRB2,BAIAP2,SPIRE1,PLEKHG2,SPTBN4,VASP,MYADM,PRKCE,SPTBN1,ACTR2,CAPG,NCK2,ACTR3,BIN1,NCKAP1,VIL1,MKKS,ARHGAP40,PREX1,CDC42EP1,TRIOBP,BAIAP2L2,PRKCD,ADD1,CRACD,AP1AR,IQGAP2,DIAPH1,ARHGAP18,SNX9,COBL,ELN,ARPC1B,CAPZA2,WASL,DMTN,RHOBTB2,PTK2B,KANK1,GSN	59
HepG2_ab41898	GO:0030833	regulation of actin filament polymerization	54/3435	162/18670	3.69528e-06	0.000199013	0.000154272	2475/832/163782/10456/120/10435/6712/9873/2059/2764/51466/342184/29766/23406/4641/23580/2885/10458/56907/64857/57731/7408/91663/5581/6711/10097/822/8440/10096/274/10787/7429/8195/343578/57580/11135/11078/80115/5580/118/57482/55435/10788/93663/51429/2006/10095/830/8976/2039/23221/2185/23189/2934	MTOR,CAPZB,KANK4,HAX1,ADD3,CDC42EP2,SPTBN2,FCHSD2,EPS8,GMFB,EVL,FMN1,TMOD3,COTL1,MYO1C,CDC42EP4,GRB2,BAIAP2,SPIRE1,PLEKHG2,SPTBN4,VASP,MYADM,PRKCE,SPTBN1,ACTR2,CAPG,NCK2,ACTR3,BIN1,NCKAP1,VIL1,MKKS,ARHGAP40,PREX1,CDC42EP1,TRIOBP,BAIAP2L2,PRKCD,ADD1,CRACD,AP1AR,IQGAP2,ARHGAP18,SNX9,ELN,ARPC1B,CAPZA2,WASL,DMTN,RHOBTB2,PTK2B,KANK1,GSN	54
HepG2_ab41898	GO:0061035	regulation of cartilage development	30/3435	72/18670	3.83077e-06	0.000204576	0.000158585	55553/4054/6660/144347/51222/652/26585/302/4088/2734/4094/5914/406991/8313/10498/91461/80856/2487/150356/1499/6474/202018/4086/81792/860/1490/2737/5447/3952/649	SOX6,LTBP3,SOX5,RFLNA,ZNF219,BMP4,GREM1,ANXA2,SMAD3,GLG1,MAF,RARA,MIR21,AXIN2,CARM1,PKDCC,LNPK,FRZB,CHADL,CTNNB1,SHOX2,TAPT1,SMAD1,ADAMTS12,RUNX2,CCN2,GLI3,POR,LEP,BMP1	30
HepG2_ab41898	GO:0001889	liver development	47/3435	135/18670	4.07811e-06	0.000215413	0.000166986	3155/205/7049/5906/5629/3142/84159/4838/595/6927/1361/64841/6430/8854/4088/1543/6928/5469/5914/2627/1050/1054/634/2487/3172/55959/1051/5105/7494/3162/4357/9076/3157/3720/11231/7128/10370/3482/2737/23242/1956/4233/2267/9821/570/445/5009	HMGCL,AK4,TGFBR3,RAP1A,PROX1,HLX,ARID5B,NODAL,CCND1,HNF1A,CPB2,GNPNAT1,SRSF5,ALDH1A2,SMAD3,CYP1A1,HNF1B,MED1,RARA,GATA6,CEBPA,CEBPG,CEACAM1,FRZB,HNF4A,SULF2,CEBPB,PCK1,XBP1,HMOX1,MPST,CLDN1,HMGCS1,JARID2,SEC63,TNFAIP3,CITED2,IGF2R,GLI3,COBL,EGFR,MET,FGL1,RB1CC1,BAAT,ASS1,OTC	47
HepG2_ab41898	GO:0030073	insulin secretion	65/3435	207/18670	4.1015e-06	0.000215413	0.000166986	65220/11315/8431/6513/5906/6566/2029/3799/818/6934/6833/10312/4041/1374/4544/3709/10411/4035/9971/6927/3091/18/8447/9501/6720/6928/9572/252983/26251/773/7447/5581/26056/9448/3557/3625/1803/11069/3667/8864/3172/54097/91355/5894/776/6514/152/5530/133308/5019/9607/3156/5467/5071/2852/3382/6804/3952/5799/6422/56943/55638/389692/375704/292	NADK,PARK7,NR0B2,SLC2A1,RAP1A,SLC16A1,ENSA,KIF5B,CAMK2G,TCF7L2,ABCC8,TCIRG1,LRP5,CPT1A,MTNR1B,ITPR2,RAPGEF3,LRP1,NR1H4,HNF1A,HIF1A,ABAT,DOC2B,RPH3AL,SREBF1,HNF1B,NR1D1,STXBP4,KCNG2,CACNA1A,VSNL1,PRKCE,RAB11FIP5,MAP4K4,IL1RN,INHBB,DPP4,RAPGEF4,IRS1,PER2,HNF4A,FAM3B,LRP5L,RAF1,CACNA1D,SLC2A2,ADRA2C,PPP3CA,SLC9B2,OXCT1,CARTPT,HMGCR,PPARD,PRKN,GPER1,ICA1,STX1A,LEP,PTPRN2,SFRP1,ENY2,SYBU,MAFA,ENHO,SLC…	65
HepG2_ab41898	GO:0031032	actomyosin structure organization	63/3435	199/18670	4.25211e-06	0.000221493	0.000171699	2475/55160/10163/2035/1901/844/50848/5629/58/221061/3688/8829/10580/116985/335/10411/3856/4604/5829/1073/122786/51804/51466/825/29766/7168/4088/11214/406930/4628/399687/406991/4089/79784/9475/6242/23332/8195/2036/6714/6385/406904/4627/10015/90102/3693/9948/5734/5295/5159/285590/1906/2037/1490/54443/2006/4233/2041/10395/2185/6422/7016/54566	MTOR,ARHGEF10L,WASF2,EPB41,S1PR1,CASQ1,F11R,PROX1,ACTA1,FAM171A1,ITGB1,NRP1,SORBS1,ARAP1,APOA1,RAPGEF3,KRT8,MYBPC1,PXN,CFL2,FRMD6,SIX4,EVL,CAPN3,TMOD3,TPM1,SMAD3,AKAP13,MIR138-2,MYH10,MYO18A,MIR21,SMAD4,MYH14,ROCK2,RTKN,CLASP1,MKKS,EPB41L1,SRC,SDC4,MIR1-1,MYH9,PDCD6IP,PHLDB2,ITGB5,WDR1,PTGER4,PIK3R1,PDGFRB,SH3PXD2B,EDN1,EPB41L2,CCN2,ANLN,ELN,MET,EPHA1,DLC1,PTK2B,SFRP1,TESK1,EPB41L4B	63
HepG2_ab41898	GO:1901617	organic hydroxy compound biosynthetic process	79/3435	266/18670	4.46752e-06	0.000229406	0.000177833	11315/5724/4802/114883/6342/1718/2672/3158/10654/5629/7042/8644/2625/2805/6319/1717/337/335/6309/9971/5053/1610/32/4598/4948/3706/5336/4157/6720/31/9572/47/113026/55163/8877/3613/348/10998/338/4929/8647/8864/23236/434/5360/5105/8566/1727/1582/22937/51447/9807/8309/23007/4790/23657/5562/3157/3156/23262/3295/10826/2264/653/2852/26031/1644/5447/2861/3952/6718/51422/2185/1581/9420/1585/29968/10558/570	PARK7,PTAFR,NFYC,OSBPL9,SCP2,DHCR24,GFI1,HMGCS2,PMVK,PROX1,TGFB2,AKR1C3,GATA3,GOT1,SCD,DHCR7,APOA4,APOA1,SC5D,NR1H4,PAH,DAO,ACACB,MVK,OCA2,ITPKA,PLCG2,MC1R,SREBF1,ACACA,NR1D1,ACLY,PLCD3,PNPO,SPHK1,IMPA2,APOE,SLC27A5,APOB,NR4A2,ABCB11,PER2,PLCB1,ASIP,PLTP,PCK1,PDXK,CYB5R3,CYP8B1,SCAP,IP6K2,IP6K1,ACOX2,PLCH1,NFKB1,SLC7A11,PRKAA1,HMGCS1,HMGCR,PPIP5K2,HSD17B4,FAXDC2,FGFR4,BMP5,GPER1,OSBPL3,DDC,POR,GP…	79
HepG2_ab41898	GO:0008064	regulation of actin polymerization or depolymerization	58/3435	179/18670	4.51231e-06	0.000229406	0.000177833	2475/832/163782/10456/120/10435/6712/9873/2059/1073/2764/51466/342184/29766/23406/4641/23580/2885/10458/56907/64857/57731/7408/2909/91663/130271/5581/6711/10097/822/8440/10096/274/10787/7429/8195/343578/57580/11135/11078/80115/5580/118/9948/57482/55435/10788/93663/51429/2006/10095/830/8976/2039/23221/2185/23189/2934	MTOR,CAPZB,KANK4,HAX1,ADD3,CDC42EP2,SPTBN2,FCHSD2,EPS8,CFL2,GMFB,EVL,FMN1,TMOD3,COTL1,MYO1C,CDC42EP4,GRB2,BAIAP2,SPIRE1,PLEKHG2,SPTBN4,VASP,ARHGAP35,MYADM,PLEKHH2,PRKCE,SPTBN1,ACTR2,CAPG,NCK2,ACTR3,BIN1,NCKAP1,VIL1,MKKS,ARHGAP40,PREX1,CDC42EP1,TRIOBP,BAIAP2L2,PRKCD,ADD1,WDR1,CRACD,AP1AR,IQGAP2,ARHGAP18,SNX9,ELN,ARPC1B,CAPZA2,WASL,DMTN,RHOBTB2,PTK2B,KANK1,GSN	58
HepG2_ab41898	GO:1903034	regulation of response to wounding	58/3435	179/18670	4.51231e-06	0.000229406	0.000177833	2475/5792/8613/9860/29956/5728/2147/84959/928/4035/7103/1361/8428/825/302/4088/4916/56963/18/170692/81565/406991/350/634/199731/348/5581/23332/7035/7429/2043/5270/7494/83999/4627/164656/5580/90102/4638/308/2243/2266/3156/1839/2161/6239/1906/5467/7128/5154/948/2039/5327/4067/83481/23189/9314/8573	MTOR,PTPRF,PLPP3,LRIG2,CERS2,PTEN,F2,UBASH3B,CD9,LRP1,TSPAN8,CPB2,STK24,CAPN3,ANXA2,SMAD3,NTRK3,RGMA,ABAT,ADAMTS18,NDEL1,MIR21,APOH,CEACAM1,CADM4,APOE,PRKCE,CLASP1,TFPI,VIL1,EPHA4,SERPINE2,XBP1,KREMEN1,MYH9,TMPRSS6,PRKCD,PHLDB2,MYLK,ANXA5,FGA,FGG,HMGCR,HBEGF,F12,RREB1,EDN1,PPARD,TNFAIP3,PDGFA,CD36,DMTN,PLAT,LYN,EPPK1,KANK1,KLF4,CASK	58
HepG2_ab41898	GO:0046942	carboxylic acid transport	94/3435	331/18670	4.83338e-06	0.000243779	0.000188974	54896/30814/5320/84879/6512/1376/23169/55144/5825/6566/2058/183/1645/1244/8501/1374/10809/11309/6539/6540/53919/9194/552/246213/9971/32/5319/10257/145389/6554/123096/4948/123264/28232/18/2806/8140/284111/9611/113235/31/8714/9368/9121/9123/5205/56301/208/634/348/8541/10998/8884/6509/94097/2168/151258/8647/8604/2744/2181/8864/189/9962/6754/64849/6573/5465/1375/5468/10991/200931/23657/1906/6568/1078…	SLC66A1,PLA2G2E,PLA2G2A,MFSD2A,SLC1A7,CPT2,SLC35D1,LRRC8D,ABCD3,SLC16A1,EPRS1,AGT,AKR1C1,ABCC2,SLC43A1,CPT1A,STARD10,SLCO2B1,SLC6A12,SLC6A13,SLCO1C1,SLC16A7,AVPR1A,SLC17A8,NR1H4,ACACB,PLA2G1B,ABCC4,SLC38A6,SLC10A1,SLC25A29,OCA2,SLC51B,SLCO3A1,ABAT,GOT2,SLC7A5,SLC13A5,NCOR1,SLC46A1,ACACA,ABCC3,SLC9A3R1,SLC16A5,SLC16A3,ATP8B1,SLC7A10,AKT2,CEACAM1,APOE,PPFIA3,SLC27A5,SLC5A6,SLC1A4,SFXN5,FABP1,SLC38A…	94
HepG2_ab41898	GO:0090276	regulation of peptide hormone secretion	65/3435	208/18670	4.90715e-06	0.00024555	0.000190348	65220/8431/6513/5906/6566/2029/3799/6934/6833/10312/4041/1374/4544/3709/10411/4035/9971/3091/18/8447/9501/6720/9572/252983/26251/773/7447/5581/9448/7849/3625/1803/11069/3667/8864/23178/3172/6453/91355/776/8997/6514/152/5530/133308/308/2243/2266/5019/9607/3156/5467/5071/2852/3382/1956/6804/7036/3952/6422/56943/55638/375704/292/8862	NADK,NR0B2,SLC2A1,RAP1A,SLC16A1,ENSA,KIF5B,TCF7L2,ABCC8,TCIRG1,LRP5,CPT1A,MTNR1B,ITPR2,RAPGEF3,LRP1,NR1H4,HIF1A,ABAT,DOC2B,RPH3AL,SREBF1,NR1D1,STXBP4,KCNG2,CACNA1A,VSNL1,PRKCE,MAP4K4,PAX8,INHBB,DPP4,RAPGEF4,IRS1,PER2,PASK,HNF4A,ITSN1,LRP5L,CACNA1D,KALRN,SLC2A2,ADRA2C,PPP3CA,SLC9B2,ANXA5,FGA,FGG,OXCT1,CARTPT,HMGCR,PPARD,PRKN,GPER1,ICA1,EGFR,STX1A,TFR2,LEP,SFRP1,ENY2,SYBU,ENHO,SLC25A5,APLN	65
HepG2_ab41898	GO:1902905	positive regulation of supramolecular fiber organization	64/3435	204/18670	5.00948e-06	0.000248713	0.000192799	2475/55160/84722/5629/8829/10435/9873/335/10411/5829/6249/1073/23116/2764/51466/342184/7168/4088/2242/6376/4641/4137/23580/2885/10458/56907/348/7408/9475/5581/10097/8440/10096/23332/274/10787/7429/6385/406904/11135/80115/9948/57482/55435/171024/10788/11346/285590/1906/1490/51429/10142/10095/4233/8976/2041/23221/2185/1191/6422/7016/55755/2934/2316	MTOR,ARHGEF10L,PSRC1,PROX1,NRP1,CDC42EP2,FCHSD2,APOA1,RAPGEF3,PXN,CLIP1,CFL2,TOGARAM1,GMFB,EVL,FMN1,TPM1,SMAD3,FES,CX3CL1,MYO1C,MAPT,CDC42EP4,GRB2,BAIAP2,SPIRE1,APOE,VASP,ROCK2,PRKCE,ACTR2,NCK2,ACTR3,CLASP1,BIN1,NCKAP1,VIL1,SDC4,MIR1-1,CDC42EP1,BAIAP2L2,WDR1,CRACD,AP1AR,SYNPO2,IQGAP2,SYNPO,SH3PXD2B,EDN1,CCN2,SNX9,AKAP9,ARPC1B,MET,WASL,EPHA1,RHOBTB2,PTK2B,CLU,SFRP1,TESK1,CDK5RAP2,GSN,FLNA	64
HepG2_ab41898	GO:0009074	aromatic amino acid family catabolic process	16/3435	28/18670	5.3068e-06	0.000261432	0.000202659	144193/3034/5053/3242/2184/125061/23498/3176/8942/10841/3081/131669/51166/169355/138199/883	AMDHD1,HAL,PAH,HPD,FAH,AFMID,HAAO,HNMT,KYNU,FTCD,HGD,UROC1,AADAT,IDO2,CARNMT1,KYAT1	16
HepG2_ab41898	GO:0043409	negative regulation of MAPK cascade	59/3435	184/18670	5.42181e-06	0.000263719	0.000204431	54206/55450/2633/1942/5728/1847/6609/5795/6653/55885/1848/2308/51562/652/161742/3480/406930/9611/11072/80279/406991/9368/2873/4089/5296/348/200734/140885/83737/5770/655/3976/7078/1605/8692/1849/5580/55584/3156/57556/81848/153769/1843/10048/221496/11329/154043/5071/2852/6422/4067/3301/65268/9314/5998/259/153090/2889/1852	ERRFI1,CAMK2N1,GBP1,EFNA1,PTEN,DUSP5,SMPD1,PTPRJ,SORL1,LMO3,DUSP6,FOXO1,MBIP,BMP4,SPRED1,IGF1R,MIR138-2,NCOR1,DUSP14,CDK5RAP3,MIR21,SLC9A3R1,GPS1,SMAD4,PIK3R2,APOE,SPRED2,SIRPA,ITCH,PTPN1,BMP7,LIF,TIMP3,DAG1,HYAL2,DUSP7,PRKCD,CHRNA9,HMGCR,SEMA6A,SPRY4,SH3RF2,DUSP1,RANBP9,LEMD2,STK38,CNKSR3,PRKN,GPER1,SFRP1,LYN,DNAJA1,WNK2,KLF4,RGS3,AMBP,DAB2IP,RAPGEF1,DUSP9	59
HepG2_ab41898	GO:0014065	phosphatidylinositol 3-kinase signaling	50/3435	148/18670	5.43621e-06	0.000263719	0.000204431	5293/10456/7042/183/2625/5728/118788/2147/2065/3479/3356/677/957/4734/4916/3480/5595/2064/406991/9368/23396/3643/5296/634/2492/940/2066/5270/3667/6714/54923/55615/5291/2549/56034/5295/5159/1906/5467/2534/5154/2852/1956/5649/3952/4067/5747/8395/9314/153090	PIK3CD,HAX1,TGFB2,AGT,GATA3,PTEN,PIK3AP1,F2,ERBB3,IGF1,HTR2A,ZFP36L1,ENTPD5,NEDD4,NTRK3,IGF1R,MAPK3,ERBB2,MIR21,SLC9A3R1,PIP5K1C,INSR,PIK3R2,CEACAM1,FSHR,CD28,ERBB4,SERPINE2,IRS1,SRC,LIME1,PRR5,PIK3CB,GAB1,PDGFC,PIK3R1,PDGFRB,EDN1,PPARD,FYN,PDGFA,GPER1,EGFR,RELN,LEP,LYN,PTK2,PIP5K1B,KLF4,DAB2IP	50
HepG2_ab41898	GO:0030832	regulation of actin filament length	58/3435	180/18670	5.47789e-06	0.000263727	0.000204438	2475/832/163782/10456/120/10435/6712/9873/2059/1073/2764/51466/342184/29766/23406/4641/23580/2885/10458/56907/64857/57731/7408/2909/91663/130271/5581/6711/10097/822/8440/10096/274/10787/7429/8195/343578/57580/11135/11078/80115/5580/118/9948/57482/55435/10788/93663/51429/2006/10095/830/8976/2039/23221/2185/23189/2934	MTOR,CAPZB,KANK4,HAX1,ADD3,CDC42EP2,SPTBN2,FCHSD2,EPS8,CFL2,GMFB,EVL,FMN1,TMOD3,COTL1,MYO1C,CDC42EP4,GRB2,BAIAP2,SPIRE1,PLEKHG2,SPTBN4,VASP,ARHGAP35,MYADM,PLEKHH2,PRKCE,SPTBN1,ACTR2,CAPG,NCK2,ACTR3,BIN1,NCKAP1,VIL1,MKKS,ARHGAP40,PREX1,CDC42EP1,TRIOBP,BAIAP2L2,PRKCD,ADD1,WDR1,CRACD,AP1AR,IQGAP2,ARHGAP18,SNX9,ELN,ARPC1B,CAPZA2,WASL,DMTN,RHOBTB2,PTK2B,KANK1,GSN	58
HepG2_ab41898	GO:0045785	positive regulation of cell adhesion	110/3435	403/18670	5.9445e-06	0.00028404	0.000220184	5590/5724/10076/1307/8613/7412/10451/1435/3570/912/8995/7292/7042/3142/4811/55083/2625/8829/288/4838/64115/9806/57178/1793/5795/923/335/7070/2113/51561/3479/3169/342184/7168/4088/8826/2013/3566/6376/9289/463/2064/5914/3728/406991/2885/7525/4092/8943/1785/3718/91663/5581/8291/9448/8440/1803/3655/940/1493/2335/140885/55612/6714/7052/6385/57580/655/861/3689/7494/11078/1605/3592/604/7037/5530/2243/22…	PRKCZ,PTAFR,PTPRU,COL16A1,PLPP3,VCAM1,VAV3,CSF1,IL6R,CD1D,TNFSF18,TNFSF4,TGFB2,HLX,NID1,KIF26B,GATA3,NRP1,ANK3,NODAL,VSIR,SPOCK2,ZMIZ1,DOCK1,PTPRJ,CD6,APOA1,THY1,ETS1,IL23A,IGF1,FOXA1,FMN1,TPM1,SMAD3,IQGAP1,EMP2,IL4R,CX3CL1,ADGRG1,ZFHX3,ERBB2,RARA,JUP,MIR21,GRB2,YES1,SMAD7,AP3D1,DNM2,JAK3,MYADM,PRKCE,DYSF,MAP4K4,NCK2,DPP4,ITGA6,CD28,CTLA4,FN1,SIRPA,FERMT1,SRC,TGM2,SDC4,PREX1,BMP7,RUNX1,ITGB2,XBP1…	110
HepG2_ab41898	GO:0007265	Ras protein signal transduction	120/3435	448/18670	6.15335e-06	0.000291825	0.000226219	27237/11315/128272/55160/10163/65979/1718/117178/10451/79574/1435/5906/4853/6464/55103/27/7042/58480/10276/3688/8829/57698/64787/10235/10435/9828/27314/345/335/23365/55200/2059/121512/10411/27289/4254/3479/54509/2841/23263/26030/376267/5923/11214/9289/8844/5878/23580/326624/2885/9267/10966/11031/10982/1785/4650/64857/9138/199731/348/2909/9475/6654/23433/6242/9448/23550/5899/10787/25791/64284/2859…	ARHGEF16,PARK7,ARHGEF19,ARHGEF10L,WASF2,PHACTR4,DHCR24,SSX2IP,VAV3,EPS8L3,CSF1,RAP1A,NOTCH2,SHC1,RALGPS2,ABL2,TGFB2,RHOU,NET1,ITGB1,NRP1,SHTN1,EPS8L2,RASGRP2,CDC42EP2,ARHGEF17,RAB30,APOC3,APOA1,ARHGEF12,PLEKHG6,EPS8,FGD4,RAPGEF3,RND1,KITLG,IGF1,RHOF,GPR18,MCF2L,PLEKHG3,RAB15,RASGRF1,AKAP13,ADGRG1,KSR1,RAB5C,CDC42EP4,RAB37,GRB2,CYTH1,RAB40B,RAB31,MAPRE2,DNM2,MYO9B,PLEKHG2,ARHGEF1,CADM4,APOE,ARHGAP…	120
HepG2_ab41898	GO:0072659	protein localization to plasma membrane	77/3435	260/18670	6.57406e-06	0.000308029	0.00023878	5590/27237/1969/23499/199920/2633/5906/55204/50848/481/163882/10133/3799/3688/288/81619/10580/118813/8301/7132/4035/54997/10484/5583/376267/8650/122416/302/2013/80262/999/9914/9482/3728/9368/11031/1000/5064/79156/208/57731/91663/9475/91461/5581/23433/57217/6711/10791/57628/64114/7429/2181/55022/3911/23759/26088/2803/7871/5584/23043/2580/10098/1601/5295/115548/51735/63971/2852/60/1956/57154/1804/3…	PRKCZ,ARHGEF16,EPHA2,MACF1,FYB2,GBP1,RAP1A,GOLPH3L,F11R,ATP1B1,CNST,OPTN,KIF5B,ITGB1,ANK3,TSPAN14,SORBS1,ZFYVE27,PICALM,TNFRSF1A,LRP1,TESC,SEC23A,PRKCH,RAB15,NUMB,ANKRD9,ANXA2,EMP2,PHAF1,CDH1,ATP2C2,STX8,JUP,SLC9A3R1,RAB31,CDH2,PALM,PLEKHF1,AKT2,SPTBN4,MYADM,ROCK2,PKDCC,PRKCE,RHOQ,TTC7A,SPTBN1,VAMP5,DPP10,TMBIM1,VIL1,ACSL3,PID1,LAMA5,PPIL2,GGA1,GOLGA4,SLMAP,PRKCI,TNIK,GAK,TSPAN5,DAB2,PIK3R1,FCHO2…	77
HepG2_ab41898	GO:0048015	phosphatidylinositol-mediated signaling	58/3435	181/18670	6.63285e-06	0.000308029	0.00023878	5293/5724/10456/7042/183/2625/5728/118788/2147/9846/2065/3479/57605/3356/677/957/4734/4916/3480/5595/5336/2064/406991/9368/23396/3643/5296/634/2492/940/2066/5270/3667/23236/6714/54923/55615/5291/23007/2549/56034/5295/5159/1906/5467/2534/5154/2852/1956/5649/3952/4067/5747/8395/9314/2934/153090/23413	PIK3CD,PTAFR,HAX1,TGFB2,AGT,GATA3,PTEN,PIK3AP1,F2,GAB2,ERBB3,IGF1,PITPNM2,HTR2A,ZFP36L1,ENTPD5,NEDD4,NTRK3,IGF1R,MAPK3,PLCG2,ERBB2,MIR21,SLC9A3R1,PIP5K1C,INSR,PIK3R2,CEACAM1,FSHR,CD28,ERBB4,SERPINE2,IRS1,PLCB1,SRC,LIME1,PRR5,PIK3CB,PLCH1,GAB1,PDGFC,PIK3R1,PDGFRB,EDN1,PPARD,FYN,PDGFA,GPER1,EGFR,RELN,LEP,LYN,PTK2,PIP5K1B,KLF4,GSN,DAB2IP,NCS1	58
HepG2_ab41898	GO:0019395	fatty acid oxidation	37/3435	99/18670	6.64044e-06	0.000308029	0.00023878	2475/6342/1376/5825/51179/5264/1374/84649/79602/32/35/3712/2108/224/1891/208/2109/3032/2168/55289/55825/3667/5465/1375/5468/30/8309/10891/5562/3295/5467/1432/5447/3952/51422/1666/549	MTOR,SCP2,CPT2,ABCD3,HAO2,PHYH,CPT1A,DGAT2,ADIPOR2,ACACB,ACADS,IVD,ETFA,ALDH3A2,ECH1,AKT2,ETFB,HADHB,FABP1,ACOXL,PECR,IRS1,PPARA,CPT1B,PPARG,ACAA1,ACOX2,PPARGC1A,PRKAA1,HSD17B4,PPARD,MAPK14,POR,LEP,PRKAG2,DECR1,AUH	37
HepG2_ab41898	GO:0031099	regeneration	62/3435	198/18670	7.47261e-06	0.000344119	0.000266757	8431/10076/5792/7049/5906/9860/5738/607/29956/5728/349667/595/10413/335/7070/4815/928/4035/3479/1361/3936/8428/6430/825/4916/56963/81565/5469/6442/728/23175/8291/9448/8324/2066/2043/55959/1051/83999/9215/3162/5468/3913/1605/2596/9076/5530/1495/5467/346007/3482/2737/3484/1956/5782/2626/10404/83481/4814/570/9314/2934	NR0B2,PTPRU,PTPRF,TGFBR3,RAP1A,LRIG2,PTGFRN,BCL9,CERS2,PTEN,RTN4RL2,CCND1,YAP1,APOA1,THY1,NINJ2,CD9,LRP1,IGF1,CPB2,LCP1,STK24,SRSF5,CAPN3,NTRK3,RGMA,NDEL1,MED1,SGCA,C5AR1,LPIN1,DYSF,MAP4K4,FZD7,ERBB4,EPHA4,SULF2,CEBPB,KREMEN1,LARGE1,HMOX1,PPARG,LAMB2,DAG1,GAP43,CLDN1,PPP3CA,CTNNA1,PPARD,EYS,IGF2R,GLI3,IGFBP1,EGFR,PTPN12,GATA4,CPQ,EPPK1,NINJ1,BAAT,KLF4,GSN	62
HepG2_ab41898	GO:0008206	bile acid metabolic process	22/3435	47/18670	7.84063e-06	0.000358469	0.000277881	114883/6342/2494/5629/1645/9971/9572/4864/5205/10998/8647/30/1582/8309/3295/2264/26031/3952/6718/1581/9420/570	OSBPL9,SCP2,NR5A2,PROX1,AKR1C1,NR1H4,NR1D1,NPC1,ATP8B1,SLC27A5,ABCB11,ACAA1,CYP8B1,ACOX2,HSD17B4,FGFR4,OSBPL3,LEP,AKR1D1,CYP7A1,CYP7B1,BAAT	22
HepG2_ab41898	GO:0048863	stem cell differentiation	76/3435	257/18670	7.97261e-06	0.000361899	0.00028054	7161/65979/9698/553115/5690/5686/5710/7042/2625/8829/2263/55553/4054/10413/2/6660/4254/11137/23603/5687/3169/652/5684/3091/2103/26585/80031/399694/8854/8482/10509/1106/5595/5717/6928/100170841/5691/4222/124540/5718/2627/4089/130497/678/55818/90/2487/2066/2335/5707/83737/655/3911/861/3976/6663/6405/590/202018/83989/64839/57556/6949/309/1906/3720/221662/860/2099/10371/1021/2626/3084/6422/23081/5695	TP73,PHACTR4,PUM1,PEF1,PSMB2,PSMA5,PSMD4,TGFB2,GATA3,NRP1,FGFR2,SOX6,LTBP3,YAP1,A2M,SOX5,KITLG,PWP1,CORO1C,PSMA6,FOXA1,BMP4,PSMA3,HIF1A,ESRRB,GREM1,SEMA6D,SHC4,ALDH1A2,SEMA7A,SEMA4B,CHD2,MAPK3,PSMD11,HNF1B,EPOP,PSMB3,MEOX1,MSI2,PSMD12,GATA6,SMAD4,OSR1,ZFP36L2,KDM3A,ACVR1,FRZB,ERBB4,FN1,PSMD1,ITCH,BMP7,LAMA5,RUNX1,LIF,SOX10,SEMA3F,BCHE,TAPT1,FAM172A,FBXL17,SEMA6A,TCOF1,ANXA6,EDN1,JARID2,RBM24,RUNX…	76
HepG2_ab41898	GO:0061008	hepaticobiliary system development	47/3435	138/18670	8.03088e-06	0.000361959	0.000280586	3155/205/7049/5906/5629/3142/84159/4838/595/6927/1361/64841/6430/8854/4088/1543/6928/5469/5914/2627/1050/1054/634/2487/3172/55959/1051/5105/7494/3162/4357/9076/3157/3720/11231/7128/10370/3482/2737/23242/1956/4233/2267/9821/570/445/5009	HMGCL,AK4,TGFBR3,RAP1A,PROX1,HLX,ARID5B,NODAL,CCND1,HNF1A,CPB2,GNPNAT1,SRSF5,ALDH1A2,SMAD3,CYP1A1,HNF1B,MED1,RARA,GATA6,CEBPA,CEBPG,CEACAM1,FRZB,HNF4A,SULF2,CEBPB,PCK1,XBP1,HMOX1,MPST,CLDN1,HMGCS1,JARID2,SEC63,TNFAIP3,CITED2,IGF2R,GLI3,COBL,EGFR,MET,FGL1,RB1CC1,BAAT,ASS1,OTC	47
HepG2_ab41898	GO:0016125	sterol metabolic process	54/3435	166/18670	8.32774e-06	0.000372696	0.000288909	8431/4802/1718/27329/3953/3158/10654/8029/3988/1592/6319/114879/6609/1717/84649/337/335/6309/6653/8435/9971/32/4598/949/3931/6720/31/47/4864/1050/3991/348/6820/338/56603/3069/1727/1582/22937/5562/3157/3156/10826/5467/5447/3952/6718/51422/2053/1581/9420/1585/19/6256	NR0B2,NFYC,DHCR24,ANGPTL3,LEPR,HMGCS2,PMVK,CUBN,LIPA,CYP26A1,SCD,OSBPL5,SMPD1,DHCR7,DGAT2,APOA4,APOA1,SC5D,SORL1,SOAT2,NR1H4,ACACB,MVK,SCARB1,LCAT,SREBF1,ACACA,ACLY,NPC1,CEBPA,LIPE,APOE,SULT2B1,APOB,CYP26B1,HDLBP,CYB5R3,CYP8B1,SCAP,PRKAA1,HMGCS1,HMGCR,FAXDC2,PPARD,POR,LEP,AKR1D1,PRKAG2,EPHX2,CYP7A1,CYP7B1,CYP11B2,ABCA1,RXRA	54
HepG2_ab41898	GO:0009069	serine family amino acid metabolic process	20/3435	41/18670	9.28206e-06	0.0004125	0.000319765	1491/26227/10249/51380/1610/113675/22928/55258/189/2678/4357/275/51091/23657/64902/256987/5723/157739/29968/570	CTH,PHGDH,GLYAT,CSAD,DAO,SDSL,SEPHS2,THNSL2,AGXT,GGT1,MPST,AMT,SEPSECS,SLC7A11,AGXT2,SERINC5,PSPH,TDH,PSAT1,BAAT	20
HepG2_ab41898	GO:0006081	cellular aldehyde metabolic process	26/3435	61/18670	1.02054e-05	0.000450384	0.000349132	11315/10327/1645/8644/221/8854/2806/224/218/55163/58510/3795/55818/3417/189/8566/132158/7086/127/64902/501/653/1585/9380/216/229	PARK7,AKR1A1,AKR1C1,AKR1C3,ALDH3B1,ALDH1A2,GOT2,ALDH3A2,ALDH3A1,PNPO,PRODH2,KHK,KDM3A,IDH1,AGXT,PDXK,GLYCTK,TKT,ADH4,AGXT2,ALDH7A1,BMP5,CYP11B2,GRHPR,ALDH1A1,ALDOB	26
HepG2_ab41898	GO:0019915	lipid storage	28/3435	68/18670	1.0459e-05	0.000458391	0.000355339	27329/10062/10938/84649/335/114882/32/949/4792/79068/406936/718/348/346/338/8291/128486/8204/5465/5468/4790/5467/5167/948/3952/4481/123/19	ANGPTL3,NR1H3,EHD1,DGAT2,APOA1,OSBPL8,ACACB,SCARB1,NFKBIA,FTO,MIR144,C3,APOE,APOC4,APOB,DYSF,FITM2,NRIP1,PPARA,PPARG,NFKB1,PPARD,ENPP1,CD36,LEP,MSR1,PLIN2,ABCA1	28
HepG2_ab41898	GO:0060996	dendritic spine development	36/3435	97/18670	1.05588e-05	0.000459595	0.000356272	2475/1942/26052/9231/5728/22849/22941/26037/3706/29904/80725/10458/115703/10298/348/10097/8440/2043/25791/9762/23613/6453/85358/8536/8997/2049/4976/10611/1501/23105/57492/221935/5649/8976/50807/2182	MTOR,EFNA1,DNM3,DLG5,PTEN,CPEB3,SHANK2,SIPA1L1,ITPKA,EEF2K,SRCIN1,BAIAP2,ARHGAP33,PAK4,APOE,ACTR2,NCK2,EPHA4,NGEF,LZTS3,ZMYND8,ITSN1,SHANK3,CAMK1,KALRN,EPHB3,OPA1,PDLIM5,CTNND2,FSTL4,ARID1B,SDK1,RELN,WASL,ASAP1,ACSL4	36
HepG2_ab41898	GO:0022612	gland morphogenesis	42/3435	120/18670	1.11725e-05	0.000481154	0.000372985	1969/1435/5629/7042/8829/8945/2263/4041/6778/59277/6926/1361/3169/652/10116/5469/9368/634/151449/10913/6714/7052/55959/1051/655/3911/91355/7494/1605/23129/7128/2099/5154/25928/2737/1956/10371/2267/6422/9420/4781/6256	EPHA2,CSF1,PROX1,TGFB2,NRP1,BTRC,FGFR2,LRP5,STAT6,NTN4,TBX3,CPB2,FOXA1,BMP4,FEM1B,MED1,SLC9A3R1,CEACAM1,GDF7,EDAR,SRC,TGM2,SULF2,CEBPB,BMP7,LAMA5,LRP5L,XBP1,DAG1,PLXND1,TNFAIP3,ESR1,PDGFA,SOSTDC1,GLI3,EGFR,SEMA3A,FGL1,SFRP1,CYP7B1,NFIB,RXRA	42
HepG2_ab41898	GO:0034440	lipid oxidation	37/3435	101/18670	1.13022e-05	0.000481154	0.000372985	2475/6342/1376/5825/51179/5264/1374/84649/79602/32/35/3712/2108/224/1891/208/2109/3032/2168/55289/55825/3667/5465/1375/5468/30/8309/10891/5562/3295/5467/1432/5447/3952/51422/1666/549	MTOR,SCP2,CPT2,ABCD3,HAO2,PHYH,CPT1A,DGAT2,ADIPOR2,ACACB,ACADS,IVD,ETFA,ALDH3A2,ECH1,AKT2,ETFB,HADHB,FABP1,ACOXL,PECR,IRS1,PPARA,CPT1B,PPARG,ACAA1,ACOX2,PPARGC1A,PRKAA1,HSD17B4,PPARD,MAPK14,POR,LEP,PRKAG2,DECR1,AUH	37
HepG2_ab41898	GO:0097006	regulation of plasma lipoprotein particle levels	37/3435	101/18670	1.13022e-05	0.000481154	0.000372985	30814/5320/183/8029/3988/161/10938/84649/337/345/335/10162/8435/9971/949/302/3931/406936/4864/9388/348/346/1175/338/2181/3069/5360/3162/185/57552/213/4547/55937/948/4481/649/19	PLA2G2E,PLA2G2A,AGT,CUBN,LIPA,AP2A2,EHD1,DGAT2,APOA4,APOC3,APOA1,LPCAT3,SOAT2,NR1H4,SCARB1,ANXA2,LCAT,MIR144,NPC1,LIPG,APOE,APOC4,AP2S1,APOB,ACSL3,HDLBP,PLTP,HMOX1,AGTR1,NCEH1,ALB,MTTP,APOM,CD36,MSR1,BMP1,ABCA1	37
HepG2_ab41898	GO:0016042	lipid catabolic process	93/3435	333/18670	1.13569e-05	0.000481154	0.000372985	2475/30814/5320/6342/1376/27329/5825/51179/8644/5264/3988/1592/6609/219970/747/54979/11145/1374/337/345/335/6653/4035/32/5319/35/338442/949/100507055/5095/3712/283748/2108/11057/5346/64784/221223/283927/5336/224/113026/8877/339221/9663/9388/4051/66002/1891/208/3991/348/8605/2109/23175/60526/338/3032/151056/5581/56603/2168/55289/3417/55825/3667/129807/23236/64900/5105/80339/5465/1375/30/5580/8309/…	MTOR,PLA2G2E,PLA2G2A,SCP2,CPT2,ANGPTL3,ABCD3,HAO2,AKR1C3,PHYH,LIPA,CYP26A1,SMPD1,GLYATL2,DAGLA,PLAAT2,PLAAT3,CPT1A,APOA4,APOC3,APOA1,SORL1,LRP1,ACACB,PLA2G1B,ACADS,HCAR2,SCARB1,LRCOL1,PCCA,IVD,PLA2G4D,ETFA,ABHD2,PLIN1,CRTC3,CES5A,NUDT7,PLCG2,ALDH3A2,PLCD3,SPHK1,ENPP7,LPIN2,LIPG,CYP4F3,CYP4F12,ECH1,AKT2,LIPE,APOE,PLA2G4C,ETFB,LPIN1,LDAH,APOB,HADHB,PLB1,PRKCE,CYP26B1,FABP1,ACOXL,IDH1,PECR,IRS1,NEU4…	93
HepG2_ab41898	GO:0014066	regulation of phosphatidylinositol 3-kinase signaling	43/3435	124/18670	1.15164e-05	0.000484682	0.00037572	5293/10456/7042/183/5728/118788/2147/2065/3479/957/4734/4916/3480/5595/406991/9368/23396/3643/634/2492/940/2066/5270/6714/54923/55615/5291/2549/56034/5295/5159/5467/2534/5154/2852/1956/5649/3952/4067/5747/8395/9314/153090	PIK3CD,HAX1,TGFB2,AGT,PTEN,PIK3AP1,F2,ERBB3,IGF1,ENTPD5,NEDD4,NTRK3,IGF1R,MAPK3,MIR21,SLC9A3R1,PIP5K1C,INSR,CEACAM1,FSHR,CD28,ERBB4,SERPINE2,SRC,LIME1,PRR5,PIK3CB,GAB1,PDGFC,PIK3R1,PDGFRB,PPARD,FYN,PDGFA,GPER1,EGFR,RELN,LEP,LYN,PTK2,PIP5K1B,KLF4,DAB2IP	43
HepG2_ab41898	GO:0048017	inositol lipid-mediated signaling	58/3435	184/18670	1.15972e-05	0.00048487	0.000375865	5293/5724/10456/7042/183/2625/5728/118788/2147/9846/2065/3479/57605/3356/677/957/4734/4916/3480/5595/5336/2064/406991/9368/23396/3643/5296/634/2492/940/2066/5270/3667/23236/6714/54923/55615/5291/23007/2549/56034/5295/5159/1906/5467/2534/5154/2852/1956/5649/3952/4067/5747/8395/9314/2934/153090/23413	PIK3CD,PTAFR,HAX1,TGFB2,AGT,GATA3,PTEN,PIK3AP1,F2,GAB2,ERBB3,IGF1,PITPNM2,HTR2A,ZFP36L1,ENTPD5,NEDD4,NTRK3,IGF1R,MAPK3,PLCG2,ERBB2,MIR21,SLC9A3R1,PIP5K1C,INSR,PIK3R2,CEACAM1,FSHR,CD28,ERBB4,SERPINE2,IRS1,PLCB1,SRC,LIME1,PRR5,PIK3CB,PLCH1,GAB1,PDGFC,PIK3R1,PDGFRB,EDN1,PPARD,FYN,PDGFA,GPER1,EGFR,RELN,LEP,LYN,PTK2,PIP5K1B,KLF4,GSN,DAB2IP,NCS1	58
HepG2_ab41898	GO:0071466	cellular response to xenobiotic stimulus	57/3435	180/18670	1.17997e-05	0.000488209	0.000378453	54206/1573/2948/26227/54996/2052/64754/1645/54541/1592/1558/1244/10249/91703/4257/51380/2308/6095/1543/8824/80777/1728/1800/5176/218/8639/29785/6546/56603/3172/5105/2678/200315/1727/10533/30/95/8856/590/10891/7366/27284/4258/2690/2908/4835/670/2939/4988/54905/196/1956/5447/2053/1978/570/445	ERRFI1,CYP2J2,GSTM4,PHGDH,MTARC2,EPHX1,SMYD3,AKR1C1,DDIT4,CYP26A1,CYP2C8,ABCC2,GLYAT,ACY3,MGST1,CSAD,FOXO1,RORA,CYP1A1,CES2,CYB5B,NQO1,DPEP1,SERPINF1,ALDH3A1,AOC3,CYP2S1,SLC8A1,CYP26B1,HNF4A,PCK1,GGT1,APOBEC3A,CYB5R3,ATG7,ACAA1,ACY1,NR1I2,BCHE,PPARGC1A,UGT2B15,SULT1B1,MGST2,GHR,NR3C1,NQO2,BPHL,GSTA2,OPRM1,CYP2W1,AHR,EGFR,POR,EPHX2,EIF4EBP1,BAAT,ASS1	57
HepG2_ab41898	GO:1903035	negative regulation of response to wounding	34/3435	90/18670	1.18307e-05	0.000488209	0.000378453	9860/29956/5728/2147/84959/928/7103/1361/302/4088/56963/18/170692/350/634/348/23332/7035/2043/5270/83999/164656/5580/90102/308/2243/2266/3156/2161/1906/5154/5327/83481/8573	LRIG2,CERS2,PTEN,F2,UBASH3B,CD9,TSPAN8,CPB2,ANXA2,SMAD3,RGMA,ABAT,ADAMTS18,APOH,CEACAM1,APOE,CLASP1,TFPI,EPHA4,SERPINE2,KREMEN1,TMPRSS6,PRKCD,PHLDB2,ANXA5,FGA,FGG,HMGCR,F12,EDN1,PDGFA,PLAT,EPPK1,CASK	34
HepG2_ab41898	GO:1902307	positive regulation of sodium ion transmembrane transport	13/3435	21/18670	1.24909e-05	0.000512125	0.000396993	481/3799/288/54997/4842/11261/65266/1785/81/2745/154043/65268/1756	ATP1B1,KIF5B,ANK3,TESC,NOS1,CHP1,WNK4,DNM2,ACTN4,GLRX,CNKSR3,WNK2,DMD	13
HepG2_ab41898	GO:0060828	regulation of canonical Wnt signaling pathway	82/3435	286/18670	1.29105e-05	0.000525938	0.0004077	261734/10076/3065/5690/55182/5686/5710/63923/219771/8945/6934/2263/55031/55366/10413/8549/26524/2308/5687/5684/26585/53944/4088/7090/79705/8312/85407/5717/5691/3728/8313/5718/9368/1453/1000/6794/348/205147/130574/2487/8324/5707/55612/6714/55959/406904/84133/83999/6663/1499/8607/25937/79718/1857/4790/23240/1501/1601/406937/10146/1432/5754/2309/5071/25928/2737/23072/3484/1956/8658/6422/23189/4300/7…	NPHP4,PTPRU,HDAC1,PSMB2,RNF220,PSMA5,PSMD4,TNN,CCNY,BTRC,TCF7L2,FGFR2,USP47,LGR4,YAP1,LGR5,LATS2,FOXO1,PSMA6,PSMA3,GREM1,CSNK1G1,SMAD3,TLE3,LRRK1,AXIN1,NKD1,PSMD11,PSMB3,JUP,AXIN2,PSMD12,SLC9A3R1,CSNK1D,CDH2,STK11,APOE,AMER3,LYPD6,FRZB,FZD7,PSMD1,FERMT1,SRC,SULF2,MIR1-1,ZNRF3,KREMEN1,SOX10,CTNNB1,RUVBL1,WWTR1,TBL1XR1,DVL3,NFKB1,TMEM131L,CTNND2,DAB2,MIR145,G3BP1,MAPK14,PTK7,FOXO3,PRKN,SOSTDC1,GLI3…	82
HepG2_ab41898	GO:0070371	ERK1 and ERK2 cascade	89/3435	317/18670	1.39021e-05	0.000559112	0.000433416	5590/54206/1969/5320/55450/2633/5906/4853/6464/6846/183/8829/4838/5728/2263/112464/55885/4035/1848/3479/3356/6815/652/677/161742/8482/84231/5595/6376/54550/6360/5469/2064/406991/9368/64762/4089/634/348/728/678/2492/2066/2335/6364/140885/6754/6714/81610/5770/3976/7078/152110/7066/2261/55584/2243/2266/56034/5734/3156/57556/81848/406937/5159/972/1843/2264/4835/10048/6098/1490/4988/154043/5154/2852/1…	PRKCZ,ERRFI1,EPHA2,PLA2G2A,CAMK2N1,GBP1,RAP1A,NOTCH2,SHC1,XCL2,AGT,NRP1,NODAL,PTEN,FGFR2,CAVIN3,LMO3,LRP1,DUSP6,IGF1,HTR2A,STYX,BMP4,ZFP36L1,SPRED1,SEMA7A,TRAF7,MAPK3,CX3CL1,NECAB2,CCL16,MED1,ERBB2,MIR21,SLC9A3R1,GAREM1,SMAD4,CEACAM1,APOE,C5AR1,ZFP36L2,FSHR,ERBB4,FN1,CCL20,SIRPA,SSTR4,SRC,FAM83D,PTPN1,LIF,TIMP3,NEK10,THPO,FGFR3,CHRNA9,FGA,FGG,PDGFC,PTGER4,HMGCR,SEMA6A,SPRY4,MIR145,PDGFRB,CD74,DUS…	89
HepG2_ab41898	GO:0016311	dephosphorylation	125/3435	478/18670	1.39202e-05	0.000559112	0.000433416	23261/2475/65979/10076/90853/5792/8613/8556/2029/58497/23381/7042/163882/818/5728/5507/8945/22978/1847/64077/3632/6609/5795/55291/1740/5519/84959/1848/9891/54434/160760/23504/6815/1033/161742/57082/11261/4088/8826/55313/5531/10421/255919/1003/23035/124997/23293/56953/85464/11072/80279/9663/5797/9989/3613/23239/6794/57662/8178/284352/808/93650/9475/23175/805/10199/8446/55258/3631/4249/80034/3628/5…	CAMTA1,MTOR,PHACTR4,PTPRU,SPOCD1,PTPRF,PLPP3,CDC14A,ENSA,PRUNE1,SMG5,TGFB2,CNST,CAMK2G,PTEN,PPP1R3C,BTRC,NT5C2,DUSP5,LHPP,INPP5A,SMPD1,PTPRJ,PPP6R3,DLG2,PPP2R1B,UBASH3B,DUSP6,NUAK1,SSH1,PPTC7,RIMBP2,STYX,CDKN3,SPRED1,KNL1,CHP1,SMAD3,IQGAP1,CPPED1,PPP4C,CD2BP2,CNEP1R1,CDH5,PHLPP2,WDR81,SMG6,NT5M,SSH2,DUSP14,CDK5RAP3,LPIN2,PTPRM,PPP4R1,IMPA2,PHLPP1,STK11,CAMSAP3,ELL,PPP1R37,CALM3,ACP4,ROCK2,LPIN1,C…	125
HepG2_ab41898	GO:0032535	regulation of cellular component size	101/3435	370/18670	1.39987e-05	0.000559112	0.000433416	2475/832/23499/163782/10451/10456/8829/3778/5728/118813/120/57698/10083/10435/6712/9873/8301/2059/4035/1073/2764/51466/342184/80031/29766/8482/25942/4916/10509/6559/23406/4641/81565/4137/23580/9368/2885/57521/10458/56907/1630/1785/64857/57731/348/7408/2909/91663/130271/5581/6711/10097/822/8440/10096/274/10787/2335/7429/8195/343578/57580/1002/11135/11078/80115/85358/2803/6405/5580/9175/118/9948/57…	MTOR,CAPZB,MACF1,KANK4,VAV3,HAX1,NRP1,KCNMA1,PTEN,ZFYVE27,ADD3,SHTN1,USH1C,CDC42EP2,SPTBN2,FCHSD2,PICALM,EPS8,LRP1,CFL2,GMFB,EVL,FMN1,SEMA6D,TMOD3,SEMA7A,SIN3A,NTRK3,SEMA4B,SLC12A3,COTL1,MYO1C,NDEL1,MAPT,CDC42EP4,SLC9A3R1,GRB2,RPTOR,BAIAP2,SPIRE1,DCC,DNM2,PLEKHG2,SPTBN4,APOE,VASP,ARHGAP35,MYADM,PLEKHH2,PRKCE,SPTBN1,ACTR2,CAPG,NCK2,ACTR3,BIN1,NCKAP1,FN1,VIL1,MKKS,ARHGAP40,PREX1,CDH4,CDC42EP1,TRIOB…	101
HepG2_ab41898	GO:0010885	regulation of cholesterol storage	3435-11-01	16/18670	1.40768e-05	0.000559112	0.000433416	10062/10938/949/406936/338/5465/5468/5467/948/4481/19	NR1H3,EHD1,SCARB1,MIR144,APOB,PPARA,PPARG,PPARD,CD36,MSR1,ABCA1	11
HepG2_ab41898	GO:0051896	regulation of protein kinase B signaling	72/3435	244/18670	1.47774e-05	0.000583295	0.000452163	11315/5293/2475/1969/10456/8644/2625/3688/5728/118788/6934/2263/112464/5795/2248/2065/114882/4254/2159/3480/406930/6376/23035/4157/2064/406991/9368/2885/23239/6794/3643/5296/9518/7039/940/2066/3667/57761/6714/6453/1605/8692/5291/7066/2261/685/55024/2549/5295/1839/406937/5159/2264/221496/2534/2099/5154/2852/1956/3092/9863/4233/3952/9258/2626/3084/85453/5747/6363/9314/2889/4534	PARK7,PIK3CD,MTOR,EPHA2,HAX1,AKR1C3,GATA3,ITGB1,PTEN,PIK3AP1,TCF7L2,FGFR2,CAVIN3,PTPRJ,FGF3,ERBB3,OSBPL8,KITLG,F10,IGF1R,MIR138-2,CX3CL1,PHLPP2,MC1R,ERBB2,MIR21,SLC9A3R1,GRB2,PHLPP1,STK11,INSR,PIK3R2,GDF15,TGFA,CD28,ERBB4,IRS1,TRIB3,SRC,ITSN1,DAG1,HYAL2,PIK3CB,THPO,FGFR3,BTC,BANK1,GAB1,PIK3R1,HBEGF,MIR145,PDGFRB,FGFR4,LEMD2,FYN,ESR1,PDGFA,GPER1,EGFR,HIP1,MAGI2,MET,LEP,MFHAS1,GATA4,NRG1,TSPYL5,PTK…	72
HepG2_ab41898	GO:0042133	neurotransmitter metabolic process	50/3435	153/18670	1.53623e-05	0.000602433	0.000466998	2475/26227/183/10249/747/1119/5053/113675/4842/2644/6095/4088/18/2903/1728/6532/113277/148022/3643/1785/9475/3176/189/140885/5740/3689/1312/51733/275/55349/590/133121/64902/29958/501/1906/7915/80736/1644/5447/948/157739/2185/1191/570/23446/9314/445/1757/4129	MTOR,PHGDH,AGT,GLYAT,DAGLA,CHKA,PAH,SDSL,NOS1,GCHFR,RORA,SMAD3,ABAT,GRIN2A,NQO1,SLC6A4,TMEM106A,TICAM1,INSR,DNM2,ROCK2,HNMT,AGXT,SIRPA,PTGIS,ITGB2,COMT,UPB1,AMT,CHDH,BCHE,ENPP6,AGXT2,DMGDH,ALDH7A1,EDN1,ALDH5A1,SLC44A4,DDC,POR,CD36,TDH,PTK2B,CLU,BAAT,SLC44A1,KLF4,ASS1,SARDH,MAOB	50
HepG2_ab41898	GO:0046890	regulation of lipid biosynthetic process	61/3435	198/18670	1.54519e-05	0.000602433	0.000466998	2475/4802/2672/10654/85414/5629/824/8644/10580/6319/10062/1717/84649/337/345/335/6309/79602/7132/1389/552/9971/32/4598/949/3356/255919/6720/31/94103/9572/8877/718/634/348/338/3417/2181/57761/3692/128486/22937/5580/10891/4790/79888/5562/3157/3156/972/2264/653/5154/2852/51085/5447/3952/51422/1581/375704/2516	MTOR,NFYC,GFI1,PMVK,SLC45A3,PROX1,CAPN2,AKR1C3,SORBS1,SCD,NR1H3,DHCR7,DGAT2,APOA4,APOC3,APOA1,SC5D,ADIPOR2,TNFRSF1A,CREBL2,AVPR1A,NR1H4,ACACB,MVK,SCARB1,HTR2A,CNEP1R1,SREBF1,ACACA,ORMDL3,NR1D1,SPHK1,C3,CEACAM1,APOE,APOB,IDH1,ACSL3,TRIB3,EIF6,FITM2,SCAP,PRKCD,PPARGC1A,NFKB1,LPCAT1,PRKAA1,HMGCS1,HMGCR,CD74,FGFR4,BMP5,PDGFA,GPER1,MLXIPL,POR,LEP,PRKAG2,CYP7A1,ENHO,NR5A1	61
HepG2_ab41898	GO:0048814	regulation of dendrite morphogenesis	34/3435	91/18670	1.5577e-05	0.000603609	0.00046791	1942/26052/5728/7225/26037/3706/4734/56965/29904/79791/80725/10458/23327/6794/115703/10097/2043/25791/9762/26039/85358/51188/8997/23043/4976/10611/5530/51265/7101/23072/1523/5649/6383/5789	EFNA1,DNM3,PTEN,TRPC6,SIPA1L1,ITPKA,NEDD4,PARP6,EEF2K,FBXO31,SRCIN1,BAIAP2,NEDD4L,STK11,ARHGAP33,ACTR2,EPHA4,NGEF,LZTS3,SS18L1,SHANK3,SS18L2,KALRN,TNIK,OPA1,PDLIM5,PPP3CA,CDKL3,NR2E1,HECW1,CUX1,RELN,SDC2,PTPRD	34
HepG2_ab41898	GO:0009410	response to xenobiotic stimulus	83/3435	292/18670	1.62891e-05	0.000627377	0.000486335	54206/2475/5724/1573/2948/26227/54996/2052/64754/1645/54541/1592/1558/1244/6609/10249/91703/4257/51380/2308/3356/6095/1543/18/2903/2775/2806/8824/80777/1728/1800/5176/218/8639/10014/8787/1785/29785/808/1788/6546/5581/56603/3176/4929/3172/5105/2678/200315/1727/10533/5468/30/95/8856/590/9076/10891/23284/7366/27284/5530/4258/5562/2690/2908/4835/670/1906/2939/2309/4988/54905/221935/196/1956/5447/5244…	ERRFI1,MTOR,PTAFR,CYP2J2,GSTM4,PHGDH,MTARC2,EPHX1,SMYD3,AKR1C1,DDIT4,CYP26A1,CYP2C8,ABCC2,SMPD1,GLYAT,ACY3,MGST1,CSAD,FOXO1,HTR2A,RORA,CYP1A1,ABAT,GRIN2A,GNAO1,GOT2,CES2,CYB5B,NQO1,DPEP1,SERPINF1,ALDH3A1,AOC3,HDAC5,RGS9,DNM2,CYP2S1,CALM3,DNMT3A,SLC8A1,PRKCE,CYP26B1,HNMT,NR4A2,HNF4A,PCK1,GGT1,APOBEC3A,CYB5R3,ATG7,PPARG,ACAA1,ACY1,NR1I2,BCHE,CLDN1,PPARGC1A,ADGRL3,UGT2B15,SULT1B1,PPP3CA,MGST2,PRKAA1…	83
HepG2_ab41898	GO:0015721	bile acid and bile salt transport	15/3435	27/18670	1.67155e-05	0.000636472	0.000493385	1645/1244/11309/53919/9971/6554/123264/8714/5205/634/10998/8647/200931/10499/6256	AKR1C1,ABCC2,SLCO2B1,SLCO1C1,NR1H4,SLC10A1,SLC51B,ABCC3,ATP8B1,CEACAM1,SLC27A5,ABCB11,SLC51A,NCOA2,RXRA	15
HepG2_ab41898	GO:0015749	monosaccharide transmembrane transport	40/3435	114/18670	1.67255e-05	0.000636472	0.000493385	50651/6513/200010/6272/5906/148808/85414/10580/79602/144195/1389/114882/3479/5319/6927/115584/252983/79058/7525/718/3643/208/23433/3099/3667/55022/57761/9962/5584/6514/56606/5295/1906/5467/1432/5167/2887/375611/3952/51422	SLC45A1,SLC2A1,SLC5A9,SORT1,RAP1A,MFSD4A,SLC45A3,SORBS1,ADIPOR2,SLC2A14,CREBL2,OSBPL8,IGF1,PLA2G1B,HNF1A,SLC5A11,STXBP4,ASPSCR1,YES1,C3,INSR,AKT2,RHOQ,HK2,IRS1,PID1,TRIB3,SLC23A2,PRKCI,SLC2A2,SLC2A9,PIK3R1,EDN1,PPARD,MAPK14,ENPP1,GRB10,SLC26A5,LEP,PRKAG2	40
HepG2_ab41898	GO:0001667	ameboidal-type cell migration	121/3435	462/18670	1.76085e-05	0.000666084	0.00051634	199953/2475/1969/55920/10163/65979/23499/8613/1942/5629/7042/375056/183/3964/2625/3688/8829/84159/64081/4838/5728/1793/619552/335/2113/4254/23603/5829/949/90627/652/3091/51466/26585/161742/80031/5607/8482/10509/2013/9564/407004/5176/5606/117584/3728/10014/406991/54828/350/5797/10982/147372/634/348/9475/6546/5581/51057/9448/23332/90/1803/2066/2335/7145/14/7429/6672/55612/6714/6385/655/3911/3689/31…	TMEM201,MTOR,EPHA2,RCC2,WASF2,PHACTR4,MACF1,PLPP3,EFNA1,PROX1,TGFB2,MIA3,AGT,LGALS8,GATA3,ITGB1,NRP1,ARID5B,PBLD,NODAL,PTEN,DOCK1,MIR483,APOA1,ETS1,KITLG,CORO1C,PXN,SCARB1,STARD13,BMP4,HIF1A,EVL,GREM1,SPRED1,SEMA6D,MAP2K5,SEMA7A,SEMA4B,EMP2,BCAR1,MIR22,SERPINF1,MAP2K3,RFFL,JUP,HDAC5,MIR21,BCAS3,APOH,PTPRM,MAPRE2,CCBE1,CEACAM1,APOE,ROCK2,SLC8A1,PRKCE,WDPCP,MAP4K4,CLASP1,ACVR1,DPP4,ERBB4,FN1,TNS1,A…	121
HepG2_ab41898	GO:1990778	protein localization to cell periphery	89/3435	319/18670	1.8096e-05	0.000680474	0.000527495	5590/27237/1969/2035/23499/199920/2633/5906/55204/50848/481/163882/10133/3799/3688/288/81619/10580/118813/5913/1740/8301/7132/4035/54997/6249/10082/10484/5583/376267/8650/122416/302/2903/2013/4682/112755/80262/999/9914/9482/3728/9368/11031/1000/5064/79156/208/57731/91663/9475/91461/5581/23433/57217/6711/6242/10791/57628/64114/7429/2181/55022/3911/23759/26088/2803/1605/7871/5584/23043/2580/10098/1…	PRKCZ,ARHGEF16,EPHA2,EPB41,MACF1,FYB2,GBP1,RAP1A,GOLPH3L,F11R,ATP1B1,CNST,OPTN,KIF5B,ITGB1,ANK3,TSPAN14,SORBS1,ZFYVE27,RAPSN,DLG2,PICALM,TNFRSF1A,LRP1,TESC,CLIP1,GPC6,SEC23A,PRKCH,RAB15,NUMB,ANKRD9,ANXA2,GRIN2A,EMP2,NUBP1,STX1B,PHAF1,CDH1,ATP2C2,STX8,JUP,SLC9A3R1,RAB31,CDH2,PALM,PLEKHF1,AKT2,SPTBN4,MYADM,ROCK2,PKDCC,PRKCE,RHOQ,TTC7A,SPTBN1,RTKN,VAMP5,DPP10,TMBIM1,VIL1,ACSL3,PID1,LAMA5,PPIL2,GGA1,…	89
HepG2_ab41898	GO:0032147	activation of protein kinase activity	92/3435	333/18670	2.00294e-05	0.000748747	0.000580419	5590/7161/11315/2475/1647/3570/6464/55765/7042/183/1847/2011/4296/51561/114882/1848/3479/5319/7316/8428/283/652/4293/26585/5607/4916/8312/84231/115/2013/5595/113/5606/9618/9020/9043/406991/2081/55890/57521/6794/3643/9518/10298/284340/728/57498/7039/9448/27347/55437/10920/6714/5770/29775/55615/5894/1849/5580/5291/23043/9175/152/56034/4750/5562/2690/3672/9607/972/6793/1432/7422/2911/23118/5575/107/…	PRKCZ,TP73,PARK7,MTOR,GADD45A,IL6R,SHC1,INAVA,TGFB2,AGT,DUSP5,MARK2,MAP3K11,IL23A,OSBPL8,DUSP6,IGF1,PLA2G1B,UBC,STK24,ANG,BMP4,MAP3K9,GREM1,MAP2K5,NTRK3,AXIN1,TRAF7,ADCY9,EMP2,MAPK3,ADCY7,MAP2K3,TRAF4,MAP3K14,SPAG9,MIR21,ERN1,GPRC5C,RPTOR,STK11,INSR,GDF15,PAK4,CXCL17,C5AR1,KIDINS220,TGFA,MAP4K4,STK39,STRADB,COPS8,SRC,PTPN1,CARD10,PRR5,RAF1,DUSP7,PRKCD,PIK3CB,TNIK,MAP3K13,ADRA2C,PDGFC,NEK1,PRKAA1,…	92
HepG2_ab41898	GO:0060998	regulation of dendritic spine development	29/3435	74/18670	2.2704e-05	0.000843765	0.000654076	2475/1942/26052/9231/5728/22849/22941/26037/3706/29904/80725/10458/115703/348/10097/2043/25791/9762/23613/6453/85358/8536/8997/4976/10611/23105/221935/5649/50807	MTOR,EFNA1,DNM3,DLG5,PTEN,CPEB3,SHANK2,SIPA1L1,ITPKA,EEF2K,SRCIN1,BAIAP2,ARHGAP33,APOE,ACTR2,EPHA4,NGEF,LZTS3,ZMYND8,ITSN1,SHANK3,CAMK1,KALRN,OPA1,PDLIM5,FSTL4,SDK1,RELN,ASAP1	29
HepG2_ab41898	GO:0048813	dendrite morphogenesis	47/3435	143/18670	2.31087e-05	0.00084967	0.000658654	1952/1942/26052/3688/8829/5728/22941/8301/7225/26037/3706/4734/56965/29904/79791/80725/10458/23327/6794/115703/57498/10097/2043/25791/9762/26039/85358/22906/51188/8997/23043/2049/4976/10611/5530/1501/51265/7101/2534/54664/23072/10371/1523/5649/8976/6383/5789	CELSR2,EFNA1,DNM3,ITGB1,NRP1,PTEN,SHANK2,PICALM,TRPC6,SIPA1L1,ITPKA,NEDD4,PARP6,EEF2K,FBXO31,SRCIN1,BAIAP2,NEDD4L,STK11,ARHGAP33,KIDINS220,ACTR2,EPHA4,NGEF,LZTS3,SS18L1,SHANK3,TRAK1,SS18L2,KALRN,TNIK,EPHB3,OPA1,PDLIM5,PPP3CA,CTNND2,CDKL3,NR2E1,FYN,TMEM106B,HECW1,SEMA3A,CUX1,RELN,WASL,SDC2,PTPRD	47
[truncated: 633 more rows]

## Sheet: D8 Hep
Cell type	ID	Description	GeneRatio	BgRatio	pvalue	p.adjust	qvalue	geneID	hgnc_symbol	Count
[truncated: 1,367 more rows]
