# Supplementary material for: HNF4A and HNF1A exhibit tissue specific target gene regulation in pancreatic beta cells and hepatocytes
Source: Nat Commun. 2024 Jun 22;15:4288. doi: 10.1038/s41467-024-48647-w (PMC11193738; doi:10.1038/s41467-024-48647-w)
Supplement: Supplementary file 7 — Supplementary Data 4 [file 41467_2024_48647_MOESM7_ESM.xlsx]

## Sheet: Data S4
Data S4. HNF4A beta cell targets commonly found in the ChIP-Seq for D35 βLC, EndoC-βH1 cells and human islets (within 10kb upstream/downstream of TSS1).
Gene Symbol	Gene Name	Distance from TSS (D35 βLC)	Distance from TSS (EndoC-βH1)	Distance from TSS (Islets)	Present in D20 EPs?	Present in hepatic cells (Both D8 Hep and HepG2)?	Reported in Odom et al. islets (HNF4A)?	Reported in Odom et al. hepatocytes (HNF4A)?
ABCD3	ATP Binding Cassette Subfamily D Member 3	-97	-66	-87	Y	Y	N	N
ACY3	Aminoacylase 3	-38	-70	-75	N	N	Y	N
ALOX12B	Arachidonate 12-Lipoxygenase, 12R Type	8277	8282	8281	Y	Y	N	N
CALM3	Calmodulin 3	1329	1322	1322	Y	Y	N	N
CARHSP1	Calcium Regulated Heat Stable Protein 1	-1927	-1913	-1912	N	Y	N	N
CDH17	Cadherin 17	9881	9871	9896	Y	N	N	N
CDKN2AIP	CDKN2A Interacting Protein	-353	-343	-341	N	Y	N	N
DKFZP434K028	MYRF-AS1 (MYRF Antisense RNA 1)	691	702	695	Y	Y	N	N
EPS8L2	EPS8 Like 2	6850	1429	6834	Y	Y	N	N
FAM131C	Family With Sequence Similarity 131 Member C	6433	6468	6424	Y	N	N	N
GDI2	GDP Dissociation Inhibitor 2	-319	-237	-215	N	Y	N	N
GSDMD	Gasdermin D	356	298	313	N	N	N	N
HAAO	3-Hydroxyanthranilate 3,4-Dioxygenase	-72	-77	-85	Y	Y	Y	Y
HNF1A	HNF1 Homeobox A	-77	-59	-73	Y	Y	Y	Y
MAP3K11	Mitogen-Activated Protein Kinase Kinase Kinase 11	-4	-15	-2	N	Y	Y	Y
MIR3193	MicroRNA 3193	3584	1520	3548	N	Y	N	N
PABPN1	Poly(A) Binding Protein Nuclear 1	-455	-421	-445	Y	N	N	Y
PSMD1	Proteasome 26S Subunit, Non-ATPase 1	-6393	-6406	-6433	Y	Y	Y	N
RAB17	RAB17, Member RAS Oncogene Family	422	446	412	Y	Y	N	N
SCAF11	SR-Related CTD Associated Factor 11	-310	-324	-294	Y	Y	N	N
SHISA5	Shisa Family Member 5	-210	-158	-197	N	N	Y	Y
SUCLA2	Succinate-CoA Ligase ADP-Forming Beta Subunit	-145	-13	-130	N	Y	N	Y
USH1C	USH1 Protein Network Component Harmonin	2011	1990	1980	N	N	N	N
VIL1	Villin 1	5	-35	-37	Y	N	N	N
ZFP36L1	ZFP36 Ring Finger Protein Like 1	9272	9269	9270	N	N	N	N
UPP2	Uridine Phosphorylase 2	2006	2074	1928	Y	Y	N	N
C9orf64	Chromosome 9 Open Reading Frame 64	0	0	0	N	Y	Y	Y
MACF1	Microtubule Actin Crosslinking Factor 1	0	3740	-1296	N	N	N	N
RP11-351J23.2	long intergenic non-protein coding RNA 2538	2835	2807	2883	Y	Y	N	N
PXN	Paxillin	-1364	2117	-1344	N	Y	N	N
AKAP9	A-Kinase Anchoring Protein 9	1257	0	1251	Y	N	N	N
AC005355.2	Alias: ENSG00000280420, TEC	0	0	0	Y	Y	N	N
PAOX	Polyamine Oxidase	-390	-490	-414	Y	Y	N	N
CTD-2547L16.1	Clone-based (Vega) gene	0	0	0	N	N	N	N
RP11-407N17.5	Clone-based (Vega) gene	247	108	143	Y	Y	N	N
PAX4	Paired Box 4	3388	0	0	Y	N	N	N
SSPN	Sarcospan	-7231	-7177	-7127	Y	Y	N	N
ADAMTSL1	ADAMTS Like 1	-1778	-1761	-1637	Y	N	N	N
RP11-1275H24.1	Clone-based (Vega) gene	-476	-361	-514	Y	N	N	N
TRAP1	TNF Receptor Associated Protein 1	-4718	-4813	-4677	Y	N	N	N
SLC9A3R1	SLC9A3 Regulator 1	333	252	1786	Y	Y	N	N
AHCY	Adenosylhomocysteinase	127	177	228	N	Y	N	N
CARD10	Caspase Recruitment Domain Family Member 10	1994	974	1944	Y	Y	N	N
AC012146.7	Clone-based (Vega) gene	0	0	0	Y	Y	N	N
1If peaks are found at more than 1 location in the gene locus, the distance that is nearest to the TSS is reported here.
