# Supplementary material for: HNF4A and HNF1A exhibit tissue specific target gene regulation in pancreatic beta cells and hepatocytes
Source: Nat Commun. 2024 Jun 22;15:4288. doi: 10.1038/s41467-024-48647-w (PMC11193738; doi:10.1038/s41467-024-48647-w)
Supplement: Supplementary file 8 — Supplementary Data 5 [file 41467_2024_48647_MOESM8_ESM.xlsx]

## Sheet: Data S5
Data S5. HNF4A-bound gene targets identified from ChIP-Seq in hepatic cells (D8 Hep and HepG2 cells)
HNF4A-bound gene targets that are in the HepG2 consensus list i.e. common in HepG2 ChIP-Seq data from two different HNF4A antibodies (H1415 and ab41898)	HNF4A-bound gene targets that are common to both D8 Hep and HepG2 consensus sets (all peaks)	HNF4A-bound gene targets that are common to both D8 Hep and HepG2 consensus sets (based on peaks that map +/-10kb from the TSS)
MSRB1	SAMD4A	SAMD4A
CASC20	SALL1	ACOT12
SAMD4A	KLHL14	CHD9
NMBR	CHD9	PDLIM2
SALL1	BANK1	LYAR
ACOT12	CHD1	WSCD1
KLHL14	SYN3	TNS3
TRIB3	SERPINF1	CHD1
CHD9	SLCO2B1	SERPINF1
THRAP3	ZNF83	ECH1
LYAR	LTBP4	SLCO2B1
PHYHIP	LINC01121	LTBP4
PDLIM2	ZBTB48	CHRAC1
BANK1	GRB2	ZBTB48
NINL	THADA	CORO2A
WSCD1	MMP15	ENTPD8
TNS3	MTMR14	THADA
TEAD1	ASS1	MMP15
NFIA	DDX18	ASS1
CHD1	IDO2	TTLL4
SYN3	TTLL4	AGT
SERPINF1	CDH8	NQO2
ECH1	AGPS	UQCRHL
LHFPL2	UQCRHL	SLC9A3R1
SLCO2B1	SLC9A3R1	LPIN3
SLC8A1	LPIN3	AC005083.1
ZNF83	SEBOX	SEBOX
LTBP4	ATP7B	DENND5B-AS1
DNAH17	ETFA	ETFA
NCOR2	VRK2	UPP2
LINC01121	ANKRD26	VMP1
CHRAC1	DCAF11	DOK4
ZBTB48	PLEKHM3	ANKRD26
CORO2A	AQP11	DCAF11
FBXO31	SECTM1	AQP11
GRB2	SAFB2	SECTM1
BANF2	NCK2	SAFB2
ENTPD8	MIR4783	KDM6B
BCHE	GPR157	NA
THADA	NOL4L	NOL4L
TNXB	PLCB1-IT1	ITGB2
TF	CALCOCO2	ZNF839
MMP15	SPATS2L	BAIAP2L2
MTMR14	ARHGAP26	MAGI1
ASS1	ZNF839	LZTS3
DDX18	BAIAP2L2	SH3GL1
TFR2	MAGI1	MAGI2-AS3
IDO2	FOXO1	RHBG
NUCB1	MAGI2-AS3	TBC1D16
TTLL4	DDX50	ABCD3
AGT	PRELID2	DBH-AS1
CAPN12	SLC12A7	SLC12A7
EPHA4	MAN1A1	MAN1A1
NQO2	TMBIM1	TMBIM1
CDH8	HEATR5A	URGCP
UQCRHL	URGCP	GIPC2
AGPS	SLC31A1	SLC31A1
RP11-503C24.4	CBX4	ACY1
SLC9A3R1	RNF126	CBX4
AHNAK	LRP1	SH3BP2
LPIN3	CYB5B	RNF126
ARID5A	AC012146.7	LRP1
SH3PXD2A	ERBB2	CARD10
AC005083.1	CFL2	AC012146.7
SEBOX	ENPP7	CHD2
ATP7B	F10	ERBB2
DENND5B-AS1	RAD50	ENPP7
ETFA	PLXNB2	F10
UPP2	NUMB	MKL2
VMP1	CCDC85C	RAD50
DOK4	TMEM218	PLXNB2
LINC00517	RNU6-9	NUMB
VRK2	CDC42EP4	POLR2A
ANKRD26	CHP1	TMEM218
DCAF11	ZCCHC2	CHP1
PLEKHM3	TANGO6	LINC00184
LINC01427	AC013460.1	TANGO6
ARHGAP25	CTD-2337A12.1	TIGD3
ZNF710	TMEM232	CALD1
GPS1	GSE1	CNNM3
AQP11	SLC13A3	GSE1
SECTM1	CIDEB	SLC13A3
APOBEC3A	SERPINA3	CYB5A
TCF19	HINT1	FBXO6
FAM129B	SFXN5	CIDEB
SAFB2	EEA1	SERPINA3
NCK2	C10orf142	ZFAND2B
SC5D	NR1D1	SFXN5
MIR4783	PARD6B	LTBP3
KDM6B	DRG2	NR1D1
GPR157	ERGIC1	MAST3
NA	ACTR3	DRG2
PEF1	LPP	NCR3LG1
NOL4L	IER2	CDIP1
PLCB1-IT1	EIF6	ARHGEF10L
CALCOCO2	WNK2	C1orf106
SPINT4	NID1	EIF6
SPATS2L	NDST1	WNK2
ARHGAP26	EPDR1	ADD3
ITGB2	PCBP1-AS1	NID1
VEGFA	FAM83H-AS1	NDST1
CDH11	CREB3L3	RHOF
CDS2	SMAD3	C8orf58
KANK4	NEDD4	MIR4316
ZNF839	CTIF	PCBP1-AS1
MIR5702	POU2AF1	KIAA1522
BAIAP2L2	MGAT1	FAM83H-AS1
MAGI1	DNASE1L3	RXRA
LZTS3	HSD17B11	RGS3
PRCAT47	CHD6	CREB3L3
SH3GL1	AHCY	SMAD3
FOXO1	MIR3681HG	NEDD4
SMIM1	KLF6	CAMSAP3
MAGI2-AS3	PRH1	POU2AF1
PPP4R1	PDE9A	MGAT1
DDX50	ABCA8	FANCL
PRELID2	BTBD16	HSD17B11
TRIM47	KCNQ1OT1	MRPL48
CFAP74	MIR100HG	USP10
RHBG	RNF19B	NIPSNAP1
TBC1D16	MIR1288	PDXK
ABCD3	SYNJ2	AHCY
DBH-AS1	LINC01091	PPTC7
SLC12A7	ARSB	ANXA9
MAN1A1	DPYSL5	PRH1
TMBIM1	TOM1	PDE9A
HEATR5A	GCHFR	MIR1288
WDR70	GRAMD4	KIF21A
URGCP	CCDC130	SPHK1
GIPC2	MTUS1	PKP4
SLC31A1	TRAPPC10	CDC42EP2
ACY1	DYNLRB2	TNS1
RP11-333A23.4	GTF3C2	TOM1
CBX4	ZNF184	STAT6
SH3BP2	CSRNP3	SCARB1
WDR33	KANSL1L	GCHFR
RNF126	ISG15	CAMK2N1
MIR3692	HNF1A	CCDC130
LRP1	AC073628.1	MTUS1
RP1-256G22.2	GADD45G	GTF3C2
CYB5B	USP31	ZNF184
CARD10	MTA3	CTGF
AC012146.7	NFIX	RAB17
SNX5	RIN3	MVP
CHD2	RREB1	ISG15
FZD5	NQO1	SRCIN1
ZSCAN21	AXIN2	HNF1A
ERBB2	RNU6-7	HIVEP2
ASPDH	SERPINB1	ORC2
CFL2	RP11-420L9.4	RIN3
PIF1	PSAT1	GAL3ST2
AKR1D1	UNC93A	HNRNPF
ENPP7	PLEKHG6	RREB1
PLEKHB2	LRRC40	NQO1
F10	SMG5	TFDP1
SLC30A1	ISG20	RNU6-7
MKL2	TMEM177	DCUN1D4
TBX3	CDKN2AIP	SERPINB1
GPER1	RP13-463N16.6	AGPAT2
RAD50	MYO7A	CCL16
STAU1	PSMD1	NR5A2
FAM50B	IFNGR1	LRRC40
PLXNB2	NHSL1	SMG5
NUMB	COBL	TMEM177
FSIP2	HAAO	CDKN2AIP
CCDC85C	PTBP2	TNFRSF10B
POLR2A	FRZB	CTDSP1
TMEM218	EGLN3	GDI2
RNU6-9	CKAP5	ALOX12B
CDC42EP4	UCHL5	ERF
CHP1	GTF2IRD1	BPHL
ZCCHC2	DIS3L	RP13-463N16.6
LINC00184	DCTD	ACTB
LINC00607	MAP4K4	MYO7A
PAK4	PHYHD1	PSMD1
TANGO6	GATM	COQ8B
AC013460.1	ADCY9	NHSL1
2010-09-01	IWS1	COBL
NOVA1	CDKAL1	HAAO
CTD-2337A12.1	NPC1	TTC6
DLG5	ZNF600	RP11-407N17.5
TMEM232	TMEM106B	CTC-523E23.4
TIGD3	CDK10	CTD-3080P12.3
CALD1	ACTN4	CKAP5
SKIL	MIR548AB	MLXIPL
MIR4681	KPNA7	ENC1
CNNM3	TACC2	PTP4A1
NFKBIA	SH3BP4	LINC00880
ZNF821	RP11-464C19.2	DIS3L
GAK	CSF3R	AKR1C3
CPT1A	HNMT	ASB7
GSE1	RIPK4	SEPHS2
SEC61A2	LRRC8D	APOA1
EFCAB8	GATA6	PHYHD1
SLC13A3	RASGRF1	NPC1
CYB5A	TRIM2	TTC38
FBXO6	USP7	ZNF600
HMGXB3	TNFRSF10A	CDK10
CIDEB	SLC35D2	MIR3131
WRB	BCAM	ACTN4
SERPINA3	LACTBL1	KPNA7
ZFAND2B	PHF7	TACC2
HINT1	UQCC1	AHDC1
SFXN5	DLGAP4	IGF2BP3
MAP2K3	MBD5	PCYT2
EEA1	INO80D	RIPK4
LTBP3	FSCB	LRRC8D
GULP1	SLC22A16	RASGRF1
C10orf142	NGDN	GNAT1
NR1D1	IGLL1	SLC35D2
PARD6B	DKFZP434K028	BCAM
MAST3	SERTAD2	PHF7
UQCRC2	ACVR2A	DLGAP4
DRG2	SH3D19	FGFR3
NCR3LG1	NIPAL4	GPR171
PSD3	OSBPL10	NBR1
CDIP1	PXN	RP11-118E18.2
ERGIC1	DIXDC1	GPRC5C
ARHGEF10L	PDSS1	DKFZP434K028
KANK1	RP4-781K5.4	SERTAD2
ACTR3	EPS8L3	NEK6
C1orf106	LRBA	ARHGEF16
LPP	ZNF827	OSBPL10
IER2	KRT8	EFNA2
EIF6	RP11-966I7.2	MIR1303
WNK2	SH3BGRL2	PXN
ADD3	LRP5	DIXDC1
TRIO	ATXN7	PDSS1
NID1	CHN2	SEC13
FOXQ1	DNMT3A	RP4-781K5.4
NDST1	MIR548AP	DUSP14
RHOF	DENND2A	EPS8L3
C8orf58	SCFD1	ZNF827
EPDR1	GRTP1	KRT8
MIR4316	FGFR4	SPAG9
FKBP7	SLC19A1	SH3BGRL2
LAPTM4A	BCL11B	TEX2
PCBP1-AS1	DAG1	ATXN7
KIAA1522	LINC01152	DNMT3A
FAM83H-AS1	CXCL17	USP18
RXRA	PLXND1	NFATC3
RGS3	TEAD4	FGFR4
CREB3L3	PDE7B	SLC19A1
RPP40	SLC25A42	DAG1
SMAD3	CARHSP1	GPT
NEDD4	IFFO1	CLIC1
CAMSAP3	TCF7L1	CXCL17
RP11-358M3.1	MKNK2	TEAD4
CTIF	PALM	SLC25A42
MYO1C	CDC14B	CARHSP1
POU2AF1	SPPL2A	IFFO1
ZC3H3	FAM102A	TCF7L1
MGAT1	LINC01276	HMOX1
DNASE1L3	MOGAT3	PALM
FANCL	COA4	CDC14B
HSD17B11	HS1BP3-IT1	SLC22A23
SH3GLB1	SLC22A7	SPPL2A
MRPL48	2009-09-01	FAM102A
NIPSNAP1	SIRPA	AL034550.1
USP10	KYAT1	LINC01276
CHD6	MARK2	JAML
PDXK	PAOX	MOGAT3
PRMT2	VAMP5	HS1BP3-IT1
NACC2	AC005808.3	COA4
HIRA	SHB	PTPRF
TAC4	GATA3-AS1	2009-09-01
AHCY	ABCA9	KYAT1
PPTC7	VPS54	MARK2
MIR3681HG	KIAA1211	PAOX
ABCC4	TATDN3	RP11-407B7.1
ZFP36L2	LAMP2	VAMP5
KLF6	ATXN1	GATA3-AS1
ANXA9	AGXT	GLRX
SCNN1D	SNTB1	CYB5R3
PRH1	KLF13	PHF8
ABCA8	POU2F1	ABCA9
PDE9A	CNNM2	VPS54
BTBD16	ELK3	EPS8L2
LINC00525	CPNE7	KIAA1211
KCNQ1OT1	EVL	TATDN3
FA2H	FBXL12	SSPN
EFNA1	CA13	ELMSAN1
MIR100HG	AC005355.2	TUBB4B
RNF19B	SOX13	AGXT
MIR1288	LINC00574	SULT2B1
KIF21A	DNAJC22	MAP3K11
C14orf80	CRLS1	CPNE7
SYNJ2	RAB30-AS1	EVL
SPHK1	NEURL2	PIPOX
ARSB	ST3GAL1	C18orf21
LINC01091	PHF3	AP1AR
DPYSL5	RAB37	CERS4
CTB-35F21.2	REEP3	LTV1
PKP4	SMARCB1	SOS1
INSM2	FNIP1	FBXL12
BCAR1	ARID3A	CA13
CDC42EP2	MYO5B	AC005355.2
ZBTB7A	FEM1B	SOX13
LINC00570	TTYH3	KLC4
TNS1	NDST4	LINC00574
TOM1	SMLR1	ZNF219
FCHSD2	APOB	MIR7-3HG
STAT6	AIM1L	TCAF1
GNL1	PLXNC1	DNAJC22
SCARB1	IL17RE	KIAA1683
GCHFR	FBXO33	CRLS1
GRAMD4	PIM1	NEURL2
DHX34	AC105760.3	ST3GAL1
CAMK2N1	TTC25	DPP4
ZNF787	RP11-351J23.2	APOC3
CCDC130	MYOF	RAB37
MTUS1	SMAD7	SMARCB1
TRAPPC10	ITPKA	FNIP1
PLEKHF2	PPP2CB	MYO5B
GTF3C2	TTBK1	TTYH3
DYNLRB2	USP25	RAP1GAP
ZNF184	PLEKHA7	AC125421.1
ASGR1	CNTNAP4	APOB
CTGF	GAMT	AIM1L
RAB17	ACO1	LINC01564
CSRNP3	AMDHD2	IL17RE
KANSL1L	PER2	FBXO33
MVP	CXXC5	TTC25
BCL7C	GLI3	RP11-351J23.2
ISG15	VAV2	INF2
NUP210	CHKA	SMAD7
CNEP1R1	UBAP1	ITPKA
NCKAP1	DHRS3	PPP2CB
SRCIN1	CPPED1	ETV4
KIAA1324L	MIR4431	CCL20
NUDT2	EPHX2	PLEKHA7
ABCG2	TEF	GNG4
HNF1A	EMX1	GAMT
PGK2	THSD7B	AMDHD2
AC073628.1	CCDC68	CCNYL1
GADD45G	FERMT2	CDHR3
ARHGAP18	WDR81	PER2
MAOB	LINC01310	COX19
CACNB4	C9orf64	UBAP1
EAPP	RARA	DHRS3
USP31	SMURF1	CPPED1
SLC5A6	PLCB1	EPHX2
HIVEP2	TMEM56-RWDD3	CCDC68
MTA3	C12orf43	RBKS
NUBPL	STXBP6	FERMT2
ORC2	FOXA1	KIFC3
RIN3	AC007966.1	PTPRK
NFIX	UPK3A	WDR81
GAL3ST2	PPIL2	C9orf64
AIFM2	SLC16A3	GIT1
HNRNPF	STAP2	RARA
RREB1	SSTR1	DVL3
NQO1	KLHL29	PLCB1
TFDP1	OPRM1	LAMB1
AXIN2	CYP26B1	TMEM56-RWDD3
RNU6-7	GNB5	EPB41L2
HOXC9	NEDD9	C12orf43
DCUN1D4	SLC39A11	STXBP6
SDC1	HNRNPA3	TMEM245
SERPINB1	ENPP1	PPIL2
RP11-420L9.4	CFB	ABAT
PSAT1	BCL3	SLC16A3
AGPAT2	XYLB	SMOC1
SNORA70B	C1orf186	STAP2
CCL16	CCDC92	AP3D1
ARAP2	UBE2D2	OGFR
NR5A2	RASSF6	CATSPER3
IGF1R	SUCLA2	POLR3H
UNC93A	BCKDHB	CALM3
ALDH1A1	C1QTNF8	KIAA2013
LRRC40	MIR3193	CAMKV
PLEKHG6	LINC01534	CFB
SMG5	CASC20	PKDCC
TEX41	NMBR	RALGAPA1
ISG20	ACOT12	BCL3
POLR1D	THRAP3	XYLB
TMEM177	LYAR	C1orf186
CDKN2AIP	PDLIM2	CCDC92
ABCB4	WSCD1	GAB1
TNFRSF10B	TNS3	SCAF11
CTDSP1	TEAD1	CCDC58
FRG1CP	NFIA	SUCLA2
SMIM14	ECH1	FCHO2
GDI2	LHFPL2	PGPEP1
AFMID	SLC8A1	PEPD
ALOX12B	DNAH17	LINC01124
ERF	NCOR2	C1QTNF8
BPHL	CHRAC1	DCLRE1C
RP13-463N16.6	CORO2A	MIR3193
ACTB	BANF2	HCG25
MYO7A	ENTPD8	LINC01534
PSMD1	BCHE
IFNGR1	AGT
FAM83D	EPHA4
COQ8B	NQO2
NHSL1	RP11-503C24.4
INSR	AHNAK
DEAF1	SH3PXD2A
COBL	AC005083.1
HAAO	DENND5B-AS1
MMD	UPP2
RNVU1-18	VMP1
MIR4307	DOK4
PTBP2	SC5D
TTC6	KDM6B
RP11-407N17.5	NA
ARHGEF17	ITGB2
CTC-523E23.4	VEGFA
CTD-3080P12.3	CDH11
FRZB	CDS2
EGLN3	KANK4
CKAP5	MIR5702
UCHL5	LZTS3
MLXIPL	SH3GL1
ENC1	RHBG
PTP4A1	TBC1D16
SNORA59B	ABCD3
LINC00880	DBH-AS1
GTF2IRD1	WDR70
SGCE	GIPC2
DIS3L	ACY1
TCF7	SH3BP2
AKR1C3	CARD10
UBE2V2	SNX5
ASB7	CHD2
DCTD	FZD5
MAP4K4	AKR1D1
APOA1	SLC30A1
SEPHS2	MKL2
AGMAT	TBX3
PHYHD1	FAM50B
ESPN	FSIP2
DDX3X	POLR2A
GATM	LINC00184
KIF3C	LINC00607
ADCY9	PAK4
GOLGA4	2010-09-01
IWS1	NOVA1
CDKAL1	DLG5
MIR3148	TIGD3
AC016735.2	CALD1
NPC1	SKIL
TTC38	MIR4681
ZNF600	CNNM3
MIR7850	NFKBIA
TMEM106B	CYB5A
SLC27A5	FBXO6
TRAP1	ZFAND2B
PRUNE1	LTBP3
IL7	GULP1
CDK10	MAST3
PTGIS	NCR3LG1
MIR3131	PSD3
RNGTT	CDIP1
ACTN4	ARHGEF10L
MIR548AB	KANK1
KPNA7	C1orf106
TACC2	ADD3
AHDC1	TRIO
UBE2G1	FOXQ1
IGF2BP3	C8orf58
SH3BP4	RHOF
RP11-464C19.2	MIR4316
ATP5D	LAPTM4A
CSF3R	KIAA1522
PCYT2	RXRA
LRFN5	RGS3
HNMT	RPP40
UTRN	CAMSAP3
SLC1A7	RP11-358M3.1
ALDH3A2	FANCL
SPTSSA	SH3GLB1
RIPK4	MRPL48
LRRC8D	USP10
GATA6	NIPSNAP1
RASGRF1	PDXK
TRIM2	TAC4
USP7	PPTC7
MIR3176	ABCC4
TNFRSF10A	ZFP36L2
GNAT1	ANXA9
SLC35D2	LINC00525
BCAM	KIF21A
RP11-351J23.1	SPHK1
TASP1	PKP4
LACTBL1	CDC42EP2
ZZEF1	ZBTB7A
AC079117.1	TNS1
PHF7	FCHSD2
UQCC1	STAT6
DLGAP4	GNL1
MBD5	SCARB1
INO80D	CAMK2N1
FGFR3	CTGF
FSCB	RAB17
GPR171	MVP
SLC22A16	BCL7C
NBR1	CNEP1R1
NGDN	NCKAP1
RP11-118E18.2	SRCIN1
GPRC5C	KIAA1324L
IGLL1	ABCG2
DKFZP434K028	ARHGAP18
SERTAD2	MAOB
NEK6	HIVEP2
ACVR2A	ORC2
NR1I3	GAL3ST2
ARHGEF16	HNRNPF
MED18	TFDP1
SH3D19	DCUN1D4
ASAP2	SDC1
NIPAL4	AGPAT2
OSBPL10	CCL16
SCN3A	ARAP2
EFNA2	NR5A2
FTH1	IGF1R
MIR1303	ALDH1A1
PXN	TEX41
DIXDC1	TNFRSF10B
PDSS1	CTDSP1
SEC13	SMIM14
LINC00639	GDI2
RP4-781K5.4	ALOX12B
DUSP14	ERF
EPS8L3	BPHL
LRBA	ACTB
TBC1D8	FAM83D
DRC7	COQ8B
ZNF827	INSR
KRT8	MMD
SPAG9	MIR4307
RP11-966I7.2	TTC6
SH3BGRL2	RP11-407N17.5
ASPSCR1	ARHGEF17
PEX26	CTC-523E23.4
LRP5	CTD-3080P12.3
TEX2	MLXIPL
GALNT2	ENC1
ENTPD2	PTP4A1
FLJ33360	SNORA59B
ATXN7	LINC00880
CHN2	TCF7
DNMT3A	AKR1C3
MSR1	UBE2V2
NOL11	ASB7
USP18	SEPHS2
IPO5	APOA1
MIR548AP	DDX3X
DENND2A	KIF3C
SCFD1	GOLGA4
NFATC3	AC016735.2
GRTP1	TTC38
LRIG1	MIR7850
FGFR4	PTGIS
SLC19A1	MIR3131
BCL11B	RNGTT
DAG1	AHDC1
GPT	UBE2G1
CLIC1	IGF2BP3
LINC01152	PCYT2
CXCL17	LRFN5
PLXND1	UTRN
TEAD4	SLC1A7
PDE7B	SPTSSA
BIN1	GNAT1
SLC25A42	TASP1
CARHSP1	ZZEF1
CRADD	AC079117.1
IFFO1	FGFR3
VIL1	GPR171
TCF7L1	NBR1
HMOX1	RP11-118E18.2
ARHGAP32	GPRC5C
MKNK2	NEK6
IGF2BP2	ARHGEF16
PALM	MED18
CDC14B	ASAP2
SLC22A23	SCN3A
FAM102A	EFNA2
SPPL2A	FTH1
AL034550.1	MIR1303
LINC01276	SEC13
JAML	DUSP14
GNAZ	SPAG9
MOGAT3	TEX2
HS1BP3-IT1	GALNT2
COA4	FLJ33360
PTPRF	MSR1
SLC22A7	NOL11
LINC01473	USP18
BOK	IPO5
MYLK	NFATC3
2009-09-01	LRIG1
SNX9	GPT
SIRPA	CLIC1
KYAT1	BIN1
PRG2	CRADD
MARK2	VIL1
MGST2	HMOX1
PAOX	ARHGAP32
SRP54	SLC22A23
RP11-407B7.1	AL034550.1
VAMP5	JAML
AC005808.3	PTPRF
SHB	LINC01473
GATA3-AS1	MYLK
LINC01285	SNX9
SLC35D1	MGST2
GLRX	RP11-407B7.1
ST3GAL4	GLRX
CYB5R3	CYB5R3
PHF8	PHF8
ABCA9	EPS8L2
ISOC1	ATP6V0A1
VPS54	SSPN
EPS8L2	RABGAP1L
VASP	ELMSAN1
KIAA1211	TUBB4B
TATDN3	PFDN4
ATP6V0A1	MIR4671
BRD2	SULT2B1
LAMP2	MAP3K11
ATXN1	PIPOX
SSPN	C18orf21
ZC3H4	AP1AR
RABGAP1L	CERS4
LAP3	LTV1
ELMSAN1	NBAS
TUBB4B	SOS1
AHSG	KLC4
STX1B	CDK5RAP2
ELP2	ZNF219
AGXT	MIR7-3HG
PFDN4	TCAF1
SNTB1	KIAA1683
KLF13	ZNF704
TXN2	ZNF277
MIR4671	TCP10
POU2F1	CMIP
CNNM2	DPP4
ELK3	APOC3
SULT2B1	SNTG1
MAP3K11	CTD-3088G3.8
TRIM36	THOC2
CPNE7	ATP1B1
EVL	ABCA1
PIPOX	RAP1GAP
SERPINA10	AC125421.1
C18orf21	NRIP1
COMT	LINC01564
AP1AR	ZNF92
CERS4	INF2
COBLL1	SMOX
LTV1	MIR5189
NBAS	RBM20
ADRA2C	ETV4
SOS1	CCL20
FBXL12	LGSN
CA13	GNG4
UGGT1	SMPDL3A
AC005355.2	CCNYL1
SOX13	VDAC1
KLC4	CDHR3
CDK5RAP2	TRIB1
LINC00574	COX19
ZNF219	TBX15
MIR7-3HG	AADAT
TCAF1	GPR88
SLC22A18	RPRD2
DNAJC22	EEF1A1
SLC23A2	RBKS
KIAA1683	KIFC3
CRLS1	PTPRK
ZNF704	MIR3144
ZNF277	GIT1
RAB30-AS1	DVL3
TCP10	FAM83G
NEURL2	RAI1
CMIP	LAMB1
ST3GAL1	EPB41L2
PHF3	AC007740.1
DPP4	HPCAL1
APOC3	TMEM245
SNTG1	FNDC3A
CTD-3088G3.8	MTHFS
THOC2	ABAT
RAB37	SMOC1
ATP1B1	AP3D1
REEP3	GLYAT
ABCA1	OGFR
SMARCB1	MMP17
FNIP1	CATSPER3
ARID3A	POLR3H
MYO5B	TMEM17
FEM1B	CALM3
TTYH3	C6orf132
RAP1GAP	FERMT1
AC125421.1	KIAA2013
NDST4	CAMKV
SMLR1	LAPTM5
APOB	PKDCC
NRIP1	RALGAPA1
AIM1L	LINC01234
LINC01564	SYNPO
PLXNC1	CEP112
IL17RE	GAB1
FBXO33	SCAF11
PIM1	JPH3
GOLGA1	SLCO4C1
AC105760.3	CCDC58
ZNF92	FCHO2
SLC19A3	PGPEP1
TTC25	PEPD
RP11-351J23.2	LINC01124
MYOF	PHF21A
INF2	DCLRE1C
SMOX	HCG25
SMAD7
MIR5189
ITPKA
PTK7
PPP2CB
RBM20
TTBK1
ETV4
CCL20
LGSN
USP25
PLEKHA7
GNG4
CNTNAP4
GAMT
TPM1
SMPDL3A
ACO1
HEATR4
AMDHD2
CCNYL1
VDAC1
CDHR3
TRIB1
PER2
RPH3AL
CXXC5
VAV2
GLI3
EPC1
COX19
CHKA
DHRS3
UBAP1
CPPED1
LINC01249
MIR4431
TBX15
AADAT
GPR88
RPRD2
EPHX2
EEF1A1
TEF
EMX1
CCDC68
THSD7B
RBKS
FERMT2
SEC23A
KIFC3
MIR3144
PTPRK
WDR81
LINC01310
C9orf64
GIT1
SMYD4
RARA
PPARA
DVL3
FAM83G
SMURF1
BCL2L11
LIME1
PLCB1
RAI1
LAMB1
TMEM56-RWDD3
GLYATL3
KCNS1
EPB41L2
PCGF5
SBF2
LINC01524
C12orf43
STXBP6
FOXA1
AC007740.1
HPCAL1
AC007966.1
SAP18
UPK3A
NEU4
TMEM245
FNDC3A
PPIL2
MTHFS
ABAT
SLC16A3
CELSR1
GBAS
SMOC1
TCIRG1
STAP2
ADAP1
AP3D1
GLYAT
OGFR
ANPEP
MMP17
CATSPER3
POLR2H
SSTR1
POLR3H
KLHL29
TMEM17
OPRM1
CALM3
CYP26B1
GNB5
C6orf132
FERMT1
KIAA2013
NEDD9
SLC39A11
CAMKV
HNRNPA3
ENPP1
LAPTM5
CFB
PKDCC
RTKN
RALGAPA1
SNRPB
BCL3
LINC01173
CLIP1
XYLB
LINC01234
TACO1
C1orf186
SYNPO
CCDC92
RP13-516M14.4
MALSU1
CEP112
KDM3A
GAB1
UBE2D2
SCAF11
JPH3
RASSF6
SLCO4C1
CCDC58
SUCLA2
FCHO2
CTD-2357A8.3
PGPEP1
PEPD
PHF21A
LINC01124
BCKDHB
C1QTNF8
DCLRE1C
MIR3193
HCG25
LINC01534
MPST
