# Supplementary material for: HNF4A and HNF1A exhibit tissue specific target gene regulation in pancreatic beta cells and hepatocytes
Source: Nat Commun. 2024 Jun 22;15:4288. doi: 10.1038/s41467-024-48647-w (PMC11193738; doi:10.1038/s41467-024-48647-w)
Supplement: Supplementary file 9 — Supplementary Data 6 [file 41467_2024_48647_MOESM9_ESM.xlsx]

## Sheet: All HNF1A GO BP
Cell type	ID	Description	GeneRatio	BgRatio	pvalue	p.adjust	qvalue	geneID	hgnc_symbol	Count
D20 EP	GO:0034329	cell junction assembly	31/380	409/18670	3.56004e-10	1.38628e-06	1.2996e-06	26052/8829/56288/347731/5728/53942/114798/84189/145581/10979/4649/1006/81671/1005/7855/2066/23767/861/2042/9076/1739/2555/2895/1007/1004/577/7162/2045/27445/3084/1015	DNM3,NRP1,PARD3,LRRTM3,PTEN,CNTN5,SLITRK1,SLITRK6,LRFN5,FERMT2,MYO9A,CDH8,VMP1,CDH7,FZD5,ERBB4,FLRT3,RUNX1,EPHA3,CLDN1,DLG1,GABRA2,GRID2,CDH9,CDH6,ADGRB3,TPBG,EPHA7,PCLO,NRG1,CDH17	31
D20 EP	GO:0007416	synapse assembly	18/380	177/18670	2.3412e-08	4.55831e-05	4.2733e-05	26052/347731/5728/53942/114798/84189/145581/7855/2066/23767/2555/2895/1007/577/7162/2045/27445/3084	DNM3,LRRTM3,PTEN,CNTN5,SLITRK1,SLITRK6,LRFN5,FZD5,ERBB4,FLRT3,GABRA2,GRID2,CDH9,ADGRB3,TPBG,EPHA7,PCLO,NRG1	18
D20 EP	GO:0044331	cell-cell adhesion mediated by cadherin	8/380	44/18670	2.55566e-06	0.00331725	0.00310983	3169/1006/1005/4072/1007/1004/2241/1015	FOXA1,CDH8,CDH7,EPCAM,CDH9,CDH6,FER,CDH17	8
D20 EP	GO:0050808	synapse organization	24/380	408/18670	3.64233e-06	0.00354581	0.00332411	26052/8829/347731/5728/53942/114798/84189/145581/1006/1496/91752/7855/2066/23767/23024/1739/2555/2895/1007/577/7162/2045/27445/3084	DNM3,NRP1,LRRTM3,PTEN,CNTN5,SLITRK1,SLITRK6,LRFN5,CDH8,CTNNA2,ZNF804A,FZD5,ERBB4,FLRT3,PDZRN3,DLG1,GABRA2,GRID2,CDH9,ADGRB3,TPBG,EPHA7,PCLO,NRG1	24
D20 EP	GO:1901888	regulation of cell junction assembly	15/380	192/18670	9.5691e-06	0.00745241	0.00698645	8829/347731/5728/114798/84189/145581/7855/23767/861/2042/9076/2895/577/7162/2045	NRP1,LRRTM3,PTEN,SLITRK1,SLITRK6,LRFN5,FZD5,FLRT3,RUNX1,EPHA3,CLDN1,GRID2,ADGRB3,TPBG,EPHA7	15
D20 EP	GO:0019932	second-messenger-mediated signaling	23/380	439/18670	3.6847e-05	0.0239137	0.0224185	481/2494/4544/552/10725/5573/6546/2492/2274/84873/185/5562/5144/57561/3094/10231/577/196/2770/27445/3084/9699/55151	ATP1B1,NR5A2,MTNR1B,AVPR1A,NFAT5,PRKAR1A,SLC8A1,FSHR,FHL2,ADGRG7,AGTR1,PRKAA1,PDE4D,ARRDC3,HINT1,RCAN2,ADGRB3,AHR,GNAI1,PCLO,NRG1,RIMS2,TMEM38B	23
D20 EP	GO:0098742	cell-cell adhesion via plasma-membrane adhesion molecules	17/380	273/18670	4.76089e-05	0.0264841	0.0248282	65217/114798/145581/1006/1005/4072/23767/11122/7048/9076/2895/57575/55714/1007/1004/29930/1015	PCDH15,SLITRK1,LRFN5,CDH8,CDH7,EPCAM,FLRT3,PTPRT,TGFBR2,CLDN1,GRID2,PCDH10,TENM3,CDH9,CDH6,PCDHB1,CDH17	17
D20 EP	GO:0010975	regulation of neuron projection development	24/380	499/18670	9.58865e-05	0.0466728	0.0437545	57554/26052/8829/5728/23011/114798/4649/23251/56963/6860/1496/91752/659/4133/2042/2895/55714/653/577/2045/157285/11075/9699/114788	LRRC7,DNM3,NRP1,PTEN,RAB21,SLITRK1,MYO9A,MINAR1,RGMA,SYT4,CTNNA2,ZNF804A,BMPR2,MAP2,EPHA3,GRID2,TENM3,BMP5,ADGRB3,EPHA7,PRAG1,STMN2,RIMS2,CSMD3	24
Islets	GO:0001569	branching involved in blood vessel morphogenesis	6/293	32/18670	9.12356e-06	0.0155808	0.0134283	8829/7048/1906/7422/6469/441478	NRP1,TGFBR2,EDN1,VEGFA,SHH,NRARP	6
Islets	GO:0001763	morphogenesis of a branching structure	13/293	196/18670	1.39706e-05	0.0155808	0.0134283	1435/8829/55366/53335/7855/7048/1906/7422/5154/4233/6469/6256/441478	CSF1,NRP1,LGR4,BCL11A,FZD5,TGFBR2,EDN1,VEGFA,PDGFA,MET,SHH,RXRA,NRARP	13
Islets	GO:0010634	positive regulation of epithelial cell migration	12/293	171/18670	1.70541e-05	0.0155808	0.0134283	8829/5025/8766/9564/406991/388/7048/9037/6239/1906/7422/4233	NRP1,P2RX4,RAB11A,BCAR1,MIR21,RHOB,TGFBR2,SEMA5A,RREB1,EDN1,VEGFA,MET	12
Islets	GO:0001657	ureteric bud development	9/293	97/18670	2.18168e-05	0.0155808	0.0134283	55366/4091/4092/4072/3280/7422/6492/6469/793	LGR4,SMAD6,SMAD7,EPCAM,HES1,VEGFA,SIM1,SHH,CALB1	9
Islets	GO:0072163	mesonephric epithelium development	9/293	98/18670	2.3697e-05	0.0155808	0.0134283	55366/4091/4092/4072/3280/7422/6492/6469/793	LGR4,SMAD6,SMAD7,EPCAM,HES1,VEGFA,SIM1,SHH,CALB1	9
Islets	GO:0072164	mesonephric tubule development	9/293	98/18670	2.3697e-05	0.0155808	0.0134283	55366/4091/4092/4072/3280/7422/6492/6469/793	LGR4,SMAD6,SMAD7,EPCAM,HES1,VEGFA,SIM1,SHH,CALB1	9
Islets	GO:0061138	morphogenesis of a branching epithelium	12/293	182/18670	3.16951e-05	0.0161038	0.013879	1435/8829/55366/7855/7048/1906/7422/5154/4233/6469/6256/441478	CSF1,NRP1,LGR4,FZD5,TGFBR2,EDN1,VEGFA,PDGFA,MET,SHH,RXRA,NRARP	12
Islets	GO:0001823	mesonephros development	9/293	102/18670	3.26566e-05	0.0161038	0.013879	55366/4091/4092/4072/3280/7422/6492/6469/793	LGR4,SMAD6,SMAD7,EPCAM,HES1,VEGFA,SIM1,SHH,CALB1	9
Islets	GO:0046637	regulation of alpha-beta T cell differentiation	7/293	63/18670	5.69424e-05	0.0213879	0.0184331	149041/3606/406991/4092/861/7048/6469	RC3H1,IL18,MIR21,SMAD7,RUNX1,TGFBR2,SHH	7
Islets	GO:0007015	actin filament organization	18/293	400/18670	6.64467e-05	0.0213879	0.0184331	55160/55243/221061/8829/9886/87/9564/406991/388/6711/11135/11078/8470/9037/4739/23607/5071/4233	ARHGEF10L,KIRREL1,FAM171A1,NRP1,RHOBTB1,ACTN1,BCAR1,MIR21,RHOB,SPTBN1,CDC42EP1,TRIOBP,SORBS2,SEMA5A,NEDD9,CD2AP,PRKN,MET	18
Islets	GO:0045581	negative regulation of T cell differentiation	6/293	45/18670	6.91062e-05	0.0213879	0.0184331	149041/406991/4092/861/6469/441478	RC3H1,MIR21,SMAD7,RUNX1,SHH,NRARP	6
Islets	GO:2001028	positive regulation of endothelial cell chemotaxis	4/293	15/18670	7.07685e-05	0.0213879	0.0184331	5025/9037/7422/4233	P2RX4,SEMA5A,VEGFA,MET	4
Islets	GO:0045785	positive regulation of cell adhesion	18/293	403/18670	7.30889e-05	0.0213879	0.0184331	1435/8995/8829/3606/463/406991/4092/8808/861/11078/7048/11148/3280/6239/4739/7422/7402/6469	CSF1,TNFSF18,NRP1,IL18,ZFHX3,MIR21,SMAD7,IL1RL2,RUNX1,TRIOBP,TGFBR2,HHLA2,HES1,RREB1,NEDD9,VEGFA,UTRN,SHH	18
Islets	GO:0045619	regulation of lymphocyte differentiation	11/293	169/18670	7.59012e-05	0.0213879	0.0184331	149041/3606/677/406991/4092/678/8808/861/7048/6469/441478	RC3H1,IL18,ZFP36L1,MIR21,SMAD7,ZFP36L2,IL1RL2,RUNX1,TGFBR2,SHH,NRARP	11
Islets	GO:0035767	endothelial cell chemotaxis	5/293	31/18670	0.000111855	0.0280211	0.02415	8829/5025/9037/7422/4233	NRP1,P2RX4,SEMA5A,VEGFA,MET	5
Islets	GO:0030217	T cell differentiation	13/293	240/18670	0.000113647	0.0280211	0.02415	149041/8325/3606/677/406991/4092/678/8808/7855/861/7048/6469/441478	RC3H1,FZD8,IL18,ZFP36L1,MIR21,SMAD7,ZFP36L2,IL1RL2,FZD5,RUNX1,TGFBR2,SHH,NRARP	13
Islets	GO:0042110	T cell activation	19/293	464/18670	0.000144591	0.0319317	0.0275203	8995/149041/8325/3606/120425/677/406991/4092/678/8808/7855/861/7048/11148/3280/5618/6469/55824/441478	TNFSF18,RC3H1,FZD8,IL18,JAML,ZFP36L1,MIR21,SMAD7,ZFP36L2,IL1RL2,FZD5,RUNX1,TGFBR2,HHLA2,HES1,PRLR,SHH,PAG1,NRARP	19
Islets	GO:0032970	regulation of actin filament-based process	17/293	388/18670	0.000145696	0.0319317	0.0275203	55160/55243/8829/9886/406991/388/6711/11135/11078/9037/5144/1906/23607/5071/5154/6717/4233	ARHGEF10L,KIRREL1,NRP1,RHOBTB1,MIR21,RHOB,SPTBN1,CDC42EP1,TRIOBP,SEMA5A,PDE4D,EDN1,CD2AP,PRKN,PDGFA,SRI,MET	17
Islets	GO:0010595	positive regulation of endothelial cell migration	9/293	128/18670	0.000190692	0.0394517	0.0340015	8829/5025/9564/406991/388/9037/1906/7422/4233	NRP1,P2RX4,BCAR1,MIR21,RHOB,SEMA5A,EDN1,VEGFA,MET	9
Islets	GO:0045620	negative regulation of lymphocyte differentiation	6/293	55/18670	0.00021571	0.0394517	0.0340015	149041/406991/4092/861/6469/441478	RC3H1,MIR21,SMAD7,RUNX1,SHH,NRARP	6
Islets	GO:0045444	fat cell differentiation	12/293	223/18670	0.000220356	0.0394517	0.0340015	63976/3914/6934/1488/677/4091/406991/2867/678/8864/3280/22954	PRDM16,LAMB3,TCF7L2,CTBP2,ZFP36L1,SMAD6,MIR21,FFAR2,ZFP36L2,PER2,HES1,TRIM32	12
Islets	GO:0031016	pancreas development	7/293	78/18670	0.000222593	0.0394517	0.0340015	2494/6934/8854/3280/4233/5078/6469	NR5A2,TCF7L2,ALDH1A2,HES1,MET,PAX4,SHH	7
Islets	GO:0060688	regulation of morphogenesis of a branching structure	6/293	56/18670	0.000238449	0.0394517	0.0340015	55366/53335/7422/5154/6469/6256	LGR4,BCL11A,VEGFA,PDGFA,SHH,RXRA	6
Islets	GO:0007219	Notch signaling pathway	11/293	193/18670	0.000245021	0.0394517	0.0340015	1999/2620/6400/3993/22848/7048/3280/8470/56892/64855/441478	ELF3,GAS2,SEL1L,LLGL2,AAK1,TGFBR2,HES1,SORBS2,TCIM,NIBAN2,NRARP	11
Islets	GO:0008593	regulation of Notch signaling pathway	8/293	105/18670	0.000250011	0.0394517	0.0340015	1999/2620/3993/22848/3280/56892/64855/441478	ELF3,GAS2,LLGL2,AAK1,HES1,TCIM,NIBAN2,NRARP	8
HepG2	GO:0048732	gland development	122/2536	434/18670	7.02773e-16	4.37757e-12	3.28528e-12	1969/255738/205/79971/7049/1435/462/1999/5629/7042/2625/26019/256297/8829/84159/657/5728/8945/9148/4255/10522/7481/4040/6926/6927/65985/1361/3169/64841/652/6495/51804/3091/6430/55727/5104/64919/3175/8854/27023/4088/10116/6299/23322/999/6928/5469/6662/2194/284217/2627/3643/1050/3249/634/2909/57539/57142/3099/7849/2736/29842/6670/2487/8837/1385/1373/2066/3549/171023/2691/6714/7052/9935/3172/5105/74…	EPHA2,PCSK9,AK4,WLS,TGFBR3,CSF1,SERPINC1,ELF3,PROX1,TGFB2,GATA3,UPF2,PTF1A,NRP1,ARID5B,BMPR1A,PTEN,BTRC,NEURL1,MGMT,DEAF1,WNT11,LRP6,TBX3,HNF1A,AACS,CPB2,FOXA1,GNPNAT1,BMP4,SIX1,SIX4,HIF1A,SRSF5,BTBD7,SERPINA5,BCL11B,ONECUT1,ALDH1A2,FOXB1,SMAD3,FEM1B,SALL1,RPGRIP1L,CDH1,HNF1B,MED1,SOX9,FASN,LAMA1,GATA6,INSR,CEBPA,HPN,CEACAM1,ARHGAP35,WDR35,RTN4,HK2,PAX8,GLI2,TFCP2L1,SP3,FRZB,CFLAR,CREB1,CPS1,ERBB…	122
HepG2	GO:0001763	morphogenesis of a branching structure	63/2536	196/18670	1.6636e-11	4.85202e-08	3.64134e-08	473/56998/1969/1435/5629/183/8829/5076/8945/3611/55366/10413/6768/4040/120892/6926/3169/652/6495/51804/55727/54567/10116/6299/6928/5469/6662/2885/284217/57142/53335/7849/2736/7855/3549/6714/7052/9620/7048/1499/6997/29072/1605/7474/9175/2119/374/1950/10252/170690/2246/1906/7422/8521/5154/2737/10512/10371/4233/6469/6591/6256/2719	RERE,CTNNBIP1,EPHA2,CSF1,PROX1,AGT,NRP1,PAX2,BTRC,ILK,LGR4,YAP1,ST14,LRP6,LRRK2,TBX3,FOXA1,BMP4,SIX1,SIX4,BTBD7,DLL4,FEM1B,SALL1,HNF1B,MED1,SOX9,GRB2,LAMA1,RTN4,BCL11A,PAX8,GLI2,FZD5,IHH,SRC,TGM2,CELSR1,TGFBR2,CTNNB1,TDGF1,SETD2,DAG1,WNT5A,MAP3K13,ETV5,AREG,EGF,SPRY1,ADAMTS16,FGF1,EDN1,VEGFA,GCM1,PDGFA,GLI3,SEMA3C,SEMA3A,MET,SHH,SNAI2,RXRA,GPC3	63
HepG2	GO:0001889	liver development	49/2536	135/18670	2.33682e-11	4.85202e-08	3.64134e-08	255738/205/7049/5629/26019/84159/6927/65985/1361/64841/6430/3175/8854/4088/23322/6928/5469/6662/2627/1050/3249/634/57539/6670/2487/8837/1373/3549/3172/5105/7494/3162/4357/3280/3673/4124/3720/383/7128/2737/23242/1956/4233/2267/301/570/5774/445/5009	PCSK9,AK4,TGFBR3,PROX1,UPF2,ARID5B,HNF1A,AACS,CPB2,GNPNAT1,SRSF5,ONECUT1,ALDH1A2,SMAD3,RPGRIP1L,HNF1B,MED1,SOX9,GATA6,CEBPA,HPN,CEACAM1,WDR35,SP3,FRZB,CFLAR,CPS1,IHH,HNF4A,PCK1,XBP1,HMOX1,MPST,HES1,ITGA2,MAN2A1,JARID2,ARG1,TNFAIP3,GLI3,COBL,EGFR,MET,FGL1,ANXA1,BAAT,PTPN3,ASS1,OTC	49
HepG2	GO:0051056	regulation of small GTPase mediated signal transduction	91/2536	338/18670	4.64049e-11	7.21974e-08	5.41827e-08	55160/5909/9411/10451/1435/4853/55103/27/7042/58480/10276/57584/8829/9886/23268/8036/143872/50937/9743/2/2059/121512/57522/4254/3479/221178/90627/10160/23263/22821/253959/26030/84952/4649/5923/11214/2885/9267/23370/1785/23094/2909/388/50618/10617/9448/55843/57679/57186/6714/343578/10564/613/9922/6091/8997/26084/1894/604/83478/10144/10252/7204/55789/64283/2150/5924/56990/23092/8878/23607/93663/574…	ARHGEF10L,RAP1GAP,ARHGAP29,VAV3,CSF1,NOTCH2,RALGPS2,ABL2,TGFB2,RHOU,NET1,ARHGAP21,NRP1,RHOBTB1,DNMBP,SHOC2,ARHGAP42,CDON,ARHGAP32,A2M,EPS8,FGD4,SRGAP1,KITLG,IGF1,SPATA13,STARD13,FARP1,MCF2L,RASA3,RALGAPA1,PLEKHG3,CGNL1,MYO9A,RASGRF1,AKAP13,GRB2,CYTH1,ARHGEF18,DNM2,SIPA1L3,ARHGAP35,RHOB,ITSN2,STAMBP,MAP4K4,ARHGAP15,ALS2,RALGAPA2,SRC,ARHGAP40,ARFGEF2,BCR,IQSEC1,ROBO1,KALRN,ARHGEF26,ECT2,BCL6,ARHGAP…	91
HepG2	GO:0061008	hepaticobiliary system development	49/2536	138/18670	5.79526e-11	7.21974e-08	5.41827e-08	255738/205/7049/5629/26019/84159/6927/65985/1361/64841/6430/3175/8854/4088/23322/6928/5469/6662/2627/1050/3249/634/57539/6670/2487/8837/1373/3549/3172/5105/7494/3162/4357/3280/3673/4124/3720/383/7128/2737/23242/1956/4233/2267/301/570/5774/445/5009	PCSK9,AK4,TGFBR3,PROX1,UPF2,ARID5B,HNF1A,AACS,CPB2,GNPNAT1,SRSF5,ONECUT1,ALDH1A2,SMAD3,RPGRIP1L,HNF1B,MED1,SOX9,GATA6,CEBPA,HPN,CEACAM1,WDR35,SP3,FRZB,CFLAR,CPS1,IHH,HNF4A,PCK1,XBP1,HMOX1,MPST,HES1,ITGA2,MAN2A1,JARID2,ARG1,TNFAIP3,GLI3,COBL,EGFR,MET,FGL1,ANXA1,BAAT,PTPN3,ASS1,OTC	49
HepG2	GO:0045216	cell-cell junction organization	59/2536	185/18670	1.03344e-10	1.07289e-07	8.05179e-08	1969/149461/10207/55765/7042/183/143098/56288/144100/7481/23705/5818/9971/2706/283/5583/8650/83660/4088/3801/1009/999/3728/5175/5578/1000/1828/4092/92359/9475/6801/9448/8502/7855/6714/84612/1525/861/9922/1499/1894/118/9948/287/7368/1008/1004/153562/2150/1495/1832/7422/2697/64065/4301/221935/6591/92140/2705	EPHA2,CLDN19,PATJ,INAVA,TGFB2,AGT,MPP7,PARD3,PLEKHA7,WNT11,CADM1,NECTIN1,NR1H4,GJB2,ANG,PRKCH,NUMB,TLN2,SMAD3,KIFC3,CDH11,CDH1,JUP,PECAM1,PRKCA,CDH2,DSG1,SMAD7,CRB3,ROCK2,STRN,MAP4K4,PKP4,FZD5,SRC,PARD6B,CXADR,RUNX1,IQSEC1,CTNNB1,ECT2,ADD1,WDR1,ANK2,UGT8,CDH10,CDH6,MARVELD2,F2RL1,CTNNA1,DSP,VEGFA,GJA1,PERP,AFDN,SDK1,SNAI2,MTDH,GJB1	59
HepG2	GO:0045785	positive regulation of cell adhesion	102/2536	403/18670	1.55039e-10	1.37963e-07	1.03538e-07	5590/864/3932/8613/149233/8915/3491/10451/1435/6281/3570/8995/7042/11221/2625/8829/57178/1793/3611/5795/7704/160365/3479/407048/3169/4088/3566/6376/10725/463/5345/146850/3728/406991/5578/2885/7525/4092/8943/1785/5581/9448/8808/3553/57669/2736/1803/3329/940/1493/2335/3549/55612/3170/6714/7052/861/7494/11078/7048/1605/3373/58515/7474/64332/2932/6657/3273/604/3280/5062/5530/2244/2243/2266/133584/367…	PRKCZ,RUNX3,LCK,PLPP3,IL23R,BCL10,CCN1,VAV3,CSF1,S100A10,IL6R,TNFSF18,TGFB2,DUSP10,GATA3,NRP1,ZMIZ1,DOCK1,ILK,PTPRJ,ZBTB16,CLECL1,IGF1,MIR92A1,FOXA1,SMAD3,IL4R,CX3CL1,NFAT5,ZFHX3,SERPINF2,PIK3R6,JUP,MIR21,PRKCA,GRB2,YES1,SMAD7,AP3D1,DNM2,PRKCE,MAP4K4,IL1RL2,IL1B,EPB41L5,GLI2,DPP4,HSPD1,CD28,CTLA4,FN1,IHH,FERMT1,FOXA2,SRC,TGM2,RUNX1,XBP1,TRIOBP,TGFBR2,DAG1,HYAL1,SELENOK,WNT5A,NFKBIZ,GSK3B,SOX2,HRG…	102
HepG2	GO:0030278	regulation of ossification	62/2536	203/18670	2.57576e-10	2.00555e-07	1.50513e-07	6497/56998/3491/1435/3570/51430/7042/657/3611/4221/7704/196527/490/3479/5587/652/3091/64093/4091/4088/4077/10140/406991/8313/6662/1050/54795/130497/6546/91461/92/117581/9759/83999/10766/1499/8994/7474/197/344901/374/55589/56172/5734/3572/84059/4090/1192/1432/860/2697/5167/56975/2737/1021/407024/2185/1052/6591/5747/10507/54880	SKI,CTNNBIP1,CCN1,CSF1,IL6R,SUCO,TGFB2,BMPR1A,ILK,MEN1,ZBTB16,ANO6,ATP2B1,IGF1,PRKD1,BMP4,HIF1A,SMOC1,SMAD6,SMAD3,NBR1,TOB1,MIR21,AXIN2,SOX9,CEBPA,TRPM4,OSR1,SLC8A1,PKDCC,ACVR2A,TWIST2,HDAC4,KREMEN1,TOB2,CTNNB1,LIMD1,WNT5A,AHSG,OSTN,AREG,BMP2K,ANKH,PTGER4,IL6ST,ADGRV1,SMAD5,CLIC1,MAPK14,RUNX2,GJA1,ENPP1,FAM20C,GLI3,CDK6,MIR29B1,PTK2B,CEBPD,SNAI2,PTK2,SEMA4D,BCOR	62
HepG2	GO:0022604	regulation of cell morphogenesis	116/2536	484/18670	3.26308e-10	2.25713e-07	1.69393e-07	54751/832/2035/57643/1600/2633/6281/5362/58480/221061/8829/5728/23268/57715/118987/54764/1793/3611/55742/2620/4076/2147/7225/2059/121512/120892/10154/23603/10810/5911/4734/8766/4649/10428/79791/406991/23580/114804/1000/1630/23327/23370/1785/3249/2909/388/50618/57142/53335/51057/55843/114793/66008/4133/2335/6714/23394/11135/11078/8994/5364/1605/6405/7474/6092/6091/2932/8997/23043/9175/344901/4976/…	FBLIM1,CAPZB,EPB41,ZSWIM5,DAB1,GBP1,S100A10,PLXNA2,RHOU,FAM171A1,NRP1,PTEN,DNMBP,SEMA4G,PDZD8,ZRANB1,DOCK1,ILK,PARVA,GAS2,CAPRIN1,F2,TRPC6,EPS8,FGD4,LRRK2,PLXNC1,CORO1C,WASF3,RAP2A,NEDD4,RAB11A,MYO9A,CFDP1,FBXO31,MIR21,CDC42EP4,RNF157,CDH2,DCC,NEDD4L,ARHGEF18,DNM2,HPN,ARHGAP35,RHOB,ITSN2,RTN4,BCL11A,WDPCP,ARHGAP15,FMNL2,TRAK2,MAP2,FN1,SRC,ADNP,CDC42EP1,TRIOBP,LIMD1,PLXNB1,DAG1,SEMA3F,WNT5A,ROBO2,…	116
HepG2	GO:0001503	ossification	100/2536	398/18670	3.62359e-10	2.25713e-07	1.69393e-07	6497/56998/1969/3491/1435/3570/51430/7042/23560/657/9562/3611/55366/847/4221/25884/7481/7704/5744/196527/490/3479/5587/652/3091/64093/4091/4088/1009/10143/51741/4077/10140/406991/8313/6662/2194/1050/54795/130497/6546/91461/2736/92/6670/1290/3549/117581/9759/58476/1591/83999/10766/1499/8994/5364/7474/25937/6657/197/344901/2261/202018/374/55589/6696/56172/5734/3572/1462/84059/4090/1836/6678/285590/…	SKI,CTNNBIP1,EPHA2,CCN1,CSF1,IL6R,SUCO,TGFB2,GTPBP4,BMPR1A,MINPP1,ILK,LGR4,CAT,MEN1,CHRDL2,WNT11,ZBTB16,PTHLH,ANO6,ATP2B1,IGF1,PRKD1,BMP4,HIF1A,SMOC1,SMAD6,SMAD3,CDH11,CLEC3A,WWOX,NBR1,TOB1,MIR21,AXIN2,SOX9,FASN,CEBPA,TRPM4,OSR1,SLC8A1,PKDCC,GLI2,ACVR2A,SP3,COL5A2,IHH,TWIST2,HDAC4,TP53INP2,CYP24A1,KREMEN1,TOB2,CTNNB1,LIMD1,PLXNB1,WNT5A,WWTR1,SOX2,AHSG,OSTN,FGFR3,TAPT1,AREG,BMP2K,SPP1,ANKH,PTGER4,…	100
HepG2	GO:0034329	cell junction assembly	101/2536	409/18670	8.22958e-10	4.66018e-07	3.49737e-07	375790/54751/1969/149461/10207/6281/3915/3914/183/143098/8829/56288/5728/10580/3611/5795/23769/22941/7481/5818/9971/23603/2706/10160/145581/6495/51804/5583/87/23768/83660/4088/4649/79834/1009/999/3728/1845/81671/54828/5175/5578/1000/1828/4092/92359/7408/9475/6801/51057/9448/57669/8502/7855/2066/2335/23767/6714/84612/23394/861/613/1499/5364/7474/6092/90102/1894/3273/3556/9948/10611/287/7368/9693/1…	AGRN,FBLIM1,EPHA2,CLDN19,PATJ,S100A10,LAMC1,LAMB3,AGT,MPP7,NRP1,PARD3,PTEN,SORBS1,ILK,PTPRJ,FLRT1,SHANK2,WNT11,NECTIN1,NR1H4,CORO1C,GJB2,FARP1,LRFN5,SIX1,SIX4,PRKCH,ACTN1,FLRT2,TLN2,SMAD3,MYO9A,PEAK1,CDH11,CDH1,JUP,DUSP3,VMP1,BCAS3,PECAM1,PRKCA,CDH2,DSG1,SMAD7,CRB3,VASP,ROCK2,STRN,WDPCP,MAP4K4,EPB41L5,PKP4,FZD5,ERBB4,FN1,FLRT3,SRC,PARD6B,ADNP,RUNX1,BCR,CTNNB1,PLXNB1,WNT5A,ROBO2,PHLDB2,ECT2,HRG,IL…	101
HepG2	GO:0007584	response to nutrient	64/2536	219/18670	1.00311e-09	5.20699e-07	3.90774e-07	2730/2029/5313/462/8644/5728/4255/847/24145/79602/7009/490/9971/5025/65985/8854/1327/1535/5469/9388/54795/6546/53335/56603/3553/8942/1385/2181/3170/1789/191/1591/7494/3162/5468/7048/2771/590/4976/6696/5019/23530/3673/411/6678/8614/6569/5292/594/1268/2534/383/1956/8805/8658/2626/6591/7274/19/210/2934/445/5009/2182	GCLM,ENSA,PKLR,SERPINC1,AKR1C3,PTEN,MGMT,CAT,PANX1,ADIPOR2,TMBIM6,ATP2B1,NR1H4,P2RX4,AACS,ALDH1A2,COX4I1,CYBA,MED1,LIPG,TRPM4,SLC8A1,BCL11A,CYP26B1,IL1B,KYNU,CREB1,ACSL3,FOXA2,DNMT3B,AHCY,CYP24A1,XBP1,HMOX1,PPARG,TGFBR2,GNAI2,BCHE,OPA1,SPP1,OXCT1,NNT,ITGA2,ARSB,SPARC,STC2,SLC34A1,PIM1,BCKDHB,CNR1,FYN,ARG1,EGFR,TRIM24,TNKS,GATA4,SNAI2,TTPA,ABCA1,ALAD,GSN,ASS1,OTC,ACSL4	64
HepG2	GO:0061138	morphogenesis of a branching epithelium	56/2536	182/18670	1.37629e-09	6.59455e-07	4.94907e-07	56998/1969/1435/5629/183/8829/5076/8945/3611/55366/10413/6768/4040/6926/3169/652/6495/51804/55727/54567/10116/6299/6928/5469/6662/2885/284217/7849/2736/7855/3549/6714/7052/9620/7048/1499/1605/7474/2119/374/1950/10252/170690/2246/1906/7422/8521/5154/2737/10512/10371/4233/6469/6591/6256/2719	CTNNBIP1,EPHA2,CSF1,PROX1,AGT,NRP1,PAX2,BTRC,ILK,LGR4,YAP1,ST14,LRP6,TBX3,FOXA1,BMP4,SIX1,SIX4,BTBD7,DLL4,FEM1B,SALL1,HNF1B,MED1,SOX9,GRB2,LAMA1,PAX8,GLI2,FZD5,IHH,SRC,TGM2,CELSR1,TGFBR2,CTNNB1,DAG1,WNT5A,ETV5,AREG,EGF,SPRY1,ADAMTS16,FGF1,EDN1,VEGFA,GCM1,PDGFA,GLI3,SEMA3C,SEMA3A,MET,SHH,SNAI2,RXRA,GPC3	56
HepG2	GO:0031016	pancreas development	32/2536	78/18670	1.96918e-09	8.76144e-07	6.57528e-07	79971/3570/2494/5629/256297/6934/4221/6927/2308/652/3175/8854/6928/6662/2627/3643/3549/3170/3172/7494/1499/7474/2932/3280/7466/222546/1021/4233/5078/6469/3110/301	WLS,IL6R,NR5A2,PROX1,PTF1A,TCF7L2,MEN1,HNF1A,FOXO1,BMP4,ONECUT1,ALDH1A2,HNF1B,SOX9,GATA6,INSR,IHH,FOXA2,HNF4A,XBP1,CTNNB1,WNT5A,GSK3B,HES1,WFS1,RFX6,CDK6,MET,PAX4,SHH,MNX1,ANXA1	32
HepG2	GO:0009743	response to carbohydrate	65/2536	230/18670	3.32997e-09	1.38283e-06	1.03778e-06	8431/2730/2029/5313/336/3799/5728/5076/6934/847/4221/9971/65985/1361/3091/677/3480/1535/6928/252983/2081/5608/26291/54795/7447/57539/338/3795/2646/6546/5581/9448/3553/2641/3170/3172/23394/5105/5211/7494/8398/7048/26137/4976/10891/5530/5562/5019/3673/1958/6678/55937/2309/222546/2697/1490/5879/6717/5799/2626/2185/56943/55638/114/10497	NR0B2,GCLM,ENSA,PKLR,APOA2,KIF5B,PTEN,PAX2,TCF7L2,CAT,MEN1,NR1H4,AACS,CPB2,HIF1A,ZFP36L1,IGF1R,CYBA,HNF1B,STXBP4,ERN1,MAP2K6,FGF21,TRPM4,VSNL1,WDR35,APOB,KHK,GCKR,SLC8A1,PRKCE,MAP4K4,IL1B,GCG,FOXA2,HNF4A,ADNP,PCK1,PFKL,XBP1,PLA2G6,TGFBR2,ZBTB20,OPA1,PPARGC1A,PPP3CA,PRKAA1,OXCT1,ITGA2,EGR1,SPARC,APOM,FOXO3,RFX6,GJA1,CCN2,RAC1,SRI,PTPRN2,GATA4,PTK2B,ENY2,SYBU,ADCY8,UNC13B	65
HepG2	GO:0032970	regulation of actin filament-based process	95/2536	388/18670	4.16102e-09	1.61994e-06	1.21573e-06	55160/832/4853/6281/27/5629/375/58480/8829/9886/29119/3611/9873/7481/2059/93661/51474/488/9026/4088/10021/11214/487/6376/442901/8558/5345/3728/22843/406991/54828/23580/2885/56907/80206/7408/2909/54795/9475/388/5581/6711/822/10096/274/4703/10787/23671/7341/343578/11135/11078/80115/9620/90102/1894/3273/118/9948/683/57482/54959/287/171024/5734/5144/5295/10788/2150/22836/5066/285590/1832/1906/23607/9…	ARHGEF10L,CAPZB,NOTCH2,S100A10,ABL2,PROX1,ARF1,RHOU,NRP1,RHOBTB1,CTNNA3,ILK,FCHSD2,WNT11,EPS8,CAPZA3,LIMA1,ATP2A2,HIP1R,SMAD3,HCN4,AKAP13,ATP2A1,CX3CL1,MIR328,CDK10,SERPINF2,JUP,PPM1E,MIR21,BCAS3,CDC42EP4,GRB2,SPIRE1,FHOD3,VASP,ARHGAP35,TRPM4,ROCK2,RHOB,PRKCE,SPTBN1,CAPG,ACTR3,BIN1,NEB,NCKAP1,TMEFF2,SUMO1,ARHGAP40,CDC42EP1,TRIOBP,BAIAP2L2,CELSR1,PHLDB2,ECT2,HRG,ADD1,WDR1,BST1,CRACD,ODAM,ANK2,SYNP…	95
HepG2	GO:0034284	response to monosaccharide	60/2536	207/18670	4.66489e-09	1.70927e-06	1.28277e-06	8431/2730/2029/5313/336/3799/5728/5076/6934/847/4221/9971/65985/1361/3091/3480/1535/6928/252983/2081/26291/54795/7447/57539/3795/2646/6546/5581/9448/2641/3170/3172/5105/5211/7494/8398/7048/26137/4976/10891/5530/5562/5019/3673/1958/6678/55937/2309/222546/2697/1490/5879/6717/5799/2626/2185/56943/55638/114/10497	NR0B2,GCLM,ENSA,PKLR,APOA2,KIF5B,PTEN,PAX2,TCF7L2,CAT,MEN1,NR1H4,AACS,CPB2,HIF1A,IGF1R,CYBA,HNF1B,STXBP4,ERN1,FGF21,TRPM4,VSNL1,WDR35,KHK,GCKR,SLC8A1,PRKCE,MAP4K4,GCG,FOXA2,HNF4A,PCK1,PFKL,XBP1,PLA2G6,TGFBR2,ZBTB20,OPA1,PPARGC1A,PPP3CA,PRKAA1,OXCT1,ITGA2,EGR1,SPARC,APOM,FOXO3,RFX6,GJA1,CCN2,RAC1,SRI,PTPRN2,GATA4,PTK2B,ENY2,SYBU,ADCY8,UNC13B	60
HepG2	GO:0001952	regulation of cell-matrix adhesion	41/2536	119/18670	5.78822e-09	2.00305e-06	1.50325e-06	5590/1435/6281/8829/5328/5728/3611/5795/23603/407048/3175/4088/79834/6376/50488/3728/1845/54828/9475/51057/9448/57669/55612/6714/1605/90102/2932/5291/3273/604/683/5295/7422/7402/5879/1021/10395/2039/2185/5747/8573	PRKCZ,CSF1,S100A10,NRP1,PLAU,PTEN,ILK,PTPRJ,CORO1C,MIR92A1,ONECUT1,SMAD3,PEAK1,CX3CL1,MINK1,JUP,DUSP3,BCAS3,ROCK2,WDPCP,MAP4K4,EPB41L5,FERMT1,SRC,DAG1,PHLDB2,GSK3B,PIK3CB,HRG,BCL6,BST1,PIK3R1,VEGFA,UTRN,RAC1,CDK6,DLC1,DMTN,PTK2B,PTK2,CASK	41
HepG2	GO:0001101	response to acid chemical	86/2536	343/18670	6.84529e-09	2.24417e-06	1.68421e-06	2170/7049/2730/54834/27/339479/1645/8644/1109/22849/5950/1244/7479/5076/9148/4255/847/7356/84649/7481/10413/7009/3856/552/9971/54997/65985/2706/2308/407048/3843/6495/8854/3294/1535/6662/57521/7525/2867/26291/130497/338/5581/53335/56603/51141/1290/1385/1373/3667/55022/171023/6714/5105/7494/5468/7474/590/4976/10891/3490/5734/5562/3673/1036/1958/6678/1843/1906/7422/2534/222545/2697/383/1490/84918/19…	FABP3,TGFBR3,GCLM,GDAP2,ABL2,BRINP3,AKR1C1,AKR1C3,AKR1C4,CPEB3,RBP4,ABCC2,WNT8B,PAX2,NEURL1,MGMT,CAT,SCGB1A1,DGAT2,WNT11,YAP1,TMBIM6,KRT8,AVPR1A,NR1H4,TESC,AACS,GJB2,FOXO1,MIR92A1,IPO5,SIX1,ALDH1A2,HSD17B2,CYBA,SOX9,RPTOR,YES1,FFAR2,FGF21,OSR1,APOB,PRKCE,BCL11A,CYP26B1,INSIG2,COL5A2,CREB1,CPS1,IRS1,PID1,ASXL1,SRC,PCK1,XBP1,PPARG,WNT5A,BCHE,OPA1,PPARGC1A,IGFBP7,PTGER4,PRKAA1,ITGA2,CDO1,EGR1,SPARC,…	86
HepG2	GO:0022612	gland morphogenesis	41/2536	120/18670	7.64837e-09	2.38209e-06	1.78771e-06	1969/1435/1999/5629/7042/8829/8945/4040/6926/1361/3169/652/55727/10116/5469/6662/284217/3249/634/2736/8837/6714/7052/7494/7048/1605/7474/2119/374/383/7128/5154/2737/1956/10512/10371/6469/2267/6591/4781/6256	EPHA2,CSF1,ELF3,PROX1,TGFB2,NRP1,BTRC,LRP6,TBX3,CPB2,FOXA1,BMP4,BTBD7,FEM1B,MED1,SOX9,LAMA1,HPN,CEACAM1,GLI2,CFLAR,SRC,TGM2,XBP1,TGFBR2,DAG1,WNT5A,ETV5,AREG,ARG1,TNFAIP3,PDGFA,GLI3,EGFR,SEMA3C,SEMA3A,SHH,FGL1,SNAI2,NFIB,RXRA	41
HepG2	GO:0007163	establishment or maintenance of cell polarity	60/2536	210/18670	8.45813e-09	2.48456e-06	1.86461e-06	5590/81569/85440/4000/58480/2625/55691/143098/56288/10121/3611/55742/7481/1740/8825/4752/4649/23322/54828/3993/9267/284217/115701/23094/2909/9475/388/51057/56603/10096/117583/4133/55968/55612/84612/4134/7474/2932/51421/3280/3064/9948/10252/2195/22836/1495/23286/10486/667/9265/6469/79648/2185/286/5747/23189/55755/2934/79109/1741	PRKCZ,ACTL8,DOCK7,LMNA,RHOU,GATA3,FRMD4A,MPP7,PARD3,ACTR1A,ILK,PARVA,WNT11,DLG2,LIN7A,NEK3,MYO9A,RPGRIP1L,BCAS3,LLGL2,CYTH1,LAMA1,ALPK2,SIPA1L3,ARHGAP35,ROCK2,RHOB,WDPCP,CYP26B1,ACTR3,PARD3B,MAP2,NSFL1C,FERMT1,PARD6B,MAP4,WNT5A,GSK3B,AMOTL2,HES1,HTT,WDR1,SPRY1,FAT1,RHOBTB3,CTNNA1,WWC1,CAP2,DST,CYTH3,SHH,MCPH1,PTK2B,ANK1,PTK2,KANK1,CDK5RAP2,GSN,MAPKAP1,DLG3	60
HepG2	GO:0031667	response to nutrient levels	114/2536	499/18670	8.77514e-09	2.48456e-06	1.86461e-06	255738/8915/51100/2730/57535/2029/5313/462/9213/5629/8644/5728/5076/4255/847/55626/7481/65084/24145/23235/79602/120892/7009/283375/490/9971/643246/5025/65985/2308/8428/5587/8854/23274/79726/1327/1535/8735/5469/54474/2538/54828/55062/6752/57521/9388/3171/26291/54795/6546/53335/56603/3553/6344/5899/8942/4780/1385/1373/2181/3170/1789/191/2691/6714/1591/5105/7494/3162/5468/9779/7048/2771/30849/590/49…	PCSK9,BCL10,SH3GLB1,GCLM,ELAPOR1,ENSA,PKLR,SERPINC1,XPR1,PROX1,AKR1C3,PTEN,PAX2,MGMT,CAT,AMBRA1,WNT11,TMEM135,PANX1,SIK2,ADIPOR2,LRRK2,TMBIM6,SLC39A5,ATP2B1,NR1H4,MAP1LC3B2,P2RX4,AACS,FOXO1,STK24,PRKD1,ALDH1A2,CLEC16A,WDR59,COX4I1,CYBA,MYH13,MED1,KRT20,G6PC1,BCAS3,WIPI1,SSTR2,RPTOR,LIPG,FOXA3,FGF21,TRPM4,SLC8A1,BCL11A,CYP26B1,IL1B,SCTR,RALB,KYNU,NFE2L2,CREB1,CPS1,ACSL3,FOXA2,DNMT3B,AHCY,GHRH,SRC,…	114
HepG2	GO:0042593	glucose homeostasis	66/2536	241/18670	1.00534e-08	2.72271e-06	2.04334e-06	2730/3799/5950/5076/6934/4221/5547/79602/9971/283450/4938/6927/65985/2308/1361/3169/3091/3480/1535/9501/2538/252983/2081/79058/3643/1050/2867/3171/26291/54795/7447/57539/2646/5581/3099/9448/2641/3667/3170/3172/5105/54097/7494/8398/5468/26137/4976/7466/10891/5530/5562/5019/5295/2264/1268/2309/222546/5879/6717/5799/64478/2626/56943/55638/114/10497	GCLM,KIF5B,RBP4,PAX2,TCF7L2,MEN1,PRCP,ADIPOR2,NR1H4,HECTD4,OAS1,HNF1A,AACS,FOXO1,CPB2,FOXA1,HIF1A,IGF1R,CYBA,RPH3AL,G6PC1,STXBP4,ERN1,ASPSCR1,INSR,CEBPA,FFAR2,FOXA3,FGF21,TRPM4,VSNL1,WDR35,GCKR,PRKCE,HK2,MAP4K4,GCG,IRS1,FOXA2,HNF4A,PCK1,FAM3B,XBP1,PLA2G6,PPARG,ZBTB20,OPA1,WFS1,PPARGC1A,PPP3CA,PRKAA1,OXCT1,PIK3R1,FGFR4,CNR1,FOXO3,RFX6,RAC1,SRI,PTPRN2,CSMD1,GATA4,ENY2,SYBU,ADCY8,UNC13B	66
HepG2	GO:0033500	carbohydrate homeostasis	66/2536	242/18670	1.20159e-08	3.11863e-06	2.34046e-06	2730/3799/5950/5076/6934/4221/5547/79602/9971/283450/4938/6927/65985/2308/1361/3169/3091/3480/1535/9501/2538/252983/2081/79058/3643/1050/2867/3171/26291/54795/7447/57539/2646/5581/3099/9448/2641/3667/3170/3172/5105/54097/7494/8398/5468/26137/4976/7466/10891/5530/5562/5019/5295/2264/1268/2309/222546/5879/6717/5799/64478/2626/56943/55638/114/10497	GCLM,KIF5B,RBP4,PAX2,TCF7L2,MEN1,PRCP,ADIPOR2,NR1H4,HECTD4,OAS1,HNF1A,AACS,FOXO1,CPB2,FOXA1,HIF1A,IGF1R,CYBA,RPH3AL,G6PC1,STXBP4,ERN1,ASPSCR1,INSR,CEBPA,FFAR2,FOXA3,FGF21,TRPM4,VSNL1,WDR35,GCKR,PRKCE,HK2,MAP4K4,GCG,IRS1,FOXA2,HNF4A,PCK1,FAM3B,XBP1,PLA2G6,PPARG,ZBTB20,OPA1,WFS1,PPARGC1A,PPP3CA,PRKAA1,OXCT1,PIK3R1,FGFR4,CNR1,FOXO3,RFX6,RAC1,SRI,PTPRN2,CSMD1,GATA4,ENY2,SYBU,ADCY8,UNC13B	66
HepG2	GO:0043087	regulation of GTPase activity	109/2536	479/18670	2.32255e-08	5.78688e-06	4.34293e-06	375790/54206/1969/55160/5909/64744/85440/9411/10451/6281/6846/9910/5362/10276/9712/57584/8829/5592/1793/81846/7481/8301/143872/9743/65125/121512/120892/57522/10154/55188/23603/90627/23143/9882/3843/23348/22821/253959/10484/4649/5923/6376/406991/54828/3993/125058/23094/2909/8853/6242/400966/11138/9448/55843/8502/57679/6364/23236/57186/343578/613/26286/9922/9779/5364/7474/2932/8997/1894/604/6002/57…	AGRN,ERRFI1,EPHA2,ARHGEF10L,RAP1GAP,SMAP2,DOCK7,ARHGAP29,VAV3,S100A10,XCL2,RABGAP1L,PLXNA2,NET1,USP6NL,ARHGAP21,NRP1,PRKG1,DOCK1,SBF2,WNT11,PICALM,ARHGAP42,ARHGAP32,WNK1,FGD4,LRRK2,SRGAP1,PLXNC1,RIC8B,CORO1C,STARD13,LRCH1,TBC1D4,IPO5,DOCK9,RASA3,RALGAPA1,SEC23A,MYO9A,RASGRF1,CX3CL1,MIR21,BCAS3,LLGL2,TBC1D16,SIPA1L3,ARHGAP35,ASAP2,RTKN,RGPD1,TBC1D8,MAP4K4,ARHGAP15,PKP4,ALS2,CCL20,PLCB1,RALGAPA2,AR…	109
HepG2	GO:0043434	response to peptide hormone	101/2536	436/18670	2.95221e-08	6.88202e-06	5.16481e-06	5590/54206/84275/2170/255738/54741/7049/5313/55532/142/183/5728/3087/10580/1244/5140/5286/847/4221/23235/4040/490/9971/5319/2706/2308/9882/677/6430/7253/3480/115/9564/1535/535/252983/2885/9663/11031/3643/634/26291/9475/23175/3795/3553/51141/2641/2888/4780/8837/1385/1373/3667/55022/5786/84174/6714/5105/7494/5468/8850/1605/2771/523/2932/185/197/4976/374/308/84709/5618/5562/5295/1036/1176/1958/6678/…	PRKCZ,ERRFI1,SLC25A33,FABP3,PCSK9,LEPROT,TGFBR3,PKLR,SLC30A10,PARP1,AGT,PTEN,HHEX,SORBS1,ABCC2,PDE3B,PIK3C2A,CAT,MEN1,SIK2,LRP6,ATP2B1,NR1H4,PLA2G1B,GJB2,FOXO1,TBC1D4,ZFP36L1,SRSF5,TSHR,IGF1R,ADCY9,BCAR1,CYBA,ATP6V0A1,STXBP4,GRB2,LPIN2,RAB31,INSR,CEACAM1,FGF21,ROCK2,LPIN1,KHK,IL1B,INSIG2,GCG,GRB14,NFE2L2,CFLAR,CREB1,CPS1,IRS1,PID1,PTPRA,SLA2,SRC,PCK1,XBP1,PPARG,KAT2B,DAG1,GNAI2,ATP6V1A,GSK3B,AGTR…	101
HepG2	GO:0071375	cellular response to peptide hormone stimulus	80/2536	321/18670	3.02852e-08	6.88202e-06	5.16481e-06	5590/54206/84275/255738/54741/5313/55532/142/183/5728/10580/5140/5286/4221/23235/490/9971/5319/2706/2308/9882/677/6430/7253/3480/115/9564/1535/535/252983/2885/9663/11031/3643/634/26291/9475/23175/3553/2641/2888/4780/8837/1385/1373/3667/55022/5786/84174/6714/5105/7494/5468/8850/2771/523/2932/185/197/4976/308/84709/5618/5562/5295/1176/1906/2309/2534/383/5167/57492/107/3484/245972/114/5747/23189/556…	PRKCZ,ERRFI1,SLC25A33,PCSK9,LEPROT,PKLR,SLC30A10,PARP1,AGT,PTEN,SORBS1,PDE3B,PIK3C2A,MEN1,SIK2,ATP2B1,NR1H4,PLA2G1B,GJB2,FOXO1,TBC1D4,ZFP36L1,SRSF5,TSHR,IGF1R,ADCY9,BCAR1,CYBA,ATP6V0A1,STXBP4,GRB2,LPIN2,RAB31,INSR,CEACAM1,FGF21,ROCK2,LPIN1,IL1B,GCG,GRB14,NFE2L2,CFLAR,CREB1,CPS1,IRS1,PID1,PTPRA,SLA2,SRC,PCK1,XBP1,PPARG,KAT2B,GNAI2,ATP6V1A,GSK3B,AGTR1,AHSG,OPA1,ANXA5,MGARP,PRLR,PRKAA1,PIK3R1,AP3S1,…	80
HepG2	GO:0009749	response to glucose	56/2536	197/18670	3.18776e-08	6.88202e-06	5.16481e-06	8431/2730/2029/5313/336/3799/5728/5076/6934/4221/9971/65985/1361/3091/3480/1535/6928/252983/2081/26291/54795/7447/57539/3795/6546/5581/9448/2641/3170/3172/5105/5211/7494/8398/7048/26137/4976/10891/5530/5562/5019/1958/55937/2309/222546/2697/1490/5879/6717/5799/2626/2185/56943/55638/114/10497	NR0B2,GCLM,ENSA,PKLR,APOA2,KIF5B,PTEN,PAX2,TCF7L2,MEN1,NR1H4,AACS,CPB2,HIF1A,IGF1R,CYBA,HNF1B,STXBP4,ERN1,FGF21,TRPM4,VSNL1,WDR35,KHK,SLC8A1,PRKCE,MAP4K4,GCG,FOXA2,HNF4A,PCK1,PFKL,XBP1,PLA2G6,TGFBR2,ZBTB20,OPA1,PPARGC1A,PPP3CA,PRKAA1,OXCT1,EGR1,APOM,FOXO3,RFX6,GJA1,CCN2,RAC1,SRI,PTPRN2,GATA4,PTK2B,ENY2,SYBU,ADCY8,UNC13B	56
HepG2	GO:0009746	response to hexose	57/2536	202/18670	3.20402e-08	6.88202e-06	5.16481e-06	8431/2730/2029/5313/336/3799/5728/5076/6934/4221/9971/65985/1361/3091/3480/1535/6928/252983/2081/26291/54795/7447/57539/3795/2646/6546/5581/9448/2641/3170/3172/5105/5211/7494/8398/7048/26137/4976/10891/5530/5562/5019/1958/55937/2309/222546/2697/1490/5879/6717/5799/2626/2185/56943/55638/114/10497	NR0B2,GCLM,ENSA,PKLR,APOA2,KIF5B,PTEN,PAX2,TCF7L2,MEN1,NR1H4,AACS,CPB2,HIF1A,IGF1R,CYBA,HNF1B,STXBP4,ERN1,FGF21,TRPM4,VSNL1,WDR35,KHK,GCKR,SLC8A1,PRKCE,MAP4K4,GCG,FOXA2,HNF4A,PCK1,PFKL,XBP1,PLA2G6,TGFBR2,ZBTB20,OPA1,PPARGC1A,PPP3CA,PRKAA1,OXCT1,EGR1,APOM,FOXO3,RFX6,GJA1,CCN2,RAC1,SRI,PTPRN2,GATA4,PTK2B,ENY2,SYBU,ADCY8,UNC13B	57
HepG2	GO:0060562	epithelial tube morphogenesis	80/2536	322/18670	3.50232e-08	7.27198e-06	5.45747e-06	6497/56998/1969/7798/65979/8915/1435/5629/7042/183/2625/8829/5076/8945/10522/3611/55366/7481/10413/6768/7289/4040/8549/6926/84678/90627/83852/3169/652/6495/51804/3091/54567/4088/6299/6928/5469/406991/6662/284217/7408/2909/130497/388/7849/2736/129880/3549/6714/9620/7048/131405/1499/29072/1605/7474/27086/55081/2119/3280/57545/374/1950/10252/170690/2246/1906/7422/2697/54806/2737/23242/8321/4233/6469…	SKI,CTNNBIP1,EPHA2,LUZP1,PHACTR4,BCL10,CSF1,PROX1,TGFB2,AGT,GATA3,NRP1,PAX2,BTRC,DEAF1,ILK,LGR4,WNT11,YAP1,ST14,TULP3,LRP6,LGR5,TBX3,KDM2B,STARD13,SETDB2,FOXA1,BMP4,SIX1,SIX4,HIF1A,DLL4,SMAD3,SALL1,HNF1B,MED1,MIR21,SOX9,LAMA1,VASP,ARHGAP35,OSR1,RHOB,PAX8,GLI2,BBS5,IHH,SRC,CELSR1,TGFBR2,TRIM71,CTNNB1,SETD2,DAG1,WNT5A,FOXP1,IFT57,ETV5,HES1,CC2D2A,AREG,EGF,SPRY1,ADAMTS16,FGF1,EDN1,VEGFA,GJA1,AHI1,GL…	80
HepG2	GO:0060541	respiratory system development	56/2536	198/18670	3.86468e-08	7.69526e-06	5.77514e-06	6497/54206/10905/5629/657/3988/5950/7481/10413/7289/4040/3169/652/6495/51804/8854/23322/6662/284217/2627/1050/91461/2034/51057/2736/9394/6670/1385/171023/9620/7068/7048/1499/1605/7474/3280/10252/4124/9963/2246/6678/25803/7422/383/1490/5154/2737/64759/1956/93986/6469/55636/10247/4781/445/2719	SKI,ERRFI1,MAN1A2,PROX1,BMPR1A,LIPA,RBP4,WNT11,YAP1,TULP3,LRP6,FOXA1,BMP4,SIX1,SIX4,ALDH1A2,RPGRIP1L,SOX9,LAMA1,GATA6,CEBPA,PKDCC,EPAS1,WDPCP,GLI2,HS6ST1,SP3,CREB1,ASXL1,CELSR1,THRB,TGFBR2,CTNNB1,DAG1,WNT5A,HES1,SPRY1,MAN2A1,SLC23A1,FGF1,SPARC,SPDEF,VEGFA,ARG1,CCN2,PDGFA,GLI3,TNS3,EGFR,FOXP2,SHH,CHD7,RIDA,NFIB,ASS1,GPC3	56
HepG2	GO:0010632	regulation of epithelial cell migration	74/2536	291/18670	4.07607e-08	7.69526e-06	5.77514e-06	406984/1969/8613/5629/7042/11221/183/2625/8829/5728/1793/5286/5547/23603/5025/949/90627/407048/5587/652/3091/54567/8766/9564/406968/3728/406991/54828/350/5578/6662/5797/634/9475/388/5581/57142/9448/57669/4780/8828/6672/6714/3162/29775/5468/9922/7048/6997/3373/7474/5793/56999/27086/3273/3673/411/4163/2246/6678/6239/1906/7422/23328/1235/10371/4233/80005/2185/5168/5747/301/9314/54566	MIR200B,EPHA2,PLPP3,PROX1,TGFB2,DUSP10,AGT,GATA3,NRP1,PTEN,DOCK1,PIK3C2A,PRCP,CORO1C,P2RX4,SCARB1,STARD13,MIR92A1,PRKD1,BMP4,HIF1A,DLL4,RAB11A,BCAR1,MIR193A,JUP,MIR21,BCAS3,APOH,PRKCA,SOX9,PTPRM,CEACAM1,ROCK2,RHOB,PRKCE,RTN4,MAP4K4,EPB41L5,NFE2L2,NRP2,SP100,SRC,HMOX1,CARD10,PPARG,IQSEC1,TGFBR2,TDGF1,HYAL1,WNT5A,PTPRG,ADAMTS9,FOXP1,HRG,ITGA2,ARSB,MCC,FGF1,SPARC,RREB1,EDN1,VEGFA,SASH1,CCR6,SEMA3A,M…	74
HepG2	GO:0048545	response to steroid hormone	91/2536	383/18670	4.0768e-08	7.69526e-06	5.77514e-06	54206/164091/8431/336/2494/2104/7042/142/8644/1244/1369/57678/7356/10413/552/4848/490/9971/2706/2308/29966/3169/652/677/2103/4734/6095/10002/11214/11057/6898/1535/5187/9611/5469/672/6752/1828/2063/6382/678/3176/7035/8837/3417/1373/1789/6714/3172/8202/5105/8204/861/7332/23543/5468/7068/7048/2720/1499/27086/590/10891/3490/374/6696/84709/4306/6502/1601/8611/5066/1036/2908/6678/1843/1906/2309/383/149…	ERRFI1,PAQR7,NR0B2,APOA2,NR5A2,ESRRG,TGFB2,PARP1,AKR1C3,ABCC2,CPN1,GPAM,SCGB1A1,YAP1,AVPR1A,CNOT2,ATP2B1,NR1H4,GJB2,FOXO1,STRN3,FOXA1,BMP4,ZFP36L1,ESRRB,NEDD4,RORA,NR2E3,AKAP13,ABHD2,TAT,CYBA,PER1,NCOR1,MED1,BRCA1,SSTR2,DSG1,NR2F6,SDC1,ZFP36L2,HNMT,TFPI,CFLAR,IDH1,CPS1,DNMT3B,SRC,HNF4A,NCOA3,PCK1,NRIP1,RUNX1,UBE2L3,RBFOX2,PPARG,THRB,TGFBR2,GLB1,CTNNB1,FOXP1,BCHE,PPARGC1A,IGFBP7,AREG,SPP1,MGARP,NR…	91
HepG2	GO:0050673	epithelial cell proliferation	100/2536	434/18670	4.58218e-08	8.39483e-06	6.30015e-06	54206/1969/864/7049/4853/3915/5629/7042/11221/2625/8829/657/5728/5076/8945/6934/5654/10522/55366/26298/4221/10413/120425/8549/3479/949/1361/283/5587/652/6495/51804/3091/677/64919/54567/8854/4088/26471/1535/406968/6928/5469/3487/252983/406991/2081/350/5578/6662/57521/5797/3249/634/130497/57142/7039/92/8837/8828/3549/55612/7494/3162/5468/1499/3373/7474/6091/55081/5291/185/6657/3280/54959/374/4163/2…	ERRFI1,EPHA2,RUNX3,TGFBR3,NOTCH2,LAMC1,PROX1,TGFB2,DUSP10,GATA3,NRP1,BMPR1A,PTEN,PAX2,BTRC,TCF7L2,HTRA1,DEAF1,LGR4,EHF,MEN1,YAP1,JAML,LGR5,IGF1,SCARB1,CPB2,ANG,PRKD1,BMP4,SIX1,SIX4,HIF1A,ZFP36L1,BCL11B,DLL4,ALDH1A2,SMAD3,NUPR1,CYBA,MIR193A,HNF1B,MED1,IGFBP4,STXBP4,MIR21,ERN1,APOH,PRKCA,SOX9,RPTOR,PTPRM,HPN,CEACAM1,OSR1,RTN4,TGFA,ACVR2A,CFLAR,NRP2,IHH,FERMT1,XBP1,HMOX1,PPARG,CTNNB1,HYAL1,WNT5A,ROB…	100
HepG2	GO:0010631	epithelial cell migration	85/2536	352/18670	5.2673e-08	9.28178e-06	6.96579e-06	406984/1969/8613/5629/7042/11221/375056/183/2625/8829/5728/1793/5286/5547/23603/5025/949/90627/407048/5587/161198/652/3091/54567/8766/9564/406968/3728/406991/54828/5175/350/5578/6662/5797/634/9475/388/5581/57142/51057/9448/57669/1803/4780/8828/6672/55612/6714/3162/29775/5468/9922/7048/6997/3373/7474/5793/56999/27086/6091/3273/3673/411/4163/2246/2196/6678/6239/1906/7422/23328/1235/10371/2050/4233/…	MIR200B,EPHA2,PLPP3,PROX1,TGFB2,DUSP10,MIA3,AGT,GATA3,NRP1,PTEN,DOCK1,PIK3C2A,PRCP,CORO1C,P2RX4,SCARB1,STARD13,MIR92A1,PRKD1,CLEC14A,BMP4,HIF1A,DLL4,RAB11A,BCAR1,MIR193A,JUP,MIR21,BCAS3,PECAM1,APOH,PRKCA,SOX9,PTPRM,CEACAM1,ROCK2,RHOB,PRKCE,RTN4,WDPCP,MAP4K4,EPB41L5,DPP4,NFE2L2,NRP2,SP100,FERMT1,SRC,HMOX1,CARD10,PPARG,IQSEC1,TGFBR2,TDGF1,HYAL1,WNT5A,PTPRG,ADAMTS9,FOXP1,ROBO1,HRG,ITGA2,ARSB,MCC,FGF…	85
HepG2	GO:0001649	osteoblast differentiation	61/2536	225/18670	5.36433e-08	9.28178e-06	6.96579e-06	6497/56998/1969/3491/3570/51430/23560/657/3611/55366/847/4221/7481/5744/3479/5587/652/64093/4091/4088/51741/4077/10140/406991/8313/2194/1050/54795/2736/92/3549/117581/9759/58476/1591/1499/8994/25937/6657/344901/374/6696/3572/1462/4090/285590/1192/860/2697/56975/2737/8321/1021/27044/407024/6469/1052/6591/5747/10507/3376	SKI,CTNNBIP1,EPHA2,CCN1,IL6R,SUCO,GTPBP4,BMPR1A,ILK,LGR4,CAT,MEN1,WNT11,PTHLH,IGF1,PRKD1,BMP4,SMOC1,SMAD6,SMAD3,WWOX,NBR1,TOB1,MIR21,AXIN2,FASN,CEBPA,TRPM4,GLI2,ACVR2A,IHH,TWIST2,HDAC4,TP53INP2,CYP24A1,CTNNB1,LIMD1,WWTR1,SOX2,OSTN,AREG,SPP1,IL6ST,VCAN,SMAD5,SH3PXD2B,CLIC1,RUNX2,GJA1,FAM20C,GLI3,FZD1,CDK6,SND1,MIR29B1,SHH,CEBPD,SNAI2,PTK2,SEMA4D,IARS1	61
HepG2	GO:0010810	regulation of cell-substrate adhesion	59/2536	215/18670	5.53057e-08	9.31079e-06	6.98756e-06	5590/3491/2633/1435/6281/8829/5328/5728/1793/3611/5795/4221/23603/407048/3175/4088/79834/6376/50488/3728/1845/54828/1785/9475/5581/51057/9448/57669/2335/55612/6714/11078/1605/90102/2932/5291/3273/604/683/2244/2243/2266/133584/5295/10085/6239/2651/4739/7422/7402/5879/1021/10395/2039/80005/2185/5747/23189/8573	PRKCZ,CCN1,GBP1,CSF1,S100A10,NRP1,PLAU,PTEN,DOCK1,ILK,PTPRJ,MEN1,CORO1C,MIR92A1,ONECUT1,SMAD3,PEAK1,CX3CL1,MINK1,JUP,DUSP3,BCAS3,DNM2,ROCK2,PRKCE,WDPCP,MAP4K4,EPB41L5,FN1,FERMT1,SRC,TRIOBP,DAG1,PHLDB2,GSK3B,PIK3CB,HRG,BCL6,BST1,FGB,FGA,FGG,EGFLAM,PIK3R1,EDIL3,RREB1,GCNT2,NEDD9,VEGFA,UTRN,RAC1,CDK6,DLC1,DMTN,DOCK5,PTK2B,PTK2,KANK1,CASK	59
HepG2	GO:0032147	activation of protein kinase activity	81/2536	333/18670	7.72422e-08	1.25869e-05	9.44621e-06	5590/149233/1647/3570/55765/9261/7042/183/84451/7481/65125/120892/1848/3479/5319/7316/8428/283/652/4293/115/50488/136/9043/10040/406991/2081/5608/55890/57521/3643/10298/8491/7039/9448/3553/27347/51719/57144/6714/23394/29775/55615/7048/6997/7867/1849/7474/60675/5291/23043/1894/9175/5062/152/1950/4750/5618/5562/3672/133619/2246/1432/7422/4216/107/1956/8795/8797/2185/3084/8767/6788/114/5568/10912/72…	PRKCZ,IL23R,GADD45A,IL6R,INAVA,MAPKAPK2,TGFB2,AGT,MAP3K21,WNT11,WNK1,LRRK2,DUSP6,IGF1,PLA2G1B,UBC,STK24,ANG,BMP4,MAP3K9,ADCY9,MINK1,ADORA2B,SPAG9,TOM1L1,MIR21,ERN1,MAP2K6,GPRC5C,RPTOR,INSR,PAK4,MAP4K3,TGFA,MAP4K4,IL1B,STK39,CAB39,PAK5,SRC,ADNP,CARD10,PRR5,TGFBR2,TDGF1,MAPKAPK3,DUSP7,WNT5A,PROK2,PIK3CB,TNIK,ECT2,MAP3K13,PAK2,ADRA2C,EGF,NEK1,PRLR,PRKAA1,ITGA1,PRRC1,FGF1,MAPK14,VEGFA,MAP3K4,ADCY1,EG…	81
HepG2	GO:0090132	epithelium migration	85/2536	355/18670	7.8807e-08	1.25869e-05	9.44621e-06	406984/1969/8613/5629/7042/11221/375056/183/2625/8829/5728/1793/5286/5547/23603/5025/949/90627/407048/5587/161198/652/3091/54567/8766/9564/406968/3728/406991/54828/5175/350/5578/6662/5797/634/9475/388/5581/57142/51057/9448/57669/1803/4780/8828/6672/55612/6714/3162/29775/5468/9922/7048/6997/3373/7474/5793/56999/27086/6091/3273/3673/411/4163/2246/2196/6678/6239/1906/7422/23328/1235/10371/2050/4233/…	MIR200B,EPHA2,PLPP3,PROX1,TGFB2,DUSP10,MIA3,AGT,GATA3,NRP1,PTEN,DOCK1,PIK3C2A,PRCP,CORO1C,P2RX4,SCARB1,STARD13,MIR92A1,PRKD1,CLEC14A,BMP4,HIF1A,DLL4,RAB11A,BCAR1,MIR193A,JUP,MIR21,BCAS3,PECAM1,APOH,PRKCA,SOX9,PTPRM,CEACAM1,ROCK2,RHOB,PRKCE,RTN4,WDPCP,MAP4K4,EPB41L5,DPP4,NFE2L2,NRP2,SP100,FERMT1,SRC,HMOX1,CARD10,PPARG,IQSEC1,TGFBR2,TDGF1,HYAL1,WNT5A,PTPRG,ADAMTS9,FOXP1,ROBO1,HRG,ITGA2,ARSB,MCC,FGF…	85
HepG2	GO:0007015	actin filament organization	93/2536	400/18670	8.63975e-08	1.31523e-05	9.87052e-06	55160/832/6281/5629/375/58480/221061/8829/9886/10580/10083/9873/7481/2059/93661/51474/5074/4604/23603/5319/9026/10810/3936/283/87/84952/4088/6376/9564/5345/8522/22843/406991/23580/2885/56907/80206/7408/2909/9475/388/5581/6711/822/10096/274/4703/10787/4430/23671/6714/343578/11135/11078/80115/90102/3693/118/9948/57482/171024/8470/2195/5734/5295/10788/2150/22836/1729/285590/4739/221692/10486/23607/9…	ARHGEF10L,CAPZB,S100A10,PROX1,ARF1,RHOU,FAM171A1,NRP1,RHOBTB1,SORBS1,USH1C,FCHSD2,WNT11,EPS8,CAPZA3,LIMA1,PAWR,MYBPC1,CORO1C,PLA2G1B,HIP1R,WASF3,LCP1,ANG,ACTN1,CGNL1,SMAD3,CX3CL1,BCAR1,SERPINF2,GAS7,PPM1E,MIR21,CDC42EP4,GRB2,SPIRE1,FHOD3,VASP,ARHGAP35,ROCK2,RHOB,PRKCE,SPTBN1,CAPG,ACTR3,BIN1,NEB,NCKAP1,MYO1B,TMEFF2,SRC,ARHGAP40,CDC42EP1,TRIOBP,BAIAP2L2,PHLDB2,ITGB5,ADD1,WDR1,CRACD,SYNPO2,SORBS2,FA…	93
HepG2	GO:0001667	ameboidal-type cell migration	104/2536	462/18670	8.65699e-08	1.31523e-05	9.87052e-06	406984/1969/65979/8613/5629/7042/11221/375056/183/2625/8829/84159/5728/57715/1793/3611/5286/7481/5547/91/4254/23603/5025/949/90627/407048/5587/161198/652/3091/54567/8766/9564/406968/117584/3728/406991/54828/5175/350/5578/6662/5797/634/9475/388/6546/5581/57142/51057/9448/57669/1803/4780/8828/2066/2335/6672/55612/6714/3162/29775/5468/9922/7048/6997/6405/3373/7474/5793/56999/27086/6091/51421/3273/36…	MIR200B,EPHA2,PHACTR4,PLPP3,PROX1,TGFB2,DUSP10,MIA3,AGT,GATA3,NRP1,ARID5B,PTEN,SEMA4G,DOCK1,ILK,PIK3C2A,WNT11,PRCP,ACVR1B,KITLG,CORO1C,P2RX4,SCARB1,STARD13,MIR92A1,PRKD1,CLEC14A,BMP4,HIF1A,DLL4,RAB11A,BCAR1,MIR193A,RFFL,JUP,MIR21,BCAS3,PECAM1,APOH,PRKCA,SOX9,PTPRM,CEACAM1,ROCK2,RHOB,SLC8A1,PRKCE,RTN4,WDPCP,MAP4K4,EPB41L5,DPP4,NFE2L2,NRP2,ERBB4,FN1,SP100,FERMT1,SRC,HMOX1,CARD10,PPARG,IQSEC1,TGFBR2…	104
HepG2	GO:0030111	regulation of Wnt signaling pathway	86/2536	363/18670	1.09369e-07	1.62204e-05	1.21731e-05	6497/56998/388630/8613/79971/219771/80114/3087/8945/6934/54764/3611/5682/55366/5702/7481/10413/65125/4040/120892/8549/2308/53944/4088/79705/85407/6299/51741/64359/51701/6928/3487/3728/54894/8313/6662/57674/1000/115701/54795/129293/2487/1457/55612/6714/861/84133/83999/27303/1499/8994/7474/2932/25937/6657/80319/1950/79960/1601/55789/4163/1958/51473/1432/2309/7128/5071/168002/2737/23072/3484/1956/52…	SKI,CTNNBIP1,TRABD2B,PLPP3,WLS,CCNY,BICC1,HHEX,BTRC,TCF7L2,ZRANB1,ILK,PSMA1,LGR4,PSMC3,WNT11,YAP1,WNK1,LRP6,LRRK2,LGR5,FOXO1,CSNK1G1,SMAD3,LRRK1,NKD1,SALL1,WWOX,NXN,NLK,HNF1B,IGFBP4,JUP,RNF43,AXIN2,SOX9,RNF213,CDH2,ALPK2,TRPM4,TRABD2A,FRZB,CSNK2A1,FERMT1,SRC,RUNX1,ZNRF3,KREMEN1,RBMS3,CTNNB1,LIMD1,WNT5A,GSK3B,WWTR1,SOX2,CXXC4,EGF,JADE1,DAB2,DEPDC1B,MCC,EGR1,DCDC2,MAPK14,FOXO3,TNFAIP3,PRKN,DACT2,GL…	86
HepG2	GO:0045778	positive regulation of ossification	32/2536	90/18670	1.1458e-07	1.64713e-05	1.23614e-05	56998/3491/3570/51430/7042/657/3611/7704/196527/490/3479/5587/652/4088/406991/1050/130497/6546/91461/92/10766/1499/7474/3572/84059/4090/1192/860/56975/2737/407024/1052	CTNNBIP1,CCN1,IL6R,SUCO,TGFB2,BMPR1A,ILK,ZBTB16,ANO6,ATP2B1,IGF1,PRKD1,BMP4,SMAD3,MIR21,CEBPA,OSR1,SLC8A1,PKDCC,ACVR2A,TOB2,CTNNB1,WNT5A,IL6ST,ADGRV1,SMAD5,CLIC1,RUNX2,FAM20C,GLI3,MIR29B1,CEBPD	32
HepG2	GO:0007596	blood coagulation	81/2536	336/18670	1.16349e-07	1.64713e-05	1.23614e-05	832/3932/10451/2153/462/2165/2625/5592/5328/9060/1793/3611/2147/10938/5547/7225/84959/2/3709/196527/7103/5025/1361/23348/5583/5890/51156/5265/5104/23186/170692/5336/161882/5345/146850/350/5578/10627/2627/634/5581/2677/10461/5624/80856/4780/7035/3170/6714/3172/3053/5291/1608/3273/3827/152/23173/308/2244/2243/2266/3660/2160/3673/5295/2150/1906/84062/8358/1192/2534/5154/5879/830/6469/2626/2039/5568/…	CAPZB,LCK,VAV3,F5,SERPINC1,F13B,GATA3,PRKG1,PLAU,PAPSS2,DOCK1,ILK,F2,EHD1,PRCP,TRPC6,UBASH3B,A2M,ITPR2,ANO6,TSPAN8,P2RX4,CPB2,DOCK9,PRKCH,RAD51B,SERPINA10,SERPINA1,SERPINA5,RCOR1,ADAMTS18,PLCG2,ZFPM1,SERPINF2,PIK3R6,APOH,PRKCA,MYL12A,GATA6,CEACAM1,PRKCE,GGCX,MERTK,PROC,LNPK,NFE2L2,TFPI,FOXA2,SRC,HNF4A,SERPIND1,PIK3CB,DGKG,HRG,KNG1,ADRA2C,METAP1,ANXA5,FGB,FGA,FGG,IRF2,F11,ITGA2,PIK3R1,F2RL1,EDN1,D…	81
HepG2	GO:0072001	renal system development	73/2536	293/18670	1.21706e-07	1.68468e-05	1.26431e-05	56998/255738/4774/3570/5629/7042/183/2625/8829/84159/5950/5076/3611/55366/847/7481/10413/7704/120892/8549/8100/652/6495/51804/8854/4643/9245/4091/4088/84662/6299/23322/9688/6928/5175/6662/4092/130497/6382/51057/56603/7849/2736/8837/4357/7380/1499/7474/6092/29927/185/25937/3280/7466/80144/10252/170690/4090/1958/2246/6569/7422/5314/54806/168002/5154/56913/2737/6469/10247/9788/445/2719	CTNNBIP1,PCSK9,NFIA,IL6R,PROX1,TGFB2,AGT,GATA3,NRP1,ARID5B,RBP4,PAX2,ILK,LGR4,CAT,WNT11,YAP1,ZBTB16,LRRK2,LGR5,IFT88,BMP4,SIX1,SIX4,ALDH1A2,MYO1E,GCNT3,SMAD6,SMAD3,GLIS2,SALL1,RPGRIP1L,NUP93,HNF1B,PECAM1,SOX9,SMAD7,OSR1,SDC1,WDPCP,CYP26B1,PAX8,GLI2,CFLAR,MPST,UPK3A,CTNNB1,WNT5A,ROBO2,SEC61A1,AGTR1,WWTR1,HES1,WFS1,FRAS1,SPRY1,ADAMTS16,SMAD5,EGR1,FGF1,SLC34A1,VEGFA,PKHD1,AHI1,DACT2,PDGFA,C1GALT1,GL…	73
HepG2	GO:0031589	cell-substrate adhesion	84/2536	354/18670	1.42487e-07	1.92946e-05	1.44802e-05	5590/3339/3491/2633/1435/6281/3915/3914/8829/5328/5728/10580/1793/3611/55742/5795/4221/23603/407048/87/10516/3175/4091/4088/79834/6376/50488/3728/1845/54828/5175/1785/4059/9475/5581/51057/5861/9448/10461/57669/2335/55612/6714/613/11078/1499/1605/56999/90102/2932/3693/5291/3273/604/683/2244/2243/2266/133584/3672/3673/5295/10085/2196/6239/2651/4739/7422/5796/1490/7402/5879/1021/3912/22798/4289/1039…	PRKCZ,HSPG2,CCN1,GBP1,CSF1,S100A10,LAMC1,LAMB3,NRP1,PLAU,PTEN,SORBS1,DOCK1,ILK,PARVA,PTPRJ,MEN1,CORO1C,MIR92A1,ACTN1,FBLN5,ONECUT1,SMAD6,SMAD3,PEAK1,CX3CL1,MINK1,JUP,DUSP3,BCAS3,PECAM1,DNM2,BCAM,ROCK2,PRKCE,WDPCP,RAB1A,MAP4K4,MERTK,EPB41L5,FN1,FERMT1,SRC,BCR,TRIOBP,CTNNB1,DAG1,ADAMTS9,PHLDB2,GSK3B,ITGB5,PIK3CB,HRG,BCL6,BST1,FGB,FGA,FGG,EGFLAM,ITGA1,ITGA2,PIK3R1,EDIL3,FAT2,RREB1,GCNT2,NEDD9,VEGFA,…	84
HepG2	GO:0043547	positive regulation of GTPase activity	93/2536	405/18670	1.59045e-07	2.10785e-05	1.5819e-05	375790/54206/1969/55160/5909/64744/85440/9411/10451/6281/6846/9910/10276/9712/57584/8829/1793/7481/8301/143872/9743/120892/57522/55188/23603/90627/9882/23348/22821/253959/10484/4649/5923/6376/54828/3993/125058/23094/2909/8853/400966/11138/9448/55843/8502/57679/6364/23236/57186/343578/613/26286/9922/9779/5364/7474/2932/8997/1894/6002/57533/23216/54959/83478/10144/93627/9693/112574/55789/2150/23092…	AGRN,ERRFI1,EPHA2,ARHGEF10L,RAP1GAP,SMAP2,DOCK7,ARHGAP29,VAV3,S100A10,XCL2,RABGAP1L,NET1,USP6NL,ARHGAP21,NRP1,DOCK1,WNT11,PICALM,ARHGAP42,ARHGAP32,LRRK2,SRGAP1,RIC8B,CORO1C,STARD13,TBC1D4,DOCK9,RASA3,RALGAPA1,SEC23A,MYO9A,RASGRF1,CX3CL1,BCAS3,LLGL2,TBC1D16,SIPA1L3,ARHGAP35,ASAP2,RGPD1,TBC1D8,MAP4K4,ARHGAP15,PKP4,ALS2,CCL20,PLCB1,RALGAPA2,ARHGAP40,BCR,ARFGAP3,IQSEC1,TBC1D5,PLXNB1,WNT5A,GSK3B,KALRN…	93
HepG2	GO:0044282	small molecule catabolic process	100/2536	445/18670	1.66872e-07	2.15123e-05	1.61445e-05	2023/8659/5236/23576/5825/1806/5313/5214/8644/5092/4143/5728/36/586/144193/5053/217/113675/949/646625/5095/89874/957/2184/11057/51005/1428/84706/6898/443/224/406991/51/9663/171586/10449/58510/23175/3795/130589/56603/3099/2168/27233/3176/8942/151531/3628/2744/55825/3667/54363/191/1591/5105/5211/10841/51733/4357/200315/339896/2720/3373/132158/8309/3081/10840/622/27284/6783/53343/128/127/131/166785/…	ENO1,ALDH4A1,PGM1,DDAH1,ABCD3,DPYD,PKLR,PFKP,AKR1C3,PCBD1,MAT1A,PTEN,ACADSB,BCAT1,AMDHD1,PAH,ALDH2,SDSL,SCARB1,URAD,PCCA,SLC25A21,ENTPD5,FAH,ABHD2,AMDHD2,CRYM,GPT2,TAT,ASPA,ALDH3A2,MIR21,ACOX1,LPIN2,ABHD3,ACAA2,PRODH2,LPIN1,KHK,GALM,CYP26B1,HK2,FABP1,SULT1C4,HNMT,KYNU,UPP2,INPP1,GLS,PECR,IRS1,HAO1,AHCY,CYP24A1,PCK1,PFKL,FTCD,UPB1,MPST,APOBEC3A,GADL1,GLB1,HYAL1,GLYCTK,ACOX2,HGD,ALDH1L1,BDH1,SULT1B…	100
HepG2	GO:0090130	tissue migration	85/2536	361/18670	1.72286e-07	2.15123e-05	1.61445e-05	406984/1969/8613/5629/7042/11221/375056/183/2625/8829/5728/1793/5286/5547/23603/5025/949/90627/407048/5587/161198/652/3091/54567/8766/9564/406968/3728/406991/54828/5175/350/5578/6662/5797/634/9475/388/5581/57142/51057/9448/57669/1803/4780/8828/6672/55612/6714/3162/29775/5468/9922/7048/6997/3373/7474/5793/56999/27086/6091/3273/3673/411/4163/2246/2196/6678/6239/1906/7422/23328/1235/10371/2050/4233/…	MIR200B,EPHA2,PLPP3,PROX1,TGFB2,DUSP10,MIA3,AGT,GATA3,NRP1,PTEN,DOCK1,PIK3C2A,PRCP,CORO1C,P2RX4,SCARB1,STARD13,MIR92A1,PRKD1,CLEC14A,BMP4,HIF1A,DLL4,RAB11A,BCAR1,MIR193A,JUP,MIR21,BCAS3,PECAM1,APOH,PRKCA,SOX9,PTPRM,CEACAM1,ROCK2,RHOB,PRKCE,RTN4,WDPCP,MAP4K4,EPB41L5,DPP4,NFE2L2,NRP2,SP100,FERMT1,SRC,HMOX1,CARD10,PPARG,IQSEC1,TGFBR2,TDGF1,HYAL1,WNT5A,PTPRG,ADAMTS9,FOXP1,ROBO1,HRG,ITGA2,ARSB,MCC,FGF…	85
HepG2	GO:0010634	positive regulation of epithelial cell migration	49/2536	171/18670	1.72679e-07	2.15123e-05	1.61445e-05	8613/5629/7042/183/2625/8829/1793/5286/5025/949/5587/652/3091/8766/9564/406991/54828/5578/6662/9475/388/5581/57142/9448/57669/4780/8828/6714/3162/9922/7048/6997/3373/7474/27086/3673/2246/6678/6239/1906/7422/23328/1235/4233/80005/2185/5168/301/54566	PLPP3,PROX1,TGFB2,AGT,GATA3,NRP1,DOCK1,PIK3C2A,P2RX4,SCARB1,PRKD1,BMP4,HIF1A,RAB11A,BCAR1,MIR21,BCAS3,PRKCA,SOX9,ROCK2,RHOB,PRKCE,RTN4,MAP4K4,EPB41L5,NFE2L2,NRP2,SRC,HMOX1,IQSEC1,TGFBR2,TDGF1,HYAL1,WNT5A,FOXP1,ITGA2,FGF1,SPARC,RREB1,EDN1,VEGFA,SASH1,CCR6,MET,DOCK5,PTK2B,ENPP2,ANXA1,EPB41L4B	49
HepG2	GO:0071383	cellular response to steroid hormone stimulus	64/2536	248/18670	1.85588e-07	2.26672e-05	1.70113e-05	54206/164091/8431/2494/2104/142/8644/1244/57678/10413/4848/490/9971/2706/2308/29966/3169/652/677/2103/4734/6095/10002/11214/11057/5187/9611/5469/672/6752/2063/678/7035/8837/1789/6714/3172/8202/5105/8204/861/7332/23543/5468/7068/1499/27086/10891/84709/4306/6502/1601/8611/2908/1906/2309/383/1956/3174/51366/687/301/445/6256	ERRFI1,PAQR7,NR0B2,NR5A2,ESRRG,PARP1,AKR1C3,ABCC2,GPAM,YAP1,CNOT2,ATP2B1,NR1H4,GJB2,FOXO1,STRN3,FOXA1,BMP4,ZFP36L1,ESRRB,NEDD4,RORA,NR2E3,AKAP13,ABHD2,PER1,NCOR1,MED1,BRCA1,SSTR2,NR2F6,ZFP36L2,TFPI,CFLAR,DNMT3B,SRC,HNF4A,NCOA3,PCK1,NRIP1,RUNX1,UBE2L3,RBFOX2,PPARG,THRB,CTNNB1,FOXP1,PPARGC1A,MGARP,NR3C2,SKP2,DAB2,PLPP1,NR3C1,EDN1,FOXO3,ARG1,EGFR,HNF4G,UBR5,KLF9,ANXA1,ASS1,RXRA	64
HepG2	GO:0016358	dendrite development	61/2536	233/18670	2.07436e-07	2.48484e-05	1.86482e-05	473/1600/375/8829/5592/22891/5728/22849/9148/3611/4076/23769/22941/8301/7225/120892/4891/5911/10160/4734/4205/79791/50488/1630/23327/23373/10298/6801/53335/66008/4133/22903/23613/23543/2932/8997/23043/4976/5062/10611/5530/9693/221692/84062/51473/2534/57492/221935/23072/23242/10371/55607/5649/8976/6383/114788/50807/10507/6792/2182/2332	RERE,DAB1,ARF1,NRP1,PRKG1,ZNF365,PTEN,CPEB3,NEURL1,ILK,CAPRIN1,FLRT1,SHANK2,PICALM,TRPC6,LRRK2,SLC11A2,RAP2A,FARP1,NEDD4,MEF2A,FBXO31,MINK1,DCC,NEDD4L,CRTC1,PAK4,STRN,BCL11A,TRAK2,MAP2,BTBD3,ZMYND8,RBFOX2,GSK3B,KALRN,TNIK,OPA1,PAK2,PDLIM5,PPP3CA,RAPGEF2,PHACTR1,DTNBP1,DCDC2,FYN,ARID1B,SDK1,HECW1,COBL,SEMA3A,PPP1R9A,RELN,WASL,SDC2,CSMD3,ASAP1,SEMA4D,CDKL5,ACSL4,FMR1	61
HepG2	GO:0030879	mammary gland development	43/2536	143/18670	2.22312e-07	2.55985e-05	1.92111e-05	1969/1435/462/1999/2625/8945/9148/4255/10522/4040/6926/652/3091/27023/5469/6662/2194/2909/57142/3099/2736/1385/2066/6714/7494/7048/6997/7474/6091/8997/2119/374/1950/5618/3673/5066/1036/6239/7422/2697/383/2737/3084	EPHA2,CSF1,SERPINC1,ELF3,GATA3,BTRC,NEURL1,MGMT,DEAF1,LRP6,TBX3,BMP4,HIF1A,FOXB1,MED1,SOX9,FASN,ARHGAP35,RTN4,HK2,GLI2,CREB1,ERBB4,SRC,XBP1,TGFBR2,TDGF1,WNT5A,ROBO1,KALRN,ETV5,AREG,EGF,PRLR,ITGA2,PAM,CDO1,RREB1,VEGFA,GJA1,ARG1,GLI3,NRG1	43
HepG2	GO:0001655	urogenital system development	79/2536	330/18670	2.25969e-07	2.55985e-05	1.92111e-05	56998/255738/4774/3570/5629/7042/183/2625/8829/84159/5728/5950/5076/3611/55366/847/7481/10413/7704/120892/8549/8100/3169/652/6495/51804/8854/4643/9245/27023/4091/4088/10116/84662/6299/23322/9688/6928/5175/6662/4092/130497/6382/51057/56603/7849/2736/8837/4357/7380/1499/7474/6092/29927/185/25937/3280/7466/80144/10252/170690/4090/1958/2246/6569/7422/5314/54806/168002/5154/56913/2737/6469/10247/9788/…	CTNNBIP1,PCSK9,NFIA,IL6R,PROX1,TGFB2,AGT,GATA3,NRP1,ARID5B,PTEN,RBP4,PAX2,ILK,LGR4,CAT,WNT11,YAP1,ZBTB16,LRRK2,LGR5,IFT88,FOXA1,BMP4,SIX1,SIX4,ALDH1A2,MYO1E,GCNT3,FOXB1,SMAD6,SMAD3,FEM1B,GLIS2,SALL1,RPGRIP1L,NUP93,HNF1B,PECAM1,SOX9,SMAD7,OSR1,SDC1,WDPCP,CYP26B1,PAX8,GLI2,CFLAR,MPST,UPK3A,CTNNB1,WNT5A,ROBO2,SEC61A1,AGTR1,WWTR1,HES1,WFS1,FRAS1,SPRY1,ADAMTS16,SMAD5,EGR1,FGF1,SLC34A1,VEGFA,PKHD1,AHI1…	79
HepG2	GO:0007599	hemostasis	81/2536	341/18670	2.26026e-07	2.55985e-05	1.92111e-05	832/3932/10451/2153/462/2165/2625/5592/5328/9060/1793/3611/2147/10938/5547/7225/84959/2/3709/196527/7103/5025/1361/23348/5583/5890/51156/5265/5104/23186/170692/5336/161882/5345/146850/350/5578/10627/2627/634/5581/2677/10461/5624/80856/4780/7035/3170/6714/3172/3053/5291/1608/3273/3827/152/23173/308/2244/2243/2266/3660/2160/3673/5295/2150/1906/84062/8358/1192/2534/5154/5879/830/6469/2626/2039/5568/…	CAPZB,LCK,VAV3,F5,SERPINC1,F13B,GATA3,PRKG1,PLAU,PAPSS2,DOCK1,ILK,F2,EHD1,PRCP,TRPC6,UBASH3B,A2M,ITPR2,ANO6,TSPAN8,P2RX4,CPB2,DOCK9,PRKCH,RAD51B,SERPINA10,SERPINA1,SERPINA5,RCOR1,ADAMTS18,PLCG2,ZFPM1,SERPINF2,PIK3R6,APOH,PRKCA,MYL12A,GATA6,CEACAM1,PRKCE,GGCX,MERTK,PROC,LNPK,NFE2L2,TFPI,FOXA2,SRC,HNF4A,SERPIND1,PIK3CB,DGKG,HRG,KNG1,ADRA2C,METAP1,ANXA5,FGB,FGA,FGG,IRF2,F11,ITGA2,PIK3R1,F2RL1,EDN1,D…	81
HepG2	GO:0061041	regulation of wound healing	44/2536	148/18670	2.31318e-07	2.573e-05	1.93098e-05	8613/462/11221/5592/5328/5728/2147/84959/196527/7103/1361/4088/170692/5345/350/5578/634/5581/5624/4780/7035/3170/7494/7048/90102/4638/3273/3827/308/2244/2243/2266/2160/2150/6239/1906/2697/7128/5154/407024/2039/23189/301/8573	PLPP3,SERPINC1,DUSP10,PRKG1,PLAU,PTEN,F2,UBASH3B,ANO6,TSPAN8,CPB2,SMAD3,ADAMTS18,SERPINF2,APOH,PRKCA,CEACAM1,PRKCE,PROC,NFE2L2,TFPI,FOXA2,XBP1,TGFBR2,PHLDB2,MYLK,HRG,KNG1,ANXA5,FGB,FGA,FGG,F11,F2RL1,RREB1,EDN1,GJA1,TNFAIP3,PDGFA,MIR29B1,DMTN,KANK1,ANXA1,CASK	44
HepG2	GO:0007043	cell-cell junction assembly	40/2536	129/18670	2.35857e-07	2.57746e-05	1.93433e-05	1969/149461/10207/183/143098/56288/7481/9971/2706/5583/83660/1009/999/3728/5175/5578/1000/1828/4092/92359/9475/6801/8502/7855/84612/861/1499/1894/9948/287/7368/1008/1004/153562/1495/2697/4301/6591/92140/2705	EPHA2,CLDN19,PATJ,AGT,MPP7,PARD3,WNT11,NR1H4,GJB2,PRKCH,TLN2,CDH11,CDH1,JUP,PECAM1,PRKCA,CDH2,DSG1,SMAD7,CRB3,ROCK2,STRN,PKP4,FZD5,PARD6B,RUNX1,CTNNB1,ECT2,WDR1,ANK2,UGT8,CDH10,CDH6,MARVELD2,CTNNA1,GJA1,AFDN,SNAI2,MTDH,GJB1	40
HepG2	GO:0050817	coagulation	81/2536	342/18670	2.57422e-07	2.71197e-05	2.03528e-05	832/3932/10451/2153/462/2165/2625/5592/5328/9060/1793/3611/2147/10938/5547/7225/84959/2/3709/196527/7103/5025/1361/23348/5583/5890/51156/5265/5104/23186/170692/5336/161882/5345/146850/350/5578/10627/2627/634/5581/2677/10461/5624/80856/4780/7035/3170/6714/3172/3053/5291/1608/3273/3827/152/23173/308/2244/2243/2266/3660/2160/3673/5295/2150/1906/84062/8358/1192/2534/5154/5879/830/6469/2626/2039/5568/…	CAPZB,LCK,VAV3,F5,SERPINC1,F13B,GATA3,PRKG1,PLAU,PAPSS2,DOCK1,ILK,F2,EHD1,PRCP,TRPC6,UBASH3B,A2M,ITPR2,ANO6,TSPAN8,P2RX4,CPB2,DOCK9,PRKCH,RAD51B,SERPINA10,SERPINA1,SERPINA5,RCOR1,ADAMTS18,PLCG2,ZFPM1,SERPINF2,PIK3R6,APOH,PRKCA,MYL12A,GATA6,CEACAM1,PRKCE,GGCX,MERTK,PROC,LNPK,NFE2L2,TFPI,FOXA2,SRC,HNF4A,SERPIND1,PIK3CB,DGKG,HRG,KNG1,ADRA2C,METAP1,ANXA5,FGB,FGA,FGG,IRF2,F11,ITGA2,PIK3R1,F2RL1,EDN1,D…	81
HepG2	GO:0008202	steroid metabolic process	79/2536	331/18670	2.5798e-07	2.71197e-05	2.03528e-05	8431/4802/114883/1718/255738/3158/10654/336/6646/2494/5629/3930/183/1645/8644/340811/1109/3988/57678/6609/847/84649/6309/51474/8435/8630/9971/4801/949/10202/10901/866/3990/6095/51741/3294/5469/47/2538/2194/10449/1050/6820/338/56603/3553/51141/29842/3069/1591/1582/8309/7555/185/10891/3490/7366/7364/27284/6783/174/6696/5618/5562/1958/2246/2264/1081/29881/1577/64816/6718/6469/6591/158219/570/19/6256…	NR0B2,NFYC,OSBPL9,DHCR24,PCSK9,HMGCS2,PMVK,APOA2,SOAT1,NR5A2,PROX1,LBR,AGT,AKR1C1,AKR1C3,AKR1C8P,AKR1C4,LIPA,GPAM,SMPD1,CAT,DGAT2,SC5D,LIMA1,SOAT2,HSD17B6,NR1H4,NFYB,SCARB1,DHRS2,DHRS4,SERPINA6,LIPC,RORA,WWOX,HSD17B2,MED1,ACLY,G6PC1,FASN,ACAA2,CEBPA,SULT2B1,APOB,CYP26B1,IL1B,INSIG2,TFCP2L1,HDLBP,CYP24A1,CYP8B1,ACOX2,CNBP,AGTR1,PPARGC1A,IGFBP7,UGT2B15,UGT2B7,SULT1B1,SULT1E1,AFP,SPP1,PRLR,PRKAA1,EG…	79
HepG2	GO:0050708	regulation of protein secretion	104/2536	472/18670	2.6341e-07	2.71197e-05	2.03528e-05	5590/8431/79971/2633/2029/55204/336/7042/375/2625/55691/3799/5950/6934/26297/55366/24145/114769/59082/23705/3709/120892/7009/9971/3479/5319/65985/283/3091/3418/3566/6376/9501/54474/252983/5578/4155/773/2867/54795/7447/5581/6711/307/9448/7850/3553/1803/2641/11069/7855/2335/3667/8864/55612/6616/3170/6714/3172/5211/7494/8398/25924/776/58515/7474/27086/6514/3556/152/81793/5530/308/27236/2244/2243/226…	PRKCZ,NR0B2,WLS,GBP1,ENSA,GOLPH3L,APOA2,TGFB2,ARF1,GATA3,FRMD4A,KIF5B,RBP4,TCF7L2,SERGEF,LGR4,PANX1,CARD16,CARD18,CADM1,ITPR2,LRRK2,TMBIM6,NR1H4,IGF1,PLA2G1B,AACS,ANG,HIF1A,IDH2,IL4R,CX3CL1,RPH3AL,KRT20,STXBP4,PRKCA,MBP,CACNA1A,FFAR2,TRPM4,VSNL1,PRKCE,SPTBN1,ANXA4,MAP4K4,IL1R2,IL1B,DPP4,GCG,RAPGEF4,FZD5,FN1,IRS1,PER2,FERMT1,SNAP25,FOXA2,SRC,HNF4A,PFKL,XBP1,PLA2G6,MYRIP,CACNA1D,SELENOK,WNT5A,FOXP1…	104
HepG2	GO:0006066	alcohol metabolic process	86/2536	370/18670	2.65581e-07	2.71197e-05	2.03528e-05	8431/4802/1718/255738/3158/10654/336/6646/3930/1645/8644/1109/5092/9562/5728/5950/57678/6609/847/1119/84649/55331/6309/2819/51474/8435/9971/3479/4801/217/949/10901/145226/8854/3990/3418/53630/5336/224/47/8877/2194/7276/10449/1050/6820/338/54884/27233/3553/51141/3628/3417/55825/3069/54363/23236/84532/5105/7555/23007/27284/6783/128/127/130/131/5562/23262/84105/2246/6569/26002/8871/29881/222236/6718…	NR0B2,NFYC,DHCR24,PCSK9,HMGCS2,PMVK,APOA2,SOAT1,LBR,AKR1C1,AKR1C3,AKR1C4,PCBD1,MINPP1,PTEN,RBP4,GPAM,SMPD1,CAT,CHKA,DGAT2,ACER3,SC5D,GPD1,LIMA1,SOAT2,NR1H4,IGF1,NFYB,ALDH2,SCARB1,DHRS4,RDH12,ALDH1A2,LIPC,IDH2,BCO1,PLCG2,ALDH3A2,ACLY,SPHK1,FASN,TTR,ACAA2,CEBPA,SULT2B1,APOB,RETSAT,SULT1C4,IL1B,INSIG2,INPP1,IDH1,PECR,HDLBP,HAO1,PLCB1,ACSS1,PCK1,CNBP,PLCH1,SULT1B1,SULT1E1,ADH5,ADH4,ADH6,ADH7,PRKAA1,P…	86
HepG2	GO:0032956	regulation of actin cytoskeleton organization	81/2536	343/18670	2.92914e-07	2.94284e-05	2.20854e-05	55160/832/4853/6281/27/5629/375/58480/8829/9886/3611/9873/7481/2059/93661/51474/9026/4088/11214/6376/8558/5345/22843/406991/54828/23580/2885/56907/80206/7408/2909/9475/388/5581/6711/822/10096/274/4703/10787/23671/343578/11135/11078/80115/9620/90102/1894/3273/118/9948/683/57482/54959/171024/5734/5295/10788/2150/22836/5066/285590/1906/23607/93663/1490/51429/5071/5154/5879/85477/55607/4233/830/8976/…	ARHGEF10L,CAPZB,NOTCH2,S100A10,ABL2,PROX1,ARF1,RHOU,NRP1,RHOBTB1,ILK,FCHSD2,WNT11,EPS8,CAPZA3,LIMA1,HIP1R,SMAD3,AKAP13,CX3CL1,CDK10,SERPINF2,PPM1E,MIR21,BCAS3,CDC42EP4,GRB2,SPIRE1,FHOD3,VASP,ARHGAP35,ROCK2,RHOB,PRKCE,SPTBN1,CAPG,ACTR3,BIN1,NEB,NCKAP1,TMEFF2,ARHGAP40,CDC42EP1,TRIOBP,BAIAP2L2,CELSR1,PHLDB2,ECT2,HRG,ADD1,WDR1,BST1,CRACD,ODAM,SYNPO2,PTGER4,PIK3R1,IQGAP2,F2RL1,RHOBTB3,PAM,SH3PXD2B,EDN…	81
HepG2	GO:0007160	cell-matrix adhesion	59/2536	225/18670	3.07538e-07	3.00174e-05	2.25275e-05	5590/1435/6281/8829/5328/5728/10580/3611/5795/23603/407048/87/10516/3175/4088/79834/6376/50488/3728/1845/54828/5175/4059/9475/51057/9448/57669/2335/55612/6714/613/1499/1605/56999/90102/2932/3693/5291/3273/604/683/2244/2243/2266/3672/3673/5295/7422/5796/1490/7402/5879/1021/4289/10395/2039/2185/5747/8573	PRKCZ,CSF1,S100A10,NRP1,PLAU,PTEN,SORBS1,ILK,PTPRJ,CORO1C,MIR92A1,ACTN1,FBLN5,ONECUT1,SMAD3,PEAK1,CX3CL1,MINK1,JUP,DUSP3,BCAS3,PECAM1,BCAM,ROCK2,WDPCP,MAP4K4,EPB41L5,FN1,FERMT1,SRC,BCR,CTNNB1,DAG1,ADAMTS9,PHLDB2,GSK3B,ITGB5,PIK3CB,HRG,BCL6,BST1,FGB,FGA,FGG,ITGA1,ITGA2,PIK3R1,VEGFA,PTPRK,CCN2,UTRN,RAC1,CDK6,MKLN1,DLC1,DMTN,PTK2B,PTK2,CASK	59
HepG2	GO:1903034	regulation of response to wounding	50/2536	179/18670	3.08415e-07	3.00174e-05	2.25275e-05	8613/462/11221/5592/5328/5728/22876/2147/84959/196527/7103/1361/8428/4088/170692/5345/406991/350/5578/634/5581/5624/4780/7035/3170/7494/83999/7048/90102/4638/3273/3827/6696/308/2244/2243/2266/2160/2150/6239/1906/2697/7128/5154/407024/2039/23189/301/9314/8573	PLPP3,SERPINC1,DUSP10,PRKG1,PLAU,PTEN,INPP5F,F2,UBASH3B,ANO6,TSPAN8,CPB2,STK24,SMAD3,ADAMTS18,SERPINF2,MIR21,APOH,PRKCA,CEACAM1,PRKCE,PROC,NFE2L2,TFPI,FOXA2,XBP1,KREMEN1,TGFBR2,PHLDB2,MYLK,HRG,KNG1,SPP1,ANXA5,FGB,FGA,FGG,F11,F2RL1,RREB1,EDN1,GJA1,TNFAIP3,PDGFA,MIR29B1,DMTN,KANK1,ANXA1,KLF4,CASK	50
HepG2	GO:0048762	mesenchymal cell differentiation	58/2536	220/18670	3.17611e-07	3.04369e-05	2.28422e-05	65979/7049/7042/8829/657/5728/5076/57715/6934/7481/23187/4040/4254/23603/3169/652/3091/8854/4088/406991/8313/6662/4092/3249/130497/57142/3553/57669/2487/8828/2066/2335/3170/81610/7048/1499/1605/6405/7474/90102/205717/2932/25937/3280/202018/10252/1601/57556/2651/1906/10512/10371/407024/6469/3084/6591/10507/10439	PHACTR4,TGFBR3,TGFB2,NRP1,BMPR1A,PTEN,PAX2,SEMA4G,TCF7L2,WNT11,PHLDB1,LRP6,KITLG,CORO1C,FOXA1,BMP4,HIF1A,ALDH1A2,SMAD3,MIR21,AXIN2,SOX9,SMAD7,HPN,OSR1,RTN4,IL1B,EPB41L5,FRZB,NRP2,ERBB4,FN1,FOXA2,FAM83D,TGFBR2,CTNNB1,DAG1,SEMA3F,WNT5A,PHLDB2,USF3,GSK3B,WWTR1,HES1,TAPT1,SPRY1,DAB2,SEMA6A,GCNT2,EDN1,SEMA3C,SEMA3A,MIR29B1,SHH,NRG1,SNAI2,SEMA4D,OLFM1	58
HepG2	GO:0045667	regulation of osteoblast differentiation	39/2536	126/18670	3.49728e-07	3.23905e-05	2.43084e-05	6497/56998/3491/3570/51430/657/3611/4221/3479/5587/652/64093/4091/4088/4077/10140/406991/8313/1050/54795/92/117581/9759/1499/8994/344901/374/3572/4090/1192/860/56975/2737/1021/407024/1052/6591/5747/10507	SKI,CTNNBIP1,CCN1,IL6R,SUCO,BMPR1A,ILK,MEN1,IGF1,PRKD1,BMP4,SMOC1,SMAD6,SMAD3,NBR1,TOB1,MIR21,AXIN2,CEBPA,TRPM4,ACVR2A,TWIST2,HDAC4,CTNNB1,LIMD1,OSTN,AREG,IL6ST,SMAD5,CLIC1,RUNX2,FAM20C,GLI3,CDK6,MIR29B1,CEBPD,SNAI2,PTK2,SEMA4D	39
HepG2	GO:0050678	regulation of epithelial cell proliferation	87/2536	378/18670	3.56428e-07	3.23905e-05	2.43084e-05	54206/864/7049/4853/3915/5629/7042/11221/2625/8829/657/5728/5076/6934/5654/10522/4221/10413/120425/3479/1361/283/5587/652/6495/51804/3091/677/64919/54567/8854/4088/26471/1535/406968/5469/252983/406991/350/5578/6662/57521/5797/3249/634/130497/57142/7039/8837/8828/3549/7494/3162/5468/1499/3373/7474/6091/55081/185/6657/3280/54959/374/4163/2246/6678/6239/7422/2697/5796/383/7128/1956/1021/3912/93986/4…	ERRFI1,RUNX3,TGFBR3,NOTCH2,LAMC1,PROX1,TGFB2,DUSP10,GATA3,NRP1,BMPR1A,PTEN,PAX2,TCF7L2,HTRA1,DEAF1,MEN1,YAP1,JAML,IGF1,CPB2,ANG,PRKD1,BMP4,SIX1,SIX4,HIF1A,ZFP36L1,BCL11B,DLL4,ALDH1A2,SMAD3,NUPR1,CYBA,MIR193A,MED1,STXBP4,MIR21,APOH,PRKCA,SOX9,RPTOR,PTPRM,HPN,CEACAM1,OSR1,RTN4,TGFA,CFLAR,NRP2,IHH,XBP1,HMOX1,PPARG,CTNNB1,HYAL1,WNT5A,ROBO1,IFT57,AGTR1,SOX2,HES1,ODAM,AREG,MCC,FGF1,SPARC,RREB1,VEGFA,GJ…	87
HepG2	GO:0009914	hormone transport	76/2536	317/18670	3.57888e-07	3.23905e-05	2.43084e-05	8431/2029/183/2625/3799/5950/1244/6934/53919/3709/9971/6926/6927/65985/3091/6447/1428/9501/6928/252983/5578/7276/773/2867/54795/7447/5581/5861/9448/3553/7849/1803/2641/11069/1385/3667/8864/6616/3170/2691/3172/28231/54097/5211/8398/25924/776/8997/185/6514/152/6696/5530/308/2244/2243/2266/5019/1906/1268/117247/222546/2697/5071/5879/1956/6717/5799/55636/56943/55638/114/301/64855/6906/292	NR0B2,ENSA,AGT,GATA3,KIF5B,RBP4,ABCC2,TCF7L2,SLCO1C1,ITPR2,NR1H4,TBX3,HNF1A,AACS,HIF1A,SCG5,CRYM,RPH3AL,HNF1B,STXBP4,PRKCA,TTR,CACNA1A,FFAR2,TRPM4,VSNL1,PRKCE,RAB1A,MAP4K4,IL1B,PAX8,DPP4,GCG,RAPGEF4,CREB1,IRS1,PER2,SNAP25,FOXA2,GHRH,HNF4A,SLCO4A1,FAM3B,PFKL,PLA2G6,MYRIP,CACNA1D,KALRN,AGTR1,SLC2A2,ADRA2C,SPP1,PPP3CA,ANXA5,FGB,FGA,FGG,OXCT1,EDN1,CNR1,SLC16A10,RFX6,GJA1,PRKN,RAC1,EGFR,SRI,PTPRN2,CHD…	76
HepG2	GO:2000377	regulation of reactive oxygen species metabolic process	53/2536	195/18670	3.58797e-07	3.23905e-05	2.43084e-05	84275/1647/23576/55532/183/8644/5076/664/2147/5547/5025/2308/407048/3091/10516/4088/255027/1535/672/113277/406991/2885/148022/3643/1785/9475/57539/3099/3553/4780/8837/55022/9759/613/7048/2771/185/683/23530/2150/7416/1906/1432/9474/2309/2534/5071/5879/1956/2185/1191/9314/445	SLC25A33,GADD45A,DDAH1,SLC30A10,AGT,AKR1C3,PAX2,BNIP3,F2,PRCP,P2RX4,FOXO1,MIR92A1,HIF1A,FBLN5,SMAD3,MPV17L,CYBA,BRCA1,TMEM106A,MIR21,GRB2,TICAM1,INSR,DNM2,ROCK2,WDR35,HK2,IL1B,NFE2L2,CFLAR,PID1,HDAC4,BCR,TGFBR2,GNAI2,AGTR1,BST1,NNT,F2RL1,VDAC1,EDN1,MAPK14,ATG5,FOXO3,FYN,PRKN,RAC1,EGFR,PTK2B,CLU,KLF4,ASS1	53
HepG2	GO:0003018	vascular process in circulatory system	49/2536	175/18670	3.72735e-07	3.31681e-05	2.4892e-05	56998/1889/23576/2730/553/183/5592/5286/5795/143872/5139/552/490/407048/5345/136/406991/7525/5797/634/2909/54795/9475/57539/6546/1373/8864/6714/613/3162/8398/185/3827/152/2244/2243/2266/3672/2150/1906/7422/9474/2697/6648/1956/9732/80005/148/11156	CTNNBIP1,ECE1,DDAH1,GCLM,AVPR1B,AGT,PRKG1,PIK3C2A,PTPRJ,ARHGAP42,PDE3A,AVPR1A,ATP2B1,MIR92A1,SERPINF2,ADORA2B,MIR21,YES1,PTPRM,CEACAM1,ARHGAP35,TRPM4,ROCK2,WDR35,SLC8A1,CPS1,PER2,SRC,BCR,HMOX1,PLA2G6,AGTR1,KNG1,ADRA2C,FGB,FGA,FGG,ITGA1,F2RL1,EDN1,VEGFA,ATG5,GJA1,SOD2,EGFR,DOCK4,DOCK5,ADRA1A,PTP4A3	49
HepG2	GO:0002791	regulation of peptide secretion	108/2536	500/18670	4.39581e-07	3.84303e-05	2.88412e-05	5590/8431/79971/2633/2029/55204/336/7042/375/2625/55691/3799/5950/6934/26297/55366/24145/114769/59082/23705/3709/120892/7009/9971/3479/5319/65985/283/3091/3418/3566/6376/9501/54474/252983/5578/4155/773/2867/54795/7447/5581/6711/307/9448/7850/3553/7849/1803/2641/11069/7855/2335/3667/8864/55612/6616/3170/2691/6714/3172/5211/7494/8398/25924/776/58515/7474/27086/8997/6514/3556/152/81793/5530/308/2723…	PRKCZ,NR0B2,WLS,GBP1,ENSA,GOLPH3L,APOA2,TGFB2,ARF1,GATA3,FRMD4A,KIF5B,RBP4,TCF7L2,SERGEF,LGR4,PANX1,CARD16,CARD18,CADM1,ITPR2,LRRK2,TMBIM6,NR1H4,IGF1,PLA2G1B,AACS,ANG,HIF1A,IDH2,IL4R,CX3CL1,RPH3AL,KRT20,STXBP4,PRKCA,MBP,CACNA1A,FFAR2,TRPM4,VSNL1,PRKCE,SPTBN1,ANXA4,MAP4K4,IL1R2,IL1B,PAX8,DPP4,GCG,RAPGEF4,FZD5,FN1,IRS1,PER2,FERMT1,SNAP25,FOXA2,GHRH,SRC,HNF4A,PFKL,XBP1,PLA2G6,MYRIP,CACNA1D,SELENOK,W…	108
HepG2	GO:0003007	heart morphogenesis	65/2536	259/18670	4.4421e-07	3.84303e-05	2.88412e-05	3491/7049/4853/5629/7042/2625/8829/57178/657/5950/3611/55742/7481/10413/4604/6926/83852/652/6495/3091/23768/54567/8854/4091/4088/161882/5469/406991/8313/6662/2627/4092/115701/3643/57142/129880/8828/3549/171023/7048/1499/7474/6092/6091/55081/3280/10252/1832/5292/7422/2697/54806/57211/10512/8321/2050/6469/2626/10395/3084/6591/55636/5747/6256/10439	CCN1,TGFBR3,NOTCH2,PROX1,TGFB2,GATA3,NRP1,ZMIZ1,BMPR1A,RBP4,ILK,PARVA,WNT11,YAP1,MYBPC1,TBX3,SETDB2,BMP4,SIX1,HIF1A,FLRT2,DLL4,ALDH1A2,SMAD6,SMAD3,ZFPM1,MED1,MIR21,AXIN2,SOX9,GATA6,SMAD7,ALPK2,INSR,RTN4,BBS5,NRP2,IHH,ASXL1,TGFBR2,CTNNB1,WNT5A,ROBO2,ROBO1,IFT57,HES1,SPRY1,DSP,PIM1,VEGFA,GJA1,AHI1,ADGRG6,SEMA3C,FZD1,EPHB4,SHH,GATA4,DLC1,NRG1,SNAI2,CHD7,PTK2,RXRA,OLFM1	65
HepG2	GO:0046578	regulation of Ras protein signal transduction	61/2536	238/18670	4.59726e-07	3.92279e-05	2.94397e-05	55160/10451/1435/4853/55103/27/7042/10276/8829/23268/8036/143872/2059/121512/4254/3479/221178/10160/23263/22821/26030/5923/11214/2885/9267/23370/1785/2909/50618/10617/9448/57679/10564/613/9922/6091/8997/26084/1894/604/10252/7204/64283/2150/5924/56990/8878/57480/26230/9265/5879/4233/157285/10395/148/3084/23189/19/79109/9649/7410	ARHGEF10L,VAV3,CSF1,NOTCH2,RALGPS2,ABL2,TGFB2,NET1,NRP1,DNMBP,SHOC2,ARHGAP42,EPS8,FGD4,KITLG,IGF1,SPATA13,FARP1,MCF2L,RASA3,PLEKHG3,RASGRF1,AKAP13,GRB2,CYTH1,ARHGEF18,DNM2,ARHGAP35,ITSN2,STAMBP,MAP4K4,ALS2,ARFGEF2,BCR,IQSEC1,ROBO1,KALRN,ARHGEF26,ECT2,BCL6,SPRY1,TRIO,ARHGEF28,F2RL1,RASGRF2,CDC42SE2,SQSTM1,PLEKHG1,TIAM2,CYTH3,RAC1,MET,PRAG1,DLC1,ADRA1A,NRG1,KANK1,ABCA1,MAPKAP1,RALGPS1,VAV2	61
HepG2	GO:0048813	dendrite morphogenesis	42/2536	143/18670	6.19347e-07	5.2134e-05	3.91255e-05	473/8829/22891/5728/3611/4076/22941/8301/7225/120892/4891/5911/10160/4734/4205/79791/50488/23327/66008/4133/22903/23543/2932/8997/23043/4976/10611/5530/9693/221692/84062/51473/2534/23072/10371/55607/5649/8976/6383/10507/6792/2332	RERE,NRP1,ZNF365,PTEN,ILK,CAPRIN1,SHANK2,PICALM,TRPC6,LRRK2,SLC11A2,RAP2A,FARP1,NEDD4,MEF2A,FBXO31,MINK1,NEDD4L,TRAK2,MAP2,BTBD3,RBFOX2,GSK3B,KALRN,TNIK,OPA1,PDLIM5,PPP3CA,RAPGEF2,PHACTR1,DTNBP1,DCDC2,FYN,HECW1,SEMA3A,PPP1R9A,RELN,WASL,SDC2,SEMA4D,CDKL5,FMR1	42
HepG2	GO:0001822	kidney development	68/2536	278/18670	6.71094e-07	5.57366e-05	4.18292e-05	56998/255738/3570/5629/7042/183/2625/8829/84159/5076/3611/55366/847/7481/10413/7704/120892/8100/652/6495/51804/8854/4643/9245/4091/4088/84662/6299/23322/6928/5175/6662/4092/130497/6382/51057/56603/7849/2736/8837/4357/7380/1499/6092/29927/185/25937/3280/7466/80144/10252/170690/4090/1958/2246/6569/7422/5314/54806/168002/5154/56913/2737/6469/10247/9788/445/2719	CTNNBIP1,PCSK9,IL6R,PROX1,TGFB2,AGT,GATA3,NRP1,ARID5B,PAX2,ILK,LGR4,CAT,WNT11,YAP1,ZBTB16,LRRK2,IFT88,BMP4,SIX1,SIX4,ALDH1A2,MYO1E,GCNT3,SMAD6,SMAD3,GLIS2,SALL1,RPGRIP1L,HNF1B,PECAM1,SOX9,SMAD7,OSR1,SDC1,WDPCP,CYP26B1,PAX8,GLI2,CFLAR,MPST,UPK3A,CTNNB1,ROBO2,SEC61A1,AGTR1,WWTR1,HES1,WFS1,FRAS1,SPRY1,ADAMTS16,SMAD5,EGR1,FGF1,SLC34A1,VEGFA,PKHD1,AHI1,DACT2,PDGFA,C1GALT1,GLI3,SHH,RIDA,MTSS1,ASS1,GPC3	68
HepG2	GO:1901605	alpha-amino acid metabolic process	54/2536	204/18670	6.96585e-07	5.70925e-05	4.28467e-05	8659/1503/23576/2730/4548/5092/4143/51074/10249/420/586/144193/9971/5053/113675/89874/30001/2184/1428/22928/84706/6898/443/5198/406991/58510/2673/3176/8942/2744/1373/191/3172/10841/2678/4357/3081/5352/51091/441024/4552/256987/1036/8528/383/64577/5723/10247/2731/29968/549/570/445/5009	ALDH4A1,CTPS1,DDAH1,GCLM,MTR,PCBD1,MAT1A,APIP,GLYAT,ART4,BCAT1,AMDHD1,NR1H4,PAH,SDSL,SLC25A21,ERO1A,FAH,CRYM,SEPHS2,GPT2,TAT,ASPA,PFAS,MIR21,PRODH2,GFPT1,HNMT,KYNU,GLS,CPS1,AHCY,HNF4A,FTCD,GGT1,MPST,HGD,PLOD2,SEPSECS,MTHFD2L,MTRR,SERINC5,CDO1,DDO,ARG1,ALDH8A1,PSPH,RIDA,GLDC,PSAT1,AUH,BAAT,ASS1,OTC	54
HepG2	GO:0030193	regulation of blood coagulation	28/2536	79/18670	7.51766e-07	6.08149e-05	4.56404e-05	462/5592/5328/2147/84959/196527/7103/1361/170692/5345/350/5578/634/5624/4780/7035/3170/3273/3827/308/2244/2243/2266/2160/2150/1906/5154/2039	SERPINC1,PRKG1,PLAU,F2,UBASH3B,ANO6,TSPAN8,CPB2,ADAMTS18,SERPINF2,APOH,PRKCA,CEACAM1,PROC,NFE2L2,TFPI,FOXA2,HRG,KNG1,ANXA5,FGB,FGA,FGG,F11,F2RL1,EDN1,PDGFA,DMTN	28
HepG2	GO:0008360	regulation of cell shape	43/2536	150/18670	9.46386e-07	7.46208e-05	5.60013e-05	54751/2035/5362/58480/221061/23268/55742/2620/2147/2059/121512/10154/10810/10428/406991/23580/23370/3249/2909/388/51057/55843/114793/2335/11135/8994/5364/1605/9948/22836/56990/1729/7422/2534/93663/4289/157285/10395/2039/2185/5747/301/10507	FBLIM1,EPB41,PLXNA2,RHOU,FAM171A1,DNMBP,PARVA,GAS2,F2,EPS8,FGD4,PLXNC1,WASF3,CFDP1,MIR21,CDC42EP4,ARHGEF18,HPN,ARHGAP35,RHOB,WDPCP,ARHGAP15,FMNL2,FN1,CDC42EP1,LIMD1,PLXNB1,DAG1,WDR1,RHOBTB3,CDC42SE2,DIAPH1,VEGFA,FYN,ARHGAP18,MKLN1,PRAG1,DLC1,DMTN,PTK2B,PTK2,ANXA1,SEMA4D	43
HepG2	GO:0048754	branching morphogenesis of an epithelial tube	43/2536	150/18670	9.46386e-07	7.46208e-05	5.60013e-05	56998/1969/1435/183/8829/5076/8945/3611/55366/10413/4040/6926/3169/652/6495/51804/54567/6299/6928/5469/6662/284217/7849/2736/3549/6714/9620/7048/1499/1605/7474/2119/374/1950/10252/170690/2246/1906/7422/2737/4233/6469/2719	CTNNBIP1,EPHA2,CSF1,AGT,NRP1,PAX2,BTRC,ILK,LGR4,YAP1,LRP6,TBX3,FOXA1,BMP4,SIX1,SIX4,DLL4,SALL1,HNF1B,MED1,SOX9,LAMA1,PAX8,GLI2,IHH,SRC,CELSR1,TGFBR2,CTNNB1,DAG1,WNT5A,ETV5,AREG,EGF,SPRY1,ADAMTS16,FGF1,EDN1,VEGFA,GLI3,MET,SHH,GPC3	43
HepG2	GO:1900046	regulation of hemostasis	28/2536	80/18670	1.00771e-06	7.84625e-05	5.88845e-05	462/5592/5328/2147/84959/196527/7103/1361/170692/5345/350/5578/634/5624/4780/7035/3170/3273/3827/308/2244/2243/2266/2160/2150/1906/5154/2039	SERPINC1,PRKG1,PLAU,F2,UBASH3B,ANO6,TSPAN8,CPB2,ADAMTS18,SERPINF2,APOH,PRKCA,CEACAM1,PROC,NFE2L2,TFPI,FOXA2,HRG,KNG1,ANXA5,FGB,FGA,FGG,F11,F2RL1,EDN1,PDGFA,DMTN	28
HepG2	GO:0097306	cellular response to alcohol	30/2536	89/18670	1.04996e-06	8.07435e-05	6.05964e-05	8644/5728/57476/4040/3709/490/65985/999/3728/672/57655/5581/5468/1499/1605/54762/54464/5734/5562/1495/23367/2309/196/107/2770/23514/114/687/19/9314	AKR1C3,PTEN,GRAMD1B,LRP6,ITPR2,ATP2B1,AACS,CDH1,JUP,BRCA1,GRAMD1A,PRKCE,PPARG,CTNNB1,DAG1,GRAMD1C,XRN1,PTGER4,PRKAA1,CTNNA1,LARP1,FOXO3,AHR,ADCY1,GNAI1,SPIDR,ADCY8,KLF9,ABCA1,KLF4	30
HepG2	GO:0061045	negative regulation of wound healing	27/2536	76/18670	1.11809e-06	8.45425e-05	6.34474e-05	11221/5592/5328/5728/2147/84959/7103/1361/4088/170692/5345/350/634/5624/7035/90102/3273/3827/308/2244/2243/2266/2160/1906/2697/5154/8573	DUSP10,PRKG1,PLAU,PTEN,F2,UBASH3B,TSPAN8,CPB2,SMAD3,ADAMTS18,SERPINF2,APOH,CEACAM1,PROC,TFPI,PHLDB2,HRG,KNG1,ANXA5,FGB,FGA,FGG,F11,EDN1,GJA1,PDGFA,CASK	27
HepG2	GO:0030323	respiratory tube development	48/2536	176/18670	1.12651e-06	8.45425e-05	6.34474e-05	54206/10905/5629/657/3988/5950/7481/10413/7289/3169/652/8854/6662/284217/2627/1050/91461/2034/2736/9394/6670/1385/171023/9620/7068/7048/1499/1605/7474/3280/10252/4124/9963/2246/6678/25803/7422/383/1490/5154/2737/64759/1956/93986/6469/10247/4781/2719	ERRFI1,MAN1A2,PROX1,BMPR1A,LIPA,RBP4,WNT11,YAP1,TULP3,FOXA1,BMP4,ALDH1A2,SOX9,LAMA1,GATA6,CEBPA,PKDCC,EPAS1,GLI2,HS6ST1,SP3,CREB1,ASXL1,CELSR1,THRB,TGFBR2,CTNNB1,DAG1,WNT5A,HES1,SPRY1,MAN2A1,SLC23A1,FGF1,SPARC,SPDEF,VEGFA,ARG1,CCN2,PDGFA,GLI3,TNS3,EGFR,FOXP2,SHH,RIDA,NFIB,GPC3	48
HepG2	GO:0022409	positive regulation of cell-cell adhesion	63/2536	255/18670	1.18414e-06	8.78094e-05	6.58991e-05	5590/864/3932/8613/149233/8915/3570/11221/2625/57178/7704/160365/3479/407048/3169/3566/6376/10725/5345/146850/406991/2885/7525/4092/8943/8808/3553/2736/1803/3329/940/1493/3549/3170/6714/861/7494/7048/58515/7474/64332/6657/604/3280/5062/2244/2243/2266/3572/5295/84868/2651/3109/2534/4301/5879/2737/6469/2039/8767/407030/301/79576	PRKCZ,RUNX3,LCK,PLPP3,IL23R,BCL10,IL6R,DUSP10,GATA3,ZMIZ1,ZBTB16,CLECL1,IGF1,MIR92A1,FOXA1,IL4R,CX3CL1,NFAT5,SERPINF2,PIK3R6,MIR21,GRB2,YES1,SMAD7,AP3D1,IL1RL2,IL1B,GLI2,DPP4,HSPD1,CD28,CTLA4,IHH,FOXA2,SRC,RUNX1,XBP1,TGFBR2,SELENOK,WNT5A,NFKBIZ,SOX2,BCL6,HES1,PAK2,FGB,FGA,FGG,IL6ST,PIK3R1,HAVCR2,GCNT2,HLA-DMB,FYN,AFDN,RAC1,GLI3,SHH,DMTN,RIPK2,MIR30B,ANXA1,NKAP	63
HepG2	GO:0090276	regulation of peptide hormone secretion	54/2536	208/18670	1.33981e-06	9.66901e-05	7.25639e-05	8431/2029/3799/5950/6934/3709/9971/65985/3091/9501/252983/5578/773/2867/54795/7447/5581/9448/3553/7849/1803/2641/11069/3667/8864/6616/3170/2691/3172/5211/8398/25924/776/8997/6514/152/5530/308/2244/2243/2266/5019/1268/222546/2697/5071/5879/1956/6717/55636/56943/55638/114/292	NR0B2,ENSA,KIF5B,RBP4,TCF7L2,ITPR2,NR1H4,AACS,HIF1A,RPH3AL,STXBP4,PRKCA,CACNA1A,FFAR2,TRPM4,VSNL1,PRKCE,MAP4K4,IL1B,PAX8,DPP4,GCG,RAPGEF4,IRS1,PER2,SNAP25,FOXA2,GHRH,HNF4A,PFKL,PLA2G6,MYRIP,CACNA1D,KALRN,SLC2A2,ADRA2C,PPP3CA,ANXA5,FGB,FGA,FGG,OXCT1,CNR1,RFX6,GJA1,PRKN,RAC1,EGFR,SRI,CHD7,ENY2,SYBU,ADCY8,SLC25A5	54
HepG2	GO:0030324	lung development	47/2536	172/18670	1.36657e-06	9.66901e-05	7.25639e-05	54206/10905/5629/657/3988/5950/7481/10413/3169/652/8854/6662/284217/2627/1050/91461/2034/2736/9394/6670/1385/171023/9620/7068/7048/1499/1605/7474/3280/10252/4124/9963/2246/6678/25803/7422/383/1490/5154/2737/64759/1956/93986/6469/10247/4781/2719	ERRFI1,MAN1A2,PROX1,BMPR1A,LIPA,RBP4,WNT11,YAP1,FOXA1,BMP4,ALDH1A2,SOX9,LAMA1,GATA6,CEBPA,PKDCC,EPAS1,GLI2,HS6ST1,SP3,CREB1,ASXL1,CELSR1,THRB,TGFBR2,CTNNB1,DAG1,WNT5A,HES1,SPRY1,MAN2A1,SLC23A1,FGF1,SPARC,SPDEF,VEGFA,ARG1,CCN2,PDGFA,GLI3,TNS3,EGFR,FOXP2,SHH,RIDA,NFIB,GPC3	47
HepG2	GO:1903035	negative regulation of response to wounding	30/2536	90/18670	1.37193e-06	9.66901e-05	7.25639e-05	11221/5592/5328/5728/22876/2147/84959/7103/1361/4088/170692/5345/350/634/5624/7035/83999/90102/3273/3827/6696/308/2244/2243/2266/2160/1906/2697/5154/8573	DUSP10,PRKG1,PLAU,PTEN,INPP5F,F2,UBASH3B,TSPAN8,CPB2,SMAD3,ADAMTS18,SERPINF2,APOH,CEACAM1,PROC,TFPI,KREMEN1,PHLDB2,HRG,KNG1,SPP1,ANXA5,FGB,FGA,FGG,F11,EDN1,GJA1,PDGFA,CASK	30
HepG2	GO:0007266	Rho protein signal transduction	53/2536	203/18670	1.3894e-06	9.66901e-05	7.25639e-05	55160/65979/9411/10451/27/58480/10276/8829/9886/23268/143872/2059/121512/221178/10160/23263/26030/5923/11214/5175/23580/23370/2909/9475/388/50618/6242/57679/613/11135/9620/6091/8997/185/26084/1894/604/7204/64283/2150/5924/22836/56990/57480/26230/5879/4233/157285/10395/148/23189/19/7410	ARHGEF10L,PHACTR4,ARHGAP29,VAV3,ABL2,RHOU,NET1,NRP1,RHOBTB1,DNMBP,ARHGAP42,EPS8,FGD4,SPATA13,FARP1,MCF2L,PLEKHG3,RASGRF1,AKAP13,PECAM1,CDC42EP4,ARHGEF18,ARHGAP35,ROCK2,RHOB,ITSN2,RTKN,ALS2,BCR,CDC42EP1,CELSR1,ROBO1,KALRN,AGTR1,ARHGEF26,ECT2,BCL6,TRIO,ARHGEF28,F2RL1,RASGRF2,RHOBTB3,CDC42SE2,PLEKHG1,TIAM2,RAC1,MET,PRAG1,DLC1,ADRA1A,KANK1,ABCA1,VAV2	53
HepG2	GO:0031960	response to corticosteroid	45/2536	162/18670	1.39461e-06	9.66901e-05	7.25639e-05	54206/336/142/8644/1244/1369/7356/552/490/2706/2308/677/11214/6898/1535/6752/6382/678/3176/8837/1373/1789/6714/5105/7332/2720/590/3490/374/5066/1036/2908/6678/1843/1906/2309/383/1490/1956/799/687/301/210/5069/445	ERRFI1,APOA2,PARP1,AKR1C3,ABCC2,CPN1,SCGB1A1,AVPR1A,ATP2B1,GJB2,FOXO1,ZFP36L1,AKAP13,TAT,CYBA,SSTR2,SDC1,ZFP36L2,HNMT,CFLAR,CPS1,DNMT3B,SRC,PCK1,UBE2L3,GLB1,BCHE,IGFBP7,AREG,PAM,CDO1,NR3C1,SPARC,DUSP1,EDN1,FOXO3,ARG1,CCN2,EGFR,CALCR,KLF9,ANXA1,ALAD,PAPPA,ASS1	45
HepG2	GO:0001678	cellular glucose homeostasis	43/2536	152/18670	1.39703e-06	9.66901e-05	7.25639e-05	2730/3799/5076/4221/9971/65985/2308/1361/3091/3480/1535/252983/2081/3171/26291/54795/7447/57539/5581/3099/9448/2641/3170/5105/7494/8398/26137/4976/10891/5530/5562/5019/5295/2309/222546/5879/6717/5799/2626/56943/55638/114/10497	GCLM,KIF5B,PAX2,MEN1,NR1H4,AACS,FOXO1,CPB2,HIF1A,IGF1R,CYBA,STXBP4,ERN1,FOXA3,FGF21,TRPM4,VSNL1,WDR35,PRKCE,HK2,MAP4K4,GCG,FOXA2,PCK1,XBP1,PLA2G6,ZBTB20,OPA1,PPARGC1A,PPP3CA,PRKAA1,OXCT1,PIK3R1,FOXO3,RFX6,RAC1,SRI,PTPRN2,GATA4,ENY2,SYBU,ADCY8,UNC13B	43
HepG2	GO:0046777	protein autophosphorylation	59/2536	235/18670	1.46248e-06	0.000100108	7.51288e-05	54206/3932/27/9261/4751/84451/2869/23235/65125/120892/91/5911/8428/5587/5529/4293/5527/79834/3480/50488/51701/10040/2081/7525/3643/7444/22848/27347/2066/8576/6714/1859/613/11200/152110/7867/2932/23043/9175/5062/2261/814/2264/5292/7422/7272/2534/2444/5167/5154/1956/22853/2050/8805/2185/5747/1612/10783/6792	ERRFI1,LCK,ABL2,MAPKAPK2,NEK2,MAP3K21,GRK5,SIK2,WNK1,LRRK2,ACVR1B,RAP2A,STK24,PRKD1,PPP2R5E,MAP3K9,PPP2R5C,PEAK1,IGF1R,MINK1,NLK,TOM1L1,ERN1,YES1,INSR,VRK2,AAK1,STK39,ERBB4,STK16,SRC,DYRK1A,BCR,CHEK2,NEK10,MAPKAPK3,GSK3B,TNIK,MAP3K13,PAK2,FGFR3,CAMK4,FGFR4,PIM1,VEGFA,TTK,FYN,FRK,ENPP1,PDGFA,EGFR,LMTK2,EPHB4,TRIM24,PTK2B,PTK2,DAPK1,NEK6,CDKL5	59
HepG2	GO:0007265	Ras protein signal transduction	97/2536	448/18670	1.50343e-06	0.000100347	7.53087e-05	55160/65979/1718/9411/10451/1435/4853/55103/27/7042/58480/10276/8829/9886/23268/8036/5870/143872/2059/121512/5869/4254/3479/221178/5911/10160/55647/23263/22821/5587/26030/8766/5923/11214/8844/5175/23580/2885/9267/11031/23370/1785/2909/9475/388/50618/5861/10617/6242/9448/5899/10787/57679/10564/613/11135/9620/9922/6091/8997/7879/339122/185/26084/5337/1894/604/9364/9908/10252/83452/9693/7204/64283/2…	ARHGEF10L,PHACTR4,DHCR24,ARHGAP29,VAV3,CSF1,NOTCH2,RALGPS2,ABL2,TGFB2,RHOU,NET1,NRP1,RHOBTB1,DNMBP,SHOC2,RAB6A,ARHGAP42,EPS8,FGD4,RAB5B,KITLG,IGF1,SPATA13,RAP2A,FARP1,RAB20,MCF2L,RASA3,PRKD1,PLEKHG3,RAB11A,RASGRF1,AKAP13,KSR1,PECAM1,CDC42EP4,GRB2,CYTH1,RAB31,ARHGEF18,DNM2,ARHGAP35,ROCK2,RHOB,ITSN2,RAB1A,STAMBP,RTKN,MAP4K4,RALB,NCKAP1,ALS2,ARFGEF2,BCR,CDC42EP1,CELSR1,IQSEC1,ROBO1,KALRN,RAB7A,RAB43…	97
HepG2	GO:0010464	regulation of mesenchymal cell proliferation	16/2536	33/18670	1.50504e-06	0.000100347	7.53087e-05	56998/4000/657/7481/652/6495/6662/3549/7048/1499/7474/7422/5154/93986/6469/4781	CTNNBIP1,LMNA,BMPR1A,WNT11,BMP4,SIX1,SOX9,IHH,TGFBR2,CTNNB1,WNT5A,VEGFA,PDGFA,FOXP2,SHH,NFIB	16
HepG2	GO:0009896	positive regulation of catabolic process	93/2536	425/18670	1.52855e-06	0.000100347	7.53087e-05	9698/127544/11124/255738/51100/57535/336/64326/722/5728/22849/664/55626/120892/2819/3479/2308/5587/3091/677/957/2103/4734/4947/23274/26471/85407/79068/11060/10140/6662/4092/23327/148022/3643/9817/1050/26291/9475/678/5581/3099/2168/3553/5899/4780/7341/3667/1457/58476/3162/131405/7474/26137/2932/7879/5291/8975/3064/1950/57721/1601/5562/23530/153769/23367/29116/221662/9474/2309/2697/7128/7957/51429/…	PUM1,RNF19B,FAF1,PCSK9,SH3GLB1,ELAPOR1,APOA2,COP1,C4BPA,PTEN,CPEB3,BNIP3,AMBRA1,LRRK2,GPD1,IGF1,FOXO1,PRKD1,HIF1A,ZFP36L1,ENTPD5,ESRRB,NEDD4,OAZ2,CLEC16A,NUPR1,NKD1,FTO,WWP2,TOB1,SOX9,SMAD7,NEDD4L,TICAM1,INSR,KEAP1,CEBPA,FGF21,ROCK2,ZFP36L2,PRKCE,HK2,FABP1,IL1B,RALB,NFE2L2,SUMO1,IRS1,CSNK2A1,TP53INP2,HMOX1,TRIM71,WNT5A,ZBTB20,GSK3B,RAB7A,PIK3CB,USP13,HTT,EGF,METTL14,DAB2,PRKAA1,NNT,SH3RF2,LARP1,M…	93
HepG2	GO:0022407	regulation of cell-cell adhesion	89/2536	402/18670	1.53065e-06	0.000100347	7.53087e-05	5590/864/3932/8613/149233/8915/3570/11221/375056/23560/2625/5592/57178/7356/7704/84959/65125/160365/5074/3479/407048/3169/652/3566/6376/999/10725/170692/5345/50488/146850/1845/124872/406991/5578/2885/7525/4092/4155/8943/634/8808/3553/57669/2736/1803/3329/940/1493/3549/3170/6714/861/7494/7048/58515/7474/64332/6657/604/3280/5062/2244/2243/2266/3572/5295/84868/2651/3109/1432/7422/27242/2534/383/4301…	PRKCZ,RUNX3,LCK,PLPP3,IL23R,BCL10,IL6R,DUSP10,MIA3,GTPBP4,GATA3,PRKG1,ZMIZ1,SCGB1A1,ZBTB16,UBASH3B,WNK1,CLECL1,PAWR,IGF1,MIR92A1,FOXA1,BMP4,IL4R,CX3CL1,CDH1,NFAT5,ADAMTS18,SERPINF2,MINK1,PIK3R6,DUSP3,B4GALNT2,MIR21,PRKCA,GRB2,YES1,SMAD7,MBP,AP3D1,CEACAM1,IL1RL2,IL1B,EPB41L5,GLI2,DPP4,HSPD1,CD28,CTLA4,IHH,FOXA2,SRC,RUNX1,XBP1,TGFBR2,SELENOK,WNT5A,NFKBIZ,SOX2,BCL6,HES1,PAK2,FGB,FGA,FGG,IL6ST,PIK3R1…	89
HepG2	GO:1901653	cellular response to peptide	86/2536	385/18670	1.55785e-06	0.000100347	7.53087e-05	5590/54206/84275/255738/54741/5313/55532/142/183/5728/10580/5140/5286/4221/23235/23621/490/9971/3479/5319/2706/2308/9882/677/6430/7253/3480/115/9564/1535/535/252983/2885/9663/11031/3643/773/634/26291/8462/9475/23175/3553/2641/2888/4780/8837/1385/1373/3667/55022/5786/84174/6714/5105/7494/5468/8850/2771/523/2932/185/197/4976/308/84709/5618/5562/5295/1176/1906/2309/2534/383/5167/57492/107/3484/24597…	PRKCZ,ERRFI1,SLC25A33,PCSK9,LEPROT,PKLR,SLC30A10,PARP1,AGT,PTEN,SORBS1,PDE3B,PIK3C2A,MEN1,SIK2,BACE1,ATP2B1,NR1H4,IGF1,PLA2G1B,GJB2,FOXO1,TBC1D4,ZFP36L1,SRSF5,TSHR,IGF1R,ADCY9,BCAR1,CYBA,ATP6V0A1,STXBP4,GRB2,LPIN2,RAB31,INSR,CACNA1A,CEACAM1,FGF21,KLF11,ROCK2,LPIN1,IL1B,GCG,GRB14,NFE2L2,CFLAR,CREB1,CPS1,IRS1,PID1,PTPRA,SLA2,SRC,PCK1,XBP1,PPARG,KAT2B,GNAI2,ATP6V1A,GSK3B,AGTR1,AHSG,OPA1,ANXA5,MGARP,…	86
HepG2	GO:0060688	regulation of morphogenesis of a branching structure	22/2536	56/18670	1.56264e-06	0.000100347	7.53087e-05	183/5076/55366/120892/652/6495/51804/55727/6928/6662/57142/53335/7849/1499/7474/9175/2119/7422/5154/6469/6591/6256	AGT,PAX2,LGR4,LRRK2,BMP4,SIX1,SIX4,BTBD7,HNF1B,SOX9,RTN4,BCL11A,PAX8,CTNNB1,WNT5A,MAP3K13,ETV5,VEGFA,PDGFA,SHH,SNAI2,RXRA	22
HepG2	GO:0071333	cellular response to glucose stimulus	39/2536	133/18670	1.60756e-06	0.000102125	7.6643e-05	2730/3799/5076/4221/9971/65985/1361/3091/3480/1535/252983/2081/26291/54795/7447/57539/5581/9448/2641/3170/5105/7494/8398/26137/4976/10891/5530/5562/5019/2309/222546/5879/6717/5799/2626/56943/55638/114/10497	GCLM,KIF5B,PAX2,MEN1,NR1H4,AACS,CPB2,HIF1A,IGF1R,CYBA,STXBP4,ERN1,FGF21,TRPM4,VSNL1,WDR35,PRKCE,MAP4K4,GCG,FOXA2,PCK1,XBP1,PLA2G6,ZBTB20,OPA1,PPARGC1A,PPP3CA,PRKAA1,OXCT1,FOXO3,RFX6,RAC1,SRI,PTPRN2,GATA4,ENY2,SYBU,ADCY8,UNC13B	39
HepG2	GO:0060485	mesenchyme development	67/2536	279/18670	1.62312e-06	0.000102125	7.6643e-05	65979/7049/7042/8829/657/5728/5076/57715/6934/7481/10413/23187/4040/4254/23603/3169/652/6495/51804/3091/677/8854/4088/406991/8313/6662/4092/3249/130497/57142/3553/57669/2487/8828/2066/2335/3170/81610/7048/1499/1605/6405/7474/6092/6091/90102/205717/2932/25937/3280/202018/10252/1601/57556/2651/1906/221662/10512/10371/407024/60412/6469/2626/3084/6591/10507/10439	PHACTR4,TGFBR3,TGFB2,NRP1,BMPR1A,PTEN,PAX2,SEMA4G,TCF7L2,WNT11,YAP1,PHLDB1,LRP6,KITLG,CORO1C,FOXA1,BMP4,SIX1,SIX4,HIF1A,ZFP36L1,ALDH1A2,SMAD3,MIR21,AXIN2,SOX9,SMAD7,HPN,OSR1,RTN4,IL1B,EPB41L5,FRZB,NRP2,ERBB4,FN1,FOXA2,FAM83D,TGFBR2,CTNNB1,DAG1,SEMA3F,WNT5A,ROBO2,ROBO1,PHLDB2,USF3,GSK3B,WWTR1,HES1,TAPT1,SPRY1,DAB2,SEMA6A,GCNT2,EDN1,RBM24,SEMA3C,SEMA3A,MIR29B1,EXOC4,SHH,GATA4,NRG1,SNAI2,SEMA4D,OLFM1	67
HepG2	GO:0060602	branch elongation of an epithelium	232631	20/18670	1.6771e-06	0.000104467	7.84e-05	10413/652/6495/51804/6928/5469/6662/7474/374/10252/2246/6469	YAP1,BMP4,SIX1,SIX4,HNF1B,MED1,SOX9,WNT5A,AREG,SPRY1,FGF1,SHH	12
HepG2	GO:0007173	epidermal growth factor receptor signaling pathway	36/2536	119/18670	1.78286e-06	0.000109955	8.25189e-05	54206/2537/5284/55532/183/9148/5286/5795/9026/9564/2886/1845/406991/6662/2885/64762/634/29924/7039/55614/6714/868/7879/374/685/1950/10252/3672/5295/222584/1956/3092/2185/5747/5774/89853	ERRFI1,IFI6,PIGR,SLC30A10,AGT,NEURL1,PIK3C2A,PTPRJ,HIP1R,BCAR1,GRB7,DUSP3,MIR21,SOX9,GRB2,GAREM1,CEACAM1,EPN1,TGFA,KIF16B,SRC,CBLB,RAB7A,AREG,BTC,EGF,SPRY1,ITGA1,PIK3R1,FAM83B,EGFR,HIP1,PTK2B,PTK2,PTPN3,MVB12B	36
HepG2	GO:0048017	inositol lipid-mediated signaling	49/2536	184/18670	1.8567e-06	0.000113386	8.5094e-05	7042/183/2625/5728/118788/22876/5286/847/2147/5288/3479/57605/677/957/5527/4734/3480/5336/146850/406991/6662/3643/634/2492/10617/940/2066/3667/23236/6714/5297/55615/5364/5291/23007/5337/5295/2150/1906/8870/2534/5154/1956/5649/5747/8395/10507/9314/2934	TGFB2,AGT,GATA3,PTEN,PIK3AP1,INPP5F,PIK3C2A,CAT,F2,PIK3C2G,IGF1,PITPNM2,ZFP36L1,ENTPD5,PPP2R5C,NEDD4,IGF1R,PLCG2,PIK3R6,MIR21,SOX9,INSR,CEACAM1,FSHR,STAMBP,CD28,ERBB4,IRS1,PLCB1,SRC,PI4KA,PRR5,PLXNB1,PIK3CB,PLCH1,PLD1,PIK3R1,F2RL1,EDN1,IER3,FYN,PDGFA,EGFR,RELN,PTK2,PIP5K1B,SEMA4D,KLF4,GSN	49
HepG2	GO:0071322	cellular response to carbohydrate stimulus	41/2536	144/18670	2.03178e-06	0.00012246	9.19034e-05	2730/3799/5076/4221/9971/65985/1361/3091/677/3480/1535/252983/2081/5608/26291/54795/7447/57539/5581/9448/2641/3170/5105/7494/8398/26137/4976/10891/5530/5562/5019/2309/222546/5879/6717/5799/2626/56943/55638/114/10497	GCLM,KIF5B,PAX2,MEN1,NR1H4,AACS,CPB2,HIF1A,ZFP36L1,IGF1R,CYBA,STXBP4,ERN1,MAP2K6,FGF21,TRPM4,VSNL1,WDR35,PRKCE,MAP4K4,GCG,FOXA2,PCK1,XBP1,PLA2G6,ZBTB20,OPA1,PPARGC1A,PPP3CA,PRKAA1,OXCT1,FOXO3,RFX6,RAC1,SRI,PTPRN2,GATA4,ENY2,SYBU,ADCY8,UNC13B	41
HepG2	GO:0006979	response to oxidative stress	97/2536	451/18670	2.0446e-06	0.00012246	9.19034e-05	6421/1718/2730/142/4548/8644/10276/4153/1244/5076/4255/664/847/7356/7225/120892/5074/55967/488/2706/2308/407048/8428/10202/5587/30001/3091/2877/10516/5151/6898/1535/406991/8877/1785/6382/388/6546/2034/7444/2168/4780/8837/57679/3417/140809/8455/54363/6714/84181/10110/6780/3162/1499/3373/58515/8309/1894/2119/10891/374/5562/6414/1843/8614/1906/2309/2534/135112/5796/383/7128/6648/5071/54205/1956/8321…	SFPQ,DHCR24,GCLM,PARP1,MTR,AKR1C3,NET1,MBL2,ABCC2,PAX2,MGMT,BNIP3,CAT,SCGB1A1,TRPC6,LRRK2,PAWR,NDUFA12,ATP2A2,GJB2,FOXO1,MIR92A1,STK24,DHRS2,PRKD1,ERO1A,HIF1A,GPX2,FBLN5,PDE8A,TAT,CYBA,MIR21,SPHK1,DNM2,SDC1,RHOB,SLC8A1,EPAS1,VRK2,FABP1,NFE2L2,CFLAR,ALS2,IDH1,SRXN1,ATRN,HAO1,SRC,CHD6,SGK2,STAU1,HMOX1,CTNNB1,HYAL1,SELENOK,ACOX2,ECT2,ETV5,PPARGC1A,AREG,PRKAA1,SELENOP,DUSP1,STC2,EDN1,FOXO3,FYN,NCOA7,…	97
HepG2	GO:0030195	negative regulation of blood coagulation	21/2536	53/18670	2.28377e-06	0.000135482	0.000101676	5592/5328/2147/84959/7103/1361/170692/5345/350/634/5624/7035/3273/3827/308/2244/2243/2266/2160/1906/5154	PRKG1,PLAU,F2,UBASH3B,TSPAN8,CPB2,ADAMTS18,SERPINF2,APOH,CEACAM1,PROC,TFPI,HRG,KNG1,ANXA5,FGB,FGA,FGG,F11,EDN1,PDGFA	21
HepG2	GO:0030010	establishment of cell polarity	39/2536	135/18670	2.41575e-06	0.000140633	0.000105542	5590/81569/85440/2625/55691/143098/56288/10121/4752/4649/54828/3993/9267/284217/115701/23094/9475/51057/56603/117583/4133/55968/55612/4134/7474/2932/51421/3280/3064/10252/23286/9265/6469/79648/2185/5747/23189/55755/2934	PRKCZ,ACTL8,DOCK7,GATA3,FRMD4A,MPP7,PARD3,ACTR1A,NEK3,MYO9A,BCAS3,LLGL2,CYTH1,LAMA1,ALPK2,SIPA1L3,ROCK2,WDPCP,CYP26B1,PARD3B,MAP2,NSFL1C,FERMT1,MAP4,WNT5A,GSK3B,AMOTL2,HES1,HTT,SPRY1,WWC1,CYTH3,SHH,MCPH1,PTK2B,PTK2,KANK1,CDK5RAP2,GSN	39
HepG2	GO:0071331	cellular response to hexose stimulus	39/2536	135/18670	2.41575e-06	0.000140633	0.000105542	2730/3799/5076/4221/9971/65985/1361/3091/3480/1535/252983/2081/26291/54795/7447/57539/5581/9448/2641/3170/5105/7494/8398/26137/4976/10891/5530/5562/5019/2309/222546/5879/6717/5799/2626/56943/55638/114/10497	GCLM,KIF5B,PAX2,MEN1,NR1H4,AACS,CPB2,HIF1A,IGF1R,CYBA,STXBP4,ERN1,FGF21,TRPM4,VSNL1,WDR35,PRKCE,MAP4K4,GCG,FOXA2,PCK1,XBP1,PLA2G6,ZBTB20,OPA1,PPARGC1A,PPP3CA,PRKAA1,OXCT1,FOXO3,RFX6,RAC1,SRI,PTPRN2,GATA4,ENY2,SYBU,ADCY8,UNC13B	39
HepG2	GO:0035023	regulation of Rho protein signal transduction	40/2536	140/18670	2.44822e-06	0.000141203	0.00010597	55160/10451/27/10276/8829/23268/143872/2059/121512/221178/10160/23263/26030/5923/11214/23370/2909/50618/57679/613/6091/8997/26084/1894/604/7204/64283/2150/5924/56990/57480/26230/5879/4233/157285/10395/148/23189/19/7410	ARHGEF10L,VAV3,ABL2,NET1,NRP1,DNMBP,ARHGAP42,EPS8,FGD4,SPATA13,FARP1,MCF2L,PLEKHG3,RASGRF1,AKAP13,ARHGEF18,ARHGAP35,ITSN2,ALS2,BCR,ROBO1,KALRN,ARHGEF26,ECT2,BCL6,TRIO,ARHGEF28,F2RL1,RASGRF2,CDC42SE2,PLEKHG1,TIAM2,RAC1,MET,PRAG1,DLC1,ADRA1A,KANK1,ABCA1,VAV2	40
HepG2	GO:0001657	ureteric bud development	31/2536	97/18670	2.54665e-06	0.000142911	0.000107252	56998/183/2625/5076/3611/55366/847/7481/652/6495/51804/4091/4088/6299/6928/6662/4092/130497/6382/7849/1499/6092/3280/10252/170690/4090/2246/7422/2737/6469/2719	CTNNBIP1,AGT,GATA3,PAX2,ILK,LGR4,CAT,WNT11,BMP4,SIX1,SIX4,SMAD6,SMAD3,SALL1,HNF1B,SOX9,SMAD7,OSR1,SDC1,PAX8,CTNNB1,ROBO2,HES1,SPRY1,ADAMTS16,SMAD5,FGF1,VEGFA,GLI3,SHH,GPC3	31
HepG2	GO:0007044	cell-substrate junction assembly	31/2536	97/18670	2.54665e-06	0.000142911	0.000107252	6281/3915/3914/8829/5728/10580/5795/23603/87/4088/79834/1845/54828/9475/51057/9448/57669/2335/6714/613/90102/3273/3673/7422/667/5796/5879/10395/2039/2185/5747	S100A10,LAMC1,LAMB3,NRP1,PTEN,SORBS1,PTPRJ,CORO1C,ACTN1,SMAD3,PEAK1,DUSP3,BCAS3,ROCK2,WDPCP,MAP4K4,EPB41L5,FN1,SRC,BCR,PHLDB2,HRG,ITGA2,VEGFA,DST,PTPRK,RAC1,DLC1,DMTN,PTK2B,PTK2	31
HepG2	GO:0150115	cell-substrate junction organization	31/2536	97/18670	2.54665e-06	0.000142911	0.000107252	6281/3915/3914/8829/5728/10580/5795/23603/87/4088/79834/1845/54828/9475/51057/9448/57669/2335/6714/613/90102/3273/3673/7422/667/5796/5879/10395/2039/2185/5747	S100A10,LAMC1,LAMB3,NRP1,PTEN,SORBS1,PTPRJ,CORO1C,ACTN1,SMAD3,PEAK1,DUSP3,BCAS3,ROCK2,WDPCP,MAP4K4,EPB41L5,FN1,SRC,BCR,PHLDB2,HRG,ITGA2,VEGFA,DST,PTPRK,RAC1,DLC1,DMTN,PTK2B,PTK2	31
HepG2	GO:0048015	phosphatidylinositol-mediated signaling	48/2536	181/18670	2.67388e-06	0.000148345	0.00011133	7042/183/2625/5728/118788/22876/5286/847/2147/5288/3479/57605/677/957/5527/4734/3480/5336/146850/406991/6662/3643/634/2492/10617/940/2066/3667/23236/6714/5297/55615/5364/5291/23007/5295/2150/1906/8870/2534/5154/1956/5649/5747/8395/10507/9314/2934	TGFB2,AGT,GATA3,PTEN,PIK3AP1,INPP5F,PIK3C2A,CAT,F2,PIK3C2G,IGF1,PITPNM2,ZFP36L1,ENTPD5,PPP2R5C,NEDD4,IGF1R,PLCG2,PIK3R6,MIR21,SOX9,INSR,CEACAM1,FSHR,STAMBP,CD28,ERBB4,IRS1,PLCB1,SRC,PI4KA,PRR5,PLXNB1,PIK3CB,PLCH1,PIK3R1,F2RL1,EDN1,IER3,FYN,PDGFA,EGFR,RELN,PTK2,PIP5K1B,SEMA4D,KLF4,GSN	48
HepG2	GO:0030072	peptide hormone secretion	61/2536	250/18670	2.69112e-06	0.000148345	0.00011133	8431/2029/3799/5950/6934/3709/9971/6927/65985/3091/9501/6928/252983/5578/773/2867/54795/7447/5581/5861/9448/3553/7849/1803/2641/11069/3667/8864/6616/3170/2691/3172/54097/5211/8398/25924/776/8997/6514/152/5530/308/2244/2243/2266/5019/1906/1268/222546/2697/5071/5879/1956/6717/5799/55636/56943/55638/114/301/292	NR0B2,ENSA,KIF5B,RBP4,TCF7L2,ITPR2,NR1H4,HNF1A,AACS,HIF1A,RPH3AL,HNF1B,STXBP4,PRKCA,CACNA1A,FFAR2,TRPM4,VSNL1,PRKCE,RAB1A,MAP4K4,IL1B,PAX8,DPP4,GCG,RAPGEF4,IRS1,PER2,SNAP25,FOXA2,GHRH,HNF4A,FAM3B,PFKL,PLA2G6,MYRIP,CACNA1D,KALRN,SLC2A2,ADRA2C,PPP3CA,ANXA5,FGB,FGA,FGG,OXCT1,EDN1,CNR1,RFX6,GJA1,PRKN,RAC1,EGFR,SRI,PTPRN2,CHD7,ENY2,SYBU,ADCY8,ANXA1,SLC25A5	61
HepG2	GO:0001823	mesonephros development	32/2536	102/18670	2.76742e-06	0.000151213	0.000113482	56998/183/2625/5076/3611/55366/847/7481/7704/652/6495/51804/4091/4088/6299/6928/6662/4092/130497/6382/7849/1499/6092/3280/10252/170690/4090/2246/7422/2737/6469/2719	CTNNBIP1,AGT,GATA3,PAX2,ILK,LGR4,CAT,WNT11,ZBTB16,BMP4,SIX1,SIX4,SMAD6,SMAD3,SALL1,HNF1B,SOX9,SMAD7,OSR1,SDC1,PAX8,CTNNB1,ROBO2,HES1,SPRY1,ADAMTS16,SMAD5,FGF1,VEGFA,GLI3,SHH,GPC3	32
HepG2	GO:0007162	negative regulation of cell adhesion	68/2536	289/18670	2.92322e-06	0.000156463	0.000117422	864/1600/2633/5362/375056/23560/5592/5728/5140/9404/7356/4221/84959/65125/5074/10154/23603/407048/652/3566/6376/999/170692/1845/124872/406991/54828/4092/4155/634/9448/57669/1493/3549/6714/861/5364/90102/3273/3827/604/2266/5295/57556/7045/84868/1843/2651/7422/27242/383/168002/2737/53616/6469/10395/2267/2039/6591/55824/407030/5747/23189/301/10507/9314/445/8573	RUNX3,DAB1,GBP1,PLXNA2,MIA3,GTPBP4,PRKG1,PTEN,PDE3B,LPXN,SCGB1A1,MEN1,UBASH3B,WNK1,PAWR,PLXNC1,CORO1C,MIR92A1,BMP4,IL4R,CX3CL1,CDH1,ADAMTS18,DUSP3,B4GALNT2,MIR21,BCAS3,SMAD7,MBP,CEACAM1,MAP4K4,EPB41L5,CTLA4,IHH,SRC,RUNX1,PLXNB1,PHLDB2,HRG,KNG1,BCL6,FGG,PIK3R1,SEMA6A,TGFBI,HAVCR2,DUSP1,GCNT2,VEGFA,TNFRSF21,ARG1,DACT2,GLI3,ADAM22,SHH,DLC1,FGL1,DMTN,SNAI2,PAG1,MIR30B,PTK2,KANK1,ANXA1,SEMA4D,KLF4,ASS…	68
HepG2	GO:0016049	cell growth	102/2536	484/18670	2.94436e-06	0.000156463	0.000117422	5590/2023/84275/54879/7042/183/10276/8829/57715/3611/2147/5795/23769/7481/79602/91/552/3479/84678/10516/55384/54617/8766/4088/11214/9564/1535/3487/6662/114804/8877/57521/51320/1630/23327/1785/3249/10298/634/50618/57142/53335/9792/57669/2487/8828/4133/2335/1457/57144/23767/10110/3172/23394/5468/7048/1499/6405/3373/7474/214/2932/185/9175/3273/604/344901/323/3490/6696/10611/79960/55602/8470/57556/26…	PRKCZ,ENO1,SLC25A33,ST7L,TGFB2,AGT,NET1,NRP1,SEMA4G,ILK,F2,PTPRJ,FLRT1,WNT11,ADIPOR2,ACVR1B,AVPR1A,IGF1,KDM2B,FBLN5,MEG3,INO80,RAB11A,SMAD3,AKAP13,BCAR1,CYBA,IGFBP4,SOX9,RNF157,SPHK1,RPTOR,MEX3C,DCC,NEDD4L,DNM2,HPN,PAK4,CEACAM1,ITSN2,RTN4,BCL11A,SERTAD2,EPB41L5,FRZB,NRP2,MAP2,FN1,CSNK2A1,PAK5,FLRT3,SGK2,HNF4A,ADNP,PPARG,TGFBR2,CTNNB1,SEMA3F,HYAL1,WNT5A,ALCAM,GSK3B,AGTR1,MAP3K13,HRG,BCL6,OSTN,APBB…	102
HepG2	GO:0071326	cellular response to monosaccharide stimulus	39/2536	136/18670	2.9482e-06	0.000156463	0.000117422	2730/3799/5076/4221/9971/65985/1361/3091/3480/1535/252983/2081/26291/54795/7447/57539/5581/9448/2641/3170/5105/7494/8398/26137/4976/10891/5530/5562/5019/2309/222546/5879/6717/5799/2626/56943/55638/114/10497	GCLM,KIF5B,PAX2,MEN1,NR1H4,AACS,CPB2,HIF1A,IGF1R,CYBA,STXBP4,ERN1,FGF21,TRPM4,VSNL1,WDR35,PRKCE,MAP4K4,GCG,FOXA2,PCK1,XBP1,PLA2G6,ZBTB20,OPA1,PPARGC1A,PPP3CA,PRKAA1,OXCT1,FOXO3,RFX6,RAC1,SRI,PTPRN2,GATA4,ENY2,SYBU,ADCY8,UNC13B	39
HepG2	GO:1901655	cellular response to ketone	30/2536	93/18670	2.96398e-06	0.000156463	0.000117422	54206/8644/1244/490/65985/2706/2308/9475/5581/8837/1789/6714/5105/5468/54464/6696/5734/5562/2908/23367/2309/383/196/107/1956/2770/114/687/9314/445	ERRFI1,AKR1C3,ABCC2,ATP2B1,AACS,GJB2,FOXO1,ROCK2,PRKCE,CFLAR,DNMT3B,SRC,PCK1,PPARG,XRN1,SPP1,PTGER4,PRKAA1,NR3C1,LARP1,FOXO3,ARG1,AHR,ADCY1,EGFR,GNAI1,ADCY8,KLF9,KLF4,ASS1	30
HepG2	GO:0050818	regulation of coagulation	28/2536	84/18670	3.05205e-06	0.000159758	0.000119895	462/5592/5328/2147/84959/196527/7103/1361/170692/5345/350/5578/634/5624/4780/7035/3170/3273/3827/308/2244/2243/2266/2160/2150/1906/5154/2039	SERPINC1,PRKG1,PLAU,F2,UBASH3B,ANO6,TSPAN8,CPB2,ADAMTS18,SERPINF2,APOH,PRKCA,CEACAM1,PROC,NFE2L2,TFPI,FOXA2,HRG,KNG1,ANXA5,FGB,FGA,FGG,F11,F2RL1,EDN1,PDGFA,DMTN	28
HepG2	GO:0072593	reactive oxygen species metabolic process	67/2536	284/18670	3.13037e-06	0.000162493	0.000121947	84275/2537/1647/23576/3491/55765/55532/183/8644/5076/664/847/2147/5547/120892/5025/2308/407048/3091/10516/6095/4088/255027/1535/672/113277/406991/2885/148022/3643/1785/9475/57539/3099/3553/4780/8837/1373/55022/9759/613/7048/2771/185/683/23530/2150/7416/285590/1906/1432/9474/2309/2534/1490/50508/6648/5071/5879/1956/83943/6542/2185/1191/2176/9314/445	SLC25A33,IFI6,GADD45A,DDAH1,CCN1,INAVA,SLC30A10,AGT,AKR1C3,PAX2,BNIP3,CAT,F2,PRCP,LRRK2,P2RX4,FOXO1,MIR92A1,HIF1A,FBLN5,RORA,SMAD3,MPV17L,CYBA,BRCA1,TMEM106A,MIR21,GRB2,TICAM1,INSR,DNM2,ROCK2,WDR35,HK2,IL1B,NFE2L2,CFLAR,CPS1,PID1,HDAC4,BCR,TGFBR2,GNAI2,AGTR1,BST1,NNT,F2RL1,VDAC1,SH3PXD2B,EDN1,MAPK14,ATG5,FOXO3,FYN,CCN2,NOX3,SOD2,PRKN,RAC1,EGFR,IMMP2L,SLC7A2,PTK2B,CLU,FANCC,KLF4,ASS1	67
HepG2	GO:0060560	developmental growth involved in morphogenesis	58/2536	235/18670	3.1972e-06	0.000162887	0.000122243	5590/1435/8829/57715/3611/23769/7481/10413/4040/652/6495/51804/8766/85407/6299/6928/5469/6662/114804/1630/23327/1785/50618/57142/53335/57669/8828/4133/2335/23767/23394/7048/1499/6405/7474/214/2932/9175/344901/374/6696/10252/57556/2246/26999/7422/5071/23242/10512/10371/4897/6469/1808/203228/10507/10439/6792/8239	PRKCZ,CSF1,NRP1,SEMA4G,ILK,FLRT1,WNT11,YAP1,LRP6,BMP4,SIX1,SIX4,RAB11A,NKD1,SALL1,HNF1B,MED1,SOX9,RNF157,DCC,NEDD4L,DNM2,ITSN2,RTN4,BCL11A,EPB41L5,NRP2,MAP2,FN1,FLRT3,ADNP,TGFBR2,CTNNB1,SEMA3F,WNT5A,ALCAM,GSK3B,MAP3K13,OSTN,AREG,SPP1,SPRY1,SEMA6A,FGF1,CYFIP2,VEGFA,PRKN,COBL,SEMA3C,SEMA3A,NRCAM,SHH,DPYSL2,C9orf72,SEMA4D,OLFM1,CDKL5,USP9X	58
HepG2	GO:0072163	mesonephric epithelium development	31/2536	98/18670	3.24478e-06	0.000162887	0.000122243	56998/183/2625/5076/3611/55366/847/7481/652/6495/51804/4091/4088/6299/6928/6662/4092/130497/6382/7849/1499/6092/3280/10252/170690/4090/2246/7422/2737/6469/2719	CTNNBIP1,AGT,GATA3,PAX2,ILK,LGR4,CAT,WNT11,BMP4,SIX1,SIX4,SMAD6,SMAD3,SALL1,HNF1B,SOX9,SMAD7,OSR1,SDC1,PAX8,CTNNB1,ROBO2,HES1,SPRY1,ADAMTS16,SMAD5,FGF1,VEGFA,GLI3,SHH,GPC3	31
HepG2	GO:0072164	mesonephric tubule development	31/2536	98/18670	3.24478e-06	0.000162887	0.000122243	56998/183/2625/5076/3611/55366/847/7481/652/6495/51804/4091/4088/6299/6928/6662/4092/130497/6382/7849/1499/6092/3280/10252/170690/4090/2246/7422/2737/6469/2719	CTNNBIP1,AGT,GATA3,PAX2,ILK,LGR4,CAT,WNT11,BMP4,SIX1,SIX4,SMAD6,SMAD3,SALL1,HNF1B,SOX9,SMAD7,OSR1,SDC1,PAX8,CTNNB1,ROBO2,HES1,SPRY1,ADAMTS16,SMAD5,FGF1,VEGFA,GLI3,SHH,GPC3	31
HepG2	GO:1900047	negative regulation of hemostasis	21/2536	54/18670	3.26096e-06	0.000162887	0.000122243	5592/5328/2147/84959/7103/1361/170692/5345/350/634/5624/7035/3273/3827/308/2244/2243/2266/2160/1906/5154	PRKG1,PLAU,F2,UBASH3B,TSPAN8,CPB2,ADAMTS18,SERPINF2,APOH,CEACAM1,PROC,TFPI,HRG,KNG1,ANXA5,FGB,FGA,FGG,F11,EDN1,PDGFA	21
HepG2	GO:0010769	regulation of cell morphogenesis involved in differentiation	70/2536	301/18670	3.26872e-06	0.000162887	0.000122243	57643/1600/2633/6281/5362/8829/5728/57715/1793/3611/4076/7225/120892/10154/23603/5911/4734/8766/79791/1000/1630/23327/1785/2909/57142/66008/4133/2335/23394/11078/5364/6405/7474/6092/6091/2932/8997/23043/9175/4976/6696/10611/5530/2244/2243/2266/9693/57556/6239/4739/7422/5454/5879/23072/10512/10371/55607/5649/4897/2039/80005/1808/23303/6383/5747/23189/10507/10439/6792/2332	ZSWIM5,DAB1,GBP1,S100A10,PLXNA2,NRP1,PTEN,SEMA4G,DOCK1,ILK,CAPRIN1,TRPC6,LRRK2,PLXNC1,CORO1C,RAP2A,NEDD4,RAB11A,FBXO31,CDH2,DCC,NEDD4L,DNM2,ARHGAP35,RTN4,TRAK2,MAP2,FN1,ADNP,TRIOBP,PLXNB1,SEMA3F,WNT5A,ROBO2,ROBO1,GSK3B,KALRN,TNIK,MAP3K13,OPA1,SPP1,PDLIM5,PPP3CA,FGB,FGA,FGG,RAPGEF2,SEMA6A,RREB1,NEDD9,VEGFA,POU3F2,RAC1,HECW1,SEMA3C,SEMA3A,PPP1R9A,RELN,NRCAM,DMTN,DOCK5,DPYSL2,KIF13B,SDC2,PTK2,KANK1,…	70
HepG2	GO:0003401	axis elongation	15/2536	31/18670	3.31383e-06	0.000163824	0.000122947	7481/10413/4040/652/6495/51804/85407/6928/5469/6662/7474/374/10252/2246/6469	WNT11,YAP1,LRP6,BMP4,SIX1,SIX4,NKD1,HNF1B,MED1,SOX9,WNT5A,AREG,SPRY1,FGF1,SHH	15
HepG2	GO:0007409	axonogenesis	99/2536	468/18670	3.4576e-06	0.000169586	0.000127271	375790/1969/5909/57643/1600/85440/56956/5362/2625/8829/56288/644168/84665/5728/5076/57715/3611/8301/57453/5818/10154/8650/23768/64919/27023/8766/6477/1009/2886/5578/2885/4884/284217/5797/1000/1630/220164/1785/7408/2909/6711/57142/10678/2736/66008/57679/8828/1385/4133/2335/5786/23767/6714/9334/84612/23394/5364/1605/6405/7474/6092/6091/214/2932/5291/9175/323/6696/7204/5295/57556/26999/90249/10048/7…	AGRN,EPHA2,RAP1GAP,ZSWIM5,DAB1,DOCK7,LHX9,PLXNA2,GATA3,NRP1,PARD3,DRGX,MYPN,PTEN,PAX2,SEMA4G,ILK,PICALM,DSCAML1,NECTIN1,PLXNC1,NUMB,FLRT2,BCL11B,FOXB1,RAB11A,SIAH1,CDH11,GRB7,PRKCA,GRB2,NPTX1,LAMA1,PTPRM,CDH2,DCC,DOK6,DNM2,VASP,ARHGAP35,SPTBN1,RTN4,B3GNT2,GLI2,TRAK2,ALS2,NRP2,CREB1,MAP2,FN1,PTPRA,FLRT3,SRC,B4GALT5,PARD6B,ADNP,PLXNB1,DAG1,SEMA3F,WNT5A,ROBO2,ROBO1,ALCAM,GSK3B,PIK3CB,MAP3K13,APBB2,S…	99
HepG2	GO:0071229	cellular response to acid chemical	53/2536	209/18670	3.56626e-06	0.000173549	0.000130245	2730/27/339479/1645/8644/1109/22849/7479/5076/9148/84649/7481/10413/552/9971/54997/407048/3843/6495/8854/1535/6662/57521/7525/2867/130497/338/5581/53335/56603/1290/1385/1373/3667/55022/6714/5105/7494/5468/7474/4976/10891/5734/5562/1958/1906/7422/2534/1956/2185/19/9314/445	GCLM,ABL2,BRINP3,AKR1C1,AKR1C3,AKR1C4,CPEB3,WNT8B,PAX2,NEURL1,DGAT2,WNT11,YAP1,AVPR1A,NR1H4,TESC,MIR92A1,IPO5,SIX1,ALDH1A2,CYBA,SOX9,RPTOR,YES1,FFAR2,OSR1,APOB,PRKCE,BCL11A,CYP26B1,COL5A2,CREB1,CPS1,IRS1,PID1,SRC,PCK1,XBP1,PPARG,WNT5A,OPA1,PPARGC1A,PTGER4,PRKAA1,EGR1,EDN1,VEGFA,FYN,EGFR,PTK2B,ABCA1,KLF4,ASS1	53
HepG2	GO:0038127	ERBB signaling pathway	40/2536	142/18670	3.60461e-06	0.000174055	0.000130625	54206/2537/5284/55532/183/9148/5286/5795/9026/9564/2886/1845/406991/5578/6662/2885/64762/634/29924/57142/7039/2066/55614/6714/868/7879/374/685/1950/10252/3672/5295/222584/1956/3092/2185/3084/5747/5774/89853	ERRFI1,IFI6,PIGR,SLC30A10,AGT,NEURL1,PIK3C2A,PTPRJ,HIP1R,BCAR1,GRB7,DUSP3,MIR21,PRKCA,SOX9,GRB2,GAREM1,CEACAM1,EPN1,RTN4,TGFA,ERBB4,KIF16B,SRC,CBLB,RAB7A,AREG,BTC,EGF,SPRY1,ITGA1,PIK3R1,FAM83B,EGFR,HIP1,PTK2B,NRG1,PTK2,PTPN3,MVB12B	40
HepG2	GO:0034308	primary alcohol metabolic process	28/2536	85/18670	3.96629e-06	0.000190046	0.000142626	1645/8644/1109/5950/1119/84649/2819/3479/217/145226/8854/53630/224/7276/54884/27233/55825/54363/84532/27284/6783/128/127/130/131/222236/219/216	AKR1C1,AKR1C3,AKR1C4,RBP4,CHKA,DGAT2,GPD1,IGF1,ALDH2,RDH12,ALDH1A2,BCO1,ALDH3A2,TTR,RETSAT,SULT1C4,PECR,HAO1,ACSS1,SULT1B1,SULT1E1,ADH5,ADH4,ADH6,ADH7,NAPEPLD,ALDH1B1,ALDH1A1	28
HepG2	GO:2000027	regulation of animal organ morphogenesis	61/2536	253/18670	4.06413e-06	0.000193248	0.000145028	1435/7042/183/2625/657/5076/161/5682/55366/5702/7481/9313/1361/10082/652/23002/6495/51804/55727/85407/6928/5469/6662/3249/634/7849/8837/7855/7494/84133/9620/7068/7048/1499/7474/166336/6092/6091/2119/3280/10252/1601/2246/1906/5292/7422/860/54806/7128/5154/5879/10512/8321/93986/6469/6591/4781/4300/6256/54880/2719	CSF1,TGFB2,AGT,GATA3,BMPR1A,PAX2,AP2A2,PSMA1,LGR4,PSMC3,WNT11,MMP20,CPB2,GPC6,BMP4,DAAM1,SIX1,SIX4,BTBD7,NKD1,HNF1B,MED1,SOX9,HPN,CEACAM1,PAX8,CFLAR,FZD5,XBP1,ZNRF3,CELSR1,THRB,TGFBR2,CTNNB1,WNT5A,PRICKLE2,ROBO2,ROBO1,ETV5,HES1,SPRY1,DAB2,FGF1,EDN1,PIM1,VEGFA,RUNX2,AHI1,TNFAIP3,PDGFA,RAC1,SEMA3C,FZD1,FOXP2,SHH,SNAI2,NFIB,MLLT3,RXRA,BCOR,GPC3	61
HepG2	GO:0072521	purine-containing compound metabolic process	98/2536	464/18670	4.14994e-06	0.000195833	0.000146969	2023/1969/2981/5236/205/26289/1806/260425/3158/10654/5313/55811/142/5214/9060/53354/142827/51703/8050/10249/55867/84649/1740/5744/120892/2819/517/3479/646625/3091/641372/957/2103/6095/5151/115/6296/26471/9688/5198/136/47/2538/2194/7276/3643/6820/93034/2646/3099/8802/27233/8942/5136/316/471/2181/55022/9759/84532/191/5152/5211/23225/26137/4976/56606/10891/10606/27284/6783/1633/441024/53343/9429/906…	ENO1,EPHA2,GUCA2B,PGM1,AK4,AK5,DPYD,MAGI3,HMGCS2,PMVK,PKLR,ADCY10,PARP1,PFKP,PAPSS2,PANK1,ACSM6,ACSL5,PDHX,GLYAT,SLC22A11,DGAT2,DLG2,PTHLH,LRRK2,GPD1,ATP5MC2,IGF1,URAD,HIF1A,ACOT6,ENTPD5,ESRRB,RORA,PDE8A,ADCY9,ACSM3,NUPR1,NUP93,PFAS,ADORA2B,ACLY,G6PC1,FASN,TTR,INSR,SULT2B1,NT5C1B,GCKR,HK2,SUCLG1,SULT1C4,KYNU,PDE1A,AOX1,ATIC,ACSL3,PID1,HDAC4,ACSS1,AHCY,PDE9A,PFKL,NUP210,ZBTB20,OPA1,SLC2A9,PPARGC1A…	98
HepG2	GO:0051017	actin filament bundle assembly	42/2536	153/18670	4.29278e-06	0.000201051	0.000150884	55160/6281/221061/8829/10580/10083/7481/2059/51474/5074/3936/87/4088/6376/5345/22843/406991/56907/9475/388/4430/23671/6714/80115/90102/3693/118/171024/5734/5295/285590/4739/221692/1490/5071/5879/55607/4233/10395/2039/2185/5358	ARHGEF10L,S100A10,FAM171A1,NRP1,SORBS1,USH1C,WNT11,EPS8,LIMA1,PAWR,LCP1,ACTN1,SMAD3,CX3CL1,SERPINF2,PPM1E,MIR21,SPIRE1,ROCK2,RHOB,MYO1B,TMEFF2,SRC,BAIAP2L2,PHLDB2,ITGB5,ADD1,SYNPO2,PTGER4,PIK3R1,SH3PXD2B,NEDD9,PHACTR1,CCN2,PRKN,RAC1,PPP1R9A,MET,DLC1,DMTN,PTK2B,PLS3	42
HepG2	GO:0014065	phosphatidylinositol 3-kinase signaling	41/2536	148/18670	4.33501e-06	0.000201513	0.000151232	7042/183/2625/5728/118788/5286/847/2147/5288/3479/677/957/5527/4734/3480/146850/406991/6662/3643/634/2492/10617/940/2066/3667/6714/55615/5364/5291/5295/2150/1906/8870/2534/5154/1956/5649/5747/8395/10507/9314	TGFB2,AGT,GATA3,PTEN,PIK3AP1,PIK3C2A,CAT,F2,PIK3C2G,IGF1,ZFP36L1,ENTPD5,PPP2R5C,NEDD4,IGF1R,PIK3R6,MIR21,SOX9,INSR,CEACAM1,FSHR,STAMBP,CD28,ERBB4,IRS1,SRC,PRR5,PLXNB1,PIK3CB,PIK3R1,F2RL1,EDN1,IER3,FYN,PDGFA,EGFR,RELN,PTK2,PIP5K1B,SEMA4D,KLF4	41
HepG2	GO:0048041	focal adhesion assembly	27/2536	81/18670	4.55496e-06	0.000208307	0.00015633	6281/8829/5728/10580/5795/23603/87/4088/79834/1845/54828/9475/51057/9448/57669/6714/613/90102/3273/3673/7422/5796/5879/10395/2039/2185/5747	S100A10,NRP1,PTEN,SORBS1,PTPRJ,CORO1C,ACTN1,SMAD3,PEAK1,DUSP3,BCAS3,ROCK2,WDPCP,MAP4K4,EPB41L5,SRC,BCR,PHLDB2,HRG,ITGA2,VEGFA,PTPRK,RAC1,DLC1,DMTN,PTK2B,PTK2	27
HepG2	GO:0110110	positive regulation of animal organ morphogenesis	27/2536	81/18670	4.55496e-06	0.000208307	0.00015633	1435/7042/183/2625/5076/55366/652/6495/51804/5469/6662/3249/7849/8837/7494/7048/1499/6092/6091/10252/2246/1906/5292/7422/7128/10512/93986	CSF1,TGFB2,AGT,GATA3,PAX2,LGR4,BMP4,SIX1,SIX4,MED1,SOX9,HPN,PAX8,CFLAR,XBP1,TGFBR2,CTNNB1,ROBO2,ROBO1,SPRY1,FGF1,EDN1,PIM1,VEGFA,TNFAIP3,SEMA3C,FOXP2	27
HepG2	GO:0032869	cellular response to insulin stimulus	54/2536	216/18670	4.58147e-06	0.000208307	0.00015633	5590/54206/84275/255738/5313/142/183/5728/10580/5140/5286/23235/490/9971/5319/2308/9882/677/6430/3480/9564/535/252983/2885/9663/11031/3643/634/23175/3553/2888/8837/3667/55022/5786/84174/6714/5105/7494/5468/8850/2771/523/2932/197/4976/5562/5295/1176/2309/5167/3484/245972/23189	PRKCZ,ERRFI1,SLC25A33,PCSK9,PKLR,PARP1,AGT,PTEN,SORBS1,PDE3B,PIK3C2A,SIK2,ATP2B1,NR1H4,PLA2G1B,FOXO1,TBC1D4,ZFP36L1,SRSF5,IGF1R,BCAR1,ATP6V0A1,STXBP4,GRB2,LPIN2,RAB31,INSR,CEACAM1,LPIN1,IL1B,GRB14,CFLAR,IRS1,PID1,PTPRA,SLA2,SRC,PCK1,XBP1,PPARG,KAT2B,GNAI2,ATP6V1A,GSK3B,AHSG,OPA1,PRKAA1,PIK3R1,AP3S1,FOXO3,ENPP1,IGFBP1,ATP6V0D2,KANK1	54
HepG2	GO:0007411	axon guidance	65/2536	276/18670	4.63971e-06	0.000209426	0.00015717	375790/1969/5909/57643/1600/56956/5362/2625/8829/644168/84665/57715/57453/5818/10154/23768/64919/6477/2886/5578/2885/284217/5797/1630/220164/7408/2909/6711/10678/2736/8828/5786/23767/6714/5364/1605/6405/7474/6092/6091/214/5291/323/7204/5295/57556/26999/90249/10048/7422/2534/5879/2737/10512/10371/2050/5649/4897/6469/1808/2131/5747/4781/10507/64855	AGRN,EPHA2,RAP1GAP,ZSWIM5,DAB1,LHX9,PLXNA2,GATA3,NRP1,DRGX,MYPN,SEMA4G,DSCAML1,NECTIN1,PLXNC1,FLRT2,BCL11B,SIAH1,GRB7,PRKCA,GRB2,LAMA1,PTPRM,DCC,DOK6,VASP,ARHGAP35,SPTBN1,B3GNT2,GLI2,NRP2,PTPRA,FLRT3,SRC,PLXNB1,DAG1,SEMA3F,WNT5A,ROBO2,ROBO1,ALCAM,PIK3CB,APBB2,TRIO,PIK3R1,SEMA6A,CYFIP2,UNC5A,RANBP9,VEGFA,FYN,RAC1,GLI3,SEMA3C,SEMA3A,EPHB4,RELN,NRCAM,SHH,DPYSL2,EXT1,PTK2,NFIB,SEMA4D,NIBAN2	65
HepG2	GO:0001954	positive regulation of cell-matrix adhesion	20/2536	51/18670	4.78374e-06	0.000213263	0.000160049	5590/1435/6281/8829/3611/5795/4088/6376/3728/9448/57669/55612/1605/2932/3273/7422/7402/5879/1021/2185	PRKCZ,CSF1,S100A10,NRP1,ILK,PTPRJ,SMAD3,CX3CL1,JUP,MAP4K4,EPB41L5,FERMT1,DAG1,GSK3B,HRG,VEGFA,UTRN,RAC1,CDK6,PTK2B	20
HepG2	GO:0006470	protein dephosphorylation	73/2536	321/18670	4.79319e-06	0.000213263	0.000160049	23261/65979/8073/3932/8613/2029/5784/11221/9562/5728/5507/8945/8036/6609/5795/5519/84959/80824/57460/1848/9891/5501/121665/9107/6815/5529/11099/5527/1845/22843/5797/9989/23239/5725/9475/5775/4249/57181/6295/5786/58490/11122/9701/10217/2771/1849/5793/2932/5504/3064/5530/3672/8611/153769/5521/153743/1843/221692/10231/7803/8732/5796/9749/54205/22853/5803/5799/10395/9108/11156/138639/5774/1852	CAMTA1,PHACTR4,PTP4A2,LCK,PLPP3,ENSA,PTPN14,DUSP10,MINPP1,PTEN,PPP1R3C,BTRC,SHOC2,SMPD1,PTPRJ,PPP2R1B,UBASH3B,DUSP16,PPM1H,DUSP6,NUAK1,PPP1CC,SPPL3,MTMR6,STYX,PPP2R5E,PTPN21,PPP2R5C,DUSP3,PPM1E,PTPRM,PPP4R1,PHLPP1,PTBP1,ROCK2,PTPN4,MGAT5,SLC39A10,SAG,PTPRA,RPRD1B,PTPRT,PPP6R2,CTDSPL,GNAI2,DUSP7,PTPRG,GSK3B,PPP1R2,HTT,PPP3CA,ITGA1,PLPP1,SH3RF2,PPP2R2B,PPP1R2B,DUSP1,PHACTR1,RCAN2,PTP4A1,RNGTT,PTPRK…	73
HepG2	GO:0003012	muscle system process	99/2536	472/18670	5.0755e-06	0.000223817	0.00016797	54206/2023/4000/481/142/183/5592/29119/10580/22876/5286/143872/6588/490/4604/3479/488/5025/2308/6547/2628/4088/10021/11214/4205/487/442901/1535/8735/4622/136/3728/406991/5578/5608/6752/8877/10627/2627/1837/4092/23327/54795/9475/6546/3553/274/4703/6323/8837/7341/9759/5152/3162/8398/29995/23171/1605/776/7871/60675/4638/3693/2257/152/10891/10611/5530/287/8470/3672/3673/3572/5144/4090/6444/1832/1906/…	ERRFI1,ENO1,LMNA,ATP1B1,PARP1,AGT,PRKG1,CTNNA3,SORBS1,INPP5F,PIK3C2A,ARHGAP42,SLN,ATP2B1,MYBPC1,IGF1,ATP2A2,P2RX4,FOXO1,SLC8A3,GATM,SMAD3,HCN4,AKAP13,MEF2A,ATP2A1,MIR328,CYBA,MYH13,MYH4,ADORA2B,JUP,MIR21,PRKCA,MAP2K6,SSTR2,SPHK1,MYL12A,GATA6,DTNA,SMAD7,NEDD4L,TRPM4,ROCK2,SLC8A1,IL1B,BIN1,NEB,SCN1A,CFLAR,SUMO1,HDAC4,PDE9A,HMOX1,PLA2G6,LMCD1,GPD1L,DAG1,CACNA1D,SLMAP,PROK2,MYLK,ITGB5,FGF12,ADRA2C,PP…	99
HepG2	GO:0016311	dephosphorylation	100/2536	478/18670	5.11742e-06	0.000223817	0.00016797	23261/65979/8073/3932/8613/2029/5784/7042/11221/9562/5728/5507/8945/8036/22876/6609/5795/1740/5519/84959/65125/80824/57460/1848/51559/9891/5501/121665/9107/10160/6815/5529/11099/5527/4088/124997/4642/2538/1845/22843/9663/5797/9989/23239/5725/8178/83987/9475/23175/93034/5775/4249/3628/57181/6295/5786/6714/58490/11122/63935/9701/10217/2771/1849/5793/2932/92370/5504/3064/5530/3672/3673/8611/153769/5…	CAMTA1,PHACTR4,PTP4A2,LCK,PLPP3,ENSA,PTPN14,TGFB2,DUSP10,MINPP1,PTEN,PPP1R3C,BTRC,SHOC2,INPP5F,SMPD1,PTPRJ,DLG2,PPP2R1B,UBASH3B,WNK1,DUSP16,PPM1H,DUSP6,NT5DC3,NUAK1,PPP1CC,SPPL3,MTMR6,FARP1,STYX,PPP2R5E,PTPN21,PPP2R5C,SMAD3,WDR81,MYO1D,G6PC1,DUSP3,PPM1E,LPIN2,PTPRM,PPP4R1,PHLPP1,PTBP1,ELL,CCDC8,ROCK2,LPIN1,NT5C1B,PTPN4,MGAT5,INPP1,SLC39A10,SAG,PTPRA,SRC,RPRD1B,PTPRT,PCIF1,PPP6R2,CTDSPL,GNAI2,DUSP…	100
HepG2	GO:0062197	cellular response to chemical stress	78/2536	350/18670	5.1382e-06	0.000223817	0.00016797	54206/6421/55144/142/4548/8644/10276/10367/5076/4255/664/847/7225/120892/5074/488/2706/2308/407048/8428/10202/5587/30001/3091/2877/677/10516/5151/1535/406991/8877/1785/388/2034/7444/2168/27347/4780/8837/51719/140809/1789/6714/84181/6780/3162/5468/1499/4638/1894/2119/10891/5562/9474/2309/2534/135112/5796/383/7128/6648/5071/54205/1956/8321/11179/4233/407024/2626/2936/318/301/1612/2176/375748/9314/7…	ERRFI1,SFPQ,LRRC8D,PARP1,MTR,AKR1C3,NET1,MICU1,PAX2,MGMT,BNIP3,CAT,TRPC6,LRRK2,PAWR,ATP2A2,GJB2,FOXO1,MIR92A1,STK24,DHRS2,PRKD1,ERO1A,HIF1A,GPX2,ZFP36L1,FBLN5,PDE8A,CYBA,MIR21,SPHK1,DNM2,RHOB,EPAS1,VRK2,FABP1,STK39,NFE2L2,CFLAR,CAB39,SRXN1,DNMT3B,SRC,CHD6,STAU1,HMOX1,PPARG,CTNNB1,MYLK,ECT2,ETV5,PPARGC1A,PRKAA1,ATG5,FOXO3,FYN,NCOA7,PTPRK,ARG1,TNFAIP3,SOD2,PRKN,CYCS,EGFR,FZD1,ZNF277,MET,MIR29B1,GAT…	78
HepG2	GO:0034446	substrate adhesion-dependent cell spreading	31/2536	100/18670	5.19563e-06	0.000224747	0.000168668	3339/2633/6281/3915/3914/8829/1793/3611/55742/23603/79834/1785/5861/10461/2335/6714/11078/2244/2243/2266/133584/6239/4739/5879/3912/22798/2039/80005/5747/23189/1955	HSPG2,GBP1,S100A10,LAMC1,LAMB3,NRP1,DOCK1,ILK,PARVA,CORO1C,PEAK1,DNM2,RAB1A,MERTK,FN1,SRC,TRIOBP,FGB,FGA,FGG,EGFLAM,RREB1,NEDD9,RAC1,LAMB1,LAMB4,DMTN,DOCK5,PTK2,KANK1,MEGF9	31
HepG2	GO:0097485	neuron projection guidance	65/2536	277/18670	5.27123e-06	0.000226445	0.000169942	375790/1969/5909/57643/1600/56956/5362/2625/8829/644168/84665/57715/57453/5818/10154/23768/64919/6477/2886/5578/2885/284217/5797/1630/220164/7408/2909/6711/10678/2736/8828/5786/23767/6714/5364/1605/6405/7474/6092/6091/214/5291/323/7204/5295/57556/26999/90249/10048/7422/2534/5879/2737/10512/10371/2050/5649/4897/6469/1808/2131/5747/4781/10507/64855	AGRN,EPHA2,RAP1GAP,ZSWIM5,DAB1,LHX9,PLXNA2,GATA3,NRP1,DRGX,MYPN,SEMA4G,DSCAML1,NECTIN1,PLXNC1,FLRT2,BCL11B,SIAH1,GRB7,PRKCA,GRB2,LAMA1,PTPRM,DCC,DOK6,VASP,ARHGAP35,SPTBN1,B3GNT2,GLI2,NRP2,PTPRA,FLRT3,SRC,PLXNB1,DAG1,SEMA3F,WNT5A,ROBO2,ROBO1,ALCAM,PIK3CB,APBB2,TRIO,PIK3R1,SEMA6A,CYFIP2,UNC5A,RANBP9,VEGFA,FYN,RAC1,GLI3,SEMA3C,SEMA3A,EPHB4,RELN,NRCAM,SHH,DPYSL2,EXT1,PTK2,NFIB,SEMA4D,NIBAN2	65
HepG2	GO:0045444	fat cell differentiation	55/2536	223/18670	5.80446e-06	0.000246449	0.000184955	63976/3914/11221/2625/84159/6934/2869/1488/664/7704/65985/2308/30001/677/6095/4091/4088/79068/161882/5469/406991/201501/51320/55908/1050/2867/54795/678/2487/1385/8864/23236/171023/7494/5468/7474/114885/25937/3280/10891/6783/166379/7204/285590/1432/5167/10124/27241/222236/407024/1052/6591/6788/9314/22954	PRDM16,LAMB3,DUSP10,GATA3,ARID5B,TCF7L2,GRK5,CTBP2,BNIP3,ZBTB16,AACS,FOXO1,ERO1A,ZFP36L1,RORA,SMAD6,SMAD3,FTO,ZFPM1,MED1,MIR21,ZBTB7C,MEX3C,ANGPTL8,CEBPA,FFAR2,TRPM4,ZFP36L2,FRZB,CREB1,PER2,PLCB1,ASXL1,XBP1,PPARG,WNT5A,OSBPL11,WWTR1,HES1,PPARGC1A,SULT1E1,BBS12,TRIO,SH3PXD2B,MAPK14,ENPP1,ARL4A,BBS9,NAPEPLD,MIR29B1,CEBPD,SNAI2,STK3,KLF4,TRIM32	55
HepG2	GO:0070371	ERK1 and ERK2 cascade	72/2536	317/18670	5.81602e-06	0.000246449	0.000184955	5590/54206/1969/55450/3491/2633/4853/6846/25778/55532/11221/183/8829/5728/112464/51074/1848/3479/6815/652/677/5151/6376/5345/5469/1845/406991/5578/6662/64762/634/26291/678/2492/3553/2641/8837/2066/2335/6364/6714/81610/7078/152110/2771/2261/1950/10252/2244/2243/2266/9693/5734/2150/57556/84868/1843/2264/2651/10048/5314/1490/154043/5154/1956/799/673/2626/148/2185/8767/9314	PRKCZ,ERRFI1,EPHA2,CAMK2N1,CCN1,GBP1,NOTCH2,XCL2,DSTYK,SLC30A10,DUSP10,AGT,NRP1,PTEN,CAVIN3,APIP,DUSP6,IGF1,STYX,BMP4,ZFP36L1,PDE8A,CX3CL1,SERPINF2,MED1,DUSP3,MIR21,PRKCA,SOX9,GAREM1,CEACAM1,FGF21,ZFP36L2,FSHR,IL1B,GCG,CFLAR,ERBB4,FN1,CCL20,SRC,FAM83D,TIMP3,NEK10,GNAI2,FGFR3,EGF,SPRY1,FGB,FGA,FGG,RAPGEF2,PTGER4,F2RL1,SEMA6A,HAVCR2,DUSP1,FGFR4,GCNT2,RANBP9,PKHD1,CCN2,CNKSR3,PDGFA,EGFR,CALCR,BRAF,G…	72
HepG2	GO:0048010	vascular endothelial growth factor receptor signaling pathway	30/2536	96/18670	6.12056e-06	0.000254166	0.000190747	10451/9261/8829/3087/1793/5587/3091/4734/9564/1535/9475/3553/10787/8828/6714/7867/5291/5062/5295/26999/1432/7422/2534/5879/9844/2185/5747/6461/64855/7410	VAV3,MAPKAPK2,NRP1,HHEX,DOCK1,PRKD1,HIF1A,NEDD4,BCAR1,CYBA,ROCK2,IL1B,NCKAP1,NRP2,SRC,MAPKAPK3,PIK3CB,PAK2,PIK3R1,CYFIP2,MAPK14,VEGFA,FYN,RAC1,ELMO1,PTK2B,PTK2,SHB,NIBAN2,VAV2	30
HepG2	GO:1990823	response to leukemia inhibitory factor	30/2536	96/18670	6.12056e-06	0.000254166	0.000190747	2730/2494/5214/84159/23522/1488/8726/2059/4801/64841/56155/4092/5990/57539/10678/3099/8828/8745/1385/7494/5372/3720/51660/29887/29088/11156/2731/7091/9314/292	GCLM,NR5A2,PFKP,ARID5B,KAT6B,CTBP2,EED,EPS8,NFYB,GNPNAT1,TEX14,SMAD7,RFX2,WDR35,B3GNT2,HK2,NRP2,ADAM23,CREB1,XBP1,PMM1,JARID2,MPC1,SNX10,MRPL15,PTP4A3,GLDC,TLE4,KLF4,SLC25A5	30
HepG2	GO:1990830	cellular response to leukemia inhibitory factor	30/2536	96/18670	6.12056e-06	0.000254166	0.000190747	2730/2494/5214/84159/23522/1488/8726/2059/4801/64841/56155/4092/5990/57539/10678/3099/8828/8745/1385/7494/5372/3720/51660/29887/29088/11156/2731/7091/9314/292	GCLM,NR5A2,PFKP,ARID5B,KAT6B,CTBP2,EED,EPS8,NFYB,GNPNAT1,TEX14,SMAD7,RFX2,WDR35,B3GNT2,HK2,NRP2,ADAM23,CREB1,XBP1,PMM1,JARID2,MPC1,SNX10,MRPL15,PTP4A3,GLDC,TLE4,KLF4,SLC25A5	30
HepG2	GO:0031647	regulation of protein stability	66/2536	284/18670	6.31498e-06	0.000259769	0.000194951	8613/51100/4000/7203/336/481/23560/29974/5728/8945/387755/54765/120892/10728/3479/54997/9026/83548/5587/6400/9960/123264/4088/6477/124997/51701/252983/1828/4092/23327/79763/57142/22848/3329/7341/1385/6714/9334/29761/23515/11200/7494/8975/3064/7466/10891/173/287/55602/26272/5295/84059/29116/5292/5071/54543/3092/8805/1191/444/6788/2776/2934/8239/79589/3920	PLPP3,SH3GLB1,LMNA,CCT3,APOA2,ATP1B1,GTPBP4,A1CF,PTEN,BTRC,INSC,TRIM44,LRRK2,PTGES3,IGF1,TESC,HIP1R,COG3,PRKD1,SEL1L,USP3,SLC51B,SMAD3,SIAH1,WDR81,NLK,STXBP4,DSG1,SMAD7,NEDD4L,ISOC2,RTN4,AAK1,HSPD1,SUMO1,CREB1,SRC,B4GALT5,USP25,MORC3,CHEK2,XBP1,USP13,HTT,WFS1,PPARGC1A,AFM,ANK2,CDKN2AIP,FBXO4,PIK3R1,ADGRV1,MYLIP,PIM1,PRKN,TOMM7,HIP1,TRIM24,CLU,ASPH,STK3,GNAQ,GSN,USP9X,RNF128,LAMP2	66
HepG2	GO:0043500	muscle adaptation	37/2536	130/18670	6.33887e-06	0.000259769	0.000194951	54206/4000/142/183/22876/3479/488/5025/2308/2628/4088/4205/1535/406991/5578/2627/9475/3553/8837/9759/5152/3162/29995/1605/10891/5530/3572/1906/3720/90523/2309/7402/9569/148/5747/9314/2934	ERRFI1,LMNA,PARP1,AGT,INPP5F,IGF1,ATP2A2,P2RX4,FOXO1,GATM,SMAD3,MEF2A,CYBA,MIR21,PRKCA,GATA6,ROCK2,IL1B,CFLAR,HDAC4,PDE9A,HMOX1,LMCD1,DAG1,PPARGC1A,PPP3CA,IL6ST,EDN1,JARID2,MLIP,FOXO3,UTRN,GTF2IRD1,ADRA1A,PTK2,KLF4,GSN	37
HepG2	GO:0061448	connective tissue development	64/2536	273/18670	6.41544e-06	0.000261188	0.000196016	64856/864/3491/1435/3570/4153/84159/657/55553/25884/871/84649/7481/7704/4040/6660/5744/9971/65985/3169/652/3091/4088/79068/2734/406991/8313/6662/51320/54795/130497/91461/2736/80856/2487/8837/3549/389084/7494/7048/1499/3373/7474/2261/2121/202018/10891/5019/7045/4090/1958/285590/1906/1432/860/81578/1303/1490/85477/2737/64764/51435/6591/4781	VWA1,RUNX3,CCN1,CSF1,IL6R,MBL2,ARID5B,BMPR1A,SOX6,CHRDL2,SERPINH1,DGAT2,WNT11,ZBTB16,LRP6,SOX5,PTHLH,NR1H4,AACS,FOXA1,BMP4,HIF1A,SMAD3,FTO,GLG1,MIR21,AXIN2,SOX9,MEX3C,TRPM4,OSR1,PKDCC,GLI2,LNPK,FRZB,CFLAR,IHH,SNORC,XBP1,TGFBR2,CTNNB1,HYAL1,WNT5A,FGFR3,EVC,TAPT1,PPARGC1A,OXCT1,TGFBI,SMAD5,EGR1,SH3PXD2B,EDN1,MAPK14,RUNX2,COL21A1,COL12A1,CCN2,SCIN,GLI3,CREB3L2,SCARA3,SNAI2,NFIB	64
HepG2	GO:0019216	regulation of lipid metabolic process	88/2536	410/18670	6.53716e-06	0.000264415	0.000198438	2170/4802/3491/10451/3158/10654/336/9926/5629/375/183/8644/10580/57678/5140/55626/2147/84649/6309/79602/552/9971/4801/949/5587/12/64919/6095/114294/124997/146850/9611/5469/672/51/8877/2194/718/55908/634/80207/26291/338/5581/2168/3553/51141/1385/3417/2181/3667/84174/6714/3172/8398/5468/26137/30849/185/2261/10891/3490/5562/8611/5295/1958/2246/2264/27242/1081/1268/26230/5154/407024/29062/2185/6591/1…	FABP3,NFYC,CCN1,VAV3,HMGCS2,PMVK,APOA2,LPGAT1,PROX1,ARF1,AGT,AKR1C3,SORBS1,GPAM,PDE3B,AMBRA1,F2,DGAT2,SC5D,ADIPOR2,AVPR1A,NR1H4,NFYB,SCARB1,PRKD1,SERPINA3,BCL11B,RORA,LACTB,WDR81,PIK3R6,NCOR1,MED1,BRCA1,ACOX1,SPHK1,FASN,C3,ANGPTL8,CEACAM1,OPA3,FGF21,APOB,PRKCE,FABP1,IL1B,INSIG2,CREB1,IDH1,ACSL3,IRS1,SLA2,SRC,HNF4A,PLA2G6,PPARG,ZBTB20,PIK3R4,AGTR1,FGFR3,PPARGC1A,IGFBP7,PRKAA1,PLPP1,PIK3R1,EGR1,FGF…	88
HepG2	GO:0061333	renal tubule morphogenesis	26/2536	78/18670	6.80104e-06	0.000273314	0.000205116	56998/183/2625/5076/3611/55366/7481/8549/652/6495/51804/6299/6928/6662/130497/7849/1499/3280/170690/2246/7422/54806/2737/6469/9788/2719	CTNNBIP1,AGT,GATA3,PAX2,ILK,LGR4,WNT11,LGR5,BMP4,SIX1,SIX4,SALL1,HNF1B,SOX9,OSR1,PAX8,CTNNB1,HES1,ADAMTS16,FGF1,VEGFA,AHI1,GLI3,SHH,MTSS1,GPC3	26
HepG2	GO:0032535	regulation of cellular component size	81/2536	370/18670	6.96005e-06	0.000277316	0.00020812	832/10451/375/8829/9886/5728/57715/3611/10083/9873/8301/114908/2059/93661/196527/51474/9026/8766/23580/2885/57521/56907/80206/1630/1785/7408/2909/5581/6711/57142/822/10096/6344/274/4703/10787/57679/1385/4133/2335/343578/23394/11135/11078/80115/6405/7474/2932/84561/9175/118/9948/57482/6696/1182/10723/10788/2150/57556/54825/1906/7422/93663/51429/5879/85477/10512/10371/55607/4897/830/8976/2039/1808/…	CAPZB,VAV3,ARF1,NRP1,RHOBTB1,PTEN,SEMA4G,ILK,USH1C,FCHSD2,PICALM,TMEM123,EPS8,CAPZA3,ANO6,LIMA1,HIP1R,RAB11A,CDC42EP4,GRB2,RPTOR,SPIRE1,FHOD3,DCC,DNM2,VASP,ARHGAP35,PRKCE,SPTBN1,RTN4,CAPG,ACTR3,SCTR,BIN1,NEB,NCKAP1,ALS2,CREB1,MAP2,FN1,ARHGAP40,ADNP,CDC42EP1,TRIOBP,BAIAP2L2,SEMA3F,WNT5A,GSK3B,SLC12A8,MAP3K13,ADD1,WDR1,CRACD,SPP1,CLCN3,SLC12A7,IQGAP2,F2RL1,SEMA6A,CDHR2,EDN1,VEGFA,ARHGAP18,SNX9,RAC1…	81
HepG2	GO:0035272	exocrine system development	19/2536	48/18670	7.00631e-06	0.000277316	0.00020812	79971/7042/256297/8829/55727/6662/284217/3643/29842/7052/7494/1605/5154/1956/10512/10371/6469/6591/4781	WLS,TGFB2,PTF1A,NRP1,BTBD7,SOX9,LAMA1,INSR,TFCP2L1,TGM2,XBP1,DAG1,PDGFA,EGFR,SEMA3C,SEMA3A,SHH,SNAI2,NFIB	19
HepG2	GO:0010463	mesenchymal cell proliferation	18/2536	44/18670	7.03419e-06	0.000277316	0.00020812	56998/4000/657/7481/652/6495/6662/130497/3549/7048/1499/7474/7422/5154/93986/6469/4781/2719	CTNNBIP1,LMNA,BMPR1A,WNT11,BMP4,SIX1,SOX9,OSR1,IHH,TGFBR2,CTNNB1,WNT5A,VEGFA,PDGFA,FOXP2,SHH,NFIB,GPC3	18
HepG2	GO:0042110	T cell activation	97/2536	464/18670	7.28473e-06	0.000285387	0.000214177	5590/864/3932/1503/149233/8915/3570/8995/11221/2625/8325/57178/7356/7704/120425/160365/5074/3479/3936/3981/652/677/64919/54567/6095/4088/3566/161882/146850/1845/406991/2885/7525/4092/8943/634/602/678/56603/8808/3553/2736/1803/6670/3329/940/1493/7855/3549/79840/84174/6714/9935/1525/861/7494/7048/1499/58515/27086/64332/604/3280/5062/5530/5618/5734/3572/5295/2150/814/1958/84868/3662/3109/860/27242/9…	PRKCZ,RUNX3,LCK,CTPS1,IL23R,BCL10,IL6R,TNFSF18,DUSP10,GATA3,FZD8,ZMIZ1,SCGB1A1,ZBTB16,JAML,CLECL1,PAWR,IGF1,LCP1,LIG4,BMP4,ZFP36L1,BCL11B,DLL4,RORA,SMAD3,IL4R,ZFPM1,PIK3R6,DUSP3,MIR21,GRB2,YES1,SMAD7,AP3D1,CEACAM1,BCL3,ZFP36L2,CYP26B1,IL1RL2,IL1B,GLI2,DPP4,SP3,HSPD1,CD28,CTLA4,FZD5,IHH,NHEJ1,SLA2,SRC,MAFB,CXADR,RUNX1,XBP1,TGFBR2,CTNNB1,SELENOK,FOXP1,NFKBIZ,BCL6,HES1,PAK2,PPP3CA,PRLR,PTGER4,IL6ST,…	97
HepG2	GO:0034332	adherens junction organization	23/2536	65/18670	7.39996e-06	0.00028809	0.000216205	55765/144100/23705/5818/283/8650/3801/1009/999/3728/1000/4092/9448/6714/9922/1499/118/1008/1004/1495/1832/7422/4301	INAVA,PLEKHA7,CADM1,NECTIN1,ANG,NUMB,KIFC3,CDH11,CDH1,JUP,CDH2,SMAD7,MAP4K4,SRC,IQSEC1,CTNNB1,ADD1,CDH10,CDH6,CTNNA1,DSP,VEGFA,AFDN	23
HepG2	GO:0010811	positive regulation of cell-substrate adhesion	35/2536	121/18670	7.54054e-06	0.000288411	0.000216446	5590/3491/1435/6281/8829/1793/3611/5795/4088/6376/3728/1785/5581/9448/57669/2335/55612/11078/1605/2932/3273/2244/2243/2266/133584/10085/6239/4739/7422/7402/5879/1021/2039/80005/2185	PRKCZ,CCN1,CSF1,S100A10,NRP1,DOCK1,ILK,PTPRJ,SMAD3,CX3CL1,JUP,DNM2,PRKCE,MAP4K4,EPB41L5,FN1,FERMT1,TRIOBP,DAG1,GSK3B,HRG,FGB,FGA,FGG,EGFLAM,EDIL3,RREB1,NEDD9,VEGFA,UTRN,RAC1,CDK6,DMTN,DOCK5,PTK2B	35
HepG2	GO:0051384	response to glucocorticoid	40/2536	146/18670	7.56617e-06	0.000288411	0.000216446	54206/336/1244/1369/7356/552/490/2706/2308/677/11214/6898/6752/6382/678/3176/8837/1373/1789/5105/7332/2720/590/3490/374/5066/1036/2908/6678/1843/1906/2309/383/1956/799/687/301/210/5069/445	ERRFI1,APOA2,ABCC2,CPN1,SCGB1A1,AVPR1A,ATP2B1,GJB2,FOXO1,ZFP36L1,AKAP13,TAT,SSTR2,SDC1,ZFP36L2,HNMT,CFLAR,CPS1,DNMT3B,PCK1,UBE2L3,GLB1,BCHE,IGFBP7,AREG,PAM,CDO1,NR3C1,SPARC,DUSP1,EDN1,FOXO3,ARG1,EGFR,CALCR,KLF9,ANXA1,ALAD,PAPPA,ASS1	40
HepG2	GO:0055123	digestive system development	40/2536	146/18670	7.56617e-06	0.000288411	0.000216446	1600/79971/7042/256297/55366/7481/9026/652/3091/8854/4088/6299/6928/5697/2627/3643/91461/51057/57669/2736/1373/3549/9139/7494/7048/1499/7474/3280/25803/54806/56913/2737/23242/1956/407024/6522/6469/2626/445/5009	DAB1,WLS,TGFB2,PTF1A,LGR4,WNT11,HIP1R,BMP4,HIF1A,ALDH1A2,SMAD3,SALL1,HNF1B,PYY,GATA6,INSR,PKDCC,WDPCP,EPB41L5,GLI2,CPS1,IHH,CBFA2T2,XBP1,TGFBR2,CTNNB1,WNT5A,HES1,SPDEF,AHI1,C1GALT1,GLI3,COBL,EGFR,MIR29B1,SLC4A2,SHH,GATA4,ASS1,OTC	40
HepG2	GO:0010959	regulation of metal ion transport	85/2536	394/18670	7.59342e-06	0.000288411	0.000216446	2035/79570/255738/8832/481/7779/55532/375/183/3799/5728/6786/2147/7225/6588/486/84959/65125/1272/196527/7009/490/54997/5319/5025/4734/487/6376/442901/11060/5336/1535/5187/4302/406991/786/23327/1785/130497/6546/63892/5581/30818/57628/274/2641/27347/91404/7341/51719/8398/151651/23171/1499/2771/776/7871/4638/2257/3064/7466/57620/1950/287/5144/1729/6690/8614/9474/2534/2697/10345/7402/154043/23072/263…	EPB41,NKAIN1,PCSK9,CD84,ATP1B1,SLC30A1,SLC30A10,ARF1,AGT,KIF5B,PTEN,STIM1,F2,TRPC6,SLN,FXYD2,UBASH3B,WNK1,CNTN1,ANO6,TMBIM6,ATP2B1,TESC,PLA2G1B,P2RX4,NEDD4,ATP2A1,CX3CL1,MIR328,WWP2,PLCG2,CYBA,PER1,MLLT6,MIR21,CACNG1,NEDD4L,DNM2,OSR1,SLC8A1,THADA,PRKCE,KCNIP3,DPP10,BIN1,GCG,STK39,SESTD1,SUMO1,CAB39,PLA2G6,EFHB,GPD1L,CTNNB1,GNAI2,CACNA1D,SLMAP,MYLK,FGF12,HTT,WFS1,STIM2,EGF,ANK2,PDE4D,DIAPH1,SPINK1…	85
HepG2	GO:0071384	cellular response to corticosteroid stimulus	22/2536	61/18670	8.1607e-06	0.000308079	0.000231207	54206/8644/1244/490/2706/2308/677/11214/6752/678/8837/1789/5105/7332/2908/1906/2309/383/1956/687/301/445	ERRFI1,AKR1C3,ABCC2,ATP2B1,GJB2,FOXO1,ZFP36L1,AKAP13,SSTR2,ZFP36L2,CFLAR,DNMT3B,PCK1,UBE2L3,NR3C1,EDN1,FOXO3,ARG1,EGFR,KLF9,ANXA1,ASS1	22
HepG2	GO:0061572	actin filament bundle organization	42/2536	157/18670	8.67915e-06	0.000325677	0.000244414	55160/6281/221061/8829/10580/10083/7481/2059/51474/5074/3936/87/4088/6376/5345/22843/406991/56907/9475/388/4430/23671/6714/80115/90102/3693/118/171024/5734/5295/285590/4739/221692/1490/5071/5879/55607/4233/10395/2039/2185/5358	ARHGEF10L,S100A10,FAM171A1,NRP1,SORBS1,USH1C,WNT11,EPS8,LIMA1,PAWR,LCP1,ACTN1,SMAD3,CX3CL1,SERPINF2,PPM1E,MIR21,SPIRE1,ROCK2,RHOB,MYO1B,TMEFF2,SRC,BAIAP2L2,PHLDB2,ITGB5,ADD1,SYNPO2,PTGER4,PIK3R1,SH3PXD2B,NEDD9,PHACTR1,CCN2,PRKN,RAC1,PPP1R9A,MET,DLC1,DMTN,PTK2B,PLS3	42
HepG2	GO:0050819	negative regulation of coagulation	21/2536	57/18670	8.88219e-06	0.0003313	0.000248634	5592/5328/2147/84959/7103/1361/170692/5345/350/634/5624/7035/3273/3827/308/2244/2243/2266/2160/1906/5154	PRKG1,PLAU,F2,UBASH3B,TSPAN8,CPB2,ADAMTS18,SERPINF2,APOH,CEACAM1,PROC,TFPI,HRG,KNG1,ANXA5,FGB,FGA,FGG,F11,EDN1,PDGFA	21
HepG2	GO:0090257	regulation of muscle system process	61/2536	259/18670	8.96676e-06	0.000332464	0.000249507	54206/2023/4000/481/142/183/5592/29119/143872/6588/490/3479/488/5025/2308/6547/4088/10021/4205/487/442901/136/3728/406991/5578/6752/8877/4092/54795/9475/6546/274/7341/9759/5152/29995/1605/60675/152/10891/5530/287/3673/3572/5144/1832/1906/3720/90523/2309/1490/7402/9569/6717/10142/9732/2626/80005/148/5747/9314	ERRFI1,ENO1,LMNA,ATP1B1,PARP1,AGT,PRKG1,CTNNA3,ARHGAP42,SLN,ATP2B1,IGF1,ATP2A2,P2RX4,FOXO1,SLC8A3,SMAD3,HCN4,MEF2A,ATP2A1,MIR328,ADORA2B,JUP,MIR21,PRKCA,SSTR2,SPHK1,SMAD7,TRPM4,ROCK2,SLC8A1,BIN1,SUMO1,HDAC4,PDE9A,LMCD1,DAG1,PROK2,ADRA2C,PPARGC1A,PPP3CA,ANK2,ITGA2,IL6ST,PDE4D,DSP,EDN1,JARID2,MLIP,FOXO3,CCN2,UTRN,GTF2IRD1,SRI,AKAP9,DOCK4,GATA4,DOCK5,ADRA1A,PTK2,KLF4	61
HepG2	GO:0072171	mesonephric tubule morphogenesis	23/2536	66/18670	9.9084e-06	0.000365204	0.000274078	56998/183/2625/5076/3611/55366/7481/652/6495/51804/6299/6928/6662/130497/7849/1499/3280/170690/2246/7422/2737/6469/2719	CTNNBIP1,AGT,GATA3,PAX2,ILK,LGR4,WNT11,BMP4,SIX1,SIX4,SALL1,HNF1B,SOX9,OSR1,PAX8,CTNNB1,HES1,ADAMTS16,FGF1,VEGFA,GLI3,SHH,GPC3	23
HepG2	GO:0071496	cellular response to external stimulus	75/2536	339/18670	1.0165e-05	0.000370494	0.000278048	255738/1647/8915/51100/57535/9213/183/8644/664/55626/7481/23235/1111/120892/283375/552/490/9971/643246/5025/2308/8428/5587/23274/79726/1535/432/8735/136/5469/54474/55062/6662/57521/63895/3171/2909/54795/53335/3553/5899/4780/9759/3170/23394/1591/5105/7494/3162/5468/1605/30849/4976/213/441027/1611/6502/5734/5562/3673/5292/9474/2534/2697/5879/7378/1956/8805/8658/8795/8797/7486/6591/22927/3920	PCSK9,GADD45A,BCL10,SH3GLB1,ELAPOR1,XPR1,AGT,AKR1C3,BNIP3,AMBRA1,WNT11,SIK2,CHEK1,LRRK2,SLC39A5,AVPR1A,ATP2B1,NR1H4,MAP1LC3B2,P2RX4,FOXO1,STK24,PRKD1,CLEC16A,WDR59,CYBA,ASGR1,MYH13,ADORA2B,MED1,KRT20,WIPI1,SOX9,RPTOR,PIEZO2,FOXA3,ARHGAP35,TRPM4,BCL11A,IL1B,RALB,NFE2L2,HDAC4,FOXA2,ADNP,CYP24A1,PCK1,XBP1,HMOX1,PPARG,DAG1,PIK3R4,OPA1,ALB,TMEM150C,DAP,SKP2,PTGER4,PRKAA1,ITGA2,PIM1,ATG5,FYN,GJA1,RAC1,…	75
HepG2	GO:0040019	positive regulation of embryonic development	17/2536	41/18670	1.01709e-05	0.000370494	0.000278048	2625/26011/23187/3479/6495/51804/130497/23236/3170/9334/1499/1605/90102/3280/6469/10655/64855	GATA3,TENM4,PHLDB1,IGF1,SIX1,SIX4,OSR1,PLCB1,FOXA2,B4GALT5,CTNNB1,DAG1,PHLDB2,HES1,SHH,DMRT2,NIBAN2	17
HepG2	GO:0071559	response to transforming growth factor beta	60/2536	255/18670	1.09175e-05	0.000395377	0.000296722	5590/6497/63976/864/7049/51592/57530/7042/142/56288/657/5654/55553/4221/5139/6660/91/23592/7316/677/3175/54778/4091/4088/463/2734/51741/51701/406991/6662/7525/4092/23370/1785/9475/678/57669/92/8837/1385/8576/55612/6714/7048/7474/3693/10891/65997/1601/4090/2908/2651/1906/2534/5796/383/407024/407030/5747/8239	PRKCZ,SKI,PRDM16,RUNX3,TGFBR3,TRIM33,CGN,TGFB2,PARP1,PARD3,BMPR1A,HTRA1,SOX6,MEN1,PDE3A,SOX5,ACVR1B,LEMD3,UBC,ZFP36L1,ONECUT1,RNF111,SMAD6,SMAD3,ZFHX3,GLG1,WWOX,NLK,MIR21,SOX9,YES1,SMAD7,ARHGEF18,DNM2,ROCK2,ZFP36L2,EPB41L5,ACVR2A,CFLAR,CREB1,STK16,FERMT1,SRC,TGFBR2,WNT5A,ITGB5,PPARGC1A,RASL11B,DAB2,SMAD5,NR3C1,GCNT2,EDN1,FYN,PTPRK,ARG1,MIR29B1,MIR30B,PTK2,USP9X	60
HepG2	GO:0002062	chondrocyte differentiation	35/2536	123/18670	1.12092e-05	0.000403595	0.00030289	64856/864/4153/657/55553/871/7704/6660/5744/652/4088/2734/8313/6662/51320/130497/91461/2736/80856/3549/7048/1499/2261/7045/1432/860/81578/1303/1490/85477/2737/64764/51435/6591/4781	VWA1,RUNX3,MBL2,BMPR1A,SOX6,SERPINH1,ZBTB16,SOX5,PTHLH,BMP4,SMAD3,GLG1,AXIN2,SOX9,MEX3C,OSR1,PKDCC,GLI2,LNPK,IHH,TGFBR2,CTNNB1,FGFR3,TGFBI,MAPK14,RUNX2,COL21A1,COL12A1,CCN2,SCIN,GLI3,CREB3L2,SCARA3,SNAI2,NFIB	35
HepG2	GO:0110053	regulation of actin filament organization	61/2536	261/18670	1.15629e-05	0.000413939	0.000310653	55160/832/6281/375/8829/9886/9873/7481/2059/93661/51474/9026/4088/6376/5345/22843/406991/23580/2885/56907/80206/7408/2909/9475/5581/6711/822/10096/274/10787/23671/343578/11135/11078/80115/90102/118/9948/57482/171024/5734/5295/10788/2150/285590/93663/1490/51429/5071/5879/85477/55607/4233/830/8976/10395/2039/2185/23189/203228/2934	ARHGEF10L,CAPZB,S100A10,ARF1,NRP1,RHOBTB1,FCHSD2,WNT11,EPS8,CAPZA3,LIMA1,HIP1R,SMAD3,CX3CL1,SERPINF2,PPM1E,MIR21,CDC42EP4,GRB2,SPIRE1,FHOD3,VASP,ARHGAP35,ROCK2,PRKCE,SPTBN1,CAPG,ACTR3,BIN1,NCKAP1,TMEFF2,ARHGAP40,CDC42EP1,TRIOBP,BAIAP2L2,PHLDB2,ADD1,WDR1,CRACD,SYNPO2,PTGER4,PIK3R1,IQGAP2,F2RL1,SH3PXD2B,ARHGAP18,CCN2,SNX9,PRKN,RAC1,SCIN,PPP1R9A,MET,CAPZA2,WASL,DLC1,DMTN,PTK2B,KANK1,C9orf72,GSN	61
HepG2	GO:0071385	cellular response to glucocorticoid stimulus	21/2536	58/18670	1.21525e-05	0.000430756	0.000323274	54206/1244/490/2706/2308/677/11214/6752/678/8837/1789/5105/7332/2908/1906/2309/383/1956/687/301/445	ERRFI1,ABCC2,ATP2B1,GJB2,FOXO1,ZFP36L1,AKAP13,SSTR2,ZFP36L2,CFLAR,DNMT3B,PCK1,UBE2L3,NR3C1,EDN1,FOXO3,ARG1,EGFR,KLF9,ANXA1,ASS1	21
HepG2	GO:0098727	maintenance of cell number	42/2536	159/18670	1.2171e-05	0.000430756	0.000323274	6497/63976/4853/607/5629/657/5076/10413/1656/4848/3479/6926/84678/2308/3981/2103/6299/6928/6662/1000/678/7849/8202/51586/1499/6997/27086/6657/3280/9079/57721/53918/2309/79648/55124/84750/63978/90390/23081/2176/9314/79576	SKI,PRDM16,NOTCH2,BCL9,PROX1,BMPR1A,PAX2,YAP1,DDX6,CNOT2,IGF1,TBX3,KDM2B,FOXO1,LIG4,ESRRB,SALL1,HNF1B,SOX9,CDH2,ZFP36L2,PAX8,NCOA3,MED15,CTNNB1,TDGF1,FOXP1,SOX2,HES1,LDB2,METTL14,PELO,FOXO3,MCPH1,PIWIL2,FUT10,PRDM14,MED30,KDM4C,FANCC,KLF4,NKAP	42
HepG2	GO:0046883	regulation of hormone secretion	61/2536	262/18670	1.31078e-05	0.000461292	0.00034619	8431/2029/183/3799/5950/6934/3709/9971/65985/3091/6447/9501/252983/5578/773/2867/54795/7447/5581/9448/3553/7849/1803/2641/11069/1385/3667/8864/6616/3170/2691/3172/5211/8398/25924/776/8997/185/6514/152/6696/5530/308/2244/2243/2266/5019/1906/1268/222546/2697/5071/5879/1956/6717/55636/56943/55638/114/301/292	NR0B2,ENSA,AGT,KIF5B,RBP4,TCF7L2,ITPR2,NR1H4,AACS,HIF1A,SCG5,RPH3AL,STXBP4,PRKCA,CACNA1A,FFAR2,TRPM4,VSNL1,PRKCE,MAP4K4,IL1B,PAX8,DPP4,GCG,RAPGEF4,CREB1,IRS1,PER2,SNAP25,FOXA2,GHRH,HNF4A,PFKL,PLA2G6,MYRIP,CACNA1D,KALRN,AGTR1,SLC2A2,ADRA2C,SPP1,PPP3CA,ANXA5,FGB,FGA,FGG,OXCT1,EDN1,CNR1,RFX6,GJA1,PRKN,RAC1,EGFR,SRI,CHD7,ENY2,SYBU,ADCY8,ANXA1,SLC25A5	61
HepG2	GO:0060411	cardiac septum morphogenesis	25/2536	76/18670	1.32032e-05	0.000462037	0.000346749	3491/7049/4853/5629/7042/8829/657/55742/7481/6926/652/4091/161882/2627/4092/8828/7048/7474/6092/6091/3280/10512/8321/2626/55636	CCN1,TGFBR3,NOTCH2,PROX1,TGFB2,NRP1,BMPR1A,PARVA,WNT11,TBX3,BMP4,SMAD6,ZFPM1,GATA6,SMAD7,NRP2,TGFBR2,WNT5A,ROBO2,ROBO1,HES1,SEMA3C,FZD1,GATA4,CHD7	25
HepG2	GO:1904062	regulation of cation transmembrane transport	75/2536	342/18670	1.40727e-05	0.000488992	0.000366979	255738/5174/481/7779/375/183/3799/5728/6786/2147/22941/1740/6588/486/84959/65125/2904/196527/54997/4734/5923/729993/487/6376/442901/11060/5336/1535/50488/406991/786/23327/1785/130497/6546/63892/5581/30818/57628/274/27347/91404/7341/51719/8398/23171/776/7871/2257/3064/10891/57620/287/2891/5144/1729/9474/2534/10345/7402/154043/23072/2631/6717/10142/799/5649/1804/2185/55636/1612/5774/1741/2892/2332	PCSK9,PDZK1,ATP1B1,SLC30A1,ARF1,AGT,KIF5B,PTEN,STIM1,F2,SHANK2,DLG2,SLN,FXYD2,UBASH3B,WNK1,GRIN2B,ANO6,TESC,NEDD4,RASGRF1,SHISA9,ATP2A1,CX3CL1,MIR328,WWP2,PLCG2,CYBA,MINK1,MIR21,CACNG1,NEDD4L,DNM2,OSR1,SLC8A1,THADA,PRKCE,KCNIP3,DPP10,BIN1,STK39,SESTD1,SUMO1,CAB39,PLA2G6,GPD1L,CACNA1D,SLMAP,FGF12,HTT,PPARGC1A,STIM2,ANK2,GRIA2,PDE4D,DIAPH1,ATG5,FYN,TRDN,UTRN,CNKSR3,HECW1,NIPSNAP2,SRI,AKAP9,CALCR,RE…	75
HepG2	GO:0034599	cellular response to oxidative stress	68/2536	302/18670	1.41305e-05	0.000488992	0.000366979	6421/142/4548/8644/10276/5076/4255/664/847/7225/120892/5074/488/2706/2308/407048/8428/10202/5587/30001/3091/2877/10516/5151/1535/406991/8877/1785/388/2034/7444/2168/4780/8837/140809/6714/84181/6780/3162/1499/1894/2119/10891/5562/2309/2534/135112/5796/383/7128/6648/5071/54205/1956/8321/11179/4233/407024/2626/2936/318/301/1612/2176/375748/9314/7295/79109	SFPQ,PARP1,MTR,AKR1C3,NET1,PAX2,MGMT,BNIP3,CAT,TRPC6,LRRK2,PAWR,ATP2A2,GJB2,FOXO1,MIR92A1,STK24,DHRS2,PRKD1,ERO1A,HIF1A,GPX2,FBLN5,PDE8A,CYBA,MIR21,SPHK1,DNM2,RHOB,EPAS1,VRK2,FABP1,NFE2L2,CFLAR,SRXN1,SRC,CHD6,STAU1,HMOX1,CTNNB1,ECT2,ETV5,PPARGC1A,PRKAA1,FOXO3,FYN,NCOA7,PTPRK,ARG1,TNFAIP3,SOD2,PRKN,CYCS,EGFR,FZD1,ZNF277,MET,MIR29B1,GATA4,GSR,NUDT2,ANXA1,DAPK1,FANCC,ERCC6L2,KLF4,TXN,MAPKAP1	68
HepG2	GO:0046879	hormone secretion	69/2536	308/18670	1.46486e-05	0.000504123	0.000378334	8431/2029/183/2625/3799/5950/6934/3709/9971/6926/6927/65985/3091/6447/9501/6928/252983/5578/773/2867/54795/7447/5581/5861/9448/3553/7849/1803/2641/11069/1385/3667/8864/6616/3170/2691/3172/54097/5211/8398/25924/776/8997/185/6514/152/6696/5530/308/2244/2243/2266/5019/1906/1268/222546/2697/5071/5879/1956/6717/5799/55636/56943/55638/114/301/64855/292	NR0B2,ENSA,AGT,GATA3,KIF5B,RBP4,TCF7L2,ITPR2,NR1H4,TBX3,HNF1A,AACS,HIF1A,SCG5,RPH3AL,HNF1B,STXBP4,PRKCA,CACNA1A,FFAR2,TRPM4,VSNL1,PRKCE,RAB1A,MAP4K4,IL1B,PAX8,DPP4,GCG,RAPGEF4,CREB1,IRS1,PER2,SNAP25,FOXA2,GHRH,HNF4A,FAM3B,PFKL,PLA2G6,MYRIP,CACNA1D,KALRN,AGTR1,SLC2A2,ADRA2C,SPP1,PPP3CA,ANXA5,FGB,FGA,FGG,OXCT1,EDN1,CNR1,RFX6,GJA1,PRKN,RAC1,EGFR,SRI,PTPRN2,CHD7,ENY2,SYBU,ADCY8,ANXA1,NIBAN2,SLC25A5	69
HepG2	GO:0061035	regulation of cartilage development	24/2536	72/18670	1.51858e-05	0.000519737	0.000390052	3491/55553/7481/7704/6660/5744/652/4088/2734/406991/8313/6662/91461/2736/80856/2487/1499/7474/202018/860/1490/85477/2737/6591	CCN1,SOX6,WNT11,ZBTB16,SOX5,PTHLH,BMP4,SMAD3,GLG1,MIR21,AXIN2,SOX9,PKDCC,GLI2,LNPK,FRZB,CTNNB1,WNT5A,TAPT1,RUNX2,CCN2,SCIN,GLI3,SNAI2	24
HepG2	GO:0016101	diterpenoid metabolic process	32/2536	110/18670	1.60336e-05	0.000545754	0.000409577	375790/3339/24/336/1645/8644/1109/5950/84649/10082/145226/8854/53630/224/7276/6382/338/56603/54884/55825/128/127/130/131/55937/64577/1956/1577/222236/6383/216/2719	AGRN,HSPG2,ABCA4,APOA2,AKR1C1,AKR1C3,AKR1C4,RBP4,DGAT2,GPC6,RDH12,ALDH1A2,BCO1,ALDH3A2,TTR,SDC1,APOB,CYP26B1,RETSAT,PECR,ADH5,ADH4,ADH6,ADH7,APOM,ALDH8A1,EGFR,CYP3A5,NAPEPLD,SDC2,ALDH1A1,GPC3	32
HepG2	GO:0009063	cellular amino acid catabolic process	35/2536	125/18670	1.64526e-05	0.000556975	0.000417998	8659/23576/5092/4143/36/586/144193/5053/113675/89874/2184/1428/84706/6898/443/406991/58510/3176/8942/2744/191/10841/4357/339896/3081/4552/1036/594/8528/383/64577/10247/2731/549/5009	ALDH4A1,DDAH1,PCBD1,MAT1A,ACADSB,BCAT1,AMDHD1,PAH,SDSL,SLC25A21,FAH,CRYM,GPT2,TAT,ASPA,MIR21,PRODH2,HNMT,KYNU,GLS,AHCY,FTCD,MPST,GADL1,HGD,MTRR,CDO1,BCKDHB,DDO,ARG1,ALDH8A1,RIDA,GLDC,AUH,OTC	35
HepG2	GO:0031098	stress-activated protein kinase signaling cascade	70/2536	315/18670	1.69385e-05	0.000570323	0.000428016	1647/260425/55765/9261/7042/11221/183/84451/8325/8945/4221/7316/55504/2308/407048/5911/8428/677/4293/3480/5345/50488/5187/136/9611/4077/1845/9043/2081/5608/8877/23239/10298/8491/9448/3553/27178/27347/7855/23236/57144/7474/23043/9175/5062/768211/4750/5734/2150/153769/1843/1906/84062/1432/222643/7422/2898/1490/23328/4216/5071/1956/10371/2185/8767/6788/10912/259/257397/1852	GADD45A,MAGI3,INAVA,MAPKAPK2,TGFB2,DUSP10,AGT,MAP3K21,FZD8,BTRC,MEN1,UBC,TNFRSF19,FOXO1,MIR92A1,RAP2A,STK24,ZFP36L1,MAP3K9,IGF1R,SERPINF2,MINK1,PER1,ADORA2B,NCOR1,NBR1,DUSP3,SPAG9,ERN1,MAP2K6,SPHK1,PHLPP1,PAK4,MAP4K3,MAP4K4,IL1B,IL37,STK39,FZD5,PLCB1,PAK5,WNT5A,TNIK,MAP3K13,PAK2,RELL1,NEK1,PTGER4,F2RL1,SH3RF2,DUSP1,EDN1,DTNBP1,MAPK14,UNC5CL,VEGFA,GRIK2,CCN2,SASH1,MAP3K4,PRKN,EGFR,SEMA3A,PTK2B,RIP…	70
HepG2	GO:0001701	in utero embryonic development	80/2536	373/18670	1.7351e-05	0.000581072	0.000436083	3491/56957/25912/1999/7779/4751/2625/57178/657/55553/5702/6768/91/3856/4848/3479/6926/3981/3091/677/4643/4088/115/23322/80790/3294/29123/64359/6928/5469/2885/2627/5932/1825/9817/8178/1050/57677/29924/338/57448/2034/57142/57669/2736/9394/6670/57679/7855/3549/27341/7048/1499/29072/4071/4154/3280/118/202018/10568/729/53918/4124/1906/7422/8521/2697/2737/1956/5723/402569/55636/7274/63978/6788/57623/23…	CCN1,OTUD7B,C1orf43,ELF3,SLC30A1,NEK2,GATA3,ZMIZ1,BMPR1A,SOX6,PSMC3,ST14,ACVR1B,KRT8,CNOT2,IGF1,TBX3,LIG4,HIF1A,ZFP36L1,MYO1E,SMAD3,ADCY9,RPGRIP1L,CMIP,HSD17B2,ANKRD11,NXN,HNF1B,MED1,GRB2,GATA6,RBBP8,DSC3,KEAP1,ELL,CEBPA,ZFP14,EPN1,APOB,BIRC6,EPAS1,RTN4,EPB41L5,GLI2,HS6ST1,SP3,ALS2,FZD5,IHH,RRP7A,TGFBR2,CTNNB1,SETD2,TM4SF1,MBNL1,HES1,ADD1,TAPT1,SLC34A2,C6,PELO,MAN2A1,EDN1,VEGFA,GCM1,GJA1,GLI3,EGF…	80
HepG2	GO:0097327	response to antineoplastic agent	29/2536	96/18670	1.79766e-05	0.000598804	0.00044939	54206/1244/2706/2308/999/3728/672/57539/8837/1373/1789/5105/3162/1499/54464/4976/5562/1958/1495/2908/23367/1906/2309/383/1956/23514/22949/445/2332	ERRFI1,ABCC2,GJB2,FOXO1,CDH1,JUP,BRCA1,WDR35,CFLAR,CPS1,DNMT3B,PCK1,HMOX1,CTNNB1,XRN1,OPA1,PRKAA1,EGR1,CTNNA1,NR3C1,LARP1,EDN1,FOXO3,ARG1,EGFR,SPIDR,PTGR1,ASS1,FMR1	29
HepG2	GO:0050769	positive regulation of neurogenesis	97/2536	474/18670	1.81349e-05	0.000600863	0.000450936	1600/257194/1435/27/339479/5362/5629/375/183/8829/22891/5728/22849/9148/3611/644943/4076/22941/26011/7225/50937/1272/466/10154/5501/5025/3981/5587/3169/652/5583/3091/8650/6938/23060/8766/6376/79791/443/9043/23531/114804/23327/23373/2909/50618/3553/2736/274/4780/8837/2335/1789/9139/23613/23394/5468/1499/5364/1605/7474/6092/6091/8997/1894/9175/2119/604/4976/3280/152/170825/9693/3572/411/4124/57556/…	DAB1,NEGR1,CSF1,ABL2,BRINP3,PLXNA2,PROX1,ARF1,AGT,NRP1,ZNF365,PTEN,CPEB3,NEURL1,ILK,RASSF10,CAPRIN1,SHANK2,TENM4,TRPC6,CDON,CNTN1,ATF1,PLXNC1,PPP1CC,P2RX4,LIG4,PRKD1,FOXA1,BMP4,PRKCH,HIF1A,NUMB,TCF12,ZNF609,RAB11A,CX3CL1,FBXO31,ASPA,SPAG9,MMD,RNF157,NEDD4L,CRTC1,ARHGAP35,ITSN2,IL1B,GLI2,BIN1,NFE2L2,CFLAR,FN1,DNMT3B,CBFA2T2,ZMYND8,ADNP,PPARG,CTNNB1,PLXNB1,DAG1,WNT5A,ROBO2,ROBO1,KALRN,ECT2,MAP3K13,…	97
HepG2	GO:0010876	lipid localization	87/2536	415/18670	1.89563e-05	0.000624756	0.000468866	2170/114883/255738/24/5825/336/6646/183/1645/1109/5950/1244/118987/10938/1119/10809/84649/57476/4040/53919/196527/51474/8435/9971/5319/5025/57605/949/10257/5104/3990/123264/79068/388323/9611/8714/58488/55852/350/26207/10351/10350/5608/9388/57614/718/57655/2867/634/338/2168/3553/2181/3069/10079/8204/23760/8398/5468/114884/54762/114885/57088/389158/185/57205/6696/4547/1950/1906/55937/5167/5071/2988…	FABP3,OSBPL9,PCSK9,ABCA4,ABCD3,APOA2,SOAT1,AGT,AKR1C1,AKR1C4,RBP4,ABCC2,PDZD8,EHD1,CHKA,STARD10,DGAT2,GRAMD1B,LRP6,SLCO1C1,ANO6,LIMA1,SOAT2,NR1H4,PLA2G1B,P2RX4,PITPNM2,SCARB1,ABCC4,SERPINA5,LIPC,SLC51B,FTO,GLTPD2,NCOR1,ABCC3,PCTP,TEX2,APOH,PITPNC1,ABCA8,ABCA9,MAP2K6,LIPG,RELCH,C3,GRAMD1A,FFAR2,CEACAM1,APOB,FABP1,IL1B,ACSL3,HDLBP,ATP9A,NRIP1,PITPNB,PLA2G6,PPARG,OSBPL10,GRAMD1C,OSBPL11,PLSCR4,PLSCR…	87
HepG2	GO:0019932	second-messenger-mediated signaling	91/2536	439/18670	1.94864e-05	0.000638846	0.000479441	23261/2981/23576/2633/481/2494/183/5592/5140/55366/5795/2904/5139/3709/5744/120892/552/8549/3479/488/121665/5025/283383/7253/11214/55784/115/23295/10725/5336/136/8844/5578/6662/8877/5725/54795/6546/2492/6344/2641/11069/6364/9759/84174/2691/23394/5152/29995/151651/1237/2771/58515/84873/2932/185/3064/152/683/5530/287/59350/9693/5734/5562/5144/6690/6444/1906/7422/10231/266977/222545/10345/57211/1084…	CAMTA1,GUCA2B,DDAH1,GBP1,ATP1B1,NR5A2,AGT,PRKG1,PDE3B,LGR4,PTPRJ,GRIN2B,PDE3A,ITPR2,PTHLH,LRRK2,AVPR1A,LGR5,IGF1,ATP2A2,SPPL3,P2RX4,ADGRD1,TSHR,AKAP13,MCTP2,ADCY9,MGRN1,NFAT5,PLCG2,ADORA2B,KSR1,PRKCA,SOX9,SPHK1,PTBP1,TRPM4,SLC8A1,FSHR,SCTR,GCG,RAPGEF4,CCL20,HDAC4,SLA2,GHRH,ADNP,PDE9A,LMCD1,EFHB,CCR8,GNAI2,SELENOK,ADGRG7,GSK3B,AGTR1,HTT,ADRA2C,BST1,PPP3CA,ANK2,RXFP1,RAPGEF2,PTGER4,PRKAA1,PDE4D,SPI…	91
HepG2	GO:0043297	apical junction assembly	22/2536	64/18670	1.96807e-05	0.000641837	0.000481686	1969/149461/10207/143098/56288/7481/5583/5175/92359/9475/6801/7855/84612/861/1894/9948/153562/1495/2697/4301/6591/92140	EPHA2,CLDN19,PATJ,MPP7,PARD3,WNT11,PRKCH,PECAM1,CRB3,ROCK2,STRN,FZD5,PARD6B,RUNX1,ECT2,WDR1,MARVELD2,CTNNA1,GJA1,AFDN,SNAI2,MTDH	22
HepG2	GO:0071695	anatomical structure maturation	55/2536	232/18670	1.98567e-05	0.000644205	0.000483462	375790/473/7042/2625/5076/5139/120892/196527/3479/283/3169/3091/8854/10116/11057/6376/718/55908/1050/2034/53335/29842/7855/3549/55612/26133/9334/7494/5468/1499/5364/1605/7474/9175/4976/3280/10296/2261/2266/9319/6690/116369/7422/860/2309/2697/1235/56975/4897/26047/2185/79670/10507/9991/51360	AGRN,RERE,TGFB2,GATA3,PAX2,PDE3A,LRRK2,ANO6,IGF1,ANG,FOXA1,HIF1A,ALDH1A2,FEM1B,ABHD2,CX3CL1,C3,ANGPTL8,CEBPA,EPAS1,BCL11A,TFCP2L1,FZD5,IHH,FERMT1,TRPC4AP,B4GALT5,XBP1,PPARG,CTNNB1,PLXNB1,DAG1,WNT5A,MAP3K13,OPA1,HES1,MAEA,FGFR3,FGG,TRIP13,SPINK1,SLC26A8,VEGFA,RUNX2,FOXO3,GJA1,CCR6,FAM20C,NRCAM,CNTNAP2,PTK2B,TUT7,SEMA4D,PTBP3,MBTPS2	55
HepG2	GO:0019827	stem cell population maintenance	41/2536	157/18670	2.06274e-05	0.00066574	0.000499624	6497/63976/4853/607/5629/657/5076/10413/1656/4848/6926/84678/2308/3981/2103/6299/6928/6662/1000/678/7849/8202/51586/1499/6997/27086/6657/3280/9079/57721/53918/2309/79648/55124/84750/63978/90390/23081/2176/9314/79576	SKI,PRDM16,NOTCH2,BCL9,PROX1,BMPR1A,PAX2,YAP1,DDX6,CNOT2,TBX3,KDM2B,FOXO1,LIG4,ESRRB,SALL1,HNF1B,SOX9,CDH2,ZFP36L2,PAX8,NCOA3,MED15,CTNNB1,TDGF1,FOXP1,SOX2,HES1,LDB2,METTL14,PELO,FOXO3,MCPH1,PIWIL2,FUT10,PRDM14,MED30,KDM4C,FANCC,KLF4,NKAP	41
HepG2	GO:0051893	regulation of focal adhesion assembly	21/2536	60/18670	2.2118e-05	0.000702922	0.000527529	6281/8829/5728/5795/23603/4088/79834/1845/54828/9475/51057/9448/57669/6714/90102/3273/7422/5879/10395/2039/5747	S100A10,NRP1,PTEN,PTPRJ,CORO1C,SMAD3,PEAK1,DUSP3,BCAS3,ROCK2,WDPCP,MAP4K4,EPB41L5,SRC,PHLDB2,HRG,VEGFA,RAC1,DLC1,DMTN,PTK2	21
HepG2	GO:0090109	regulation of cell-substrate junction assembly	21/2536	60/18670	2.2118e-05	0.000702922	0.000527529	6281/8829/5728/5795/23603/4088/79834/1845/54828/9475/51057/9448/57669/6714/90102/3273/7422/5879/10395/2039/5747	S100A10,NRP1,PTEN,PTPRJ,CORO1C,SMAD3,PEAK1,DUSP3,BCAS3,ROCK2,WDPCP,MAP4K4,EPB41L5,SRC,PHLDB2,HRG,VEGFA,RAC1,DLC1,DMTN,PTK2	21
HepG2	GO:0150116	regulation of cell-substrate junction organization	21/2536	60/18670	2.2118e-05	0.000702922	0.000527529	6281/8829/5728/5795/23603/4088/79834/1845/54828/9475/51057/9448/57669/6714/90102/3273/7422/5879/10395/2039/5747	S100A10,NRP1,PTEN,PTPRJ,CORO1C,SMAD3,PEAK1,DUSP3,BCAS3,ROCK2,WDPCP,MAP4K4,EPB41L5,SRC,PHLDB2,HRG,VEGFA,RAC1,DLC1,DMTN,PTK2	21
HepG2	GO:0097305	response to alcohol	55/2536	233/18670	2.26108e-05	0.000714936	0.000536545	7049/10654/142/8644/2625/5728/5950/4255/847/57476/4040/2904/2059/3709/552/490/65985/999/1535/3728/672/57655/5581/5468/7048/2720/1499/1605/54762/54464/3490/130/131/5734/5562/5019/1036/1495/6678/23367/1268/2309/2534/196/107/2770/2185/23514/8836/114/687/19/9314/210/2934	TGFBR3,PMVK,PARP1,AKR1C3,GATA3,PTEN,RBP4,MGMT,CAT,GRAMD1B,LRP6,GRIN2B,EPS8,ITPR2,AVPR1A,ATP2B1,AACS,CDH1,CYBA,JUP,BRCA1,GRAMD1A,PRKCE,PPARG,TGFBR2,GLB1,CTNNB1,DAG1,GRAMD1C,XRN1,IGFBP7,ADH6,ADH7,PTGER4,PRKAA1,OXCT1,CDO1,CTNNA1,SPARC,LARP1,CNR1,FOXO3,FYN,AHR,ADCY1,GNAI1,PTK2B,SPIDR,GGH,ADCY8,KLF9,ABCA1,KLF4,ALAD,GSN	55
HepG2	GO:2000379	positive regulation of reactive oxygen species metabolic process	30/2536	102/18670	2.30953e-05	0.000726567	0.000545274	1647/23576/183/8644/2147/5025/4088/1535/113277/2885/148022/3643/1785/3553/4780/55022/9759/7048/2771/185/23530/2150/1906/1432/2309/1956/2185/1191/9314/445	GADD45A,DDAH1,AGT,AKR1C3,F2,P2RX4,SMAD3,CYBA,TMEM106A,GRB2,TICAM1,INSR,DNM2,IL1B,NFE2L2,PID1,HDAC4,TGFBR2,GNAI2,AGTR1,NNT,F2RL1,EDN1,MAPK14,FOXO3,EGFR,PTK2B,CLU,KLF4,ASS1	30
HepG2	GO:0035270	endocrine system development	35/2536	127/18670	2.38559e-05	0.000745649	0.000559594	3570/2625/84159/657/4221/7481/2308/652/6495/3175/8854/4088/6299/999/6662/2627/3643/7849/2736/1385/3170/2691/3172/7068/7474/2932/6657/3280/5454/222546/1021/5078/6469/3110/301	IL6R,GATA3,ARID5B,BMPR1A,MEN1,WNT11,FOXO1,BMP4,SIX1,ONECUT1,ALDH1A2,SMAD3,SALL1,CDH1,SOX9,GATA6,INSR,PAX8,GLI2,CREB1,FOXA2,GHRH,HNF4A,THRB,WNT5A,GSK3B,SOX2,HES1,POU3F2,RFX6,CDK6,PAX4,SHH,MNX1,ANXA1	35
HepG2	GO:0003279	cardiac septum development	32/2536	112/18670	2.39412e-05	0.000745649	0.000559594	7798/3491/7049/4853/5629/7042/2625/8829/657/55742/7481/6926/25831/652/4091/6299/161882/2627/4092/1785/7849/8828/7048/7474/6092/6091/3280/287/10512/8321/2626/55636	LUZP1,CCN1,TGFBR3,NOTCH2,PROX1,TGFB2,GATA3,NRP1,BMPR1A,PARVA,WNT11,TBX3,HECTD1,BMP4,SMAD6,SALL1,ZFPM1,GATA6,SMAD7,DNM2,PAX8,NRP2,TGFBR2,WNT5A,ROBO2,ROBO1,HES1,ANK2,SEMA3C,FZD1,GATA4,CHD7	32
HepG2	GO:0021700	developmental maturation	64/2536	284/18670	2.42557e-05	0.000751685	0.000564124	375790/473/4774/7042/2625/5728/5076/9148/8301/5139/120892/196527/3479/283/3169/3091/8854/10116/11057/6376/8943/718/55908/1050/2034/53335/29842/7855/3549/55612/26133/9334/7494/5468/1499/5364/1605/7474/9175/4976/3280/10296/2261/2266/1182/9319/6690/116369/7422/860/2309/2697/1235/56975/5649/4897/26047/2185/55638/10497/79670/10507/9991/51360	AGRN,RERE,NFIA,TGFB2,GATA3,PTEN,PAX2,NEURL1,PICALM,PDE3A,LRRK2,ANO6,IGF1,ANG,FOXA1,HIF1A,ALDH1A2,FEM1B,ABHD2,CX3CL1,AP3D1,C3,ANGPTL8,CEBPA,EPAS1,BCL11A,TFCP2L1,FZD5,IHH,FERMT1,TRPC4AP,B4GALT5,XBP1,PPARG,CTNNB1,PLXNB1,DAG1,WNT5A,MAP3K13,OPA1,HES1,MAEA,FGFR3,FGG,CLCN3,TRIP13,SPINK1,SLC26A8,VEGFA,RUNX2,FOXO3,GJA1,CCR6,FAM20C,RELN,NRCAM,CNTNAP2,PTK2B,SYBU,UNC13B,TUT7,SEMA4D,PTBP3,MBTPS2	64
HepG2	GO:0090183	regulation of kidney development	20/2536	56/18670	2.45867e-05	0.000758171	0.000568992	3570/183/2625/5076/55366/10413/652/6495/51804/6928/6662/130497/7849/8837/1499/25937/1958/7422/5154/6469	IL6R,AGT,GATA3,PAX2,LGR4,YAP1,BMP4,SIX1,SIX4,HNF1B,SOX9,OSR1,PAX8,CFLAR,CTNNB1,WWTR1,EGR1,VEGFA,PDGFA,SHH	20
HepG2	GO:0072078	nephron tubule morphogenesis	24/2536	74/18670	2.54792e-05	0.000781822	0.000586741	56998/183/2625/5076/3611/55366/7481/652/6495/51804/6299/6928/6662/130497/7849/1499/3280/170690/2246/7422/54806/2737/6469/2719	CTNNBIP1,AGT,GATA3,PAX2,ILK,LGR4,WNT11,BMP4,SIX1,SIX4,SALL1,HNF1B,SOX9,OSR1,PAX8,CTNNB1,HES1,ADAMTS16,FGF1,VEGFA,AHI1,GLI3,SHH,GPC3	24
HepG2	GO:0060675	ureteric bud morphogenesis	22/2536	65/18670	2.59638e-05	0.000790245	0.000593062	56998/183/2625/5076/3611/55366/7481/652/6495/51804/6299/6928/6662/7849/1499/3280/170690/2246/7422/2737/6469/2719	CTNNBIP1,AGT,GATA3,PAX2,ILK,LGR4,WNT11,BMP4,SIX1,SIX4,SALL1,HNF1B,SOX9,PAX8,CTNNB1,HES1,ADAMTS16,FGF1,VEGFA,GLI3,SHH,GPC3	22
HepG2	GO:0035148	tube formation	39/2536	148/18670	2.60074e-05	0.000790245	0.000593062	6497/7798/65979/8915/5629/7042/2625/5076/10522/6768/7289/4040/84678/652/6495/51804/3091/6928/54828/6662/7408/2909/130497/7849/7052/9620/131405/1499/29072/7474/55081/57545/7422/23242/8321/6469/10395/6788/4781	SKI,LUZP1,PHACTR4,BCL10,PROX1,TGFB2,GATA3,PAX2,DEAF1,ST14,TULP3,LRP6,KDM2B,BMP4,SIX1,SIX4,HIF1A,HNF1B,BCAS3,SOX9,VASP,ARHGAP35,OSR1,PAX8,TGM2,CELSR1,TRIM71,CTNNB1,SETD2,WNT5A,IFT57,CC2D2A,VEGFA,COBL,FZD1,SHH,DLC1,STK3,NFIB	39
HepG2	GO:0035296	regulation of tube diameter	38/2536	143/18670	2.67973e-05	0.000803772	0.000603214	1889/2730/553/183/5592/5286/143872/552/490/407048/5345/136/406991/5797/54795/9475/57539/6546/1373/8864/3162/8398/185/3827/152/2244/2243/2266/3672/2150/1906/9474/2697/6648/1956/9732/80005/148	ECE1,GCLM,AVPR1B,AGT,PRKG1,PIK3C2A,ARHGAP42,AVPR1A,ATP2B1,MIR92A1,SERPINF2,ADORA2B,MIR21,PTPRM,TRPM4,ROCK2,WDR35,SLC8A1,CPS1,PER2,HMOX1,PLA2G6,AGTR1,KNG1,ADRA2C,FGB,FGA,FGG,ITGA1,F2RL1,EDN1,ATG5,GJA1,SOD2,EGFR,DOCK4,DOCK5,ADRA1A	38
HepG2	GO:0097746	regulation of blood vessel diameter	38/2536	143/18670	2.67973e-05	0.000803772	0.000603214	1889/2730/553/183/5592/5286/143872/552/490/407048/5345/136/406991/5797/54795/9475/57539/6546/1373/8864/3162/8398/185/3827/152/2244/2243/2266/3672/2150/1906/9474/2697/6648/1956/9732/80005/148	ECE1,GCLM,AVPR1B,AGT,PRKG1,PIK3C2A,ARHGAP42,AVPR1A,ATP2B1,MIR92A1,SERPINF2,ADORA2B,MIR21,PTPRM,TRPM4,ROCK2,WDR35,SLC8A1,CPS1,PER2,HMOX1,PLA2G6,AGTR1,KNG1,ADRA2C,FGB,FGA,FGG,ITGA1,F2RL1,EDN1,ATG5,GJA1,SOD2,EGFR,DOCK4,DOCK5,ADRA1A	38
HepG2	GO:0006067	ethanol metabolic process	232601	21/18670	2.6908e-05	0.000803772	0.000603214	217/27233/84532/27284/6783/128/127/130/131/219/216	ALDH2,SULT1C4,ACSS1,SULT1B1,SULT1E1,ADH5,ADH4,ADH6,ADH7,ALDH1B1,ALDH1A1	11
HepG2	GO:2000649	regulation of sodium ion transmembrane transporter activity	19/2536	52/18670	2.69687e-05	0.000803772	0.000603214	255738/481/3799/486/65125/54997/4734/23327/1785/130497/5581/27347/23171/7871/2257/7402/154043/23072/5774	PCSK9,ATP1B1,KIF5B,FXYD2,WNK1,TESC,NEDD4,NEDD4L,DNM2,OSR1,PRKCE,STK39,GPD1L,SLMAP,FGF12,UTRN,CNKSR3,HECW1,PTPN3	19
HepG2	GO:0030217	T cell differentiation	56/2536	240/18670	2.72174e-05	0.000807319	0.000605876	5590/864/3932/149233/11221/2625/8325/57178/7704/3981/652/677/64919/54567/6095/3566/161882/146850/406991/4092/8943/602/678/56603/8808/2736/6670/940/1493/7855/3549/79840/9935/861/7494/7048/1499/27086/64332/604/5734/814/1958/3662/860/9474/1235/2737/1021/6469/55636/8767/407030/301/944/79576	PRKCZ,RUNX3,LCK,IL23R,DUSP10,GATA3,FZD8,ZMIZ1,ZBTB16,LIG4,BMP4,ZFP36L1,BCL11B,DLL4,RORA,IL4R,ZFPM1,PIK3R6,MIR21,SMAD7,AP3D1,BCL3,ZFP36L2,CYP26B1,IL1RL2,GLI2,SP3,CD28,CTLA4,FZD5,IHH,NHEJ1,MAFB,RUNX1,XBP1,TGFBR2,CTNNB1,FOXP1,NFKBIZ,BCL6,PTGER4,CAMK4,EGR1,IRF4,RUNX2,ATG5,CCR6,GLI3,CDK6,SHH,CHD7,RIPK2,MIR30B,ANXA1,TNFSF8,NKAP	56
HepG2	GO:0002576	platelet degranulation	35/2536	128/18670	2.8599e-05	0.000844281	0.000633616	2153/5768/7042/2/3479/10257/87/5265/12/5345/5175/350/2335/7078/3700/197/3273/3827/9948/213/1950/308/2244/2243/2266/6414/10184/6678/7422/9749/5154/2039/1191/22927/3920	F5,QSOX1,TGFB2,A2M,IGF1,ABCC4,ACTN1,SERPINA1,SERPINA3,SERPINF2,PECAM1,APOH,FN1,TIMP3,ITIH4,AHSG,HRG,KNG1,WDR1,ALB,EGF,ANXA5,FGB,FGA,FGG,SELENOP,LHFPL2,SPARC,VEGFA,PHACTR2,PDGFA,DMTN,CLU,HABP4,LAMP2	35
HepG2	GO:0035150	regulation of tube size	38/2536	144/18670	3.17004e-05	0.000931425	0.000699015	1889/2730/553/183/5592/5286/143872/552/490/407048/5345/136/406991/5797/54795/9475/57539/6546/1373/8864/3162/8398/185/3827/152/2244/2243/2266/3672/2150/1906/9474/2697/6648/1956/9732/80005/148	ECE1,GCLM,AVPR1B,AGT,PRKG1,PIK3C2A,ARHGAP42,AVPR1A,ATP2B1,MIR92A1,SERPINF2,ADORA2B,MIR21,PTPRM,TRPM4,ROCK2,WDR35,SLC8A1,CPS1,PER2,HMOX1,PLA2G6,AGTR1,KNG1,ADRA2C,FGB,FGA,FGG,ITGA1,F2RL1,EDN1,ATG5,GJA1,SOD2,EGFR,DOCK4,DOCK5,ADRA1A	38
HepG2	GO:0010975	regulation of neuron projection development	100/2536	499/18670	3.28749e-05	0.000961397	0.000721509	57643/1600/257194/27/5362/375/183/2625/8829/22891/5728/22849/57715/9148/22876/3611/4076/22941/7225/120892/1272/466/10154/5911/8428/5587/4734/8766/4649/6376/79791/114804/1000/1630/23327/1785/23373/2909/50618/57142/53335/9448/4780/8837/66008/4133/2335/6616/9139/23613/23394/83999/5364/6405/7474/5793/6092/6091/2932/8997/23043/9175/344901/4976/6696/10611/5530/9693/411/57556/29116/7422/1268/5454/2534/5…	ZSWIM5,DAB1,NEGR1,ABL2,PLXNA2,ARF1,AGT,GATA3,NRP1,ZNF365,PTEN,CPEB3,SEMA4G,NEURL1,INPP5F,ILK,CAPRIN1,SHANK2,TRPC6,LRRK2,CNTN1,ATF1,PLXNC1,RAP2A,STK24,PRKD1,NEDD4,RAB11A,MYO9A,CX3CL1,FBXO31,RNF157,CDH2,DCC,NEDD4L,DNM2,CRTC1,ARHGAP35,ITSN2,RTN4,BCL11A,MAP4K4,NFE2L2,CFLAR,TRAK2,MAP2,FN1,SNAP25,CBFA2T2,ZMYND8,ADNP,KREMEN1,PLXNB1,SEMA3F,WNT5A,PTPRG,ROBO2,ROBO1,GSK3B,KALRN,TNIK,MAP3K13,OSTN,OPA1,SPP1,P…	100
HepG2	GO:0060993	kidney morphogenesis	28/2536	94/18670	3.31028e-05	0.000963538	0.000723116	56998/183/2625/5076/3611/55366/7481/120892/652/6495/51804/9245/6299/6928/6662/130497/7849/1499/25937/3280/80144/170690/2246/7422/54806/2737/6469/2719	CTNNBIP1,AGT,GATA3,PAX2,ILK,LGR4,WNT11,LRRK2,BMP4,SIX1,SIX4,GCNT3,SALL1,HNF1B,SOX9,OSR1,PAX8,CTNNB1,WWTR1,HES1,FRAS1,ADAMTS16,FGF1,VEGFA,AHI1,GLI3,SHH,GPC3	28
HepG2	GO:0050796	regulation of insulin secretion	44/2536	176/18670	3.3607e-05	0.000973665	0.000730716	8431/2029/3799/5950/6934/3709/9971/65985/3091/9501/252983/5578/773/54795/7447/5581/9448/3553/1803/2641/11069/3667/8864/6616/3170/3172/5211/8398/25924/776/6514/152/5530/5019/1268/222546/2697/5071/5879/6717/56943/55638/114/292	NR0B2,ENSA,KIF5B,RBP4,TCF7L2,ITPR2,NR1H4,AACS,HIF1A,RPH3AL,STXBP4,PRKCA,CACNA1A,TRPM4,VSNL1,PRKCE,MAP4K4,IL1B,DPP4,GCG,RAPGEF4,IRS1,PER2,SNAP25,FOXA2,HNF4A,PFKL,PLA2G6,MYRIP,CACNA1D,SLC2A2,ADRA2C,PPP3CA,OXCT1,CNR1,RFX6,GJA1,PRKN,RAC1,SRI,ENY2,SYBU,ADCY8,SLC25A5	44
HepG2	GO:0006069	ethanol oxidation	232509	12/18670	3.40579e-05	0.00098216	0.000737091	217/84532/128/127/130/131/219/216	ALDH2,ACSS1,ADH5,ADH4,ADH6,ADH7,ALDH1B1,ALDH1A1	8
HepG2	GO:0006869	lipid transport	80/2536	380/18670	3.45828e-05	0.000992545	0.000744885	2170/114883/255738/24/5825/336/6646/183/1645/1109/5950/1244/118987/1119/10809/57476/4040/53919/196527/51474/8435/9971/5319/5025/57605/949/10257/5104/3990/123264/388323/9611/8714/58488/55852/350/26207/10351/10350/5608/9388/57614/57655/634/338/2168/3553/2181/3069/10079/23760/8398/5468/114884/54762/114885/57088/389158/185/57205/6696/4547/1950/1906/55937/5071/29881/5243/6469/4481/1191/7274/10499/3896…	FABP3,OSBPL9,PCSK9,ABCA4,ABCD3,APOA2,SOAT1,AGT,AKR1C1,AKR1C4,RBP4,ABCC2,PDZD8,CHKA,STARD10,GRAMD1B,LRP6,SLCO1C1,ANO6,LIMA1,SOAT2,NR1H4,PLA2G1B,P2RX4,PITPNM2,SCARB1,ABCC4,SERPINA5,LIPC,SLC51B,GLTPD2,NCOR1,ABCC3,PCTP,TEX2,APOH,PITPNC1,ABCA8,ABCA9,MAP2K6,LIPG,RELCH,GRAMD1A,CEACAM1,APOB,FABP1,IL1B,ACSL3,HDLBP,ATP9A,PITPNB,PLA2G6,PPARG,OSBPL10,GRAMD1C,OSBPL11,PLSCR4,PLSCR5,AGTR1,ATP10D,SPP1,MTTP,EGF,E…	80
HepG2	GO:0014066	regulation of phosphatidylinositol 3-kinase signaling	34/2536	124/18670	3.47367e-05	0.000992545	0.000744885	7042/183/5728/118788/847/2147/3479/957/5527/4734/3480/406991/6662/3643/634/2492/10617/940/2066/6714/55615/5364/5291/5295/2150/8870/2534/5154/1956/5649/5747/8395/10507/9314	TGFB2,AGT,PTEN,PIK3AP1,CAT,F2,IGF1,ENTPD5,PPP2R5C,NEDD4,IGF1R,MIR21,SOX9,INSR,CEACAM1,FSHR,STAMBP,CD28,ERBB4,SRC,PRR5,PLXNB1,PIK3CB,PIK3R1,F2RL1,IER3,FYN,PDGFA,EGFR,RELN,PTK2,PIP5K1B,SEMA4D,KLF4	34
HepG2	GO:0030282	bone mineralization	32/2536	114/18670	3.52522e-05	0.00100268	0.000752487	3491/657/9562/55366/7481/5744/196527/490/3479/652/3091/4088/4077/8313/6662/54795/130497/6546/91461/92/197/2261/55589/56172/84059/2697/5167/56975/29887/2185/54880/2719	CCN1,BMPR1A,MINPP1,LGR4,WNT11,PTHLH,ANO6,ATP2B1,IGF1,BMP4,HIF1A,SMAD3,NBR1,AXIN2,SOX9,TRPM4,OSR1,SLC8A1,PKDCC,ACVR2A,AHSG,FGFR3,BMP2K,ANKH,ADGRV1,GJA1,ENPP1,FAM20C,SNX10,PTK2B,BCOR,GPC3	32
HepG2	GO:0031099	regeneration	48/2536	198/18670	3.56201e-05	0.00100854	0.000756885	8431/79647/7049/607/336/11221/4548/26019/5728/22876/10413/3479/1361/3936/8428/6430/5469/23175/57539/9448/8837/2066/471/3549/83999/9215/3162/5468/7048/1605/7104/6657/6696/5530/1495/346007/2697/2737/3484/1956/407024/2626/10404/301/570/9314/5774/2934	NR0B2,AKIRIN1,TGFBR3,BCL9,APOA2,DUSP10,MTR,UPF2,PTEN,INPP5F,YAP1,IGF1,CPB2,LCP1,STK24,SRSF5,MED1,LPIN1,WDR35,MAP4K4,CFLAR,ERBB4,ATIC,IHH,KREMEN1,LARGE1,HMOX1,PPARG,TGFBR2,DAG1,TM4SF4,SOX2,SPP1,PPP3CA,CTNNA1,EYS,GJA1,GLI3,IGFBP1,EGFR,MIR29B1,GATA4,CPQ,ANXA1,BAAT,KLF4,PTPN3,GSN	48
HepG2	GO:0018209	peptidyl-serine modification	70/2536	322/18670	3.60622e-05	0.00101643	0.000762812	5590/23139/85440/8412/9261/142/2590/5592/22876/3611/65125/120892/5587/5583/53944/51701/2081/5578/57521/4092/23031/9475/5581/7444/114805/2641/2591/27347/9874/51719/1457/6714/7150/10110/23515/1859/11200/7048/23171/6997/7867/7474/2932/9175/5062/57600/133584/5562/5144/375449/814/1432/7422/7272/6446/154043/1956/10142/799/22853/673/8658/2039/8767/5568/7295/10783/79109/28989/6197	PRKCZ,MAST2,DOCK7,BCAR3,MAPKAPK2,PARP1,GALNT2,PRKG1,INPP5F,ILK,WNK1,LRRK2,PRKD1,PRKCH,CSNK1G1,NLK,ERN1,PRKCA,RPTOR,SMAD7,MAST3,ROCK2,PRKCE,VRK2,GALNT13,GCG,GALNT3,STK39,TLK1,CAB39,CSNK2A1,SRC,TOP1,SGK2,MORC3,DYRK1A,CHEK2,TGFBR2,GPD1L,TDGF1,MAPKAPK3,WNT5A,GSK3B,MAP3K13,PAK2,FNIP2,EGFLAM,PRKAA1,PDE4D,MAST4,CAMK4,MAPK14,VEGFA,TTK,SGK1,CNKSR3,EGFR,AKAP9,CALCR,LMTK2,BRAF,TNKS,DMTN,RIPK2,PRKACG,TXN,NEK…	70
HepG2	GO:0002028	regulation of sodium ion transport	26/2536	85/18670	3.77148e-05	0.00104774	0.00078631	79570/255738/481/375/3799/486/65125/1272/54997/5025/4734/5187/4302/23327/1785/130497/6546/5581/27347/23171/7871/2257/7402/154043/23072/5774	NKAIN1,PCSK9,ATP1B1,ARF1,KIF5B,FXYD2,WNK1,CNTN1,TESC,P2RX4,NEDD4,PER1,MLLT6,NEDD4L,DNM2,OSR1,SLC8A1,PRKCE,STK39,GPD1L,SLMAP,FGF12,UTRN,CNKSR3,HECW1,PTPN3	26
HepG2	GO:0048864	stem cell development	26/2536	85/18670	3.77148e-05	0.00104774	0.00078631	65979/8829/657/57715/4254/23603/652/3091/8854/124540/6662/8828/2066/2335/29072/6405/3280/202018/57556/1906/10512/10371/6469/3084/6591/10507	PHACTR4,NRP1,BMPR1A,SEMA4G,KITLG,CORO1C,BMP4,HIF1A,ALDH1A2,MSI2,SOX9,NRP2,ERBB4,FN1,SETD2,SEMA3F,HES1,TAPT1,SEMA6A,EDN1,SEMA3C,SEMA3A,SHH,NRG1,SNAI2,SEMA4D	26
HepG2	GO:0007219	Notch signaling pathway	47/2536	193/18670	3.7846e-05	0.00104774	0.00078631	8431/4853/1999/7042/57178/81619/55662/9148/2620/84441/1272/9971/3169/6400/54567/3175/11060/6928/6662/3993/1050/29924/22848/307/9139/8850/7048/6092/6091/604/3280/170825/1950/8470/1004/3572/23286/2762/64065/1956/1021/157285/56892/6591/11156/64855/79576	NR0B2,NOTCH2,ELF3,TGFB2,ZMIZ1,TSPAN14,HIF1AN,NEURL1,GAS2,MAML2,CNTN1,NR1H4,FOXA1,SEL1L,DLL4,ONECUT1,WWP2,HNF1B,SOX9,LLGL2,CEBPA,EPN1,AAK1,ANXA4,CBFA2T2,KAT2B,TGFBR2,ROBO2,ROBO1,BCL6,HES1,GSX2,EGF,SORBS2,CDH6,IL6ST,WWC1,GMDS,PERP,EGFR,CDK6,PRAG1,TCIM,SNAI2,PTP4A3,NIBAN2,NKAP	47
HepG2	GO:1901654	response to ketone	47/2536	193/18670	3.7846e-05	0.00104774	0.00078631	54206/7049/7042/142/8644/1244/10413/552/490/65985/2706/2308/11057/1535/1828/9475/5581/8837/1373/1789/6714/5105/5468/2720/54464/4976/3490/6696/5734/5562/2908/23367/1843/1906/2309/383/196/107/1956/5723/2770/93986/10499/114/687/9314/445	ERRFI1,TGFBR3,TGFB2,PARP1,AKR1C3,ABCC2,YAP1,AVPR1A,ATP2B1,AACS,GJB2,FOXO1,ABHD2,CYBA,DSG1,ROCK2,PRKCE,CFLAR,CPS1,DNMT3B,SRC,PCK1,PPARG,GLB1,XRN1,OPA1,IGFBP7,SPP1,PTGER4,PRKAA1,NR3C1,LARP1,DUSP1,EDN1,FOXO3,ARG1,AHR,ADCY1,EGFR,PSPH,GNAI1,FOXP2,NCOA2,ADCY8,KLF9,KLF4,ASS1	47
HepG2	GO:0072073	kidney epithelium development	37/2536	140/18670	3.86414e-05	0.00106503	0.000799285	56998/183/2625/5076/3611/55366/847/7481/10413/652/6495/51804/4643/4091/4088/6299/6928/5175/6662/4092/130497/6382/7849/1499/6092/25937/3280/10252/170690/4090/2246/7422/54806/2737/6469/9788/2719	CTNNBIP1,AGT,GATA3,PAX2,ILK,LGR4,CAT,WNT11,YAP1,BMP4,SIX1,SIX4,MYO1E,SMAD6,SMAD3,SALL1,HNF1B,PECAM1,SOX9,SMAD7,OSR1,SDC1,PAX8,CTNNB1,ROBO2,WWTR1,HES1,SPRY1,ADAMTS16,SMAD5,FGF1,VEGFA,AHI1,GLI3,SHH,MTSS1,GPC3	37
HepG2	GO:0009880	embryonic pattern specification	21/2536	62/18670	3.88741e-05	0.00106539	0.000799555	8829/7704/4040/6926/4091/4088/5046/57669/8828/7855/2066/3549/1499/6997/6405/7474/80319/4090/23242/10371/6469	NRP1,ZBTB16,LRP6,TBX3,SMAD6,SMAD3,PCSK6,EPB41L5,NRP2,FZD5,ERBB4,IHH,CTNNB1,TDGF1,SEMA3F,WNT5A,CXXC4,SMAD5,COBL,SEMA3A,SHH	21
HepG2	GO:0015711	organic anion transport	99/2536	495/18670	3.89965e-05	0.00106539	0.000799555	2170/6536/6512/55144/24/5825/336/183/1645/1109/1244/387601/55867/10809/120103/2542/219855/53919/196527/552/246213/9971/5319/5025/57605/949/253512/10257/89874/145389/123264/55238/9057/388323/284111/162515/9611/9058/2538/8714/58488/26207/5608/9121/11136/634/8884/6519/2168/3553/151258/2744/2181/8864/6616/64849/10079/28231/23760/8398/5468/6533/114884/57088/389158/6514/56606/57205/8671/4547/353189/996…	FABP3,SLC6A9,SLC1A7,LRRC8D,ABCA4,ABCD3,APOA2,AGT,AKR1C1,AKR1C4,ABCC2,SLC22A25,SLC22A11,STARD10,SLC36A4,SLC37A4,SLC37A2,SLCO1C1,ANO6,AVPR1A,SLC17A8,NR1H4,PLA2G1B,P2RX4,PITPNM2,SCARB1,SLC25A30,ABCC4,SLC25A21,SLC38A6,SLC51B,SLC38A7,SLC7A6,GLTPD2,SLC13A5,SLC16A11,NCOR1,SLC13A2,G6PC1,ABCC3,PCTP,PITPNC1,MAP2K6,SLC16A5,SLC7A9,CEACAM1,SLC5A6,SLC3A1,FABP1,IL1B,SLC38A11,GLS,ACSL3,PER2,SNAP25,SLC13A3,ATP9A,…	99
HepG2	GO:0071825	protein-lipid complex subunit organization	18/2536	49/18670	4.01896e-05	0.00109319	0.000820419	336/6646/375/183/8435/949/3990/9388/338/274/2181/185/213/4547/55937/51429/5568/19	APOA2,SOAT1,ARF1,AGT,SOAT2,SCARB1,LIPC,LIPG,APOB,BIN1,ACSL3,AGTR1,ALB,MTTP,APOM,SNX9,PRKACG,ABCA1	18
HepG2	GO:0061326	renal tubule development	28/2536	95/18670	4.09209e-05	0.00110014	0.000825635	56998/183/2625/5076/3611/55366/7481/10413/8549/652/6495/51804/6299/6928/6662/130497/7849/1499/25937/3280/170690/2246/7422/54806/2737/6469/9788/2719	CTNNBIP1,AGT,GATA3,PAX2,ILK,LGR4,WNT11,YAP1,LGR5,BMP4,SIX1,SIX4,SALL1,HNF1B,SOX9,OSR1,PAX8,CTNNB1,WWTR1,HES1,ADAMTS16,FGF1,VEGFA,AHI1,GLI3,SHH,MTSS1,GPC3	28
HepG2	GO:0030178	negative regulation of Wnt signaling pathway	50/2536	210/18670	4.10701e-05	0.00110014	0.000825635	56998/388630/80114/6934/5682/5702/7481/4040/2308/85407/51741/64359/51701/3487/54894/8313/6662/57674/1000/115701/129293/2487/55612/84133/83999/27303/8994/7474/2932/25937/6657/80319/79960/1601/4163/1958/1432/2309/5071/2737/23072/3484/8321/407024/6469/6591/6788/4300/7091/2719	CTNNBIP1,TRABD2B,BICC1,TCF7L2,PSMA1,PSMC3,WNT11,LRP6,FOXO1,NKD1,WWOX,NXN,NLK,IGFBP4,RNF43,AXIN2,SOX9,RNF213,CDH2,ALPK2,TRABD2A,FRZB,FERMT1,ZNRF3,KREMEN1,RBMS3,LIMD1,WNT5A,GSK3B,WWTR1,SOX2,CXXC4,JADE1,DAB2,MCC,EGR1,MAPK14,FOXO3,PRKN,GLI3,HECW1,IGFBP1,FZD1,MIR29B1,SHH,SNAI2,STK3,MLLT3,TLE4,GPC3	50
HepG2	GO:0032409	regulation of transporter activity	63/2536	283/18670	4.1308e-05	0.00110014	0.000825635	255738/5174/336/481/3799/5728/6786/22941/1740/7225/6588/486/65125/2904/54997/4734/5923/729993/487/11060/5336/50488/23327/1785/130497/63892/5581/27347/7341/51719/10110/8398/5468/23171/776/7871/2257/3064/10891/57620/287/2891/5144/57120/2697/10345/6446/7402/154043/23072/2631/154881/5243/6717/10142/5649/9747/2185/1612/5774/1741/2892/2332	PCSK9,PDZK1,APOA2,ATP1B1,KIF5B,PTEN,STIM1,SHANK2,DLG2,TRPC6,SLN,FXYD2,WNK1,GRIN2B,TESC,NEDD4,RASGRF1,SHISA9,ATP2A1,WWP2,PLCG2,MINK1,NEDD4L,DNM2,OSR1,THADA,PRKCE,STK39,SUMO1,CAB39,SGK2,PLA2G6,PPARG,GPD1L,CACNA1D,SLMAP,FGF12,HTT,PPARGC1A,STIM2,ANK2,GRIA2,PDE4D,GOPC,GJA1,TRDN,SGK1,UTRN,CNKSR3,HECW1,NIPSNAP2,KCTD7,ABCB1,SRI,AKAP9,RELN,TCAF1,PTK2B,DAPK1,PTPN3,DLG3,GRIA3,FMR1	63
HepG2	GO:0021537	telencephalon development	57/2536	249/18670	4.13575e-05	0.00110014	0.000825635	6497/1600/5629/3799/5728/10579/664/4900/50937/4040/120892/552/84678/652/3091/6547/8650/64919/27023/89927/6299/23322/1000/6546/57142/2066/471/23236/22903/1499/7474/6092/6091/2932/3280/170825/167153/221692/114327/5454/2737/1956/10371/1021/5649/3912/93986/26047/6469/79648/3084/84750/6867/55636/2131/83696/4781	SKI,DAB1,PROX1,KIF5B,PTEN,TACC2,BNIP3,NRGN,CDON,LRP6,LRRK2,AVPR1A,KDM2B,BMP4,HIF1A,SLC8A3,NUMB,BCL11B,FOXB1,BMERB1,SALL1,RPGRIP1L,CDH2,SLC8A1,RTN4,ERBB4,ATIC,PLCB1,BTBD3,CTNNB1,WNT5A,ROBO2,ROBO1,GSK3B,HES1,GSX2,TENT2,PHACTR1,EFHC1,POU3F2,GLI3,EGFR,SEMA3A,CDK6,RELN,LAMB1,FOXP2,CNTNAP2,SHH,MCPH1,NRG1,FUT10,TACC1,CHD7,EXT1,TRAPPC9,NFIB	57
HepG2	GO:0071560	cellular response to transforming growth factor beta stimulus	57/2536	249/18670	4.13575e-05	0.00110014	0.000825635	5590/6497/63976/7049/51592/57530/7042/142/56288/657/5654/55553/4221/5139/6660/91/23592/7316/677/3175/54778/4091/4088/2734/51741/51701/406991/6662/7525/4092/23370/1785/678/57669/92/8837/1385/8576/55612/6714/7048/7474/3693/10891/65997/1601/4090/2908/2651/1906/2534/5796/383/407024/407030/5747/8239	PRKCZ,SKI,PRDM16,TGFBR3,TRIM33,CGN,TGFB2,PARP1,PARD3,BMPR1A,HTRA1,SOX6,MEN1,PDE3A,SOX5,ACVR1B,LEMD3,UBC,ZFP36L1,ONECUT1,RNF111,SMAD6,SMAD3,GLG1,WWOX,NLK,MIR21,SOX9,YES1,SMAD7,ARHGEF18,DNM2,ZFP36L2,EPB41L5,ACVR2A,CFLAR,CREB1,STK16,FERMT1,SRC,TGFBR2,WNT5A,ITGB5,PPARGC1A,RASL11B,DAB2,SMAD5,NR3C1,GCNT2,EDN1,FYN,PTPRK,ARG1,MIR29B1,MIR30B,PTK2,USP9X	57
HepG2	GO:0060070	canonical Wnt signaling pathway	72/2536	335/18670	4.16204e-05	0.00110014	0.000825635	8613/79971/607/2625/219771/8325/80114/5728/7479/8945/6934/3611/5682/55366/5702/7481/10413/65125/4040/120892/8549/2308/53944/4088/79705/85407/3487/3728/8313/6662/1000/54795/6382/2487/7855/55612/6714/84133/83999/27303/1499/8994/7474/2932/25937/6657/1950/79960/1601/4163/1958/1432/2309/5071/2737/23072/3484/1956/5218/8321/407024/6469/8658/6591/6788/51366/23189/4300/2776/7091/9314/2719	PLPP3,WLS,BCL9,GATA3,CCNY,FZD8,BICC1,PTEN,WNT8B,BTRC,TCF7L2,ILK,PSMA1,LGR4,PSMC3,WNT11,YAP1,WNK1,LRP6,LRRK2,LGR5,FOXO1,CSNK1G1,SMAD3,LRRK1,NKD1,IGFBP4,JUP,AXIN2,SOX9,CDH2,TRPM4,SDC1,FRZB,FZD5,FERMT1,SRC,ZNRF3,KREMEN1,RBMS3,CTNNB1,LIMD1,WNT5A,GSK3B,WWTR1,SOX2,EGF,JADE1,DAB2,MCC,EGR1,MAPK14,FOXO3,PRKN,GLI3,HECW1,IGFBP1,EGFR,CDK14,FZD1,MIR29B1,SHH,TNKS,SNAI2,STK3,UBR5,KANK1,MLLT3,GNAQ,TLE4,KLF4,GPC3	72
HepG2	GO:0072088	nephron epithelium morphogenesis	24/2536	76/18670	4.16814e-05	0.00110014	0.000825635	56998/183/2625/5076/3611/55366/7481/652/6495/51804/6299/6928/6662/130497/7849/1499/3280/170690/2246/7422/54806/2737/6469/2719	CTNNBIP1,AGT,GATA3,PAX2,ILK,LGR4,WNT11,BMP4,SIX1,SIX4,SALL1,HNF1B,SOX9,OSR1,PAX8,CTNNB1,HES1,ADAMTS16,FGF1,VEGFA,AHI1,GLI3,SHH,GPC3	24
HepG2	GO:0006721	terpenoid metabolic process	33/2536	120/18670	4.21835e-05	0.0011087	0.000832055	375790/3339/24/3158/336/1645/8644/1109/5950/84649/10082/145226/8854/53630/224/7276/6382/338/56603/54884/55825/128/127/130/131/55937/64577/1956/1577/222236/6383/216/2719	AGRN,HSPG2,ABCA4,HMGCS2,APOA2,AKR1C1,AKR1C3,AKR1C4,RBP4,DGAT2,GPC6,RDH12,ALDH1A2,BCO1,ALDH3A2,TTR,SDC1,APOB,CYP26B1,RETSAT,PECR,ADH5,ADH4,ADH6,ADH7,APOM,ALDH8A1,EGFR,CYP3A5,NAPEPLD,SDC2,ALDH1A1,GPC3	33
HepG2	GO:0055088	lipid homeostasis	39/2536	151/18670	4.23735e-05	0.00110901	0.00083229	2170/255738/336/6646/2494/1645/10938/84649/57476/51474/8435/9971/949/3990/6095/6296/116238/2538/9969/51/9388/55908/1050/338/2646/63892/57142/3172/7494/5468/8309/26137/4547/5562/2264/29116/55937/158219/19	FABP3,PCSK9,APOA2,SOAT1,NR5A2,AKR1C1,EHD1,DGAT2,GRAMD1B,LIMA1,SOAT2,NR1H4,SCARB1,LIPC,RORA,ACSM3,TLCD1,G6PC1,MED13,ACOX1,LIPG,ANGPTL8,CEBPA,APOB,GCKR,THADA,RTN4,HNF4A,XBP1,PPARG,ACOX2,ZBTB20,MTTP,PRKAA1,FGFR4,MYLIP,APOM,TTC39B,ABCA1	39
HepG2	GO:0031018	endocrine pancreas development	17/2536	45/18670	4.31983e-05	0.00112158	0.000841724	3570/4221/2308/652/3175/6662/2627/3170/3172/7474/2932/3280/222546/1021/5078/3110/301	IL6R,MEN1,FOXO1,BMP4,ONECUT1,SOX9,GATA6,FOXA2,HNF4A,WNT5A,GSK3B,HES1,RFX6,CDK6,PAX4,MNX1,ANXA1	17
HepG2	GO:0032868	response to insulin	61/2536	272/18670	4.32139e-05	0.00112158	0.000841724	5590/54206/84275/2170/255738/5313/142/183/5728/10580/5140/5286/847/23235/490/9971/5319/2308/9882/677/6430/3480/9564/535/252983/2885/9663/11031/3643/634/23175/3795/3553/51141/2888/8837/3667/55022/5786/84174/6714/5105/7494/5468/8850/2771/523/2932/197/4976/5562/5295/1176/1958/2309/5167/3484/8836/245972/23189/5009	PRKCZ,ERRFI1,SLC25A33,FABP3,PCSK9,PKLR,PARP1,AGT,PTEN,SORBS1,PDE3B,PIK3C2A,CAT,SIK2,ATP2B1,NR1H4,PLA2G1B,FOXO1,TBC1D4,ZFP36L1,SRSF5,IGF1R,BCAR1,ATP6V0A1,STXBP4,GRB2,LPIN2,RAB31,INSR,CEACAM1,LPIN1,KHK,IL1B,INSIG2,GRB14,CFLAR,IRS1,PID1,PTPRA,SLA2,SRC,PCK1,XBP1,PPARG,KAT2B,GNAI2,ATP6V1A,GSK3B,AHSG,OPA1,PRKAA1,PIK3R1,AP3S1,EGR1,FOXO3,ENPP1,IGFBP1,GGH,ATP6V0D2,KANK1,OTC	61
HepG2	GO:0019229	regulation of vasoconstriction	20/2536	58/18670	4.40878e-05	0.0011348	0.000851648	1889/553/183/143872/552/490/406991/54795/8864/185/152/2244/2243/2266/1906/2697/1956/9732/80005/148	ECE1,AVPR1B,AGT,ARHGAP42,AVPR1A,ATP2B1,MIR21,TRPM4,PER2,AGTR1,ADRA2C,FGB,FGA,FGG,EDN1,GJA1,EGFR,DOCK4,DOCK5,ADRA1A	20
HepG2	GO:0055081	anion homeostasis	20/2536	58/18670	4.40878e-05	0.0011348	0.000851648	2170/9213/1244/84649/9971/116238/9388/1373/3172/7494/84561/10568/10723/5562/2264/6569/5167/154881/19/5009	FABP3,XPR1,ABCC2,DGAT2,NR1H4,TLCD1,LIPG,CPS1,HNF4A,XBP1,SLC12A8,SLC34A2,SLC12A7,PRKAA1,FGFR4,SLC34A1,ENPP1,KCTD7,ABCA1,OTC	20
HepG2	GO:0007431	salivary gland development	15/2536	37/18670	4.62514e-05	0.0011856	0.000889766	7042/8829/55727/284217/29842/7052/7494/1605/5154/1956/10512/10371/6469/6591/4781	TGFB2,NRP1,BTBD7,LAMA1,TFCP2L1,TGM2,XBP1,DAG1,PDGFA,EGFR,SEMA3C,SEMA3A,SHH,SNAI2,NFIB	15
HepG2	GO:0070542	response to fatty acid	26/2536	86/18670	4.71463e-05	0.00120358	0.000903264	2170/7049/8644/847/84649/9971/65985/407048/2867/338/5581/51141/1385/1373/3667/55022/6714/5468/10891/5734/5562/1906/1490/2731/210/445	FABP3,TGFBR3,AKR1C3,CAT,DGAT2,NR1H4,AACS,MIR92A1,FFAR2,APOB,PRKCE,INSIG2,CREB1,CPS1,IRS1,PID1,SRC,PPARG,PPARGC1A,PTGER4,PRKAA1,EDN1,CCN2,GLDC,ALAD,ASS1	26
HepG2	GO:0006520	cellular amino acid metabolic process	74/2536	348/18670	4.74935e-05	0.0012075	0.000906203	8659/1503/23576/2730/1806/80222/4548/5092/4143/36/5682/51074/5702/10249/420/586/144193/9971/5053/113675/79587/89874/30001/4947/2184/1428/22928/84706/9057/6898/443/5198/406991/58510/6519/2673/3176/8942/2744/1373/191/3172/10841/51733/2678/4357/6533/339896/95/3081/5352/51091/441024/5188/4552/256987/1036/670/594/57038/8528/383/64577/1644/5723/6542/10247/2731/29968/549/3376/570/445/5009	ALDH4A1,CTPS1,DDAH1,GCLM,DPYD,TARS2,MTR,PCBD1,MAT1A,ACADSB,PSMA1,APIP,PSMC3,GLYAT,ART4,BCAT1,AMDHD1,NR1H4,PAH,SDSL,CARS2,SLC25A21,ERO1A,OAZ2,FAH,CRYM,SEPHS2,GPT2,SLC7A6,TAT,ASPA,PFAS,MIR21,PRODH2,SLC3A1,GFPT1,HNMT,KYNU,GLS,CPS1,AHCY,HNF4A,FTCD,UPB1,GGT1,MPST,SLC6A6,GADL1,ACY1,HGD,PLOD2,SEPSECS,MTHFD2L,GATB,MTRR,SERINC5,CDO1,BPHL,BCKDHB,RARS2,DDO,ARG1,ALDH8A1,DDC,PSPH,SLC7A2,RIDA,GLDC,PSAT1,AUH,IA…	74
HepG2	GO:0042632	cholesterol homeostasis	28/2536	96/18670	5.03686e-05	0.00127539	0.000957154	2170/255738/336/6646/2494/1645/10938/84649/57476/51474/8435/9971/949/3990/6095/6296/2538/9969/9388/338/3172/7494/4547/2264/29116/55937/158219/19	FABP3,PCSK9,APOA2,SOAT1,NR5A2,AKR1C1,EHD1,DGAT2,GRAMD1B,LIMA1,SOAT2,NR1H4,SCARB1,LIPC,RORA,ACSM3,G6PC1,MED13,LIPG,APOB,HNF4A,XBP1,MTTP,FGFR4,MYLIP,APOM,TTC39B,ABCA1	28
HepG2	GO:1901606	alpha-amino acid catabolic process	30/2536	106/18670	5.16023e-05	0.00130134	0.000976628	8659/23576/5092/4143/144193/5053/113675/89874/2184/1428/84706/6898/443/406991/58510/3176/8942/2744/191/10841/3081/4552/1036/8528/383/64577/10247/2731/549/5009	ALDH4A1,DDAH1,PCBD1,MAT1A,AMDHD1,PAH,SDSL,SLC25A21,FAH,CRYM,GPT2,TAT,ASPA,MIR21,PRODH2,HNMT,KYNU,GLS,AHCY,FTCD,HGD,MTRR,CDO1,DDO,ARG1,ALDH8A1,RIDA,GLDC,AUH,OTC	30
HepG2	GO:0031214	biomineral tissue development	41/2536	163/18670	5.27424e-05	0.00131941	0.000990189	3491/657/9562/6786/55366/7481/9313/5818/5744/196527/490/3479/2308/652/3091/256764/4088/4077/8313/6662/54795/9475/130497/6546/91461/92/197/2261/54959/55589/6696/56172/84059/2697/5167/56975/29887/2185/54880/2719/266	CCN1,BMPR1A,MINPP1,STIM1,LGR4,WNT11,MMP20,NECTIN1,PTHLH,ANO6,ATP2B1,IGF1,FOXO1,BMP4,HIF1A,WDR72,SMAD3,NBR1,AXIN2,SOX9,TRPM4,ROCK2,OSR1,SLC8A1,PKDCC,ACVR2A,AHSG,FGFR3,ODAM,BMP2K,SPP1,ANKH,ADGRV1,GJA1,ENPP1,FAM20C,SNX10,PTK2B,BCOR,GPC3,AMELY	41
HepG2	GO:0110148	biomineralization	41/2536	163/18670	5.27424e-05	0.00131941	0.000990189	3491/657/9562/6786/55366/7481/9313/5818/5744/196527/490/3479/2308/652/3091/256764/4088/4077/8313/6662/54795/9475/130497/6546/91461/92/197/2261/54959/55589/6696/56172/84059/2697/5167/56975/29887/2185/54880/2719/266	CCN1,BMPR1A,MINPP1,STIM1,LGR4,WNT11,MMP20,NECTIN1,PTHLH,ANO6,ATP2B1,IGF1,FOXO1,BMP4,HIF1A,WDR72,SMAD3,NBR1,AXIN2,SOX9,TRPM4,ROCK2,OSR1,SLC8A1,PKDCC,ACVR2A,AHSG,FGFR3,ODAM,BMP2K,SPP1,ANKH,ADGRV1,GJA1,ENPP1,FAM20C,SNX10,PTK2B,BCOR,GPC3,AMELY	41
HepG2	GO:0048863	stem cell differentiation	58/2536	257/18670	5.45892e-05	0.00136014	0.00102076	65979/9698/7042/2625/8829/657/5076/57715/5682/55553/5702/10413/2/4040/6660/4254/23603/3169/652/3091/2103/6938/8854/1106/6928/100170841/124540/6662/2627/130497/678/4780/2487/8828/2066/2335/861/29072/6405/590/3280/202018/57556/1906/3720/221662/860/8621/10512/10371/8321/1021/6469/2626/3084/6591/23081/10507	PHACTR4,PUM1,TGFB2,GATA3,NRP1,BMPR1A,PAX2,SEMA4G,PSMA1,SOX6,PSMC3,YAP1,A2M,LRP6,SOX5,KITLG,CORO1C,FOXA1,BMP4,HIF1A,ESRRB,TCF12,ALDH1A2,CHD2,HNF1B,EPOP,MSI2,SOX9,GATA6,OSR1,ZFP36L2,NFE2L2,FRZB,NRP2,ERBB4,FN1,RUNX1,SETD2,SEMA3F,BCHE,HES1,TAPT1,SEMA6A,EDN1,JARID2,RBM24,RUNX2,CDK13,SEMA3C,SEMA3A,FZD1,CDK6,SHH,GATA4,NRG1,SNAI2,KDM4C,SEMA4D	58
HepG2	GO:0006814	sodium ion transport	51/2536	218/18670	5.65547e-05	0.0014035	0.0010533	79570/200010/255738/481/375/3799/486/65125/1272/196527/246213/54997/5025/479/145389/6547/4734/10021/55238/284111/5187/9058/4302/23327/1785/54795/130497/8884/6546/5581/151258/6323/6335/27347/64849/6527/23171/7871/2257/10568/8671/9963/6569/10786/10246/6446/7402/154043/23072/6575/5774	NKAIN1,SLC5A9,PCSK9,ATP1B1,ARF1,KIF5B,FXYD2,WNK1,CNTN1,ANO6,SLC17A8,TESC,P2RX4,ATP12A,SLC38A6,SLC8A3,NEDD4,HCN4,SLC38A7,SLC13A5,PER1,SLC13A2,MLLT6,NEDD4L,DNM2,TRPM4,OSR1,SLC5A6,SLC8A1,PRKCE,SLC38A11,SCN1A,SCN9A,STK39,SLC13A3,SLC5A4,GPD1L,SLMAP,FGF12,SLC34A2,SLC4A4,SLC23A1,SLC34A1,SLC17A3,SLC17A2,SGK1,UTRN,CNKSR3,HECW1,SLC20A2,PTPN3	51
HepG2	GO:0030073	insulin secretion	49/2536	207/18670	5.70917e-05	0.00140469	0.00105419	8431/2029/3799/5950/6934/3709/9971/6927/65985/3091/9501/6928/252983/5578/773/54795/7447/5581/9448/3553/1803/2641/11069/3667/8864/6616/3170/3172/54097/5211/8398/25924/776/6514/152/5530/5019/1268/222546/2697/5071/5879/6717/5799/56943/55638/114/301/292	NR0B2,ENSA,KIF5B,RBP4,TCF7L2,ITPR2,NR1H4,HNF1A,AACS,HIF1A,RPH3AL,HNF1B,STXBP4,PRKCA,CACNA1A,TRPM4,VSNL1,PRKCE,MAP4K4,IL1B,DPP4,GCG,RAPGEF4,IRS1,PER2,SNAP25,FOXA2,HNF4A,FAM3B,PFKL,PLA2G6,MYRIP,CACNA1D,SLC2A2,ADRA2C,PPP3CA,OXCT1,CNR1,RFX6,GJA1,PRKN,RAC1,SRI,PTPRN2,ENY2,SYBU,ADCY8,ANXA1,SLC25A5	49
HepG2	GO:0045995	regulation of embryonic development	35/2536	132/18670	5.74239e-05	0.00140469	0.00105419	2625/657/26011/23187/65125/7289/3479/652/6495/51804/85407/284217/4155/3643/130497/51057/4780/1290/23236/3170/3172/9334/9620/1499/1605/7474/90102/3280/8521/8321/6469/6788/10655/9314/64855	GATA3,BMPR1A,TENM4,PHLDB1,WNK1,TULP3,IGF1,BMP4,SIX1,SIX4,NKD1,LAMA1,MBP,INSR,OSR1,WDPCP,NFE2L2,COL5A2,PLCB1,FOXA2,HNF4A,B4GALT5,CELSR1,CTNNB1,DAG1,WNT5A,PHLDB2,HES1,GCM1,FZD1,SHH,STK3,DMRT2,KLF4,NIBAN2	35
HepG2	GO:0051403	stress-activated MAPK cascade	63/2536	286/18670	5.75046e-05	0.00140469	0.00105419	1647/260425/55765/9261/7042/11221/183/84451/8325/8945/4221/7316/55504/2308/407048/5911/677/4293/3480/5345/50488/5187/136/9611/4077/1845/9043/2081/8877/23239/8491/9448/3553/27178/7855/23236/7474/23043/9175/768211/5734/2150/153769/1843/1906/84062/1432/222643/7422/2898/1490/23328/4216/5071/1956/10371/2185/8767/6788/10912/259/257397/1852	GADD45A,MAGI3,INAVA,MAPKAPK2,TGFB2,DUSP10,AGT,MAP3K21,FZD8,BTRC,MEN1,UBC,TNFRSF19,FOXO1,MIR92A1,RAP2A,ZFP36L1,MAP3K9,IGF1R,SERPINF2,MINK1,PER1,ADORA2B,NCOR1,NBR1,DUSP3,SPAG9,ERN1,SPHK1,PHLPP1,MAP4K3,MAP4K4,IL1B,IL37,FZD5,PLCB1,WNT5A,TNIK,MAP3K13,RELL1,PTGER4,F2RL1,SH3RF2,DUSP1,EDN1,DTNBP1,MAPK14,UNC5CL,VEGFA,GRIK2,CCN2,SASH1,MAP3K4,PRKN,EGFR,SEMA3A,PTK2B,RIPK2,STK3,GADD45G,AMBP,TAB3,DUSP9	63
HepG2	GO:0060828	regulation of canonical Wnt signaling pathway	63/2536	286/18670	5.75046e-05	0.00140469	0.00105419	79971/219771/80114/8945/6934/3611/5682/55366/5702/7481/10413/65125/4040/120892/8549/2308/53944/4088/79705/85407/3487/3728/8313/6662/1000/54795/2487/55612/6714/84133/83999/27303/1499/8994/7474/2932/25937/6657/1950/79960/1601/4163/1958/1432/2309/5071/2737/23072/3484/1956/5218/8321/407024/6469/8658/6591/6788/51366/23189/4300/2776/7091/2719	WLS,CCNY,BICC1,BTRC,TCF7L2,ILK,PSMA1,LGR4,PSMC3,WNT11,YAP1,WNK1,LRP6,LRRK2,LGR5,FOXO1,CSNK1G1,SMAD3,LRRK1,NKD1,IGFBP4,JUP,AXIN2,SOX9,CDH2,TRPM4,FRZB,FERMT1,SRC,ZNRF3,KREMEN1,RBMS3,CTNNB1,LIMD1,WNT5A,GSK3B,WWTR1,SOX2,EGF,JADE1,DAB2,MCC,EGR1,MAPK14,FOXO3,PRKN,GLI3,HECW1,IGFBP1,EGFR,CDK14,FZD1,MIR29B1,SHH,TNKS,SNAI2,STK3,UBR5,KANK1,MLLT3,GNAQ,TLE4,GPC3	63
HepG2	GO:0042133	neurotransmitter metabolic process	39/2536	153/18670	5.80086e-05	0.00141147	0.00105928	23576/1806/183/10249/1119/5053/113675/5025/407048/6095/4088/113277/148022/3643/1785/9475/57539/3553/3176/1373/51733/590/133121/29958/1906/26002/6582/5879/1644/6542/2185/1191/10247/2731/570/23446/9314/445/4128	DDAH1,DPYD,AGT,GLYAT,CHKA,PAH,SDSL,P2RX4,MIR92A1,RORA,SMAD3,TMEM106A,TICAM1,INSR,DNM2,ROCK2,WDR35,IL1B,HNMT,CPS1,UPB1,BCHE,ENPP6,DMGDH,EDN1,MOXD1,SLC22A2,RAC1,DDC,SLC7A2,PTK2B,CLU,RIDA,GLDC,BAAT,SLC44A1,KLF4,ASS1,MAOA	39
HepG2	GO:0097191	extrinsic apoptotic signaling pathway	52/2536	224/18670	5.97139e-05	0.00144731	0.00108617	2537/11124/8915/2730/3570/4000/7042/183/8829/5728/6934/10413/5519/91/3856/4254/3479/652/10017/4088/10116/6376/51741/117584/672/1630/57448/3553/8837/6672/10616/57144/6714/7078/3162/2932/5062/2261/3064/2244/2243/2266/5295/1495/2309/2534/7128/8795/8797/6591/6788/1612	IFI6,FAF1,BCL10,GCLM,IL6R,LMNA,TGFB2,AGT,NRP1,PTEN,TCF7L2,YAP1,PPP2R1B,ACVR1B,KRT8,KITLG,IGF1,BMP4,BCL2L10,SMAD3,FEM1B,CX3CL1,WWOX,RFFL,BRCA1,DCC,BIRC6,IL1B,CFLAR,SP100,RBCK1,PAK5,SRC,TIMP3,HMOX1,GSK3B,PAK2,FGFR3,HTT,FGB,FGA,FGG,PIK3R1,CTNNA1,FOXO3,FYN,TNFAIP3,TNFRSF10B,TNFRSF10A,SNAI2,STK3,DAPK1	52
HepG2	GO:0055092	sterol homeostasis	28/2536	97/18670	6.17383e-05	0.00149057	0.00111864	2170/255738/336/6646/2494/1645/10938/84649/57476/51474/8435/9971/949/3990/6095/6296/2538/9969/9388/338/3172/7494/4547/2264/29116/55937/158219/19	FABP3,PCSK9,APOA2,SOAT1,NR5A2,AKR1C1,EHD1,DGAT2,GRAMD1B,LIMA1,SOAT2,NR1H4,SCARB1,LIPC,RORA,ACSM3,G6PC1,MED13,LIPG,APOB,HNF4A,XBP1,MTTP,FGFR4,MYLIP,APOM,TTC39B,ABCA1	28
HepG2	GO:0070830	bicellular tight junction assembly	19/2536	55/18670	6.60652e-05	0.00158233	0.00118751	1969/10207/143098/56288/7481/5583/5175/92359/9475/6801/7855/84612/861/1894/153562/2697/4301/6591/92140	EPHA2,PATJ,MPP7,PARD3,WNT11,PRKCH,PECAM1,CRB3,ROCK2,STRN,FZD5,PARD6B,RUNX1,ECT2,MARVELD2,GJA1,AFDN,SNAI2,MTDH	19
HepG2	GO:0045669	positive regulation of osteoblast differentiation	21/2536	64/18670	6.61635e-05	0.00158233	0.00118751	56998/3491/3570/51430/657/3611/3479/5587/652/406991/1050/92/1499/3572/4090/1192/860/56975/2737/407024/1052	CTNNBIP1,CCN1,IL6R,SUCO,BMPR1A,ILK,IGF1,PRKD1,BMP4,MIR21,CEBPA,ACVR2A,CTNNB1,IL6ST,SMAD5,CLIC1,RUNX2,FAM20C,GLI3,MIR29B1,CEBPD	21
HepG2	GO:0030900	forebrain development	79/2536	381/18670	6.63009e-05	0.00158233	0.00118751	6497/1600/85440/5629/3799/8829/5592/657/5728/10579/664/4900/50937/4040/120892/552/6926/84678/652/3091/6547/8650/64919/8854/27023/89927/6299/23322/999/4642/6752/1000/2909/6546/57142/2736/8828/1385/2066/471/23236/22903/2691/6714/1499/29072/7474/6092/6091/2932/6657/3280/10891/170825/57721/9693/167153/221692/114327/5454/2534/2737/1956/10371/1021/5649/3912/93986/26047/6469/79648/10395/3084/84750/6867/…	SKI,DAB1,DOCK7,PROX1,KIF5B,NRP1,PRKG1,BMPR1A,PTEN,TACC2,BNIP3,NRGN,CDON,LRP6,LRRK2,AVPR1A,TBX3,KDM2B,BMP4,HIF1A,SLC8A3,NUMB,BCL11B,ALDH1A2,FOXB1,BMERB1,SALL1,RPGRIP1L,CDH1,MYO1D,SSTR2,CDH2,ARHGAP35,SLC8A1,RTN4,GLI2,NRP2,CREB1,ERBB4,ATIC,PLCB1,BTBD3,GHRH,SRC,CTNNB1,SETD2,WNT5A,ROBO2,ROBO1,GSK3B,SOX2,HES1,PPARGC1A,GSX2,METTL14,RAPGEF2,TENT2,PHACTR1,EFHC1,POU3F2,FYN,GLI3,EGFR,SEMA3A,CDK6,RELN,LAMB1,…	79
HepG2	GO:0072028	nephron morphogenesis	24/2536	78/18670	6.65906e-05	0.00158318	0.00118814	56998/183/2625/5076/3611/55366/7481/652/6495/51804/6299/6928/6662/130497/7849/1499/3280/170690/2246/7422/54806/2737/6469/2719	CTNNBIP1,AGT,GATA3,PAX2,ILK,LGR4,WNT11,BMP4,SIX1,SIX4,SALL1,HNF1B,SOX9,OSR1,PAX8,CTNNB1,HES1,ADAMTS16,FGF1,VEGFA,AHI1,GLI3,SHH,GPC3	24
HepG2	GO:0010639	negative regulation of organelle organization	81/2536	393/18670	6.68977e-05	0.00158443	0.00118908	6497/832/4000/4751/142/23063/664/1111/2059/93661/120892/51474/3479/84749/9026/9882/114088/652/23274/255027/89927/9738/26471/7014/8558/146691/4302/7153/672/10040/56155/406991/80206/10449/1785/54454/6711/822/23671/4133/1789/6714/1859/11078/6419/8850/4134/90102/7879/54464/100505385/4976/118/10891/57482/57600/9319/1843/3720/3006/7272/9474/5071/85477/55607/4233/830/8658/10395/2039/1191/91147/51366/588…	SKI,CAPZB,LMNA,NEK2,PARP1,WAPL,BNIP3,CHEK1,EPS8,CAPZA3,LRRK2,LIMA1,IGF1,USP30,HIP1R,TBC1D4,TRIM9,BMP4,CLEC16A,MPV17L,BMERB1,CCP110,NUPR1,TERF2,CDK10,TOM1L2,MLLT6,TOP2A,BRCA1,TOM1L1,TEX14,MIR21,FHOD3,ACAA2,DNM2,ATAD2B,SPTBN1,CAPG,TMEFF2,MAP2,DNMT3B,SRC,DYRK1A,TRIOBP,SETMAR,KAT2B,MAP4,PHLDB2,RAB7A,XRN1,IQCJ-SCHIP1,OPA1,ADD1,PPARGC1A,CRACD,FNIP2,TRIP13,DUSP1,JARID2,H1-2,TTK,ATG5,PRKN,SCIN,PPP1R9A,ME…	81
HepG2	GO:0007254	JNK cascade	50/2536	214/18670	6.88739e-05	0.00162506	0.00121957	1647/260425/11221/84451/8325/4221/7316/55504/407048/5911/4293/3480/5345/50488/5187/136/9611/1845/9043/2081/23239/8491/9448/3553/27178/7855/23236/7474/23043/9175/5734/2150/153769/1906/84062/222643/2898/1490/23328/4216/5071/1956/10371/2185/8767/6788/10912/259/257397/1852	GADD45A,MAGI3,DUSP10,MAP3K21,FZD8,MEN1,UBC,TNFRSF19,MIR92A1,RAP2A,MAP3K9,IGF1R,SERPINF2,MINK1,PER1,ADORA2B,NCOR1,DUSP3,SPAG9,ERN1,PHLPP1,MAP4K3,MAP4K4,IL1B,IL37,FZD5,PLCB1,WNT5A,TNIK,MAP3K13,PTGER4,F2RL1,SH3RF2,EDN1,DTNBP1,UNC5CL,GRIK2,CCN2,SASH1,MAP3K4,PRKN,EGFR,SEMA3A,PTK2B,RIPK2,STK3,GADD45G,AMBP,TAB3,DUSP9	50
HepG2	GO:1901888	regulation of cell junction assembly	46/2536	192/18670	6.96251e-05	0.00163658	0.00122822	375790/1969/6281/183/8829/5728/5795/23769/5818/23603/145581/6495/51804/5583/23768/4088/79834/1845/54828/9475/51057/9448/57669/7855/23767/6714/23394/861/7474/6092/90102/3273/3556/10611/9693/7422/2697/7058/5879/8321/55607/10395/2039/6591/5747/10507	AGRN,EPHA2,S100A10,AGT,NRP1,PTEN,PTPRJ,FLRT1,NECTIN1,CORO1C,LRFN5,SIX1,SIX4,PRKCH,FLRT2,SMAD3,PEAK1,DUSP3,BCAS3,ROCK2,WDPCP,MAP4K4,EPB41L5,FZD5,FLRT3,SRC,ADNP,RUNX1,WNT5A,ROBO2,PHLDB2,HRG,IL1RAP,PDLIM5,RAPGEF2,VEGFA,GJA1,THBS2,RAC1,FZD1,PPP1R9A,DLC1,DMTN,SNAI2,PTK2,SEMA4D	46
HepG2	GO:0072189	ureter development	232540	16/18670	7.19129e-05	0.00168401	0.00126381	4774/2625/5076/652/6495/8854/6662/130497/6469	NFIA,GATA3,PAX2,BMP4,SIX1,ALDH1A2,SOX9,OSR1,SHH	9
HepG2	GO:0051216	cartilage development	49/2536	209/18670	7.38893e-05	0.00172381	0.00129368	64856/864/3491/4153/657/55553/25884/871/7481/7704/4040/6660/5744/652/3091/4088/2734/406991/8313/6662/51320/130497/91461/2736/80856/2487/3549/389084/7048/1499/3373/7474/2261/2121/202018/7045/4090/1906/1432/860/81578/1303/1490/85477/2737/64764/51435/6591/4781	VWA1,RUNX3,CCN1,MBL2,BMPR1A,SOX6,CHRDL2,SERPINH1,WNT11,ZBTB16,LRP6,SOX5,PTHLH,BMP4,HIF1A,SMAD3,GLG1,MIR21,AXIN2,SOX9,MEX3C,OSR1,PKDCC,GLI2,LNPK,FRZB,IHH,SNORC,TGFBR2,CTNNB1,HYAL1,WNT5A,FGFR3,EVC,TAPT1,TGFBI,SMAD5,EDN1,MAPK14,RUNX2,COL21A1,COL12A1,CCN2,SCIN,GLI3,CREB3L2,SCARA3,SNAI2,NFIB	49
HepG2	GO:0072080	nephron tubule development	27/2536	93/18670	7.43602e-05	0.00172832	0.00129707	56998/183/2625/5076/3611/55366/7481/10413/652/6495/51804/6299/6928/6662/130497/7849/1499/25937/3280/170690/2246/7422/54806/2737/6469/9788/2719	CTNNBIP1,AGT,GATA3,PAX2,ILK,LGR4,WNT11,YAP1,BMP4,SIX1,SIX4,SALL1,HNF1B,SOX9,OSR1,PAX8,CTNNB1,WWTR1,HES1,ADAMTS16,FGF1,VEGFA,AHI1,GLI3,SHH,MTSS1,GPC3	27
HepG2	GO:0021915	neural tube development	40/2536	160/18670	7.48068e-05	0.00173224	0.00130001	6497/1969/7798/65979/8915/5362/5629/7042/5076/10522/55626/6768/7289/4040/84678/3169/652/3091/677/8854/27023/23322/7408/2909/2736/9620/131405/29072/7474/55081/3280/57545/221322/2737/23242/10512/8321/6469/10395/6788	SKI,EPHA2,LUZP1,PHACTR4,BCL10,PLXNA2,PROX1,TGFB2,PAX2,DEAF1,AMBRA1,ST14,TULP3,LRP6,KDM2B,FOXA1,BMP4,HIF1A,ZFP36L1,ALDH1A2,FOXB1,RPGRIP1L,VASP,ARHGAP35,GLI2,CELSR1,TRIM71,SETD2,WNT5A,IFT57,HES1,CC2D2A,TBC1D32,GLI3,COBL,SEMA3C,FZD1,SHH,DLC1,STK3	40
HepG2	GO:0120193	tight junction organization	20/2536	60/18670	7.63175e-05	0.00176067	0.00132135	1969/149461/10207/143098/56288/7481/5583/5175/92359/9475/6801/7855/84612/861/1894/153562/2697/4301/6591/92140	EPHA2,CLDN19,PATJ,MPP7,PARD3,WNT11,PRKCH,PECAM1,CRB3,ROCK2,STRN,FZD5,PARD6B,RUNX1,ECT2,MARVELD2,GJA1,AFDN,SNAI2,MTDH	20
HepG2	GO:2001236	regulation of extrinsic apoptotic signaling pathway	39/2536	155/18670	7.87201e-05	0.0018094	0.00135792	2537/11124/8915/2730/4000/183/8829/5728/6934/10413/5519/3479/652/10116/6376/51741/117584/672/57448/3553/8837/6672/10616/57144/6714/7078/3162/5062/3064/2244/2243/2266/1495/2534/7128/8795/8797/6591/6788	IFI6,FAF1,BCL10,GCLM,LMNA,AGT,NRP1,PTEN,TCF7L2,YAP1,PPP2R1B,IGF1,BMP4,FEM1B,CX3CL1,WWOX,RFFL,BRCA1,BIRC6,IL1B,CFLAR,SP100,RBCK1,PAK5,SRC,TIMP3,HMOX1,PAK2,HTT,FGB,FGA,FGG,CTNNA1,FYN,TNFAIP3,TNFRSF10B,TNFRSF10A,SNAI2,STK3	39
HepG2	GO:0072511	divalent inorganic cation transport	96/2536	486/18670	8.26114e-05	0.00188987	0.00141831	2035/3932/8832/481/7779/55532/183/10367/1244/6786/2147/24145/7225/6588/84959/2904/3709/196527/7009/4891/283375/490/488/5319/5025/22821/30001/6547/487/6376/442901/5336/1535/6687/406991/786/201266/773/54795/6546/63892/5581/274/81615/2641/91404/30061/57181/79568/7341/79054/23236/26133/8398/91689/151651/1499/2771/776/58515/55799/4638/29927/23007/10686/4976/3064/7466/57620/152519/5530/1950/287/308/514…	EPB41,LCK,CD84,ATP1B1,SLC30A1,SLC30A10,AGT,MICU1,ABCC2,STIM1,F2,PANX1,TRPC6,SLN,UBASH3B,GRIN2B,ITPR2,ANO6,TMBIM6,SLC11A2,SLC39A5,ATP2B1,ATP2A2,PLA2G1B,P2RX4,RASA3,ERO1A,SLC8A3,ATP2A1,CX3CL1,MIR328,PLCG2,CYBA,SPG7,MIR21,CACNG1,SLC39A11,CACNA1A,TRPM4,SLC8A1,THADA,PRKCE,BIN1,TMEM163,GCG,SESTD1,SLC40A1,SLC39A10,MAIP1,SUMO1,TRPM8,PLCB1,TRPC4AP,PLA2G6,SMDT1,EFHB,CTNNB1,GNAI2,CACNA1D,SELENOK,CACNA2D3,MY…	96
HepG2	GO:0003206	cardiac chamber morphogenesis	34/2536	129/18670	8.2828e-05	0.00188987	0.00141831	3491/7049/4853/5629/7042/2625/8829/657/5950/55742/7481/6926/652/3091/54567/4091/161882/5469/2627/4092/8828/7048/7474/6092/6091/3280/1832/57211/10512/8321/2626/3084/55636/6256	CCN1,TGFBR3,NOTCH2,PROX1,TGFB2,GATA3,NRP1,BMPR1A,RBP4,PARVA,WNT11,TBX3,BMP4,HIF1A,DLL4,SMAD6,ZFPM1,MED1,GATA6,SMAD7,NRP2,TGFBR2,WNT5A,ROBO2,ROBO1,HES1,DSP,ADGRG6,SEMA3C,FZD1,GATA4,NRG1,CHD7,RXRA	34
HepG2	GO:0003151	outflow tract morphogenesis	24/2536	79/18670	8.34627e-05	0.0018974	0.00142396	7049/7042/8829/657/3611/55742/7481/6926/652/6495/3091/4091/161882/2627/8828/7048/1499/7474/6092/6091/3280/7422/10512/8321	TGFBR3,TGFB2,NRP1,BMPR1A,ILK,PARVA,WNT11,TBX3,BMP4,SIX1,HIF1A,SMAD6,ZFPM1,GATA6,NRP2,TGFBR2,CTNNB1,WNT5A,ROBO2,ROBO1,HES1,VEGFA,SEMA3C,FZD1	24
HepG2	GO:0060491	regulation of cell projection assembly	43/2536	177/18670	8.40667e-05	0.00190419	0.00142905	375790/1969/832/5909/79647/8829/9148/2059/23603/8100/8814/9738/8558/54828/23580/10801/1785/2909/51626/51057/10787/9759/6714/23613/11135/4134/5337/3273/3064/202018/9662/170690/2150/51473/9474/5879/23242/55607/8976/2039/23189/6792/2332	AGRN,EPHA2,CAPZB,RAP1GAP,AKIRIN1,NRP1,NEURL1,EPS8,CORO1C,IFT88,CDKL1,CCP110,CDK10,BCAS3,CDC42EP4,SEPTIN9,DNM2,ARHGAP35,DYNC2LI1,WDPCP,NCKAP1,HDAC4,SRC,ZMYND8,CDC42EP1,MAP4,PLD1,HRG,HTT,TAPT1,CEP135,ADAMTS16,F2RL1,DCDC2,ATG5,RAC1,COBL,PPP1R9A,WASL,DMTN,KANK1,CDKL5,FMR1	43
HepG2	GO:0001838	embryonic epithelial tube formation	33/2536	124/18670	8.53541e-05	0.00192256	0.00144284	6497/7798/65979/8915/7042/2625/5076/10522/6768/7289/4040/84678/652/6495/51804/3091/6928/6662/7408/2909/130497/7849/9620/131405/1499/29072/7474/55081/57545/23242/8321/10395/6788	SKI,LUZP1,PHACTR4,BCL10,TGFB2,GATA3,PAX2,DEAF1,ST14,TULP3,LRP6,KDM2B,BMP4,SIX1,SIX4,HIF1A,HNF1B,SOX9,VASP,ARHGAP35,OSR1,PAX8,CELSR1,TRIM71,CTNNB1,SETD2,WNT5A,IFT57,CC2D2A,COBL,FZD1,DLC1,STK3	33
HepG2	GO:1904951	positive regulation of establishment of protein localization	91/2536	456/18670	8.5495e-05	0.00192256	0.00144284	5590/8431/54741/79971/51100/5174/55204/7203/111240474/7042/375/58480/2625/55691/3799/5950/6934/85459/24145/23705/120892/9971/3479/5319/65985/3843/283/3091/4947/123264/4088/3566/999/9501/3728/54828/4155/2867/54795/7447/5581/6711/3553/2641/7855/2181/56947/55612/9777/6714/7332/7494/8398/25924/58515/7474/2932/7029/1894/3556/9662/2244/2243/2266/5734/5562/5019/5295/2150/84868/1432/23607/2534/222546/269…	PRKCZ,NR0B2,LEPROT,WLS,SH3GLB1,PDZK1,GOLPH3L,CCT3,CRYZL2P-SEC16B,TGFB2,ARF1,RHOU,GATA3,FRMD4A,KIF5B,RBP4,TCF7L2,CEP295,PANX1,CADM1,LRRK2,NR1H4,IGF1,PLA2G1B,AACS,IPO5,ANG,HIF1A,OAZ2,SLC51B,SMAD3,IL4R,CDH1,RPH3AL,JUP,BCAS3,MBP,FFAR2,TRPM4,VSNL1,PRKCE,SPTBN1,IL1B,GCG,FZD5,ACSL3,MFF,FERMT1,TM9SF4,SRC,UBE2L3,XBP1,PLA2G6,MYRIP,SELENOK,WNT5A,GSK3B,TFDP2,ECT2,IL1RAP,CEP135,FGB,FGA,FGG,PTGER4,PRKAA1,OXCT1…	91
HepG2	GO:0006163	purine nucleotide metabolic process	87/2536	432/18670	8.69997e-05	0.00194076	0.0014565	2023/1969/2981/5236/205/26289/260425/3158/10654/5313/55811/142/5214/9060/53354/142827/51703/8050/10249/84649/1740/5744/120892/2819/517/3479/3091/641372/957/2103/6095/5151/115/6296/26471/9688/5198/136/47/2194/3643/6820/93034/2646/3099/8802/27233/8942/5136/471/2181/55022/9759/84532/5152/5211/23225/26137/4976/10891/10606/27284/6783/441024/53343/9061/5562/5144/8622/1836/79646/2979/5167/10846/51660/11…	ENO1,EPHA2,GUCA2B,PGM1,AK4,AK5,MAGI3,HMGCS2,PMVK,PKLR,ADCY10,PARP1,PFKP,PAPSS2,PANK1,ACSM6,ACSL5,PDHX,GLYAT,DGAT2,DLG2,PTHLH,LRRK2,GPD1,ATP5MC2,IGF1,HIF1A,ACOT6,ENTPD5,ESRRB,RORA,PDE8A,ADCY9,ACSM3,NUPR1,NUP93,PFAS,ADORA2B,ACLY,FASN,INSR,SULT2B1,NT5C1B,GCKR,HK2,SUCLG1,SULT1C4,KYNU,PDE1A,ATIC,ACSL3,PID1,HDAC4,ACSS1,PDE9A,PFKL,NUP210,ZBTB20,OPA1,PPARGC1A,PAICS,SULT1B1,SULT1E1,MTHFD2L,NUDT9,PAPSS1,PR…	87
HepG2	GO:0051271	negative regulation of cellular component movement	79/2536	384/18670	8.7147e-05	0.00194076	0.0014565	406984/7049/11221/375056/23560/2625/8829/5592/657/5728/57715/3611/5795/7481/57522/23603/90627/23143/407048/5911/8428/87/54567/11057/3418/89927/6376/442901/999/406968/3728/1845/406991/350/5797/4092/388/274/4780/23671/2066/6672/23236/11122/23613/613/3162/29775/5468/1605/6405/7474/5793/56999/6091/90102/3273/10891/5734/4163/57556/1495/1843/5314/2309/5796/4301/10512/10371/8976/407024/9747/6469/10395/3…	MIR200B,TGFBR3,DUSP10,MIA3,GTPBP4,GATA3,NRP1,PRKG1,BMPR1A,PTEN,SEMA4G,ILK,PTPRJ,WNT11,SRGAP1,CORO1C,STARD13,LRCH1,MIR92A1,RAP2A,STK24,ACTN1,DLL4,ABHD2,IDH2,BMERB1,CX3CL1,MIR328,CDH1,MIR193A,JUP,DUSP3,MIR21,APOH,PTPRM,SMAD7,RHOB,BIN1,NFE2L2,TMEFF2,ERBB4,SP100,PLCB1,PTPRT,ZMYND8,BCR,HMOX1,CARD10,PPARG,DAG1,SEMA3F,WNT5A,PTPRG,ADAMTS9,ROBO1,PHLDB2,HRG,PPARGC1A,PTGER4,MCC,SEMA6A,CTNNA1,DUSP1,PKHD1,FOX…	79
HepG2	GO:0120192	tight junction assembly	19/2536	56/18670	8.73649e-05	0.00194076	0.0014565	1969/10207/143098/56288/7481/5583/5175/92359/9475/6801/7855/84612/861/1894/153562/2697/4301/6591/92140	EPHA2,PATJ,MPP7,PARD3,WNT11,PRKCH,PECAM1,CRB3,ROCK2,STRN,FZD5,PARD6B,RUNX1,ECT2,MARVELD2,GJA1,AFDN,SNAI2,MTDH	19
HepG2	GO:0009259	ribonucleotide metabolic process	84/2536	414/18670	8.75506e-05	0.00194076	0.0014565	2023/1969/1503/5236/205/26289/260425/3158/10654/5313/55811/142/5214/9060/53354/142827/51703/8050/10249/84649/1740/5744/120892/2819/517/3479/3091/641372/957/2103/6095/5151/115/6296/26471/9688/5198/47/2194/3643/6820/2646/3099/8802/27233/8942/151531/5136/471/2181/55022/9759/84532/5152/5211/23225/26137/4976/10891/10606/27284/6783/53343/9061/5562/5144/8622/1836/79646/5167/10846/51660/11097/107/7378/84…	ENO1,EPHA2,CTPS1,PGM1,AK4,AK5,MAGI3,HMGCS2,PMVK,PKLR,ADCY10,PARP1,PFKP,PAPSS2,PANK1,ACSM6,ACSL5,PDHX,GLYAT,DGAT2,DLG2,PTHLH,LRRK2,GPD1,ATP5MC2,IGF1,HIF1A,ACOT6,ENTPD5,ESRRB,RORA,PDE8A,ADCY9,ACSM3,NUPR1,NUP93,PFAS,ACLY,FASN,INSR,SULT2B1,GCKR,HK2,SUCLG1,SULT1C4,KYNU,UPP2,PDE1A,ATIC,ACSL3,PID1,HDAC4,ACSS1,PDE9A,PFKL,NUP210,ZBTB20,OPA1,PPARGC1A,PAICS,SULT1B1,SULT1E1,NUDT9,PAPSS1,PRKAA1,PDE4D,PDE8B,SL…	84
HepG2	GO:0060021	roof of mouth development	26/2536	89/18670	8.94697e-05	0.00197626	0.00148315	6497/63976/7049/7042/84159/657/7481/4040/6926/10194/130497/91461/51057/51141/7341/7048/64651/7474/80144/2737/8321/6469/6591/55636/444/54880	SKI,PRDM16,TGFBR3,TGFB2,ARID5B,BMPR1A,WNT11,LRP6,TBX3,TSHZ1,OSR1,PKDCC,WDPCP,INSIG2,SUMO1,TGFBR2,CSRNP1,WNT5A,FRAS1,GLI3,FZD1,SHH,SNAI2,CHD7,ASPH,BCOR	26
HepG2	GO:0001523	retinoid metabolic process	29/2536	104/18670	9.15193e-05	0.00201439	0.00151176	375790/3339/24/336/1645/8644/1109/5950/84649/10082/145226/8854/53630/7276/6382/338/56603/54884/128/127/130/131/55937/64577/1577/222236/6383/216/2719	AGRN,HSPG2,ABCA4,APOA2,AKR1C1,AKR1C3,AKR1C4,RBP4,DGAT2,GPC6,RDH12,ALDH1A2,BCO1,TTR,SDC1,APOB,CYP26B1,RETSAT,ADH5,ADH4,ADH6,ADH7,APOM,ALDH8A1,CYP3A5,NAPEPLD,SDC2,ALDH1A1,GPC3	29
HepG2	GO:0003148	outflow tract septum morphogenesis	232631	27/18670	9.18652e-05	0.00201489	0.00151213	7042/8829/657/55742/652/4091/2627/8828/7048/6092/6091/10512	TGFB2,NRP1,BMPR1A,PARVA,BMP4,SMAD6,GATA6,NRP2,TGFBR2,ROBO2,ROBO1,SEMA3C	12
HepG2	GO:0043687	post-translational protein modification	75/2536	361/18670	9.37712e-05	0.00204948	0.00153809	64856/8073/255738/3491/1435/336/55827/2153/462/64326/5768/3915/375056/3698/8945/5682/5702/4221/11098/7704/84727/4008/80344/652/3091/8816/51156/5265/8766/10116/140460/79791/84961/3487/1000/718/9817/115290/83987/338/2034/5861/84141/10618/11320/5624/2335/84236/3053/201595/1356/197/3827/7466/3490/213/174/6696/2243/2266/6502/26272/1462/8614/9474/56975/3484/154881/3912/6383/51280/140456/1121/8450/2719	VWA1,PTP4A2,PCSK9,CCN1,CSF1,APOA2,DCAF6,F5,SERPINC1,COP1,QSOX1,LAMC1,MIA3,ITIH2,BTRC,PSMA1,PSMC3,MEN1,PRSS23,ZBTB16,SPSB2,LMO7,DCAF11,BMP4,HIF1A,DCAF5,SERPINA10,SERPINA1,RAB11A,FEM1B,ASB7,FBXO31,FBXL20,IGFBP4,CDH2,C3,KEAP1,FBXO17,CCDC8,APOB,EPAS1,RAB1A,EVA1A,TGOLN2,MGAT4A,PROC,FN1,RHBDD1,SERPIND1,STT3B,CP,AHSG,KNG1,WFS1,IGFBP7,ALB,AFP,SPP1,FGA,FGG,SKP2,FBXO4,VCAN,STC2,ATG5,FAM20C,IGFBP1,KCTD7,LAM…	75
HepG2	GO:0050714	positive regulation of protein secretion	59/2536	268/18670	9.88958e-05	0.00213884	0.00160515	5590/8431/79971/55204/7042/375/2625/55691/3799/5950/6934/24145/23705/120892/9971/3479/5319/65985/283/3091/3566/9501/4155/2867/54795/7447/5581/6711/3553/2641/7855/55612/6714/7494/8398/25924/58515/7474/3556/2244/2243/2266/5734/5019/2150/84868/1432/23607/222546/2697/3459/5879/1956/6717/8767/55638/114/10497/727	PRKCZ,NR0B2,WLS,GOLPH3L,TGFB2,ARF1,GATA3,FRMD4A,KIF5B,RBP4,TCF7L2,PANX1,CADM1,LRRK2,NR1H4,IGF1,PLA2G1B,AACS,ANG,HIF1A,IL4R,RPH3AL,MBP,FFAR2,TRPM4,VSNL1,PRKCE,SPTBN1,IL1B,GCG,FZD5,FERMT1,SRC,XBP1,PLA2G6,MYRIP,SELENOK,WNT5A,IL1RAP,FGB,FGA,FGG,PTGER4,OXCT1,F2RL1,HAVCR2,MAPK14,CD2AP,RFX6,GJA1,IFNGR1,RAC1,EGFR,SRI,RIPK2,SYBU,ADCY8,UNC13B,C5	59
HepG2	GO:0003179	heart valve morphogenesis	18/2536	52/18670	9.90885e-05	0.00213884	0.00160515	3491/4853/7042/2625/657/652/54567/4091/161882/6662/9475/7048/56999/6092/6091/2626/6591/10439	CCN1,NOTCH2,TGFB2,GATA3,BMPR1A,BMP4,DLL4,SMAD6,ZFPM1,SOX9,ROCK2,TGFBR2,ADAMTS9,ROBO2,ROBO1,GATA4,SNAI2,OLFM1	18
HepG2	GO:0032330	regulation of chondrocyte differentiation	18/2536	52/18670	9.90885e-05	0.00213884	0.00160515	55553/7704/6660/5744/652/4088/2734/8313/6662/91461/2736/80856/1499/860/1490/85477/2737/6591	SOX6,ZBTB16,SOX5,PTHLH,BMP4,SMAD3,GLG1,AXIN2,SOX9,PKDCC,GLI2,LNPK,CTNNB1,RUNX2,CCN2,SCIN,GLI3,SNAI2	18
HepG2	GO:0003281	ventricular septum development	23/2536	75/18670	9.92332e-05	0.00213884	0.00160515	7798/3491/7049/5629/7042/2625/7481/6926/25831/652/4091/6299/161882/4092/1785/7849/7048/7474/6092/6091/3280/8321/2626	LUZP1,CCN1,TGFBR3,PROX1,TGFB2,GATA3,WNT11,TBX3,HECTD1,BMP4,SMAD6,SALL1,ZFPM1,SMAD7,DNM2,PAX8,TGFBR2,WNT5A,ROBO2,ROBO1,HES1,FZD1,GATA4	23
HepG2	GO:0045834	positive regulation of lipid metabolic process	37/2536	146/18670	0.000101001	0.00216878	0.00162763	2170/3491/10451/336/9926/183/10580/55626/2147/84649/552/9971/949/5587/26291/5581/2168/3553/1385/2181/3667/6714/8398/5468/26137/30849/185/2261/10891/5562/2246/1081/407024/2185/5747/301/7410	FABP3,CCN1,VAV3,APOA2,LPGAT1,AGT,SORBS1,AMBRA1,F2,DGAT2,AVPR1A,NR1H4,SCARB1,PRKD1,FGF21,PRKCE,FABP1,IL1B,CREB1,ACSL3,IRS1,SRC,PLA2G6,PPARG,ZBTB20,PIK3R4,AGTR1,FGFR3,PPARGC1A,PRKAA1,FGF1,CGA,MIR29B1,PTK2B,PTK2,ANXA1,VAV2	37
HepG2	GO:0052547	regulation of peptidase activity	90/2536	452/18670	0.000101319	0.00216878	0.00162763	2537/3932/1718/8915/3491/462/51377/183/3698/5076/4255/871/8301/330/114769/59082/2/2904/5037/9026/407048/112399/51156/866/390502/5265/256394/5104/12/10017/10845/4088/5345/117584/406991/4155/718/27151/9475/57539/57448/51232/2168/274/10010/7035/3329/8837/843/2335/1457/128821/6714/3053/7078/5468/3700/6091/55081/6657/197/3273/3827/5062/1611/6690/26999/1432/7422/55122/2534/1490/64065/54205/3092/407024/…	IFI6,LCK,DHCR24,BCL10,CCN1,SERPINC1,UCHL5,AGT,ITIH2,PAX2,MGMT,SERPINH1,PICALM,BIRC3,CARD16,CARD18,A2M,GRIN2B,PEBP1,HIP1R,MIR92A1,EGLN3,SERPINA10,SERPINA6,SERPINA2,SERPINA1,SERPINA11,SERPINA5,SERPINA3,BCL2L10,CLPX,SMAD3,SERPINF2,RFFL,MIR21,MBP,C3,CPAMD8,ROCK2,WDR35,BIRC6,CRIM1,FABP1,BIN1,TANK,TFPI,HSPD1,CFLAR,CASP10,FN1,CSNK2A1,CST9L,SRC,SERPIND1,TIMP3,PPARG,ITIH4,ROBO1,IFT57,SOX2,AHSG,HRG,KNG1,PA…	90
HepG2	GO:0048568	embryonic organ development	86/2536	428/18670	0.000103333	0.00220433	0.0016543	1969/65979/3491/6913/5629/7042/2625/657/5950/5076/10083/7481/10413/57453/6768/7289/4040/3856/4254/6926/84678/83852/652/6495/51804/3091/677/8854/4088/6299/161882/6928/5469/6662/2885/125488/10194/1050/3249/29924/130497/57448/91461/2034/51057/7849/51141/2736/9394/129880/6670/2487/1290/7855/3549/9935/613/11078/9620/7048/1499/29072/3373/7474/26018/55773/55081/3280/57545/1906/7422/860/8521/2697/54806/5…	EPHA2,PHACTR4,CCN1,TBX15,PROX1,TGFB2,GATA3,BMPR1A,RBP4,PAX2,USH1C,WNT11,YAP1,DSCAML1,ST14,TULP3,LRP6,KRT8,KITLG,TBX3,KDM2B,SETDB2,BMP4,SIX1,SIX4,HIF1A,ZFP36L1,ALDH1A2,SMAD3,SALL1,ZFPM1,HNF1B,MED1,SOX9,GRB2,TTC39C,TSHZ1,CEBPA,HPN,EPN1,OSR1,BIRC6,PKDCC,EPAS1,WDPCP,PAX8,INSIG2,GLI2,HS6ST1,BBS5,SP3,FRZB,COL5A2,FZD5,IHH,MAFB,BCR,TRIOBP,CELSR1,TGFBR2,CTNNB1,SETD2,HYAL1,WNT5A,LRIG1,TBC1D23,IFT57,HES1,CC…	86
HepG2	GO:0014033	neural crest cell differentiation	26/2536	90/18670	0.000109753	0.00233329	0.00175108	65979/8829/657/57715/4040/4254/23603/652/3091/8854/6662/2487/8828/2066/2335/6405/3280/202018/57556/1906/10512/10371/6469/3084/6591/10507	PHACTR4,NRP1,BMPR1A,SEMA4G,LRP6,KITLG,CORO1C,BMP4,HIF1A,ALDH1A2,SOX9,FRZB,NRP2,ERBB4,FN1,SEMA3F,HES1,TAPT1,SEMA6A,EDN1,SEMA3C,SEMA3A,SHH,NRG1,SNAI2,SEMA4D	26
HepG2	GO:0043491	protein kinase B signaling	59/2536	269/18670	0.000110207	0.00233497	0.00175234	1969/3932/8644/2625/5728/118788/5076/6934/22876/112464/3611/5795/4254/3479/5025/677/5527/3480/6376/406991/6662/2885/23239/3643/57142/7039/10461/3553/940/2066/3667/6714/1605/5291/2261/152831/374/685/1950/5295/2246/2264/2651/5314/2534/5154/5879/1956/3092/799/4233/407024/2626/3084/92140/6788/5747/9314/7295	EPHA2,LCK,AKR1C3,GATA3,PTEN,PIK3AP1,PAX2,TCF7L2,INPP5F,CAVIN3,ILK,PTPRJ,KITLG,IGF1,P2RX4,ZFP36L1,PPP2R5C,IGF1R,CX3CL1,MIR21,SOX9,GRB2,PHLPP1,INSR,RTN4,TGFA,MERTK,IL1B,CD28,ERBB4,IRS1,SRC,DAG1,PIK3CB,FGFR3,KLB,AREG,BTC,EGF,PIK3R1,FGF1,FGFR4,GCNT2,PKHD1,FYN,PDGFA,RAC1,EGFR,HIP1,CALCR,MET,MIR29B1,GATA4,NRG1,MTDH,STK3,PTK2,KLF4,TXN	59
HepG2	GO:0016054	organic acid catabolic process	60/2536	275/18670	0.000112991	0.00237778	0.00178447	8659/23576/5825/5092/4143/36/586/144193/5053/113675/5095/89874/2184/11057/51005/1428/84706/6898/443/224/406991/51/9663/171586/10449/58510/23175/56603/2168/3176/8942/2744/55825/3667/54363/191/5105/10841/4357/339896/3373/8309/3081/10840/166785/4552/1036/594/1268/8528/55862/383/64577/51390/6718/10247/2731/23670/549/5009	ALDH4A1,DDAH1,ABCD3,PCBD1,MAT1A,ACADSB,BCAT1,AMDHD1,PAH,SDSL,PCCA,SLC25A21,FAH,ABHD2,AMDHD2,CRYM,GPT2,TAT,ASPA,ALDH3A2,MIR21,ACOX1,LPIN2,ABHD3,ACAA2,PRODH2,LPIN1,CYP26B1,FABP1,HNMT,KYNU,GLS,PECR,IRS1,HAO1,AHCY,PCK1,FTCD,MPST,GADL1,HYAL1,ACOX2,HGD,ALDH1L1,MMAA,MTRR,CDO1,BCKDHB,CNR1,DDO,ECHDC1,ARG1,ALDH8A1,AIG1,AKR1D1,RIDA,GLDC,CEMIP2,AUH,OTC	60
HepG2	GO:0046395	carboxylic acid catabolic process	60/2536	275/18670	0.000112991	0.00237778	0.00178447	8659/23576/5825/5092/4143/36/586/144193/5053/113675/5095/89874/2184/11057/51005/1428/84706/6898/443/224/406991/51/9663/171586/10449/58510/23175/56603/2168/3176/8942/2744/55825/3667/54363/191/5105/10841/4357/339896/3373/8309/3081/10840/166785/4552/1036/594/1268/8528/55862/383/64577/51390/6718/10247/2731/23670/549/5009	ALDH4A1,DDAH1,ABCD3,PCBD1,MAT1A,ACADSB,BCAT1,AMDHD1,PAH,SDSL,PCCA,SLC25A21,FAH,ABHD2,AMDHD2,CRYM,GPT2,TAT,ASPA,ALDH3A2,MIR21,ACOX1,LPIN2,ABHD3,ACAA2,PRODH2,LPIN1,CYP26B1,FABP1,HNMT,KYNU,GLS,PECR,IRS1,HAO1,AHCY,PCK1,FTCD,MPST,GADL1,HYAL1,ACOX2,HGD,ALDH1L1,MMAA,MTRR,CDO1,BCKDHB,CNR1,DDO,ECHDC1,ARG1,ALDH8A1,AIG1,AKR1D1,RIDA,GLDC,CEMIP2,AUH,OTC	60
HepG2	GO:0009150	purine ribonucleotide metabolic process	81/2536	399/18670	0.000113852	0.00238783	0.00179202	2023/1969/5236/205/26289/260425/3158/10654/5313/55811/142/5214/9060/53354/142827/51703/8050/10249/84649/1740/5744/120892/2819/517/3479/3091/641372/957/2103/6095/5151/115/6296/26471/9688/5198/47/2194/3643/6820/2646/3099/8802/27233/8942/5136/471/2181/55022/9759/84532/5152/5211/23225/26137/4976/10891/10606/27284/6783/53343/9061/5562/5144/8622/1836/79646/5167/10846/51660/11097/107/8460/10165/23165/11…	ENO1,EPHA2,PGM1,AK4,AK5,MAGI3,HMGCS2,PMVK,PKLR,ADCY10,PARP1,PFKP,PAPSS2,PANK1,ACSM6,ACSL5,PDHX,GLYAT,DGAT2,DLG2,PTHLH,LRRK2,GPD1,ATP5MC2,IGF1,HIF1A,ACOT6,ENTPD5,ESRRB,RORA,PDE8A,ADCY9,ACSM3,NUPR1,NUP93,PFAS,ACLY,FASN,INSR,SULT2B1,GCKR,HK2,SUCLG1,SULT1C4,KYNU,PDE1A,ATIC,ACSL3,PID1,HDAC4,ACSS1,PDE9A,PFKL,NUP210,ZBTB20,OPA1,PPARGC1A,PAICS,SULT1B1,SULT1E1,NUDT9,PAPSS1,PRKAA1,PDE4D,PDE8B,SLC26A2,PANK3…	81
HepG2	GO:0046328	regulation of JNK cascade	44/2536	185/18670	0.000118417	0.00247522	0.00185761	1647/260425/11221/84451/8325/4221/55504/407048/5911/4293/3480/5345/50488/5187/9611/1845/9043/2081/23239/9448/3553/27178/7855/23236/7474/23043/9175/2150/153769/1906/84062/222643/2898/1490/23328/4216/5071/1956/10371/2185/8767/6788/10912/259	GADD45A,MAGI3,DUSP10,MAP3K21,FZD8,MEN1,TNFRSF19,MIR92A1,RAP2A,MAP3K9,IGF1R,SERPINF2,MINK1,PER1,NCOR1,DUSP3,SPAG9,ERN1,PHLPP1,MAP4K4,IL1B,IL37,FZD5,PLCB1,WNT5A,TNIK,MAP3K13,F2RL1,SH3RF2,EDN1,DTNBP1,UNC5CL,GRIK2,CCN2,SASH1,MAP3K4,PRKN,EGFR,SEMA3A,PTK2B,RIPK2,STK3,GADD45G,AMBP	44
HepG2	GO:0018105	peptidyl-serine phosphorylation	64/2536	299/18670	0.000122422	0.00254707	0.00191152	5590/23139/85440/8412/9261/5592/22876/3611/65125/120892/5587/5583/53944/51701/2081/5578/57521/4092/23031/9475/5581/7444/2641/27347/9874/51719/1457/6714/7150/10110/23515/1859/11200/7048/23171/6997/7867/7474/2932/9175/5062/57600/5562/5144/375449/814/1432/7422/7272/6446/154043/1956/10142/799/22853/673/8658/2039/8767/5568/7295/10783/79109/6197	PRKCZ,MAST2,DOCK7,BCAR3,MAPKAPK2,PRKG1,INPP5F,ILK,WNK1,LRRK2,PRKD1,PRKCH,CSNK1G1,NLK,ERN1,PRKCA,RPTOR,SMAD7,MAST3,ROCK2,PRKCE,VRK2,GCG,STK39,TLK1,CAB39,CSNK2A1,SRC,TOP1,SGK2,MORC3,DYRK1A,CHEK2,TGFBR2,GPD1L,TDGF1,MAPKAPK3,WNT5A,GSK3B,MAP3K13,PAK2,FNIP2,PRKAA1,PDE4D,MAST4,CAMK4,MAPK14,VEGFA,TTK,SGK1,CNKSR3,EGFR,AKAP9,CALCR,LMTK2,BRAF,TNKS,DMTN,RIPK2,PRKACG,TXN,NEK6,MAPKAP1,RPS6KA3	64
HepG2	GO:0019693	ribose phosphate metabolic process	85/2536	424/18670	0.000122671	0.00254707	0.00191152	2023/1969/1503/5236/205/26289/260425/3158/10654/5313/55811/142/5214/9060/53354/142827/51703/8050/10249/84649/1740/5744/120892/2819/517/3479/3091/641372/957/2103/6095/5151/115/6296/26471/9688/5198/47/2194/3643/6820/2646/3099/8802/22934/27233/8942/151531/5136/471/2181/55022/9759/84532/5152/5211/23225/26137/4976/10891/10606/27284/6783/53343/9061/5562/5144/8622/1836/79646/5167/10846/51660/11097/107/7…	ENO1,EPHA2,CTPS1,PGM1,AK4,AK5,MAGI3,HMGCS2,PMVK,PKLR,ADCY10,PARP1,PFKP,PAPSS2,PANK1,ACSM6,ACSL5,PDHX,GLYAT,DGAT2,DLG2,PTHLH,LRRK2,GPD1,ATP5MC2,IGF1,HIF1A,ACOT6,ENTPD5,ESRRB,RORA,PDE8A,ADCY9,ACSM3,NUPR1,NUP93,PFAS,ACLY,FASN,INSR,SULT2B1,GCKR,HK2,SUCLG1,RPIA,SULT1C4,KYNU,UPP2,PDE1A,ATIC,ACSL3,PID1,HDAC4,ACSS1,PDE9A,PFKL,NUP210,ZBTB20,OPA1,PPARGC1A,PAICS,SULT1B1,SULT1E1,NUDT9,PAPSS1,PRKAA1,PDE4D,PDE…	85
HepG2	GO:0030500	regulation of bone mineralization	23/2536	76/18670	0.000124209	0.00256488	0.00192489	3491/657/196527/490/652/3091/4088/4077/6662/54795/130497/6546/91461/92/197/55589/56172/84059/2697/5167/56975/2185/54880	CCN1,BMPR1A,ANO6,ATP2B1,BMP4,HIF1A,SMAD3,NBR1,SOX9,TRPM4,OSR1,SLC8A1,PKDCC,ACVR2A,AHSG,BMP2K,ANKH,ADGRV1,GJA1,ENPP1,FAM20C,PTK2B,BCOR	23
HepG2	GO:0050870	positive regulation of T cell activation	47/2536	202/18670	0.00012441	0.00256488	0.00192489	5590/864/3932/149233/8915/3570/11221/2625/57178/7704/160365/3479/3566/146850/406991/2885/7525/8943/8808/3553/2736/1803/3329/940/1493/3549/6714/861/7494/7048/58515/64332/604/3280/5062/3572/5295/84868/3109/2534/5879/2737/6469/8767/407030/301/79576	PRKCZ,RUNX3,LCK,IL23R,BCL10,IL6R,DUSP10,GATA3,ZMIZ1,ZBTB16,CLECL1,IGF1,IL4R,PIK3R6,MIR21,GRB2,YES1,AP3D1,IL1RL2,IL1B,GLI2,DPP4,HSPD1,CD28,CTLA4,IHH,SRC,RUNX1,XBP1,TGFBR2,SELENOK,NFKBIZ,BCL6,HES1,PAK2,IL6ST,PIK3R1,HAVCR2,HLA-DMB,FYN,RAC1,GLI3,SHH,RIPK2,MIR30B,ANXA1,NKAP	47
HepG2	GO:0070838	divalent metal ion transport	94/2536	479/18670	0.000124764	0.00256488	0.00192489	2035/3932/8832/481/7779/55532/183/10367/6786/2147/24145/7225/6588/84959/2904/3709/196527/7009/4891/283375/490/488/5319/5025/22821/30001/6547/487/6376/442901/5336/1535/6687/406991/786/201266/773/54795/6546/63892/5581/274/81615/2641/91404/57181/79568/7341/79054/23236/26133/8398/91689/151651/1499/2771/776/58515/55799/4638/29927/23007/10686/4976/3064/7466/57620/152519/5530/1950/287/308/5144/7416/1729…	EPB41,LCK,CD84,ATP1B1,SLC30A1,SLC30A10,AGT,MICU1,STIM1,F2,PANX1,TRPC6,SLN,UBASH3B,GRIN2B,ITPR2,ANO6,TMBIM6,SLC11A2,SLC39A5,ATP2B1,ATP2A2,PLA2G1B,P2RX4,RASA3,ERO1A,SLC8A3,ATP2A1,CX3CL1,MIR328,PLCG2,CYBA,SPG7,MIR21,CACNG1,SLC39A11,CACNA1A,TRPM4,SLC8A1,THADA,PRKCE,BIN1,TMEM163,GCG,SESTD1,SLC39A10,MAIP1,SUMO1,TRPM8,PLCB1,TRPC4AP,PLA2G6,SMDT1,EFHB,CTNNB1,GNAI2,CACNA1D,SELENOK,CACNA2D3,MYLK,SEC61A1,PLC…	94
HepG2	GO:1902305	regulation of sodium ion transmembrane transport	20/2536	62/18670	0.0001279	0.00262068	0.00196677	255738/481/375/3799/486/65125/54997/4734/23327/1785/130497/5581/27347/23171/7871/2257/7402/154043/23072/5774	PCSK9,ATP1B1,ARF1,KIF5B,FXYD2,WNK1,TESC,NEDD4,NEDD4L,DNM2,OSR1,PRKCE,STK39,GPD1L,SLMAP,FGF12,UTRN,CNKSR3,HECW1,PTPN3	20
HepG2	GO:0014032	neural crest cell development	24/2536	81/18670	0.000129036	0.0026353	0.00197774	65979/8829/657/57715/4254/23603/652/3091/8854/6662/8828/2066/2335/6405/3280/202018/57556/1906/10512/10371/6469/3084/6591/10507	PHACTR4,NRP1,BMPR1A,SEMA4G,KITLG,CORO1C,BMP4,HIF1A,ALDH1A2,SOX9,NRP2,ERBB4,FN1,SEMA3F,HES1,TAPT1,SEMA6A,EDN1,SEMA3C,SEMA3A,SHH,NRG1,SNAI2,SEMA4D	24
HepG2	GO:0014896	muscle hypertrophy	30/2536	111/18670	0.000129945	0.00264518	0.00198515	54206/4000/142/183/22876/3479/488/5025/2308/4088/11214/4205/1535/406991/5578/2627/9475/9759/5152/29995/10611/5530/8470/3572/1906/3720/90523/2626/148/5747	ERRFI1,LMNA,PARP1,AGT,INPP5F,IGF1,ATP2A2,P2RX4,FOXO1,SMAD3,AKAP13,MEF2A,CYBA,MIR21,PRKCA,GATA6,ROCK2,HDAC4,PDE9A,LMCD1,PDLIM5,PPP3CA,SORBS2,IL6ST,EDN1,JARID2,MLIP,GATA4,ADRA1A,PTK2	30
HepG2	GO:0003300	cardiac muscle hypertrophy	29/2536	106/18670	0.00013233	0.0026768	0.00200889	54206/4000/142/183/22876/3479/488/5025/2308/4088/11214/4205/406991/5578/2627/9475/9759/5152/29995/10611/5530/8470/3572/1906/3720/90523/2626/148/5747	ERRFI1,LMNA,PARP1,AGT,INPP5F,IGF1,ATP2A2,P2RX4,FOXO1,SMAD3,AKAP13,MEF2A,MIR21,PRKCA,GATA6,ROCK2,HDAC4,PDE9A,LMCD1,PDLIM5,PPP3CA,SORBS2,IL6ST,EDN1,JARID2,MLIP,GATA4,ADRA1A,PTK2	29
HepG2	GO:0090184	positive regulation of kidney development	15/2536	40/18670	0.000133164	0.0026768	0.00200889	3570/183/2625/5076/55366/652/6495/51804/6662/7849/8837/1958/7422/5154/6469	IL6R,AGT,GATA3,PAX2,LGR4,BMP4,SIX1,SIX4,SOX9,PAX8,CFLAR,EGR1,VEGFA,PDGFA,SHH	15
HepG2	GO:0052548	regulation of endopeptidase activity	85/2536	425/18670	0.000133316	0.0026768	0.00200889	2537/3932/1718/8915/3491/462/51377/183/3698/5076/4255/871/8301/330/114769/59082/2/2904/5037/9026/407048/112399/51156/866/390502/5265/256394/5104/12/10017/4088/5345/117584/406991/4155/718/27151/9475/57539/57448/51232/2168/274/7035/3329/8837/843/1457/128821/6714/3053/7078/5468/3700/6091/55081/6657/197/3273/3827/5062/1611/6690/26999/7422/55122/2534/1490/64065/54205/3092/407024/10395/8795/8797/9705/4…	IFI6,LCK,DHCR24,BCL10,CCN1,SERPINC1,UCHL5,AGT,ITIH2,PAX2,MGMT,SERPINH1,PICALM,BIRC3,CARD16,CARD18,A2M,GRIN2B,PEBP1,HIP1R,MIR92A1,EGLN3,SERPINA10,SERPINA6,SERPINA2,SERPINA1,SERPINA11,SERPINA5,SERPINA3,BCL2L10,SMAD3,SERPINF2,RFFL,MIR21,MBP,C3,CPAMD8,ROCK2,WDR35,BIRC6,CRIM1,FABP1,BIN1,TFPI,HSPD1,CFLAR,CASP10,CSNK2A1,CST9L,SRC,SERPIND1,TIMP3,PPARG,ITIH4,ROBO1,IFT57,SOX2,AHSG,HRG,KNG1,PAK2,DAP,SPINK1,…	85
HepG2	GO:0097006	regulation of plasma lipoprotein particle levels	28/2536	101/18670	0.000133912	0.0026768	0.00200889	255738/336/6646/375/183/3988/161/10938/84649/8435/9971/949/81693/3990/9388/26291/338/2181/3069/3162/185/213/4547/29116/55937/4481/5568/19	PCSK9,APOA2,SOAT1,ARF1,AGT,LIPA,AP2A2,EHD1,DGAT2,SOAT2,NR1H4,SCARB1,AMN,LIPC,LIPG,FGF21,APOB,ACSL3,HDLBP,HMOX1,AGTR1,ALB,MTTP,MYLIP,APOM,MSR1,PRKACG,ABCA1	28
HepG2	GO:0042476	odontogenesis	34/2536	132/18670	0.000134986	0.0026768	0.00200889	1435/7042/657/5654/6786/9313/5818/4040/363/2308/652/64919/256764/29123/8313/130497/6382/2736/6714/51066/1499/54959/5066/1495/6569/1906/860/64065/56975/29887/2737/3912/6469/54880	CSF1,TGFB2,BMPR1A,HTRA1,STIM1,MMP20,NECTIN1,LRP6,AQP6,FOXO1,BMP4,BCL11B,WDR72,ANKRD11,AXIN2,OSR1,SDC1,GLI2,SRC,SSUH2,CTNNB1,ODAM,PAM,CTNNA1,SLC34A1,EDN1,RUNX2,PERP,FAM20C,SNX10,GLI3,LAMB1,SHH,BCOR	34
HepG2	GO:0045598	regulation of fat cell differentiation	34/2536	132/18670	0.000134986	0.0026768	0.00200889	63976/11221/2625/7704/2308/677/6095/4088/79068/161882/406991/201501/51320/1050/54795/678/2487/1385/171023/7494/5468/7474/25937/3280/6783/166379/7204/285590/1432/5167/222236/407024/6591/6788	PRDM16,DUSP10,GATA3,ZBTB16,FOXO1,ZFP36L1,RORA,SMAD3,FTO,ZFPM1,MIR21,ZBTB7C,MEX3C,CEBPA,TRPM4,ZFP36L2,FRZB,CREB1,ASXL1,XBP1,PPARG,WNT5A,WWTR1,HES1,SULT1E1,BBS12,TRIO,SH3PXD2B,MAPK14,ENPP1,NAPEPLD,MIR29B1,SNAI2,STK3	34
HepG2	GO:0072175	epithelial tube formation	34/2536	132/18670	0.000134986	0.0026768	0.00200889	6497/7798/65979/8915/5629/7042/2625/5076/10522/6768/7289/4040/84678/652/6495/51804/3091/6928/6662/7408/2909/130497/7849/9620/131405/1499/29072/7474/55081/57545/23242/8321/10395/6788	SKI,LUZP1,PHACTR4,BCL10,PROX1,TGFB2,GATA3,PAX2,DEAF1,ST14,TULP3,LRP6,KDM2B,BMP4,SIX1,SIX4,HIF1A,HNF1B,SOX9,VASP,ARHGAP35,OSR1,PAX8,CELSR1,TRIM71,CTNNB1,SETD2,WNT5A,IFT57,CC2D2A,COBL,FZD1,DLC1,STK3	34
HepG2	GO:0120032	regulation of plasma membrane bounded cell projection assembly	42/2536	175/18670	0.000135009	0.0026768	0.00200889	375790/1969/832/5909/79647/8829/9148/2059/23603/8100/8814/9738/8558/54828/23580/10801/1785/2909/51626/51057/10787/9759/23613/11135/4134/5337/3273/3064/202018/9662/170690/2150/51473/9474/5879/23242/55607/8976/2039/23189/6792/2332	AGRN,EPHA2,CAPZB,RAP1GAP,AKIRIN1,NRP1,NEURL1,EPS8,CORO1C,IFT88,CDKL1,CCP110,CDK10,BCAS3,CDC42EP4,SEPTIN9,DNM2,ARHGAP35,DYNC2LI1,WDPCP,NCKAP1,HDAC4,ZMYND8,CDC42EP1,MAP4,PLD1,HRG,HTT,TAPT1,CEP135,ADAMTS16,F2RL1,DCDC2,ATG5,RAC1,COBL,PPP1R9A,WASL,DMTN,KANK1,CDKL5,FMR1	42
HepG2	GO:0070372	regulation of ERK1 and ERK2 cascade	64/2536	300/18670	0.000135366	0.0026768	0.00200889	5590/54206/1969/55450/3491/2633/4853/6846/25778/55532/11221/8829/5728/112464/51074/1848/6815/652/5151/6376/5345/1845/406991/5578/64762/634/26291/2492/3553/2641/8837/2066/2335/6364/6714/81610/7078/152110/2771/2261/10252/2244/2243/2266/9693/2150/57556/84868/1843/2264/2651/10048/5314/1490/154043/5154/1956/799/673/2626/148/2185/8767/9314	PRKCZ,ERRFI1,EPHA2,CAMK2N1,CCN1,GBP1,NOTCH2,XCL2,DSTYK,SLC30A10,DUSP10,NRP1,PTEN,CAVIN3,APIP,DUSP6,STYX,BMP4,PDE8A,CX3CL1,SERPINF2,DUSP3,MIR21,PRKCA,GAREM1,CEACAM1,FGF21,FSHR,IL1B,GCG,CFLAR,ERBB4,FN1,CCL20,SRC,FAM83D,TIMP3,NEK10,GNAI2,FGFR3,SPRY1,FGB,FGA,FGG,RAPGEF2,F2RL1,SEMA6A,HAVCR2,DUSP1,FGFR4,GCNT2,RANBP9,PKHD1,CCN2,CNKSR3,PDGFA,EGFR,CALCR,BRAF,GATA4,ADRA1A,PTK2B,RIPK2,KLF4	64
HepG2	GO:0045165	cell fate commitment	59/2536	271/18670	0.000136441	0.00268952	0.00201843	85440/149233/6913/4853/5629/2625/256297/8829/657/7479/5076/6934/55553/7481/26011/57453/50937/6660/6926/3169/652/6495/64919/54567/23269/3175/6095/161882/6928/100170841/6662/2627/23040/2034/56603/2736/2066/3549/3170/5468/1499/7474/6657/3280/170825/4090/285590/3662/25803/860/8521/5454/2737/6469/3110/3084/63978/2619/9314	DOCK7,IL23R,TBX15,NOTCH2,PROX1,GATA3,PTF1A,NRP1,BMPR1A,WNT8B,PAX2,TCF7L2,SOX6,WNT11,TENM4,DSCAML1,CDON,SOX5,TBX3,FOXA1,BMP4,SIX1,BCL11B,DLL4,MGA,ONECUT1,RORA,ZFPM1,HNF1B,EPOP,SOX9,GATA6,MYT1L,EPAS1,CYP26B1,GLI2,ERBB4,IHH,FOXA2,PPARG,CTNNB1,WNT5A,SOX2,HES1,GSX2,SMAD5,SH3PXD2B,IRF4,SPDEF,RUNX2,GCM1,POU3F2,GLI3,SHH,MNX1,NRG1,PRDM14,GAS1,KLF4	59
HepG2	GO:0033762	response to glucagon	14/2536	36/18670	0.000140931	0.00276926	0.00207828	1244/2706/115/26291/2641/1385/1373/5105/1036/383/107/114/5568/445	ABCC2,GJB2,ADCY9,FGF21,GCG,CREB1,CPS1,PCK1,CDO1,ARG1,ADCY1,ADCY8,PRKACG,ASS1	14
HepG2	GO:0032412	regulation of ion transmembrane transporter activity	57/2536	260/18670	0.000144569	0.00283183	0.00212523	255738/5174/481/3799/5728/6786/22941/1740/7225/6588/486/65125/2904/54997/4734/5923/729993/487/11060/5336/50488/23327/1785/130497/63892/5581/27347/7341/51719/8398/23171/776/7871/2257/3064/10891/57620/287/2891/5144/57120/10345/7402/154043/23072/2631/5243/6717/10142/5649/9747/2185/1612/5774/1741/2892/2332	PCSK9,PDZK1,ATP1B1,KIF5B,PTEN,STIM1,SHANK2,DLG2,TRPC6,SLN,FXYD2,WNK1,GRIN2B,TESC,NEDD4,RASGRF1,SHISA9,ATP2A1,WWP2,PLCG2,MINK1,NEDD4L,DNM2,OSR1,THADA,PRKCE,STK39,SUMO1,CAB39,PLA2G6,GPD1L,CACNA1D,SLMAP,FGF12,HTT,PPARGC1A,STIM2,ANK2,GRIA2,PDE4D,GOPC,TRDN,UTRN,CNKSR3,HECW1,NIPSNAP2,ABCB1,SRI,AKAP9,RELN,TCAF1,PTK2B,DAPK1,PTPN3,DLG3,GRIA3,FMR1	57
HepG2	GO:0016999	antibiotic metabolic process	32/2536	122/18670	0.000145702	0.00284508	0.00213517	1645/8644/1109/1244/847/1431/144193/217/51005/255027/1535/47/27233/84532/5105/10841/6480/27284/6783/128/127/130/131/23530/6569/2534/5879/1956/6482/10020/219/216	AKR1C1,AKR1C3,AKR1C4,ABCC2,CAT,CS,AMDHD1,ALDH2,AMDHD2,MPV17L,CYBA,ACLY,SULT1C4,ACSS1,PCK1,FTCD,ST6GAL1,SULT1B1,SULT1E1,ADH5,ADH4,ADH6,ADH7,NNT,SLC34A1,FYN,RAC1,EGFR,ST3GAL1,GNE,ALDH1B1,ALDH1A1	32
HepG2	GO:0045926	negative regulation of growth	55/2536	249/18670	0.000152588	0.00297023	0.0022291	406984/2023/54879/4853/7042/11221/183/8829/5728/5950/57715/5795/7481/79602/91/652/3091/55384/4088/85407/1630/57142/53335/9792/2487/4133/3172/5468/7048/6405/3373/7474/3273/604/344901/2261/323/6696/79960/80014/55602/57556/23286/8614/54825/3720/2697/5167/10512/10371/6788/5747/6595/10507/2719	MIR200B,ENO1,ST7L,NOTCH2,TGFB2,DUSP10,AGT,NRP1,PTEN,RBP4,SEMA4G,PTPRJ,WNT11,ADIPOR2,ACVR1B,BMP4,HIF1A,MEG3,SMAD3,NKD1,DCC,RTN4,BCL11A,SERTAD2,FRZB,MAP2,HNF4A,PPARG,TGFBR2,SEMA3F,HYAL1,WNT5A,HRG,BCL6,OSTN,FGFR3,APBB2,SPP1,JADE1,WWC2,CDKN2AIP,SEMA6A,WWC1,STC2,CDHR2,JARID2,GJA1,ENPP1,SEMA3C,SEMA3A,STK3,PTK2,SMARCA2,SEMA4D,GPC3	55
HepG2	GO:0051897	positive regulation of protein kinase B signaling	42/2536	176/18670	0.000154413	0.00299638	0.00224872	3932/8644/2625/118788/6934/3611/5795/4254/5025/3480/6376/406991/2885/3643/57142/7039/940/2066/3667/6714/5291/2261/152831/374/685/1950/5295/2246/2264/2651/2534/5154/5879/1956/3092/799/4233/3084/92140/6788/5747/7295	LCK,AKR1C3,GATA3,PIK3AP1,TCF7L2,ILK,PTPRJ,KITLG,P2RX4,IGF1R,CX3CL1,MIR21,GRB2,INSR,RTN4,TGFA,CD28,ERBB4,IRS1,SRC,PIK3CB,FGFR3,KLB,AREG,BTC,EGF,PIK3R1,FGF1,FGFR4,GCNT2,FYN,PDGFA,RAC1,EGFR,HIP1,CALCR,MET,NRG1,MTDH,STK3,PTK2,TXN	42
HepG2	GO:0043502	regulation of muscle adaptation	29/2536	107/18670	0.000158291	0.0030621	0.00229804	54206/4000/142/183/3479/488/5025/2308/4088/4205/406991/5578/9475/9759/5152/29995/1605/10891/5530/3572/1906/3720/90523/2309/7402/9569/148/5747/9314	ERRFI1,LMNA,PARP1,AGT,IGF1,ATP2A2,P2RX4,FOXO1,SMAD3,MEF2A,MIR21,PRKCA,ROCK2,HDAC4,PDE9A,LMCD1,DAG1,PPARGC1A,PPP3CA,IL6ST,EDN1,JARID2,MLIP,FOXO3,UTRN,GTF2IRD1,ADRA1A,PTK2,KLF4	29
HepG2	GO:0032642	regulation of chemokine production	24/2536	82/18670	0.000159218	0.00307048	0.00230434	1969/3570/59307/9971/407048/3091/3566/161882/136/4155/148022/2867/3553/3162/58515/7474/2150/1958/84868/6591/8767/9314/22954/727	EPHA2,IL6R,SIGIRR,NR1H4,MIR92A1,HIF1A,IL4R,ZFPM1,ADORA2B,MBP,TICAM1,FFAR2,IL1B,HMOX1,SELENOK,WNT5A,F2RL1,EGR1,HAVCR2,SNAI2,RIPK2,KLF4,TRIM32,C5	24
HepG2	GO:0001505	regulation of neurotransmitter levels	73/2536	355/18670	0.000160865	0.00308533	0.00231547	6536/6512/23576/1806/7779/183/1488/90019/10249/1119/23621/120892/8825/5053/488/113675/5025/407048/114088/6095/4088/55784/136/84961/113277/148022/3643/1785/8775/9475/57539/3553/3176/1373/8864/6616/51733/8224/6854/776/8618/2932/590/133121/29958/10814/1906/84062/1268/26002/6582/6581/5071/5879/107/1644/55607/5799/6542/148/2185/1191/10247/2731/10497/320/570/23446/9314/445/8573/4128/2332	SLC6A9,SLC1A7,DDAH1,DPYD,SLC30A1,AGT,CTBP2,SYT8,GLYAT,CHKA,BACE1,LRRK2,LIN7A,PAH,ATP2A2,SDSL,P2RX4,MIR92A1,TRIM9,RORA,SMAD3,MCTP2,ADORA2B,FBXL20,TMEM106A,TICAM1,INSR,DNM2,NAPA,ROCK2,WDR35,IL1B,HNMT,CPS1,PER2,SNAP25,UPB1,SYN3,SYN2,CACNA1D,CADPS,GSK3B,BCHE,ENPP6,DMGDH,CPLX2,EDN1,DTNBP1,CNR1,MOXD1,SLC22A2,SLC22A3,PRKN,RAC1,ADCY1,DDC,PPP1R9A,PTPRN2,SLC7A2,ADRA1A,PTK2B,CLU,RIDA,GLDC,UNC13B,APBA1,BAAT,…	73
HepG2	GO:0035335	peptidyl-tyrosine dephosphorylation	28/2536	102/18670	0.000160978	0.00308533	0.00231547	8073/5784/11221/5728/5795/84959/80824/1848/9107/11099/1845/5797/5775/5786/11122/1849/5793/1843/7803/8732/5796/5803/5799/9108/11156/138639/5774/1852	PTP4A2,PTPN14,DUSP10,PTEN,PTPRJ,UBASH3B,DUSP16,DUSP6,MTMR6,PTPN21,DUSP3,PTPRM,PTPN4,PTPRA,PTPRT,DUSP7,PTPRG,DUSP1,PTP4A1,RNGTT,PTPRK,PTPRZ1,PTPRN2,MTMR7,PTP4A3,PTPDC1,PTPN3,DUSP9	28
HepG2	GO:0014068	positive regulation of phosphatidylinositol 3-kinase signaling	25/2536	87/18670	0.000161949	0.00309442	0.0023223	7042/183/118788/847/2147/3479/4734/3480/406991/6662/3643/2492/940/2066/6714/55615/5364/5291/5295/2150/2534/5154/5649/5747/10507	TGFB2,AGT,PIK3AP1,CAT,F2,IGF1,NEDD4,IGF1R,MIR21,SOX9,INSR,FSHR,CD28,ERBB4,SRC,PRR5,PLXNB1,PIK3CB,PIK3R1,F2RL1,FYN,PDGFA,RELN,PTK2,SEMA4D	25
HepG2	GO:0030203	glycosaminoglycan metabolic process	39/2536	160/18670	0.000162808	0.00310131	0.00232747	375790/3339/6487/9653/3698/9469/51363/10082/9953/83539/114770/6382/10678/129530/3553/9394/9334/2720/3373/3700/10402/166012/92370/9435/7358/1950/133584/411/1462/2651/5292/2137/138050/6383/2131/6482/23670/11046/2719	AGRN,HSPG2,ST3GAL3,HS2ST1,ITIH2,CHST3,CHST15,GPC6,HS3ST3B1,CHST9,PGLYRP2,SDC1,B3GNT2,LYG1,IL1B,HS6ST1,B4GALT5,GLB1,HYAL1,ITIH4,ST3GAL6,CHST13,PXYLP1,CHST2,UGDH,EGF,EGFLAM,ARSB,VCAN,GCNT2,PIM1,EXTL3,HGSNAT,SDC2,EXT1,ST3GAL1,CEMIP2,SLC35D2,GPC3	39
HepG2	GO:0046637	regulation of alpha-beta T cell differentiation	20/2536	63/18670	0.000163708	0.00310896	0.00233321	5590/864/149233/2625/7704/3566/406991/4092/8943/3549/861/7048/64332/604/3662/2737/6469/8767/301/79576	PRKCZ,RUNX3,IL23R,GATA3,ZBTB16,IL4R,MIR21,SMAD7,AP3D1,IHH,RUNX1,TGFBR2,NFKBIZ,BCL6,IRF4,GLI3,SHH,RIPK2,ANXA1,NKAP	20
HepG2	GO:0071827	plasma lipoprotein particle organization	16/2536	45/18670	0.000166675	0.00315569	0.00236828	336/6646/375/183/8435/949/3990/9388/338/2181/185/213/4547/55937/5568/19	APOA2,SOAT1,ARF1,AGT,SOAT2,SCARB1,LIPC,LIPG,APOB,ACSL3,AGTR1,ALB,MTTP,APOM,PRKACG,ABCA1	16
HepG2	GO:0051222	positive regulation of protein transport	87/2536	440/18670	0.000168091	0.00317285	0.00238116	5590/8431/54741/79971/51100/5174/55204/111240474/7042/375/58480/2625/55691/3799/5950/6934/24145/23705/120892/9971/3479/5319/65985/3843/283/3091/4947/123264/4088/3566/999/9501/3728/54828/4155/2867/54795/7447/5581/6711/3553/2641/7855/2181/56947/55612/9777/6714/7332/7494/8398/25924/58515/7474/2932/7029/1894/3556/2244/2243/2266/5734/5562/5019/5295/2150/84868/1432/23607/2534/222546/2697/3459/5879/5454…	PRKCZ,NR0B2,LEPROT,WLS,SH3GLB1,PDZK1,GOLPH3L,CRYZL2P-SEC16B,TGFB2,ARF1,RHOU,GATA3,FRMD4A,KIF5B,RBP4,TCF7L2,PANX1,CADM1,LRRK2,NR1H4,IGF1,PLA2G1B,AACS,IPO5,ANG,HIF1A,OAZ2,SLC51B,SMAD3,IL4R,CDH1,RPH3AL,JUP,BCAS3,MBP,FFAR2,TRPM4,VSNL1,PRKCE,SPTBN1,IL1B,GCG,FZD5,ACSL3,MFF,FERMT1,TM9SF4,SRC,UBE2L3,XBP1,PLA2G6,MYRIP,SELENOK,WNT5A,GSK3B,TFDP2,ECT2,IL1RAP,FGB,FGA,FGG,PTGER4,PRKAA1,OXCT1,PIK3R1,F2RL1,HAVCR…	87
HepG2	GO:0001558	regulation of cell growth	83/2536	416/18670	0.00017261	0.00324797	0.00243754	2023/84275/54879/7042/183/10276/8829/57715/3611/2147/5795/7481/79602/91/552/3479/84678/10516/55384/54617/8766/4088/9564/1535/3487/114804/8877/57521/1630/23327/1785/3249/10298/634/50618/57142/53335/9792/2487/4133/2335/1457/57144/10110/3172/23394/5468/6405/3373/7474/2932/185/9175/3273/604/344901/323/3490/6696/79960/55602/57556/54825/1906/7422/2697/5167/6446/5071/3484/1956/10512/10371/4897/1808/2185…	ENO1,SLC25A33,ST7L,TGFB2,AGT,NET1,NRP1,SEMA4G,ILK,F2,PTPRJ,WNT11,ADIPOR2,ACVR1B,AVPR1A,IGF1,KDM2B,FBLN5,MEG3,INO80,RAB11A,SMAD3,BCAR1,CYBA,IGFBP4,RNF157,SPHK1,RPTOR,DCC,NEDD4L,DNM2,HPN,PAK4,CEACAM1,ITSN2,RTN4,BCL11A,SERTAD2,FRZB,MAP2,FN1,CSNK2A1,PAK5,SGK2,HNF4A,ADNP,PPARG,SEMA3F,HYAL1,WNT5A,GSK3B,AGTR1,MAP3K13,HRG,BCL6,OSTN,APBB2,IGFBP7,SPP1,JADE1,CDKN2AIP,SEMA6A,CDHR2,EDN1,VEGFA,GJA1,ENPP1,SGK1,…	83
HepG2	GO:0009755	hormone-mediated signaling pathway	52/2536	233/18670	0.000173635	0.00324797	0.00243754	164091/8431/2494/2104/142/57678/55366/5547/10413/79602/4848/8549/9971/29966/3169/652/2103/7253/4734/6095/10002/11214/11057/5187/9611/5469/672/6752/2063/2492/6714/3172/8202/8204/861/23543/5468/7068/1499/27086/344901/10891/4306/59350/5618/6502/1601/8611/2908/3174/51366/6256	PAQR7,NR0B2,NR5A2,ESRRG,PARP1,GPAM,LGR4,PRCP,YAP1,ADIPOR2,CNOT2,LGR5,NR1H4,STRN3,FOXA1,BMP4,ESRRB,TSHR,NEDD4,RORA,NR2E3,AKAP13,ABHD2,PER1,NCOR1,MED1,BRCA1,SSTR2,NR2F6,FSHR,SRC,HNF4A,NCOA3,NRIP1,RUNX1,RBFOX2,PPARG,THRB,CTNNB1,FOXP1,OSTN,PPARGC1A,NR3C2,RXFP1,PRLR,SKP2,DAB2,PLPP1,NR3C1,HNF4G,UBR5,RXRA	52
HepG2	GO:0042445	hormone metabolic process	52/2536	233/18670	0.000173635	0.00324797	0.00243754	1889/1645/8644/1109/2625/5950/6934/84649/8630/949/10202/3169/3091/145226/866/6447/8854/5046/1428/53630/3294/5469/83539/7276/3249/56603/54884/3553/7849/5126/10891/10699/7364/27284/6783/174/6696/127/130/131/5122/1958/8614/1081/8528/64577/1577/6718/6469/10404/216/84909	ECE1,AKR1C1,AKR1C3,AKR1C4,GATA3,RBP4,TCF7L2,DGAT2,HSD17B6,SCARB1,DHRS2,FOXA1,HIF1A,RDH12,SERPINA6,SCG5,ALDH1A2,PCSK6,CRYM,BCO1,HSD17B2,MED1,CHST9,TTR,HPN,CYP26B1,RETSAT,IL1B,PAX8,PCSK2,PPARGC1A,CORIN,UGT2B7,SULT1B1,SULT1E1,AFP,SPP1,ADH4,ADH6,ADH7,PCSK1,EGR1,STC2,CGA,DDO,ALDH8A1,CYP3A5,AKR1D1,SHH,CPQ,ALDH1A1,AOPEP	52
HepG2	GO:0006720	isoprenoid metabolic process	35/2536	139/18670	0.000175757	0.00326803	0.00245259	375790/3339/24/3158/10654/336/1645/8644/1109/5950/84649/10082/145226/8854/53630/224/7276/6382/338/56603/54884/55825/128/127/130/131/55937/57107/64577/1956/1577/222236/6383/216/2719	AGRN,HSPG2,ABCA4,HMGCS2,PMVK,APOA2,AKR1C1,AKR1C3,AKR1C4,RBP4,DGAT2,GPC6,RDH12,ALDH1A2,BCO1,ALDH3A2,TTR,SDC1,APOB,CYP26B1,RETSAT,PECR,ADH5,ADH4,ADH6,ADH7,APOM,PDSS2,ALDH8A1,EGFR,CYP3A5,NAPEPLD,SDC2,ALDH1A1,GPC3	35
HepG2	GO:0016125	sterol metabolic process	40/2536	166/18670	0.000175757	0.00326803	0.00245259	8431/4802/1718/255738/3158/10654/336/6646/3930/3988/57678/6609/847/84649/6309/51474/8435/9971/4801/949/3990/47/2194/10449/1050/6820/338/56603/51141/3069/1582/7555/5562/2246/29881/6718/158219/19/6256/51360	NR0B2,NFYC,DHCR24,PCSK9,HMGCS2,PMVK,APOA2,SOAT1,LBR,LIPA,GPAM,SMPD1,CAT,DGAT2,SC5D,LIMA1,SOAT2,NR1H4,NFYB,SCARB1,LIPC,ACLY,FASN,ACAA2,CEBPA,SULT2B1,APOB,CYP26B1,INSIG2,HDLBP,CYP8B1,CNBP,PRKAA1,FGF1,NPC1L1,AKR1D1,TTC39B,ABCA1,RXRA,MBTPS2	40
HepG2	GO:0022898	regulation of transmembrane transporter activity	58/2536	268/18670	0.000182896	0.00337312	0.00253145	255738/5174/481/3799/5728/6786/22941/1740/7225/6588/486/65125/2904/54997/4734/5923/729993/487/11060/5336/50488/23327/1785/130497/63892/5581/27347/7341/51719/8398/23171/776/7871/2257/3064/10891/57620/287/2891/5144/57120/2697/10345/7402/154043/23072/2631/5243/6717/10142/5649/9747/2185/1612/5774/1741/2892/2332	PCSK9,PDZK1,ATP1B1,KIF5B,PTEN,STIM1,SHANK2,DLG2,TRPC6,SLN,FXYD2,WNK1,GRIN2B,TESC,NEDD4,RASGRF1,SHISA9,ATP2A1,WWP2,PLCG2,MINK1,NEDD4L,DNM2,OSR1,THADA,PRKCE,STK39,SUMO1,CAB39,PLA2G6,GPD1L,CACNA1D,SLMAP,FGF12,HTT,PPARGC1A,STIM2,ANK2,GRIA2,PDE4D,GOPC,GJA1,TRDN,UTRN,CNKSR3,HECW1,NIPSNAP2,ABCB1,SRI,AKAP9,RELN,TCAF1,PTK2B,DAPK1,PTPN3,DLG3,GRIA3,FMR1	58
HepG2	GO:0008203	cholesterol metabolic process	37/2536	150/18670	0.000183033	0.00337312	0.00253145	8431/4802/1718/255738/3158/10654/336/6646/3930/57678/6609/847/84649/6309/51474/8435/9971/4801/949/3990/47/2194/10449/1050/6820/338/51141/3069/7555/5562/2246/29881/6718/158219/19/6256/51360	NR0B2,NFYC,DHCR24,PCSK9,HMGCS2,PMVK,APOA2,SOAT1,LBR,GPAM,SMPD1,CAT,DGAT2,SC5D,LIMA1,SOAT2,NR1H4,NFYB,SCARB1,LIPC,ACLY,FASN,ACAA2,CEBPA,SULT2B1,APOB,INSIG2,HDLBP,CNBP,PRKAA1,FGF1,NPC1L1,AKR1D1,TTC39B,ABCA1,RXRA,MBTPS2	37
HepG2	GO:0016331	morphogenesis of embryonic epithelium	37/2536	150/18670	0.000183033	0.00337312	0.00253145	6497/7798/65979/8915/7042/2625/5076/10522/6768/7289/4040/84678/652/6495/51804/3091/8854/6928/6662/7408/2909/130497/7849/57669/2736/9620/131405/1499/29072/7474/55081/57545/23242/8321/6469/10395/6788	SKI,LUZP1,PHACTR4,BCL10,TGFB2,GATA3,PAX2,DEAF1,ST14,TULP3,LRP6,KDM2B,BMP4,SIX1,SIX4,HIF1A,ALDH1A2,HNF1B,SOX9,VASP,ARHGAP35,OSR1,PAX8,EPB41L5,GLI2,CELSR1,TRIM71,CTNNB1,SETD2,WNT5A,IFT57,CC2D2A,COBL,FZD1,SHH,DLC1,STK3	37
HepG2	GO:0018210	peptidyl-threonine modification	34/2536	134/18670	0.000184537	0.00338084	0.00253725	8476/2590/56288/7225/1111/65125/120892/91/5587/53944/8558/51701/5578/8877/57521/4092/9475/7444/114805/2641/2591/27347/51719/1457/1859/7048/7474/2932/1950/7272/22853/8658/2039/8767	CDC42BPA,GALNT2,PARD3,TRPC6,CHEK1,WNK1,LRRK2,ACVR1B,PRKD1,CSNK1G1,CDK10,NLK,PRKCA,SPHK1,RPTOR,SMAD7,ROCK2,VRK2,GALNT13,GCG,GALNT3,STK39,CAB39,CSNK2A1,DYRK1A,TGFBR2,WNT5A,GSK3B,EGF,TTK,LMTK2,TNKS,DMTN,RIPK2	34
HepG2	GO:0048565	digestive tract development	34/2536	134/18670	0.000184537	0.00338084	0.00253725	1600/7042/55366/7481/652/3091/8854/4088/6299/6928/5697/2627/91461/57669/2736/1373/3549/9139/7048/1499/7474/3280/25803/54806/56913/2737/23242/1956/407024/6522/6469/2626/445/5009	DAB1,TGFB2,LGR4,WNT11,BMP4,HIF1A,ALDH1A2,SMAD3,SALL1,HNF1B,PYY,GATA6,PKDCC,EPB41L5,GLI2,CPS1,IHH,CBFA2T2,TGFBR2,CTNNB1,WNT5A,HES1,SPDEF,AHI1,C1GALT1,GLI3,COBL,EGFR,MIR29B1,SLC4A2,SHH,GATA4,ASS1,OTC	34
HepG2	GO:1902652	secondary alcohol metabolic process	39/2536	161/18670	0.000187144	0.00341854	0.00256554	8431/4802/1718/255738/3158/10654/336/6646/3930/57678/6609/847/84649/6309/51474/8435/9971/4801/949/3990/3418/47/2194/10449/1050/6820/338/51141/3417/3069/7555/5562/2246/29881/6718/158219/19/6256/51360	NR0B2,NFYC,DHCR24,PCSK9,HMGCS2,PMVK,APOA2,SOAT1,LBR,GPAM,SMPD1,CAT,DGAT2,SC5D,LIMA1,SOAT2,NR1H4,NFYB,SCARB1,LIPC,IDH2,ACLY,FASN,ACAA2,CEBPA,SULT2B1,APOB,INSIG2,IDH1,HDLBP,CNBP,PRKAA1,FGF1,NPC1L1,AKR1D1,TTC39B,ABCA1,RXRA,MBTPS2	39
HepG2	GO:1904659	glucose transmembrane transport	29/2536	108/18670	0.000188704	0.00343696	0.00257937	200010/148808/10580/79602/3479/5319/6927/4205/252983/79058/7525/718/3643/26291/3099/3553/4780/3667/55022/6527/6514/344901/56606/5295/1906/1432/5167/673/2719	SLC5A9,MFSD4A,SORBS1,ADIPOR2,IGF1,PLA2G1B,HNF1A,MEF2A,STXBP4,ASPSCR1,YES1,C3,INSR,FGF21,HK2,IL1B,NFE2L2,IRS1,PID1,SLC5A4,SLC2A2,OSTN,SLC2A9,PIK3R1,EDN1,MAPK14,ENPP1,BRAF,GPC3	29
HepG2	GO:0015849	organic acid transport	69/2536	333/18670	0.000189871	0.00344812	0.00258774	2170/6536/6512/55144/5825/183/1645/1109/1244/10809/120103/53919/552/246213/9971/5319/5025/253512/10257/89874/145389/123264/55238/9057/284111/162515/9611/9058/8714/5608/9121/11136/634/130497/8884/6519/2168/3553/151258/27347/2744/2181/8864/6616/64849/8398/5468/6533/9963/1836/94081/1906/10786/10246/116369/117247/383/51660/10165/6542/10499/157724/123/10497/320/301/11046/6256/2182	FABP3,SLC6A9,SLC1A7,LRRC8D,ABCD3,AGT,AKR1C1,AKR1C4,ABCC2,STARD10,SLC36A4,SLCO1C1,AVPR1A,SLC17A8,NR1H4,PLA2G1B,P2RX4,SLC25A30,ABCC4,SLC25A21,SLC38A6,SLC51B,SLC38A7,SLC7A6,SLC13A5,SLC16A11,NCOR1,SLC13A2,ABCC3,MAP2K6,SLC16A5,SLC7A9,CEACAM1,OSR1,SLC5A6,SLC3A1,FABP1,IL1B,SLC38A11,STK39,GLS,ACSL3,PER2,SNAP25,SLC13A3,PLA2G6,PPARG,SLC6A6,SLC23A1,SLC26A2,SFXN1,EDN1,SLC17A3,SLC17A2,SLC26A8,SLC16A10,ARG1,MP…	69
HepG2	GO:0010827	regulation of glucose transmembrane transport	23/2536	78/18670	0.000191416	0.00346363	0.00259938	10580/79602/3479/5319/4205/252983/79058/7525/718/3643/26291/3099/3553/4780/3667/55022/344901/5295/1906/1432/5167/673/2719	SORBS1,ADIPOR2,IGF1,PLA2G1B,MEF2A,STXBP4,ASPSCR1,YES1,C3,INSR,FGF21,HK2,IL1B,NFE2L2,IRS1,PID1,OSTN,PIK3R1,EDN1,MAPK14,ENPP1,BRAF,GPC3	23
HepG2	GO:0001658	branching involved in ureteric bud morphogenesis	19/2536	59/18670	0.000191837	0.00346363	0.00259938	56998/183/5076/3611/55366/652/6495/51804/6299/6928/6662/7849/1499/170690/2246/7422/2737/6469/2719	CTNNBIP1,AGT,PAX2,ILK,LGR4,BMP4,SIX1,SIX4,SALL1,HNF1B,SOX9,PAX8,CTNNB1,ADAMTS16,FGF1,VEGFA,GLI3,SHH,GPC3	19
HepG2	GO:0045582	positive regulation of T cell differentiation	24/2536	83/18670	0.000195496	0.00351949	0.0026413	5590/864/149233/11221/2625/57178/7704/3566/146850/406991/8943/8808/2736/3549/861/7494/7048/64332/604/2737/6469/8767/301/79576	PRKCZ,RUNX3,IL23R,DUSP10,GATA3,ZMIZ1,ZBTB16,IL4R,PIK3R6,MIR21,AP3D1,IL1RL2,GLI2,IHH,RUNX1,XBP1,TGFBR2,NFKBIZ,BCL6,GLI3,SHH,RIPK2,ANXA1,NKAP	24
HepG2	GO:0033273	response to vitamin	26/2536	93/18670	0.000197413	0.00354377	0.00265952	4255/847/490/8854/5469/56603/8942/1789/1591/5468/590/6696/23530/3673/6678/8614/6569/5292/383/1956/8805/2626/6591/210/2934/5009	MGMT,CAT,ATP2B1,ALDH1A2,MED1,CYP26B1,KYNU,DNMT3B,CYP24A1,PPARG,BCHE,SPP1,NNT,ITGA2,SPARC,STC2,SLC34A1,PIM1,ARG1,EGFR,TRIM24,GATA4,SNAI2,ALAD,GSN,OTC	26
HepG2	GO:0002053	positive regulation of mesenchymal cell proliferation	232601	25/18670	0.000201566	0.0035873	0.0026922	657/6495/6662/3549/7048/1499/7474/7422/5154/93986/6469	BMPR1A,SIX1,SOX9,IHH,TGFBR2,CTNNB1,WNT5A,VEGFA,PDGFA,FOXP2,SHH	11
HepG2	GO:0031639	plasminogen activation	232601	25/18670	0.000201566	0.0035873	0.0026922	2023/1718/5328/1361/5345/350/3249/2244/2243/2266/2160	ENO1,DHCR24,PLAU,CPB2,SERPINF2,APOH,HPN,FGB,FGA,FGG,F11	11
HepG2	GO:0061217	regulation of mesonephros development	232601	25/18670	0.000201566	0.0035873	0.0026922	183/2625/5076/55366/652/6495/51804/6928/6662/7849/7422	AGT,GATA3,PAX2,LGR4,BMP4,SIX1,SIX4,HNF1B,SOX9,PAX8,VEGFA	11
HepG2	GO:0010837	regulation of keratinocyte proliferation	13/2536	33/18670	0.000208619	0.00369173	0.00277057	4853/10413/5587/677/64919/5469/252983/406991/374/5796/6591/687/8573	NOTCH2,YAP1,PRKD1,ZFP36L1,BCL11B,MED1,STXBP4,MIR21,AREG,PTPRK,SNAI2,KLF9,CASK	13
HepG2	GO:0035774	positive regulation of insulin secretion involved in cellular response to glucose stimulus	13/2536	33/18670	0.000208619	0.00369173	0.00277057	3799/9971/3091/54795/7447/2641/8398/5019/222546/5879/6717/55638/114	KIF5B,NR1H4,HIF1A,TRPM4,VSNL1,GCG,PLA2G6,OXCT1,RFX6,RAC1,SRI,SYBU,ADCY8	13
HepG2	GO:0043406	positive regulation of MAP kinase activity	56/2536	258/18670	0.000216064	0.00381264	0.00286131	1647/55765/9261/84451/8325/3611/120892/4254/1848/3479/5319/7316/407048/652/4293/11214/146850/136/9043/2081/5608/3643/8491/7039/3553/27347/7855/6714/152110/6997/7867/1849/7474/60675/6091/5291/23043/9175/1950/5562/3672/2246/1906/1432/7422/23328/4216/5154/1956/2185/3084/8767/10912/727/257397/1852	GADD45A,INAVA,MAPKAPK2,MAP3K21,FZD8,ILK,LRRK2,KITLG,DUSP6,IGF1,PLA2G1B,UBC,MIR92A1,BMP4,MAP3K9,AKAP13,PIK3R6,ADORA2B,SPAG9,ERN1,MAP2K6,INSR,MAP4K3,TGFA,IL1B,STK39,FZD5,SRC,NEK10,TDGF1,MAPKAPK3,DUSP7,WNT5A,PROK2,ROBO1,PIK3CB,TNIK,MAP3K13,EGF,PRKAA1,ITGA1,FGF1,EDN1,MAPK14,VEGFA,SASH1,MAP3K4,PDGFA,EGFR,PTK2B,NRG1,RIPK2,GADD45G,C5,TAB3,DUSP9	56
HepG2	GO:0015749	monosaccharide transmembrane transport	30/2536	114/18670	0.000217359	0.00382466	0.00287033	200010/148808/10580/79602/3479/5319/6927/4205/252983/79058/7525/718/3643/26291/3099/3553/4780/3667/55022/6527/6514/344901/56606/5295/9963/1906/1432/5167/673/2719	SLC5A9,MFSD4A,SORBS1,ADIPOR2,IGF1,PLA2G1B,HNF1A,MEF2A,STXBP4,ASPSCR1,YES1,C3,INSR,FGF21,HK2,IL1B,NFE2L2,IRS1,PID1,SLC5A4,SLC2A2,OSTN,SLC2A9,PIK3R1,SLC23A1,EDN1,MAPK14,ENPP1,BRAF,GPC3	30
HepG2	GO:1903039	positive regulation of leukocyte cell-cell adhesion	49/2536	218/18670	0.000220057	0.00386122	0.00289777	5590/864/3932/149233/8915/3570/11221/2625/57178/7704/160365/3479/407048/3566/10725/146850/406991/2885/7525/8943/8808/3553/2736/1803/3329/940/1493/3549/6714/861/7494/7048/58515/64332/604/3280/5062/3572/5295/84868/3109/2534/5879/2737/6469/8767/407030/301/79576	PRKCZ,RUNX3,LCK,IL23R,BCL10,IL6R,DUSP10,GATA3,ZMIZ1,ZBTB16,CLECL1,IGF1,MIR92A1,IL4R,NFAT5,PIK3R6,MIR21,GRB2,YES1,AP3D1,IL1RL2,IL1B,GLI2,DPP4,HSPD1,CD28,CTLA4,IHH,SRC,RUNX1,XBP1,TGFBR2,SELENOK,NFKBIZ,BCL6,HES1,PAK2,IL6ST,PIK3R1,HAVCR2,HLA-DMB,FYN,RAC1,GLI3,SHH,RIPK2,MIR30B,ANXA1,NKAP	49
HepG2	GO:0098900	regulation of action potential	18/2536	55/18670	0.000223529	0.00389039	0.00291966	29119/488/10021/442901/3728/54795/274/7341/1525/7871/2257/287/1832/1268/10142/148/5774/2332	CTNNA3,ATP2A2,HCN4,MIR328,JUP,TRPM4,BIN1,SUMO1,CXADR,SLMAP,FGF12,ANK2,DSP,CNR1,AKAP9,ADRA1A,PTPN3,FMR1	18
HepG2	GO:0060443	mammary gland morphogenesis	16/2536	46/18670	0.00022362	0.00389039	0.00291966	1969/1435/1999/8945/4040/6926/652/5469/2736/6714/7048/7474/2119/374/383/2737	EPHA2,CSF1,ELF3,BTRC,LRP6,TBX3,BMP4,MED1,GLI2,SRC,TGFBR2,WNT5A,ETV5,AREG,ARG1,GLI3	16
HepG2	GO:0014897	striated muscle hypertrophy	29/2536	109/18670	0.000224217	0.00389039	0.00291966	54206/4000/142/183/22876/3479/488/5025/2308/4088/11214/4205/406991/5578/2627/9475/9759/5152/29995/10611/5530/8470/3572/1906/3720/90523/2626/148/5747	ERRFI1,LMNA,PARP1,AGT,INPP5F,IGF1,ATP2A2,P2RX4,FOXO1,SMAD3,AKAP13,MEF2A,MIR21,PRKCA,GATA6,ROCK2,HDAC4,PDE9A,LMCD1,PDLIM5,PPP3CA,SORBS2,IL6ST,EDN1,JARID2,MLIP,GATA4,ADRA1A,PTK2	29
HepG2	GO:0072009	nephron epithelium development	29/2536	109/18670	0.000224217	0.00389039	0.00291966	56998/183/2625/5076/3611/55366/7481/10413/652/6495/51804/4643/6299/6928/5175/6662/130497/7849/1499/25937/3280/170690/2246/7422/54806/2737/6469/9788/2719	CTNNBIP1,AGT,GATA3,PAX2,ILK,LGR4,WNT11,YAP1,BMP4,SIX1,SIX4,MYO1E,SALL1,HNF1B,PECAM1,SOX9,OSR1,PAX8,CTNNB1,WWTR1,HES1,ADAMTS16,FGF1,VEGFA,AHI1,GLI3,SHH,MTSS1,GPC3	29
HepG2	GO:0048736	appendage development	42/2536	179/18670	0.000228639	0.00392132	0.00294287	6497/1889/5362/7042/657/7704/7289/4040/6926/5564/652/64093/8854/6299/23322/5469/6662/130497/91461/51057/56603/2736/80856/3549/84133/83999/8850/1499/7474/4154/80144/5066/860/221322/2697/2737/10512/6469/64327/55636/444/2719	SKI,ECE1,PLXNA2,TGFB2,BMPR1A,ZBTB16,TULP3,LRP6,TBX3,PRKAB1,BMP4,SMOC1,ALDH1A2,SALL1,RPGRIP1L,MED1,SOX9,OSR1,PKDCC,WDPCP,CYP26B1,GLI2,LNPK,IHH,ZNRF3,KREMEN1,KAT2B,CTNNB1,WNT5A,MBNL1,FRAS1,PAM,RUNX2,TBC1D32,GJA1,GLI3,SEMA3C,SHH,LMBR1,CHD7,ASPH,GPC3	42
HepG2	GO:0060173	limb development	42/2536	179/18670	0.000228639	0.00392132	0.00294287	6497/1889/5362/7042/657/7704/7289/4040/6926/5564/652/64093/8854/6299/23322/5469/6662/130497/91461/51057/56603/2736/80856/3549/84133/83999/8850/1499/7474/4154/80144/5066/860/221322/2697/2737/10512/6469/64327/55636/444/2719	SKI,ECE1,PLXNA2,TGFB2,BMPR1A,ZBTB16,TULP3,LRP6,TBX3,PRKAB1,BMP4,SMOC1,ALDH1A2,SALL1,RPGRIP1L,MED1,SOX9,OSR1,PKDCC,WDPCP,CYP26B1,GLI2,LNPK,IHH,ZNRF3,KREMEN1,KAT2B,CTNNB1,WNT5A,MBNL1,FRAS1,PAM,RUNX2,TBC1D32,GJA1,GLI3,SEMA3C,SHH,LMBR1,CHD7,ASPH,GPC3	42
HepG2	GO:0002064	epithelial cell development	47/2536	207/18670	0.000228709	0.00392132	0.00294287	1969/5629/51742/6768/3169/652/3091/64919/3175/4643/10116/5175/6662/2194/23094/9475/6382/51057/3553/57669/29842/5624/3549/3172/7494/11078/1499/7474/2317/2932/26084/118/9693/2195/5144/153562/2150/25803/7422/2697/4301/168002/56913/1021/4233/407024/9414	EPHA2,PROX1,ARID4B,ST14,FOXA1,BMP4,HIF1A,BCL11B,ONECUT1,MYO1E,FEM1B,PECAM1,SOX9,FASN,SIPA1L3,ROCK2,SDC1,WDPCP,IL1B,EPB41L5,TFCP2L1,PROC,IHH,HNF4A,XBP1,TRIOBP,CTNNB1,WNT5A,FLNB,GSK3B,ARHGEF26,ADD1,RAPGEF2,FAT1,PDE4D,MARVELD2,F2RL1,SPDEF,VEGFA,GJA1,AFDN,DACT2,C1GALT1,CDK6,MET,MIR29B1,TJP2	47
HepG2	GO:0048638	regulation of developmental growth	71/2536	347/18670	0.000229151	0.00392132	0.00294287	375790/406984/7049/1435/5629/11221/8829/657/5728/5950/57715/3611/10413/1848/3479/652/6495/51804/8766/85407/79068/6928/114804/2627/1630/23327/3643/1785/50618/57142/53335/1385/4133/2066/2335/8455/23236/2691/23394/7048/6405/7474/2932/9175/344901/2261/6696/80014/57556/23286/285590/8614/1906/3720/1432/5292/7422/5454/2697/5071/10512/10371/4897/407024/1808/55636/6788/5747/10507/10439/6792	AGRN,MIR200B,TGFBR3,CSF1,PROX1,DUSP10,NRP1,BMPR1A,PTEN,RBP4,SEMA4G,ILK,YAP1,DUSP6,IGF1,BMP4,SIX1,SIX4,RAB11A,NKD1,FTO,HNF1B,RNF157,GATA6,DCC,NEDD4L,INSR,DNM2,ITSN2,RTN4,BCL11A,CREB1,MAP2,ERBB4,FN1,ATRN,PLCB1,GHRH,ADNP,TGFBR2,SEMA3F,WNT5A,GSK3B,MAP3K13,OSTN,FGFR3,SPP1,WWC2,SEMA6A,WWC1,SH3PXD2B,STC2,EDN1,JARID2,MAPK14,PIM1,VEGFA,POU3F2,GJA1,PRKN,SEMA3C,SEMA3A,NRCAM,MIR29B1,DPYSL2,CHD7,STK3,PTK2,SEM…	71
HepG2	GO:0097237	cellular response to toxic substance	54/2536	247/18670	0.000229306	0.00392132	0.00294287	10276/5728/5076/664/25841/847/7225/3709/120892/5074/2308/407048/2877/145226/10516/5151/64359/406991/8877/84203/1785/388/5581/2168/4780/1373/140809/6714/3162/54464/1894/10891/213/9429/128/127/4258/5562/23530/1958/55937/2309/383/7128/6648/5071/55607/11179/4233/2936/301/2176/9314/7295	NET1,PTEN,PAX2,BNIP3,ABTB2,CAT,TRPC6,ITPR2,LRRK2,PAWR,FOXO1,MIR92A1,GPX2,RDH12,FBLN5,PDE8A,NXN,MIR21,SPHK1,TXNDC2,DNM2,RHOB,PRKCE,FABP1,NFE2L2,CPS1,SRXN1,SRC,HMOX1,XRN1,ECT2,PPARGC1A,ALB,ABCG2,ADH5,ADH4,MGST2,PRKAA1,NNT,EGR1,APOM,FOXO3,ARG1,TNFAIP3,SOD2,PRKN,PPP1R9A,ZNF277,MET,GSR,ANXA1,FANCC,KLF4,TXN	54
HepG2	GO:0086003	cardiac muscle cell contraction	22/2536	74/18670	0.000229777	0.00392132	0.00294287	29119/488/10021/487/442901/3728/23327/54795/274/6323/7341/23171/776/2257/287/5144/6444/1832/2697/6717/10142/2626	CTNNA3,ATP2A2,HCN4,ATP2A1,MIR328,JUP,NEDD4L,TRPM4,BIN1,SCN1A,SUMO1,GPD1L,CACNA1D,FGF12,ANK2,PDE4D,SGCD,DSP,GJA1,SRI,AKAP9,GATA4	22
HepG2	GO:0072079	nephron tubule formation	232540	18/18670	0.000236385	0.0039957	0.00299869	2625/5076/6495/51804/6928/6662/130497/7849/1499	GATA3,PAX2,SIX1,SIX4,HNF1B,SOX9,OSR1,PAX8,CTNNB1	9
HepG2	GO:0072574	hepatocyte proliferation	232540	18/18670	0.000236385	0.0039957	0.00299869	5629/1361/5469/3249/634/8837/7494/7128/2267	PROX1,CPB2,MED1,HPN,CEACAM1,CFLAR,XBP1,TNFAIP3,FGL1	9
HepG2	GO:0072575	epithelial cell proliferation involved in liver morphogenesis	232540	18/18670	0.000236385	0.0039957	0.00299869	5629/1361/5469/3249/634/8837/7494/7128/2267	PROX1,CPB2,MED1,HPN,CEACAM1,CFLAR,XBP1,TNFAIP3,FGL1	9
HepG2	GO:0001837	epithelial to mesenchymal transition	35/2536	141/18670	0.000236702	0.0039957	0.00299869	7049/7042/5728/6934/7481/23187/4040/3169/652/3091/4088/406991/8313/6662/4092/3249/57142/3553/57669/3170/81610/7048/1499/1605/7474/90102/205717/2932/25937/10252/1601/2651/407024/6591/10439	TGFBR3,TGFB2,PTEN,TCF7L2,WNT11,PHLDB1,LRP6,FOXA1,BMP4,HIF1A,SMAD3,MIR21,AXIN2,SOX9,SMAD7,HPN,RTN4,IL1B,EPB41L5,FOXA2,FAM83D,TGFBR2,CTNNB1,DAG1,WNT5A,PHLDB2,USF3,GSK3B,WWTR1,SPRY1,DAB2,GCNT2,MIR29B1,SNAI2,OLFM1	35
HepG2	GO:0097756	negative regulation of blood vessel diameter	24/2536	84/18670	0.000238898	0.00402188	0.00301834	1889/553/183/5286/143872/552/490/407048/406991/54795/57539/6546/8864/185/152/2244/2243/2266/1906/2697/1956/9732/80005/148	ECE1,AVPR1B,AGT,PIK3C2A,ARHGAP42,AVPR1A,ATP2B1,MIR92A1,MIR21,TRPM4,WDR35,SLC8A1,PER2,AGTR1,ADRA2C,FGB,FGA,FGG,EDN1,GJA1,EGFR,DOCK4,DOCK5,ADRA1A	24
HepG2	GO:0032602	chemokine production	25/2536	89/18670	0.000239565	0.00402223	0.0030186	1969/3570/59307/9971/407048/3091/3566/161882/136/4155/148022/2867/3553/3162/58515/7474/27086/2150/1958/84868/6591/8767/9314/22954/727	EPHA2,IL6R,SIGIRR,NR1H4,MIR92A1,HIF1A,IL4R,ZFPM1,ADORA2B,MBP,TICAM1,FFAR2,IL1B,HMOX1,SELENOK,WNT5A,FOXP1,F2RL1,EGR1,HAVCR2,SNAI2,RIPK2,KLF4,TRIM32,C5	25
HepG2	GO:0051346	negative regulation of hydrolase activity	90/2536	463/18670	0.0002411	0.00403712	0.00302978	5590/2537/1718/2029/336/462/51377/7042/183/3698/5076/871/1740/8301/330/114769/59082/65125/2/636/120892/7009/5037/23143/3843/10160/51156/866/390502/5265/256394/5104/12/7014/124997/5345/4642/117584/406991/54828/718/27151/8178/83987/9475/57448/51232/6242/2168/274/4249/7035/8837/4133/6295/1457/128821/6714/63935/3053/7078/2771/3700/2932/197/3273/3827/5504/5062/10252/10788/153769/6690/153743/221692/742…	PRKCZ,IFI6,DHCR24,ENSA,APOA2,SERPINC1,UCHL5,TGFB2,AGT,ITIH2,PAX2,SERPINH1,DLG2,PICALM,BIRC3,CARD16,CARD18,WNK1,A2M,BICD1,LRRK2,TMBIM6,PEBP1,LRCH1,IPO5,FARP1,SERPINA10,SERPINA6,SERPINA2,SERPINA1,SERPINA11,SERPINA5,SERPINA3,TERF2,WDR81,SERPINF2,MYO1D,RFFL,MIR21,BCAS3,C3,CPAMD8,ELL,CCDC8,ROCK2,BIRC6,CRIM1,RTKN,FABP1,BIN1,MGAT5,TFPI,CFLAR,MAP2,SAG,CSNK2A1,CST9L,SRC,PCIF1,SERPIND1,TIMP3,GNAI2,ITIH4,GS…	90
HepG2	GO:0060537	muscle tissue development	81/2536	408/18670	0.000242351	0.0040472	0.00303734	406984/6497/79647/7049/607/4000/5629/7042/183/6840/657/5728/5950/9148/55553/26011/10413/50937/4604/3479/6926/652/6495/51804/54567/8854/4088/11214/4205/26471/161882/5469/3131/6662/2627/80206/4092/115701/130497/6546/3344/56603/4703/8837/1385/2066/3549/9759/1525/7048/1499/7474/2317/56999/4638/10891/10611/5530/8470/5562/1958/6444/1832/1906/3720/221662/1432/5292/7422/9474/245806/2697/10512/93986/6469/…	MIR200B,SKI,AKIRIN1,TGFBR3,BCL9,LMNA,PROX1,TGFB2,AGT,SVIL,BMPR1A,PTEN,RBP4,NEURL1,SOX6,TENM4,YAP1,CDON,MYBPC1,IGF1,TBX3,BMP4,SIX1,SIX4,DLL4,ALDH1A2,SMAD3,AKAP13,MEF2A,NUPR1,ZFPM1,MED1,HLF,SOX9,GATA6,FHOD3,SMAD7,ALPK2,OSR1,SLC8A1,FOXN2,CYP26B1,NEB,CFLAR,CREB1,ERBB4,IHH,HDAC4,CXADR,TGFBR2,CTNNB1,WNT5A,FLNB,ADAMTS9,MYLK,PPARGC1A,PDLIM5,PPP3CA,SORBS2,PRKAA1,EGR1,SGCD,DSP,EDN1,JARID2,RBM24,MAPK14,PIM1…	81
HepG2	GO:0043583	ear development	49/2536	219/18670	0.000246768	0.00410994	0.00308443	1889/9261/5629/7042/2625/65217/5076/10083/8549/8825/246213/2706/8100/652/6495/51804/2103/6299/23322/6662/125488/10194/1050/3249/130497/51057/7849/51141/2736/2487/9935/613/11078/9620/7474/26018/6657/4976/3280/84059/6678/1906/9474/54806/50508/2737/6469/1052/55636	ECE1,MAPKAPK2,PROX1,TGFB2,GATA3,PCDH15,PAX2,USH1C,LGR5,LIN7A,SLC17A8,GJB2,IFT88,BMP4,SIX1,SIX4,ESRRB,SALL1,RPGRIP1L,SOX9,TTC39C,TSHZ1,CEBPA,HPN,OSR1,WDPCP,PAX8,INSIG2,GLI2,FRZB,MAFB,BCR,TRIOBP,CELSR1,WNT5A,LRIG1,SOX2,OPA1,HES1,ADGRV1,SPARC,EDN1,ATG5,AHI1,NOX3,GLI3,SHH,CEBPD,CHD7	49
HepG2	GO:0071236	cellular response to antibiotic	36/2536	147/18670	0.00025827	0.00429003	0.00321958	10276/5728/5076/664/7225/3709/120892/5074/2308/407048/5151/406991/8877/388/5581/2168/4780/6714/54464/1894/5562/1958/23367/2309/383/7128/196/107/2770/11179/4233/1191/114/301/9314/7295	NET1,PTEN,PAX2,BNIP3,TRPC6,ITPR2,LRRK2,PAWR,FOXO1,MIR92A1,PDE8A,MIR21,SPHK1,RHOB,PRKCE,FABP1,NFE2L2,SRC,XRN1,ECT2,PRKAA1,EGR1,LARP1,FOXO3,ARG1,TNFAIP3,AHR,ADCY1,GNAI1,ZNF277,MET,CLU,ADCY8,ANXA1,KLF4,TXN	36
HepG2	GO:1905330	regulation of morphogenesis of an epithelium	42/2536	180/18670	0.000259721	0.00430266	0.00322906	183/2625/5728/5076/161/5682/55366/5702/7481/10082/652/23002/6495/51804/55727/85407/6928/406991/6662/7849/7855/84133/9620/1499/7474/166336/27086/90102/2119/1601/2246/6239/7422/54806/5154/5879/8321/6469/6591/4300/6256/2719	AGT,GATA3,PTEN,PAX2,AP2A2,PSMA1,LGR4,PSMC3,WNT11,GPC6,BMP4,DAAM1,SIX1,SIX4,BTBD7,NKD1,HNF1B,MIR21,SOX9,PAX8,FZD5,ZNRF3,CELSR1,CTNNB1,WNT5A,PRICKLE2,FOXP1,PHLDB2,ETV5,DAB2,FGF1,RREB1,VEGFA,AHI1,PDGFA,RAC1,FZD1,SHH,SNAI2,MLLT3,RXRA,GPC3	42
HepG2	GO:0006024	glycosaminoglycan biosynthetic process	29/2536	110/18670	0.000265551	0.00438758	0.00329279	375790/3339/6487/9653/9469/51363/10082/9953/83539/6382/10678/3553/9394/9334/3373/10402/166012/92370/9435/7358/1950/1462/2651/2137/6383/2131/6482/11046/2719	AGRN,HSPG2,ST3GAL3,HS2ST1,CHST3,CHST15,GPC6,HS3ST3B1,CHST9,SDC1,B3GNT2,IL1B,HS6ST1,B4GALT5,HYAL1,ST3GAL6,CHST13,PXYLP1,CHST2,UGDH,EGF,VCAN,GCNT2,EXTL3,SDC2,EXT1,ST3GAL1,SLC35D2,GPC3	29
HepG2	GO:0032872	regulation of stress-activated MAPK cascade	52/2536	237/18670	0.000270276	0.00445383	0.00334251	1647/260425/55765/7042/11221/84451/8325/4221/55504/2308/407048/5911/4293/3480/5345/50488/5187/9611/4077/1845/9043/2081/8877/23239/9448/3553/27178/7855/23236/7474/23043/9175/768211/2150/153769/1843/1906/84062/222643/7422/2898/1490/23328/4216/5071/1956/10371/2185/8767/6788/10912/259	GADD45A,MAGI3,INAVA,TGFB2,DUSP10,MAP3K21,FZD8,MEN1,TNFRSF19,FOXO1,MIR92A1,RAP2A,MAP3K9,IGF1R,SERPINF2,MINK1,PER1,NCOR1,NBR1,DUSP3,SPAG9,ERN1,SPHK1,PHLPP1,MAP4K4,IL1B,IL37,FZD5,PLCB1,WNT5A,TNIK,MAP3K13,RELL1,F2RL1,SH3RF2,DUSP1,EDN1,DTNBP1,UNC5CL,VEGFA,GRIK2,CCN2,SASH1,MAP3K4,PRKN,EGFR,SEMA3A,PTK2B,RIPK2,STK3,GADD45G,AMBP	52
HepG2	GO:0051098	regulation of binding	75/2536	373/18670	0.00027144	0.00446122	0.00334805	6497/56998/2035/255738/7049/6281/4751/142/23560/2625/8829/5092/23063/6934/1488/4221/51773/114769/59082/6588/84959/50937/120892/7009/3479/121665/9026/6815/652/4088/161882/56155/201501/148022/602/57669/5899/2641/7341/4133/6672/8864/9759/6714/23394/3162/5468/151651/1499/7474/2932/3280/118/5530/1950/9693/1601/3673/3662/84062/51053/64771/5071/6717/4233/8658/3084/8767/6788/203228/22927/9314/7295/64855/…	SKI,CTNNBIP1,EPB41,PCSK9,TGFBR3,S100A10,NEK2,PARP1,GTPBP4,GATA3,NRP1,PCBD1,WAPL,TCF7L2,CTBP2,MEN1,RSF1,CARD16,CARD18,SLN,UBASH3B,CDON,LRRK2,TMBIM6,IGF1,SPPL3,HIP1R,STYX,BMP4,SMAD3,ZFPM1,TEX14,ZBTB7C,TICAM1,BCL3,EPB41L5,RALB,GCG,SUMO1,MAP2,SP100,PER2,HDAC4,SRC,ADNP,HMOX1,PPARG,EFHB,CTNNB1,WNT5A,GSK3B,HES1,ADD1,PPP3CA,EGF,RAPGEF2,DAB2,ITGA2,IRF4,DTNBP1,GMNN,ILRUN,PRKN,SRI,MET,TNKS,NRG1,RIPK2,STK3,C…	75
HepG2	GO:0046394	carboxylic acid biosynthetic process	72/2536	355/18670	0.000273241	0.004479	0.0033614	114883/5825/1806/5313/9926/5629/4548/8644/1109/142827/7390/51074/79602/586/10728/552/9971/5053/5564/5319/2628/8854/3990/11057/6296/22928/84706/443/47/672/2194/171586/9388/634/3553/51141/8942/2744/1373/471/55825/2181/8864/84532/51733/2678/7494/339896/1582/3373/8309/5352/7358/441024/1950/4258/4552/5562/256987/1462/1036/2264/1906/64577/9444/5723/6718/301/29968/570/445/5009	OSBPL9,ABCD3,DPYD,PKLR,LPGAT1,PROX1,MTR,AKR1C3,AKR1C4,ACSM6,UROS,APIP,ADIPOR2,BCAT1,PTGES3,AVPR1A,NR1H4,PAH,PRKAB1,PLA2G1B,GATM,ALDH1A2,LIPC,ABHD2,ACSM3,SEPHS2,GPT2,ASPA,ACLY,BRCA1,FASN,ABHD3,LIPG,CEACAM1,IL1B,INSIG2,KYNU,GLS,CPS1,ATIC,PECR,ACSL3,PER2,ACSS1,UPB1,GGT1,XBP1,GADL1,CYP8B1,HYAL1,ACOX2,PLOD2,UGDH,MTHFD2L,EGF,MGST2,MTRR,PRKAA1,SERINC5,VCAN,CDO1,FGFR4,EDN1,ALDH8A1,QKI,PSPH,AKR1D1,ANXA1,P…	72
HepG2	GO:0061458	reproductive system development	85/2536	434/18670	0.000274786	0.0044925	0.00337153	1718/3491/56956/7042/51742/8644/2625/84159/5728/5950/5654/2620/55366/4221/6768/4040/54477/3856/4254/6926/2706/283/3169/652/51804/3091/677/5104/10116/26471/6299/3294/5469/6662/2885/2627/3643/1050/130497/6382/57448/2034/2492/10461/2736/9394/92/6670/7855/3417/6714/8204/5468/1499/29072/7474/6092/3280/174/6696/22836/1495/8614/1432/7422/8521/2309/2697/4216/2737/1956/10371/83943/6469/2626/55636/7274/678…	DHCR24,CCN1,LHX9,TGFB2,ARID4B,AKR1C3,GATA3,ARID5B,PTEN,RBP4,HTRA1,GAS2,LGR4,MEN1,ST14,LRP6,PLEKHA5,KRT8,KITLG,TBX3,GJB2,ANG,FOXA1,BMP4,SIX4,HIF1A,ZFP36L1,SERPINA5,FEM1B,NUPR1,SALL1,HSD17B2,MED1,SOX9,GRB2,GATA6,INSR,CEBPA,OSR1,SDC1,BIRC6,EPAS1,FSHR,MERTK,GLI2,HS6ST1,ACVR2A,SP3,FZD5,IDH1,SRC,NRIP1,PPARG,CTNNB1,SETD2,WNT5A,ROBO2,HES1,AFP,SPP1,RHOBTB3,CTNNA1,STC2,MAPK14,VEGFA,GCM1,FOXO3,GJA1,MAP3K4,G…	85
HepG2	GO:0046058	cAMP metabolic process	232570	22/18670	0.000284768	0.00463138	0.00347576	1969/55811/5744/5151/115/5144/8622/10846/107/114	EPHA2,ADCY10,PTHLH,PDE8A,ADCY9,PDE4D,PDE8B,PDE10A,ADCY1,ADCY8	10
HepG2	GO:0090189	regulation of branching involved in ureteric bud morphogenesis	232570	22/18670	0.000284768	0.00463138	0.00347576	183/5076/55366/652/6495/51804/6928/6662/7849/7422	AGT,PAX2,LGR4,BMP4,SIX1,SIX4,HNF1B,SOX9,PAX8,VEGFA	10
HepG2	GO:0042063	gliogenesis	61/2536	290/18670	0.000285943	0.00463838	0.00348101	6497/1600/1435/7042/11221/56288/22891/5728/5076/664/3611/55553/2147/26011/5501/5025/10810/5583/6547/3418/89927/6376/443/6662/1000/57142/3553/274/1385/9334/5468/1499/1605/6657/2119/3280/9948/170825/374/57721/3572/27242/8521/5454/3459/57211/2737/1956/53616/1021/5649/3912/5803/6469/2185/1191/3084/10397/4781/301/2934	SKI,DAB1,CSF1,TGFB2,DUSP10,PARD3,ZNF365,PTEN,PAX2,BNIP3,ILK,SOX6,F2,TENM4,PPP1CC,P2RX4,WASF3,PRKCH,SLC8A3,IDH2,BMERB1,CX3CL1,ASPA,SOX9,CDH2,RTN4,IL1B,BIN1,CREB1,B4GALT5,PPARG,CTNNB1,DAG1,SOX2,ETV5,HES1,WDR1,GSX2,AREG,METTL14,IL6ST,TNFRSF21,GCM1,POU3F2,IFNGR1,ADGRG6,GLI3,EGFR,ADAM22,CDK6,RELN,LAMB1,PTPRZ1,SHH,PTK2B,CLU,NRG1,NDRG1,NFIB,ANXA1,GSN	61
HepG2	GO:0048839	inner ear development	44/2536	192/18670	0.000287283	0.00464802	0.00348824	9261/5629/7042/2625/65217/5076/10083/8549/8825/246213/2706/8100/652/6495/51804/2103/23322/6662/125488/1050/3249/51057/7849/51141/2736/2487/9935/613/11078/9620/7474/26018/6657/4976/3280/84059/6678/9474/54806/50508/2737/6469/1052/55636	MAPKAPK2,PROX1,TGFB2,GATA3,PCDH15,PAX2,USH1C,LGR5,LIN7A,SLC17A8,GJB2,IFT88,BMP4,SIX1,SIX4,ESRRB,RPGRIP1L,SOX9,TTC39C,CEBPA,HPN,WDPCP,PAX8,INSIG2,GLI2,FRZB,MAFB,BCR,TRIOBP,CELSR1,WNT5A,LRIG1,SOX2,OPA1,HES1,ADGRV1,SPARC,ATG5,AHI1,NOX3,GLI3,SHH,CEBPD,CHD7	44
HepG2	GO:0014031	mesenchymal cell development	24/2536	85/18670	0.000290587	0.0046893	0.00351922	65979/8829/657/57715/4254/23603/652/3091/8854/6662/8828/2066/2335/6405/3280/202018/57556/1906/10512/10371/6469/3084/6591/10507	PHACTR4,NRP1,BMPR1A,SEMA4G,KITLG,CORO1C,BMP4,HIF1A,ALDH1A2,SOX9,NRP2,ERBB4,FN1,SEMA3F,HES1,TAPT1,SEMA6A,EDN1,SEMA3C,SEMA3A,SHH,NRG1,SNAI2,SEMA4D	24
HepG2	GO:0007435	salivary gland morphogenesis	13/2536	34/18670	0.000296046	0.00472165	0.0035435	7042/8829/55727/284217/7052/1605/5154/1956/10512/10371/6469/6591/4781	TGFB2,NRP1,BTBD7,LAMA1,TGM2,DAG1,PDGFA,EGFR,SEMA3C,SEMA3A,SHH,SNAI2,NFIB	13
HepG2	GO:0032148	activation of protein kinase B activity	13/2536	34/18670	0.000296046	0.00472165	0.0035435	5590/3479/283/406991/3643/6714/55615/7474/152/2246/3084/7295/79109	PRKCZ,IGF1,ANG,MIR21,INSR,SRC,PRR5,WNT5A,ADRA2C,FGF1,NRG1,TXN,MAPKAP1	13
HepG2	GO:0046638	positive regulation of alpha-beta T cell differentiation	16/2536	47/18670	0.000296684	0.00472165	0.0035435	5590/864/149233/7704/3566/406991/8943/3549/861/7048/64332/2737/6469/8767/301/79576	PRKCZ,RUNX3,IL23R,ZBTB16,IL4R,MIR21,AP3D1,IHH,RUNX1,TGFBR2,NFKBIZ,GLI3,SHH,RIPK2,ANXA1,NKAP	16
HepG2	GO:0031331	positive regulation of cellular catabolic process	73/2536	362/18670	0.000297253	0.00472165	0.0035435	9698/127544/11124/255738/51100/57535/64326/5728/22849/664/55626/120892/2819/3479/2308/5587/3091/677/957/2103/23274/26471/79068/10140/4092/148022/3643/9817/1050/26291/9475/678/3099/2168/3553/5899/4780/7341/3667/58476/3162/131405/26137/2932/5291/8975/3064/1950/57721/1601/5562/23530/153769/23367/221662/9474/2309/7128/7957/51429/5071/90637/54543/2185/1191/8767/92140/10247/5747/203228/1612/79589/2332	PUM1,RNF19B,FAF1,PCSK9,SH3GLB1,ELAPOR1,COP1,PTEN,CPEB3,BNIP3,AMBRA1,LRRK2,GPD1,IGF1,FOXO1,PRKD1,HIF1A,ZFP36L1,ENTPD5,ESRRB,CLEC16A,NUPR1,FTO,TOB1,SMAD7,TICAM1,INSR,KEAP1,CEBPA,FGF21,ROCK2,ZFP36L2,HK2,FABP1,IL1B,RALB,NFE2L2,SUMO1,IRS1,TP53INP2,HMOX1,TRIM71,ZBTB20,GSK3B,PIK3CB,USP13,HTT,EGF,METTL14,DAB2,PRKAA1,NNT,SH3RF2,LARP1,RBM24,ATG5,FOXO3,TNFAIP3,EPM2A,SNX9,PRKN,ZFAND2A,TOMM7,PTK2B,CLU,RIPK2,M…	73
HepG2	GO:0035107	appendage morphogenesis	36/2536	148/18670	0.000297389	0.00472165	0.0035435	6497/1889/5362/7042/657/7704/7289/4040/6926/652/8854/6299/23322/5469/6662/130497/91461/51057/56603/2736/80856/3549/1499/7474/4154/80144/860/221322/2697/2737/10512/6469/64327/55636/444/2719	SKI,ECE1,PLXNA2,TGFB2,BMPR1A,ZBTB16,TULP3,LRP6,TBX3,BMP4,ALDH1A2,SALL1,RPGRIP1L,MED1,SOX9,OSR1,PKDCC,WDPCP,CYP26B1,GLI2,LNPK,IHH,CTNNB1,WNT5A,MBNL1,FRAS1,RUNX2,TBC1D32,GJA1,GLI3,SEMA3C,SHH,LMBR1,CHD7,ASPH,GPC3	36
HepG2	GO:0035108	limb morphogenesis	36/2536	148/18670	0.000297389	0.00472165	0.0035435	6497/1889/5362/7042/657/7704/7289/4040/6926/652/8854/6299/23322/5469/6662/130497/91461/51057/56603/2736/80856/3549/1499/7474/4154/80144/860/221322/2697/2737/10512/6469/64327/55636/444/2719	SKI,ECE1,PLXNA2,TGFB2,BMPR1A,ZBTB16,TULP3,LRP6,TBX3,BMP4,ALDH1A2,SALL1,RPGRIP1L,MED1,SOX9,OSR1,PKDCC,WDPCP,CYP26B1,GLI2,LNPK,IHH,CTNNB1,WNT5A,MBNL1,FRAS1,RUNX2,TBC1D32,GJA1,GLI3,SEMA3C,SHH,LMBR1,CHD7,ASPH,GPC3	36
HepG2	GO:0016053	organic acid biosynthetic process	72/2536	356/18670	0.000297898	0.00472165	0.0035435	114883/5825/1806/5313/9926/5629/4548/8644/1109/142827/7390/51074/79602/586/10728/552/9971/5053/5564/5319/2628/8854/3990/11057/6296/22928/84706/443/47/672/2194/171586/9388/634/3553/51141/8942/2744/1373/471/55825/2181/8864/84532/51733/2678/7494/339896/1582/3373/8309/5352/7358/441024/1950/4258/4552/5562/256987/1462/1036/2264/1906/64577/9444/5723/6718/301/29968/570/445/5009	OSBPL9,ABCD3,DPYD,PKLR,LPGAT1,PROX1,MTR,AKR1C3,AKR1C4,ACSM6,UROS,APIP,ADIPOR2,BCAT1,PTGES3,AVPR1A,NR1H4,PAH,PRKAB1,PLA2G1B,GATM,ALDH1A2,LIPC,ABHD2,ACSM3,SEPHS2,GPT2,ASPA,ACLY,BRCA1,FASN,ABHD3,LIPG,CEACAM1,IL1B,INSIG2,KYNU,GLS,CPS1,ATIC,PECR,ACSL3,PER2,ACSS1,UPB1,GGT1,XBP1,GADL1,CYP8B1,HYAL1,ACOX2,PLOD2,UGDH,MTHFD2L,EGF,MGST2,MTRR,PRKAA1,SERINC5,VCAN,CDO1,FGFR4,EDN1,ALDH8A1,QKI,PSPH,AKR1D1,ANXA1,P…	72
HepG2	GO:0034219	carbohydrate transmembrane transport	30/2536	116/18670	0.000301609	0.00474439	0.00356057	200010/148808/10580/79602/3479/5319/6927/4205/252983/79058/7525/718/3643/26291/3099/3553/4780/3667/55022/6527/6514/344901/56606/5295/9963/1906/1432/5167/673/2719	SLC5A9,MFSD4A,SORBS1,ADIPOR2,IGF1,PLA2G1B,HNF1A,MEF2A,STXBP4,ASPSCR1,YES1,C3,INSR,FGF21,HK2,IL1B,NFE2L2,IRS1,PID1,SLC5A4,SLC2A2,OSTN,SLC2A9,PIK3R1,SLC23A1,EDN1,MAPK14,ENPP1,BRAF,GPC3	30
HepG2	GO:0034310	primary alcohol catabolic process	232509	15/18670	0.00030238	0.00474439	0.00356057	8644/217/27233/54363/27284/6783/131/219	AKR1C3,ALDH2,SULT1C4,HAO1,SULT1B1,SULT1E1,ADH7,ALDH1B1	8
HepG2	GO:0070365	hepatocyte differentiation	232509	15/18670	0.00030238	0.00474439	0.00356057	5629/6928/2487/1373/3172/5105/3673/301	PROX1,HNF1B,FRZB,CPS1,HNF4A,PCK1,ITGA2,ANXA1	8
HepG2	GO:0072160	nephron tubule epithelial cell differentiation	232509	15/18670	0.00030238	0.00474439	0.00356057	2625/5076/10413/130497/7849/1499/25937/9788	GATA3,PAX2,YAP1,OSR1,PAX8,CTNNB1,WWTR1,MTSS1	8
HepG2	GO:0071377	cellular response to glucagon stimulus	232601	26/18670	0.000306691	0.00479995	0.00360227	2706/115/26291/2641/1373/5105/383/107/114/5568/445	GJB2,ADCY9,FGF21,GCG,CPS1,PCK1,ARG1,ADCY1,ADCY8,PRKACG,ASS1	11
HepG2	GO:0051896	regulation of protein kinase B signaling	53/2536	244/18670	0.000308126	0.00480072	0.00360284	1969/3932/8644/2625/5728/118788/6934/22876/112464/3611/5795/4254/5025/5527/3480/6376/406991/2885/23239/3643/57142/7039/940/2066/3667/6714/1605/5291/2261/152831/374/685/1950/5295/2246/2264/2651/5314/2534/5154/5879/1956/3092/799/4233/407024/2626/3084/92140/6788/5747/9314/7295	EPHA2,LCK,AKR1C3,GATA3,PTEN,PIK3AP1,TCF7L2,INPP5F,CAVIN3,ILK,PTPRJ,KITLG,P2RX4,PPP2R5C,IGF1R,CX3CL1,MIR21,GRB2,PHLPP1,INSR,RTN4,TGFA,CD28,ERBB4,IRS1,SRC,DAG1,PIK3CB,FGFR3,KLB,AREG,BTC,EGF,PIK3R1,FGF1,FGFR4,GCNT2,PKHD1,FYN,PDGFA,RAC1,EGFR,HIP1,CALCR,MET,MIR29B1,GATA4,NRG1,MTDH,STK3,PTK2,KLF4,TXN	53
HepG2	GO:0021772	olfactory bulb development	232631	30/18670	0.000308282	0.00480072	0.00360284	6497/120892/6299/23322/2066/7474/6092/6091/170825/10371/55636/2131	SKI,LRRK2,SALL1,RPGRIP1L,ERBB4,WNT5A,ROBO2,ROBO1,GSX2,SEMA3A,CHD7,EXT1	12
HepG2	GO:0003170	heart valve development	19/2536	61/18670	0.000311503	0.00482675	0.00362238	3491/4853/7042/2625/657/25831/652/54567/4091/161882/6662/9475/7048/56999/6092/6091/2626/6591/10439	CCN1,NOTCH2,TGFB2,GATA3,BMPR1A,HECTD1,BMP4,DLL4,SMAD6,ZFPM1,SOX9,ROCK2,TGFBR2,ADAMTS9,ROBO2,ROBO1,GATA4,SNAI2,OLFM1	19
HepG2	GO:0042733	embryonic digit morphogenesis	19/2536	61/18670	0.000311503	0.00482675	0.00362238	1889/657/7704/7289/6926/652/6299/130497/51057/2736/80856/3549/1499/7474/221322/2697/2737/6469/64327	ECE1,BMPR1A,ZBTB16,TULP3,TBX3,BMP4,SALL1,OSR1,WDPCP,GLI2,LNPK,IHH,CTNNB1,WNT5A,TBC1D32,GJA1,GLI3,SHH,LMBR1	19
HepG2	GO:0046677	response to antibiotic	67/2536	327/18670	0.000325142	0.00502558	0.00377159	3716/10276/2625/5728/5950/5076/7390/4255/664/847/7356/7225/2904/2059/3709/120892/5074/65985/2706/2308/407048/8428/5151/406991/8877/6382/388/6546/5581/2168/4780/6714/3162/3373/54464/1894/4976/374/130/131/5562/5019/1036/1958/6678/23367/1843/1906/1268/2309/2534/383/7128/196/107/2770/11179/4233/2185/1191/8836/114/301/9314/7295/210/2934	JAK1,NET1,GATA3,PTEN,RBP4,PAX2,UROS,MGMT,BNIP3,CAT,SCGB1A1,TRPC6,GRIN2B,EPS8,ITPR2,LRRK2,PAWR,AACS,GJB2,FOXO1,MIR92A1,STK24,PDE8A,MIR21,SPHK1,SDC1,RHOB,SLC8A1,PRKCE,FABP1,NFE2L2,SRC,HMOX1,HYAL1,XRN1,ECT2,OPA1,AREG,ADH6,ADH7,PRKAA1,OXCT1,CDO1,EGR1,SPARC,LARP1,DUSP1,EDN1,CNR1,FOXO3,FYN,ARG1,TNFAIP3,AHR,ADCY1,GNAI1,ZNF277,MET,PTK2B,CLU,GGH,ADCY8,ANXA1,KLF4,TXN,ALAD,GSN	67
HepG2	GO:0043401	steroid hormone mediated signaling pathway	42/2536	182/18670	0.000333488	0.00512578	0.00384679	164091/8431/2494/2104/142/57678/10413/4848/9971/29966/3169/652/2103/4734/6095/10002/11214/11057/5187/9611/5469/672/2063/6714/3172/8202/8204/861/23543/5468/7068/1499/27086/10891/4306/6502/1601/8611/2908/3174/51366/6256	PAQR7,NR0B2,NR5A2,ESRRG,PARP1,GPAM,YAP1,CNOT2,NR1H4,STRN3,FOXA1,BMP4,ESRRB,NEDD4,RORA,NR2E3,AKAP13,ABHD2,PER1,NCOR1,MED1,BRCA1,NR2F6,SRC,HNF4A,NCOA3,NRIP1,RUNX1,RBFOX2,PPARG,THRB,CTNNB1,FOXP1,PPARGC1A,NR3C2,SKP2,DAB2,PLPP1,NR3C1,HNF4G,UBR5,RXRA	42
HepG2	GO:0046632	alpha-beta T cell differentiation	27/2536	101/18670	0.000334223	0.00512578	0.00384679	5590/864/149233/2625/7704/64919/6095/3566/161882/406991/4092/8943/602/3549/861/7048/27086/64332/604/5734/3662/2737/6469/8767/301/944/79576	PRKCZ,RUNX3,IL23R,GATA3,ZBTB16,BCL11B,RORA,IL4R,ZFPM1,MIR21,SMAD7,AP3D1,BCL3,IHH,RUNX1,TGFBR2,FOXP1,NFKBIZ,BCL6,PTGER4,IRF4,GLI3,SHH,RIPK2,ANXA1,TNFSF8,NKAP	27
HepG2	GO:0070302	regulation of stress-activated protein kinase signaling cascade	52/2536	239/18670	0.000334852	0.00512578	0.00384679	1647/260425/55765/7042/11221/84451/8325/4221/55504/2308/407048/5911/4293/3480/5345/50488/5187/9611/4077/1845/9043/2081/8877/23239/9448/3553/27178/7855/23236/7474/23043/9175/768211/2150/153769/1843/1906/84062/222643/7422/2898/1490/23328/4216/5071/1956/10371/2185/8767/6788/10912/259	GADD45A,MAGI3,INAVA,TGFB2,DUSP10,MAP3K21,FZD8,MEN1,TNFRSF19,FOXO1,MIR92A1,RAP2A,MAP3K9,IGF1R,SERPINF2,MINK1,PER1,NCOR1,NBR1,DUSP3,SPAG9,ERN1,SPHK1,PHLPP1,MAP4K4,IL1B,IL37,FZD5,PLCB1,WNT5A,TNIK,MAP3K13,RELL1,F2RL1,SH3RF2,DUSP1,EDN1,DTNBP1,UNC5CL,VEGFA,GRIK2,CCN2,SASH1,MAP3K4,PRKN,EGFR,SEMA3A,PTK2B,RIPK2,STK3,GADD45G,AMBP	52
HepG2	GO:1900024	regulation of substrate adhesion-dependent cell spreading	17/2536	52/18670	0.000336148	0.00512578	0.00384679	2633/6281/8829/1793/23603/1785/11078/2244/2243/2266/6239/4739/5879/2039/80005/5747/23189	GBP1,S100A10,NRP1,DOCK1,CORO1C,DNM2,TRIOBP,FGB,FGA,FGG,RREB1,NEDD9,RAC1,DMTN,DOCK5,PTK2,KANK1	17
HepG2	GO:0071364	cellular response to epidermal growth factor stimulus	15/2536	43/18670	0.000336562	0.00512578	0.00384679	54206/5076/677/5151/5469/1845/6662/64762/678/8837/2066/6997/1915/1956/6591	ERRFI1,PAX2,ZFP36L1,PDE8A,MED1,DUSP3,SOX9,GAREM1,ZFP36L2,CFLAR,ERBB4,TDGF1,EEF1A1,EGFR,SNAI2	15
HepG2	GO:0086004	regulation of cardiac muscle cell contraction	15/2536	43/18670	0.000336562	0.00512578	0.00384679	29119/488/10021/487/442901/3728/54795/274/7341/287/5144/1832/6717/10142/2626	CTNNA3,ATP2A2,HCN4,ATP2A1,MIR328,JUP,TRPM4,BIN1,SUMO1,ANK2,PDE4D,DSP,SRI,AKAP9,GATA4	15
HepG2	GO:0003205	cardiac chamber development	40/2536	171/18670	0.000340112	0.00516721	0.00387788	7798/3491/7049/4853/5629/7042/2625/8829/657/5950/55742/7481/6926/25831/652/3091/54567/4091/6299/161882/5469/2627/4092/1785/7849/8828/7048/7474/6092/6091/3280/287/1832/57211/10512/8321/2626/3084/55636/6256	LUZP1,CCN1,TGFBR3,NOTCH2,PROX1,TGFB2,GATA3,NRP1,BMPR1A,RBP4,PARVA,WNT11,TBX3,HECTD1,BMP4,HIF1A,DLL4,SMAD6,SALL1,ZFPM1,MED1,GATA6,SMAD7,DNM2,PAX8,NRP2,TGFBR2,WNT5A,ROBO2,ROBO1,HES1,ANK2,DSP,ADGRG6,SEMA3C,FZD1,GATA4,NRG1,CHD7,RXRA	40
HepG2	GO:0071479	cellular response to ionizing radiation	21/2536	71/18670	0.000341555	0.00517564	0.00388421	1647/25896/10276/2625/4255/10413/3981/54617/1535/2885/1785/388/10010/11200/1894/26272/1958/1432/7486/23514/6591	GADD45A,INTS7,NET1,GATA3,MGMT,YAP1,LIG4,INO80,CYBA,GRB2,DNM2,RHOB,TANK,CHEK2,ECT2,FBXO4,EGR1,MAPK14,WRN,SPIDR,SNAI2	21
HepG2	GO:0090277	positive regulation of peptide hormone secretion	26/2536	96/18670	0.000342328	0.00517564	0.00388421	8431/3799/5950/6934/9971/65985/3091/9501/54795/7447/5581/2641/2691/8398/25924/2244/2243/2266/5019/222546/2697/5879/1956/6717/55638/114	NR0B2,KIF5B,RBP4,TCF7L2,NR1H4,AACS,HIF1A,RPH3AL,TRPM4,VSNL1,PRKCE,GCG,GHRH,PLA2G6,MYRIP,FGB,FGA,FGG,OXCT1,RFX6,GJA1,RAC1,EGFR,SRI,SYBU,ADCY8	26
HepG2	GO:0007492	endoderm development	22/2536	76/18670	0.000349051	0.00524161	0.00393372	3915/3914/657/652/677/3175/4088/6928/2627/57669/1290/2335/55614/1499/29072/3693/6657/53918/1303/3912/2626/2131	LAMC1,LAMB3,BMPR1A,BMP4,ZFP36L1,ONECUT1,SMAD3,HNF1B,GATA6,EPB41L5,COL5A2,FN1,KIF16B,CTNNB1,SETD2,ITGB5,SOX2,PELO,COL12A1,LAMB1,GATA4,EXT1	22
HepG2	GO:0042310	vasoconstriction	22/2536	76/18670	0.000349051	0.00524161	0.00393372	1889/553/183/5286/143872/552/490/406991/54795/6546/8864/185/152/2244/2243/2266/1906/2697/1956/9732/80005/148	ECE1,AVPR1B,AGT,PIK3C2A,ARHGAP42,AVPR1A,ATP2B1,MIR21,TRPM4,SLC8A1,PER2,AGTR1,ADRA2C,FGB,FGA,FGG,EDN1,GJA1,EGFR,DOCK4,DOCK5,ADRA1A	22
HepG2	GO:0031345	negative regulation of cell projection organization	43/2536	188/18670	0.000349611	0.00524161	0.00393372	832/5909/1600/8829/22891/5728/57715/22876/7225/2904/120892/9738/8558/1630/1785/57142/53335/9448/66008/4133/9139/83999/4134/6405/7474/5793/2932/3273/344901/6696/5530/9693/57556/29116/2534/10512/10371/157285/50807/407030/5747/23189/10507	CAPZB,RAP1GAP,DAB1,NRP1,ZNF365,PTEN,SEMA4G,INPP5F,TRPC6,GRIN2B,LRRK2,CCP110,CDK10,DCC,DNM2,RTN4,BCL11A,MAP4K4,TRAK2,MAP2,CBFA2T2,KREMEN1,MAP4,SEMA3F,WNT5A,PTPRG,GSK3B,HRG,OSTN,SPP1,PPP3CA,RAPGEF2,SEMA6A,MYLIP,FYN,SEMA3C,SEMA3A,PRAG1,ASAP1,MIR30B,PTK2,KANK1,SEMA4D	43
HepG2	GO:0048608	reproductive structure development	84/2536	431/18670	0.000350117	0.00524161	0.00393372	1718/3491/56956/7042/51742/8644/2625/84159/5728/5950/5654/2620/55366/4221/6768/4040/3856/4254/6926/2706/283/3169/652/51804/3091/677/5104/10116/26471/6299/3294/5469/6662/2885/2627/3643/1050/130497/6382/57448/2034/2492/10461/2736/9394/92/6670/7855/3417/6714/8204/5468/1499/29072/7474/6092/3280/174/6696/22836/1495/8614/1432/7422/8521/2309/2697/4216/2737/1956/10371/83943/6469/2626/55636/7274/6788/5762…	DHCR24,CCN1,LHX9,TGFB2,ARID4B,AKR1C3,GATA3,ARID5B,PTEN,RBP4,HTRA1,GAS2,LGR4,MEN1,ST14,LRP6,KRT8,KITLG,TBX3,GJB2,ANG,FOXA1,BMP4,SIX4,HIF1A,ZFP36L1,SERPINA5,FEM1B,NUPR1,SALL1,HSD17B2,MED1,SOX9,GRB2,GATA6,INSR,CEBPA,OSR1,SDC1,BIRC6,EPAS1,FSHR,MERTK,GLI2,HS6ST1,ACVR2A,SP3,FZD5,IDH1,SRC,NRIP1,PPARG,CTNNB1,SETD2,WNT5A,ROBO2,HES1,AFP,SPP1,RHOBTB3,CTNNA1,STC2,MAPK14,VEGFA,GCM1,FOXO3,GJA1,MAP3K4,GLI3,EGFR…	84
HepG2	GO:1903037	regulation of leukocyte cell-cell adhesion	63/2536	304/18670	0.000350899	0.00524161	0.00393372	5590/864/3932/149233/8915/3570/11221/375056/2625/57178/7356/7704/65125/160365/5074/3479/407048/652/3566/10725/146850/1845/406991/2885/7525/4092/8943/634/8808/3553/2736/1803/3329/940/1493/3549/6714/861/7494/7048/58515/64332/604/3280/5062/3572/5295/84868/3109/27242/2534/383/5879/2737/6469/2267/55824/8767/407030/301/9314/445/79576	PRKCZ,RUNX3,LCK,IL23R,BCL10,IL6R,DUSP10,MIA3,GATA3,ZMIZ1,SCGB1A1,ZBTB16,WNK1,CLECL1,PAWR,IGF1,MIR92A1,BMP4,IL4R,NFAT5,PIK3R6,DUSP3,MIR21,GRB2,YES1,SMAD7,AP3D1,CEACAM1,IL1RL2,IL1B,GLI2,DPP4,HSPD1,CD28,CTLA4,IHH,SRC,RUNX1,XBP1,TGFBR2,SELENOK,NFKBIZ,BCL6,HES1,PAK2,IL6ST,PIK3R1,HAVCR2,HLA-DMB,TNFRSF21,FYN,ARG1,RAC1,GLI3,SHH,FGL1,PAG1,RIPK2,MIR30B,ANXA1,KLF4,ASS1,NKAP	63
HepG2	GO:0045862	positive regulation of proteolysis	72/2536	358/18670	0.00035335	0.00526559	0.00395172	2023/3932/127544/8915/3491/64326/5728/8945/8301/2904/120892/9026/407048/112399/10017/10845/4088/26471/406991/4092/4155/9817/55908/1050/3249/9475/57539/3553/10010/4780/3329/8837/843/7341/2335/84236/6714/5468/6091/55081/2932/8975/1950/1611/1601/153769/26999/2264/1432/55122/2534/1490/64065/51429/5071/90637/54205/3092/407024/10395/8795/8797/2185/1191/9705/444/8767/5747/1612/22954/2934/2332	ENO1,LCK,RNF19B,BCL10,CCN1,COP1,PTEN,BTRC,PICALM,GRIN2B,LRRK2,HIP1R,MIR92A1,EGLN3,BCL2L10,CLPX,SMAD3,NUPR1,MIR21,SMAD7,MBP,KEAP1,ANGPTL8,CEBPA,HPN,ROCK2,WDR35,IL1B,TANK,NFE2L2,HSPD1,CFLAR,CASP10,SUMO1,FN1,RHBDD1,SRC,PPARG,ROBO1,IFT57,GSK3B,USP13,EGF,DAP,DAB2,SH3RF2,CYFIP2,FGFR4,MAPK14,AKIRIN2,FYN,CCN2,PERP,SNX9,PRKN,ZFAND2A,CYCS,HIP1,MIR29B1,DLC1,TNFRSF10B,TNFRSF10A,PTK2B,CLU,ST18,ASPH,RIPK2,PTK2…	72
HepG2	GO:0001508	action potential	33/2536	133/18670	0.000354356	0.00526799	0.00395352	149461/481/29119/488/5025/10021/442901/3728/23327/54795/6546/274/6323/6335/7341/1525/23171/776/7871/27094/2257/287/1832/1268/2898/2697/6717/10142/4897/148/2776/5774/2332	CLDN19,ATP1B1,CTNNA3,ATP2A2,P2RX4,HCN4,MIR328,JUP,NEDD4L,TRPM4,SLC8A1,BIN1,SCN1A,SCN9A,SUMO1,CXADR,GPD1L,CACNA1D,SLMAP,KCNMB3,FGF12,ANK2,DSP,CNR1,GRIK2,GJA1,SRI,AKAP9,NRCAM,ADRA1A,GNAQ,PTPN3,FMR1	33
HepG2	GO:0072178	nephric duct morphogenesis	232478	12/18670	0.000357961	0.0052963	0.00397476	2625/5076/652/6928/130497/54806/2719	GATA3,PAX2,BMP4,HNF1B,OSR1,AHI1,GPC3	7
HepG2	GO:2000650	negative regulation of sodium ion transmembrane transporter activity	232478	12/18670	0.000357961	0.0052963	0.00397476	255738/4734/23327/130497/5581/27347/23072	PCSK9,NEDD4,NEDD4L,OSR1,PRKCE,STK39,HECW1	7
HepG2	GO:0048469	cell maturation	41/2536	177/18670	0.000358945	0.00529827	0.00397624	375790/2625/5139/120892/283/3169/3091/10116/11057/6376/718/55908/1050/2034/53335/29842/7855/3549/9334/7494/5468/1499/9175/4976/3280/10296/2266/9319/6690/116369/7422/860/2309/2697/1235/56975/4897/26047/2185/79670/9991	AGRN,GATA3,PDE3A,LRRK2,ANG,FOXA1,HIF1A,FEM1B,ABHD2,CX3CL1,C3,ANGPTL8,CEBPA,EPAS1,BCL11A,TFCP2L1,FZD5,IHH,B4GALT5,XBP1,PPARG,CTNNB1,MAP3K13,OPA1,HES1,MAEA,FGG,TRIP13,SPINK1,SLC26A8,VEGFA,RUNX2,FOXO3,GJA1,CCR6,FAM20C,NRCAM,CNTNAP2,PTK2B,TUT7,PTBP3	41
HepG2	GO:0048588	developmental cell growth	51/2536	234/18670	0.00036384	0.00535782	0.00402094	5590/183/8829/57715/3611/23769/3479/8766/11214/6662/114804/51320/1630/23327/1785/50618/57142/53335/8828/4133/2335/23767/23394/7048/1499/6405/7474/214/2932/9175/344901/6696/10611/8470/57556/26999/1906/7422/5071/23242/10512/10371/4897/2626/1808/148/203228/10507/10439/6792/8239	PRKCZ,AGT,NRP1,SEMA4G,ILK,FLRT1,IGF1,RAB11A,AKAP13,SOX9,RNF157,MEX3C,DCC,NEDD4L,DNM2,ITSN2,RTN4,BCL11A,NRP2,MAP2,FN1,FLRT3,ADNP,TGFBR2,CTNNB1,SEMA3F,WNT5A,ALCAM,GSK3B,MAP3K13,OSTN,SPP1,PDLIM5,SORBS2,SEMA6A,CYFIP2,EDN1,VEGFA,PRKN,COBL,SEMA3C,SEMA3A,NRCAM,GATA4,DPYSL2,ADRA1A,C9orf72,SEMA4D,OLFM1,CDKL5,USP9X	51
HepG2	GO:0061178	regulation of insulin secretion involved in cellular response to glucose stimulus	18/2536	57/18670	0.000368114	0.00539525	0.00404903	3799/9971/3091/252983/54795/7447/5581/9448/2641/3170/8398/5019/222546/5879/6717/56943/55638/114	KIF5B,NR1H4,HIF1A,STXBP4,TRPM4,VSNL1,PRKCE,MAP4K4,GCG,FOXA2,PLA2G6,OXCT1,RFX6,RAC1,SRI,ENY2,SYBU,ADCY8	18
HepG2	GO:0071398	cellular response to fatty acid	18/2536	57/18670	0.000368114	0.00539525	0.00404903	8644/84649/9971/407048/2867/338/5581/1385/1373/3667/55022/6714/5468/10891/5734/5562/1906/445	AKR1C3,DGAT2,NR1H4,MIR92A1,FFAR2,APOB,PRKCE,CREB1,CPS1,IRS1,PID1,SRC,PPARG,PPARGC1A,PTGER4,PRKAA1,EDN1,ASS1	18
HepG2	GO:0008645	hexose transmembrane transport	29/2536	112/18670	0.000368983	0.00539529	0.00404906	200010/148808/10580/79602/3479/5319/6927/4205/252983/79058/7525/718/3643/26291/3099/3553/4780/3667/55022/6527/6514/344901/56606/5295/1906/1432/5167/673/2719	SLC5A9,MFSD4A,SORBS1,ADIPOR2,IGF1,PLA2G1B,HNF1A,MEF2A,STXBP4,ASPSCR1,YES1,C3,INSR,FGF21,HK2,IL1B,NFE2L2,IRS1,PID1,SLC5A4,SLC2A2,OSTN,SLC2A9,PIK3R1,EDN1,MAPK14,ENPP1,BRAF,GPC3	29
HepG2	GO:0060348	bone development	48/2536	217/18670	0.000374541	0.00546374	0.00410042	64856/6497/4853/4153/9060/871/7289/4040/196527/3479/652/1112/11214/79705/2734/161882/29123/5469/8313/6662/54808/56603/51141/389058/3549/171023/6714/7048/5364/27086/56987/2261/202018/5734/4090/6678/285590/860/81578/1303/2697/56975/2737/79648/51435/10507/51360/5358	VWA1,SKI,NOTCH2,MBL2,PAPSS2,SERPINH1,TULP3,LRP6,ANO6,IGF1,BMP4,FOXN3,AKAP13,LRRK1,GLG1,ZFPM1,ANKRD11,MED1,AXIN2,SOX9,DYM,CYP26B1,INSIG2,SP5,IHH,ASXL1,SRC,TGFBR2,PLXNB1,FOXP1,BBX,FGFR3,TAPT1,PTGER4,SMAD5,SPARC,SH3PXD2B,RUNX2,COL21A1,COL12A1,GJA1,FAM20C,GLI3,MCPH1,SCARA3,SEMA4D,MBTPS2,PLS3	48
HepG2	GO:1902903	regulation of supramolecular fiber organization	71/2536	353/18670	0.000385836	0.00561536	0.00421421	55160/832/6281/5629/375/8829/9886/9873/7481/2059/93661/51474/9026/4088/11214/89927/6376/5345/22843/406991/23580/2885/56907/80206/7408/2909/9475/5581/6711/822/10096/274/10787/23671/4133/343578/1859/11135/11078/80115/90102/118/9948/57482/171024/5734/5295/10788/2150/285590/1906/93663/1490/51429/5071/5879/85477/10142/55607/4233/830/8976/407024/10395/2039/2185/1191/23189/203228/55755/2934	ARHGEF10L,CAPZB,S100A10,PROX1,ARF1,NRP1,RHOBTB1,FCHSD2,WNT11,EPS8,CAPZA3,LIMA1,HIP1R,SMAD3,AKAP13,BMERB1,CX3CL1,SERPINF2,PPM1E,MIR21,CDC42EP4,GRB2,SPIRE1,FHOD3,VASP,ARHGAP35,ROCK2,PRKCE,SPTBN1,CAPG,ACTR3,BIN1,NCKAP1,TMEFF2,MAP2,ARHGAP40,DYRK1A,CDC42EP1,TRIOBP,BAIAP2L2,PHLDB2,ADD1,WDR1,CRACD,SYNPO2,PTGER4,PIK3R1,IQGAP2,F2RL1,SH3PXD2B,EDN1,ARHGAP18,CCN2,SNX9,PRKN,RAC1,SCIN,AKAP9,PPP1R9A,MET,CAPZA2,…	71
HepG2	GO:0010970	transport along microtubule	38/2536	161/18670	0.000391333	0.00568208	0.00426428	5590/81569/6421/57584/3799/10121/5870/1740/636/28981/8100/3091/10239/7014/83657/6687/8943/57539/51626/10128/5861/150737/66008/4133/55686/9371/83658/55081/4976/3064/166379/84709/1176/84062/667/55638/320/2332	PRKCZ,ACTL8,SFPQ,ARHGAP21,KIF5B,ACTR1A,RAB6A,DLG2,BICD1,IFT81,IFT88,HIF1A,AP3S2,TERF2,DYNLRB2,SPG7,AP3D1,WDR35,DYNC2LI1,LRPPRC,RAB1A,TTC30B,TRAK2,MAP2,MREG,KIF3B,DYNLRB1,IFT57,OPA1,HTT,BBS12,MGARP,AP3S1,DTNBP1,DST,SYBU,APBA1,FMR1	38
HepG2	GO:0007350	blastoderm segmentation	232540	19/18670	0.000395121	0.00571046	0.00428559	8829/6926/5046/8828/7855/6997/6405/7474/10371	NRP1,TBX3,PCSK6,NRP2,FZD5,TDGF1,SEMA3F,WNT5A,SEMA3A	9
HepG2	GO:0072576	liver morphogenesis	232540	19/18670	0.000395121	0.00571046	0.00428559	5629/1361/5469/3249/634/8837/7494/7128/2267	PROX1,CPB2,MED1,HPN,CEACAM1,CFLAR,XBP1,TNFAIP3,FGL1	9
HepG2	GO:0050821	protein stabilization	41/2536	178/18670	0.000406231	0.00585744	0.00439589	8613/7203/336/481/23560/29974/5728/54765/10728/3479/54997/9026/83548/6400/4088/124997/51701/252983/1828/4092/57142/22848/3329/7341/1385/23515/11200/8975/7466/10891/173/287/5295/5292/5071/3092/1191/6788/2776/8239/3920	PLPP3,CCT3,APOA2,ATP1B1,GTPBP4,A1CF,PTEN,TRIM44,PTGES3,IGF1,TESC,HIP1R,COG3,SEL1L,SMAD3,WDR81,NLK,STXBP4,DSG1,SMAD7,RTN4,AAK1,HSPD1,SUMO1,CREB1,MORC3,CHEK2,USP13,WFS1,PPARGC1A,AFM,ANK2,PIK3R1,PIM1,PRKN,HIP1,CLU,STK3,GNAQ,USP9X,LAMP2	41
HepG2	GO:0035690	cellular response to drug	84/2536	433/18670	0.00040772	0.00586533	0.00440181	375790/54206/2730/4548/10276/5728/1244/5076/664/7225/3709/120892/5074/5025/2706/2308/407048/5911/5151/999/1535/3728/672/22843/406991/6662/8877/1785/26291/54795/9475/57539/388/6546/5581/53335/2168/3553/4780/8837/23236/1789/6714/5105/11200/3162/1499/2771/2932/54464/1894/4976/10891/5530/5562/1958/1495/2908/23367/1906/84062/2309/2534/383/7128/5071/196/107/1644/1956/2770/11179/4233/23514/8767/114/687/…	AGRN,ERRFI1,GCLM,MTR,NET1,PTEN,ABCC2,PAX2,BNIP3,TRPC6,ITPR2,LRRK2,PAWR,P2RX4,GJB2,FOXO1,MIR92A1,RAP2A,PDE8A,CDH1,CYBA,JUP,BRCA1,PPM1E,MIR21,SOX9,SPHK1,DNM2,FGF21,TRPM4,ROCK2,WDR35,RHOB,SLC8A1,PRKCE,BCL11A,FABP1,IL1B,NFE2L2,CFLAR,PLCB1,DNMT3B,SRC,PCK1,CHEK2,HMOX1,CTNNB1,GNAI2,GSK3B,XRN1,ECT2,OPA1,PPARGC1A,PPP3CA,PRKAA1,EGR1,CTNNA1,NR3C1,LARP1,EDN1,DTNBP1,FOXO3,FYN,ARG1,TNFAIP3,PRKN,AHR,ADCY1,DDC,E…	84
HepG2	GO:0110111	negative regulation of animal organ morphogenesis	13/2536	35/18670	0.000412868	0.00590954	0.00443499	7042/2625/5076/1361/652/6928/634/7849/7068/1499/7474/4781/54880	TGFB2,GATA3,PAX2,CPB2,BMP4,HNF1B,CEACAM1,PAX8,THRB,CTNNB1,WNT5A,NFIB,BCOR	13
HepG2	GO:1905332	positive regulation of morphogenesis of an epithelium	13/2536	35/18670	0.000412868	0.00590954	0.00443499	183/2625/5076/55366/652/6495/51804/6662/7849/1499/6239/7422/54806	AGT,GATA3,PAX2,LGR4,BMP4,SIX1,SIX4,SOX9,PAX8,CTNNB1,RREB1,VEGFA,AHI1	13
HepG2	GO:0048593	camera-type eye morphogenesis	30/2536	118/18670	0.00041364	0.00590954	0.00443499	6497/1969/65979/8412/5629/256297/5950/5076/10083/5818/50937/4040/84678/652/3091/6662/5797/6670/7855/3549/7068/1499/7474/2195/4124/7422/54806/221935/2737/23424	SKI,EPHA2,PHACTR4,BCAR3,PROX1,PTF1A,RBP4,PAX2,USH1C,NECTIN1,CDON,LRP6,KDM2B,BMP4,HIF1A,SOX9,PTPRM,SP3,FZD5,IHH,THRB,CTNNB1,WNT5A,FAT1,MAN2A1,VEGFA,AHI1,SDK1,GLI3,TDRD7	30
HepG2	GO:0002793	positive regulation of peptide secretion	60/2536	288/18670	0.000414917	0.00591423	0.00443851	5590/8431/79971/55204/7042/375/2625/55691/3799/5950/6934/24145/23705/120892/9971/3479/5319/65985/283/3091/3566/9501/4155/2867/54795/7447/5581/6711/3553/2641/7855/55612/2691/6714/7494/8398/25924/58515/7474/3556/2244/2243/2266/5734/5019/2150/84868/1432/23607/222546/2697/3459/5879/1956/6717/8767/55638/114/10497/727	PRKCZ,NR0B2,WLS,GOLPH3L,TGFB2,ARF1,GATA3,FRMD4A,KIF5B,RBP4,TCF7L2,PANX1,CADM1,LRRK2,NR1H4,IGF1,PLA2G1B,AACS,ANG,HIF1A,IL4R,RPH3AL,MBP,FFAR2,TRPM4,VSNL1,PRKCE,SPTBN1,IL1B,GCG,FZD5,FERMT1,GHRH,SRC,XBP1,PLA2G6,MYRIP,SELENOK,WNT5A,IL1RAP,FGB,FGA,FGG,PTGER4,OXCT1,F2RL1,HAVCR2,MAPK14,CD2AP,RFX6,GJA1,IFNGR1,RAC1,EGFR,SRI,RIPK2,SYBU,ADCY8,UNC13B,C5	60
HepG2	GO:0032024	positive regulation of insulin secretion	21/2536	72/18670	0.00042128	0.00599122	0.00449629	8431/3799/5950/6934/9971/65985/3091/9501/54795/7447/5581/2641/8398/25924/5019/222546/2697/5879/6717/55638/114	NR0B2,KIF5B,RBP4,TCF7L2,NR1H4,AACS,HIF1A,RPH3AL,TRPM4,VSNL1,PRKCE,GCG,PLA2G6,MYRIP,OXCT1,RFX6,GJA1,RAC1,SRI,SYBU,ADCY8	21
HepG2	GO:0034765	regulation of ion transmembrane transport	92/2536	483/18670	0.000422388	0.00599329	0.00449784	255738/5174/481/7779/375/183/3799/5728/6786/2147/22941/1740/7225/6588/486/84959/65125/2904/196527/54997/4734/10021/5923/729993/487/6376/442901/11060/5336/1535/50488/406991/81033/786/23327/1785/773/130497/6546/63892/5581/30818/57628/274/90134/6323/6335/27347/91404/7341/51719/8864/8398/23171/776/55799/7871/2257/3064/9948/10891/57620/287/2891/5144/1729/6569/1192/9474/2534/57120/2697/10345/7402/15404…	PCSK9,PDZK1,ATP1B1,SLC30A1,ARF1,AGT,KIF5B,PTEN,STIM1,F2,SHANK2,DLG2,TRPC6,SLN,FXYD2,UBASH3B,WNK1,GRIN2B,ANO6,TESC,NEDD4,HCN4,RASGRF1,SHISA9,ATP2A1,CX3CL1,MIR328,WWP2,PLCG2,CYBA,MINK1,MIR21,KCNH6,CACNG1,NEDD4L,DNM2,CACNA1A,OSR1,SLC8A1,THADA,PRKCE,KCNIP3,DPP10,BIN1,KCNH7,SCN1A,SCN9A,STK39,SESTD1,SUMO1,CAB39,PER2,PLA2G6,GPD1L,CACNA1D,CACNA2D3,SLMAP,FGF12,HTT,WDR1,PPARGC1A,STIM2,ANK2,GRIA2,PDE4D,DIAP…	92
HepG2	GO:0007389	pattern specification process	86/2536	446/18670	0.000428474	0.00606582	0.00455228	6497/56998/79971/5362/8829/80114/657/3087/7479/5076/8726/7704/57453/50937/7289/4040/91/6926/84678/83852/3169/652/6495/3091/54567/8854/54778/27023/4091/4088/5046/85407/23322/6928/8313/10194/718/130497/51626/56603/7849/57669/2736/92/129880/8828/7855/2066/3549/3170/9371/9935/162/9620/7048/1499/6997/6405/7474/6092/6091/55081/3280/57545/170825/80319/10252/4090/2246/1906/221322/2697/54806/2737/23242/10…	SKI,CTNNBIP1,WLS,PLXNA2,NRP1,BICC1,BMPR1A,HHEX,WNT8B,PAX2,EED,ZBTB16,DSCAML1,CDON,TULP3,LRP6,ACVR1B,TBX3,KDM2B,SETDB2,FOXA1,BMP4,SIX1,HIF1A,DLL4,ALDH1A2,RNF111,FOXB1,SMAD6,SMAD3,PCSK6,NKD1,RPGRIP1L,HNF1B,AXIN2,TSHZ1,C3,OSR1,DYNC2LI1,CYP26B1,PAX8,EPB41L5,GLI2,ACVR2A,BBS5,NRP2,FZD5,ERBB4,IHH,FOXA2,KIF3B,MAFB,AP1B1,CELSR1,TGFBR2,CTNNB1,TDGF1,SEMA3F,WNT5A,ROBO2,ROBO1,IFT57,HES1,CC2D2A,GSX2,CXXC4,SPRY…	86
HepG2	GO:0048640	negative regulation of developmental growth	29/2536	113/18670	0.000432956	0.00611538	0.00458946	406984/11221/8829/5728/5950/57715/652/85407/1630/57142/53335/4133/7048/6405/7474/344901/2261/6696/80014/57556/23286/8614/3720/2697/10512/10371/6788/5747/10507	MIR200B,DUSP10,NRP1,PTEN,RBP4,SEMA4G,BMP4,NKD1,DCC,RTN4,BCL11A,MAP2,TGFBR2,SEMA3F,WNT5A,OSTN,FGFR3,SPP1,WWC2,SEMA6A,WWC1,STC2,JARID2,GJA1,SEMA3C,SEMA3A,STK3,PTK2,SEMA4D	29
HepG2	GO:0006816	calcium ion transport	84/2536	434/18670	0.000439624	0.0061824	0.00463976	2035/3932/8832/481/7779/183/10367/6786/2147/24145/7225/6588/84959/2904/3709/196527/7009/490/488/5319/5025/22821/30001/6547/487/6376/442901/5336/1535/6687/406991/786/773/54795/6546/63892/5581/274/2641/91404/79568/7341/79054/23236/26133/8398/91689/151651/1499/2771/776/58515/55799/4638/29927/23007/4976/3064/7466/57620/5530/1950/287/308/5144/7416/1729/6690/8614/25998/9474/2534/2697/10345/1490/2631/67…	EPB41,LCK,CD84,ATP1B1,SLC30A1,AGT,MICU1,STIM1,F2,PANX1,TRPC6,SLN,UBASH3B,GRIN2B,ITPR2,ANO6,TMBIM6,ATP2B1,ATP2A2,PLA2G1B,P2RX4,RASA3,ERO1A,SLC8A3,ATP2A1,CX3CL1,MIR328,PLCG2,CYBA,SPG7,MIR21,CACNG1,CACNA1A,TRPM4,SLC8A1,THADA,PRKCE,BIN1,GCG,SESTD1,MAIP1,SUMO1,TRPM8,PLCB1,TRPC4AP,PLA2G6,SMDT1,EFHB,CTNNB1,GNAI2,CACNA1D,SELENOK,CACNA2D3,MYLK,SEC61A1,PLCH1,OPA1,HTT,WFS1,STIM2,PPP3CA,EGF,ANK2,ANXA5,PDE4D,…	84
HepG2	GO:2001234	negative regulation of apoptotic signaling pathway	50/2536	230/18670	0.000439686	0.0061824	0.00463976	2023/2537/51060/2730/4000/10625/8829/7417/6934/10413/120892/7009/3479/652/3091/255027/6376/117584/672/406991/10449/57448/3553/4780/8837/1457/57144/6714/7494/3162/1499/2771/4976/3064/7466/2244/2243/2266/1495/2534/7128/6648/5071/2626/8795/8797/1191/6591/22954/292	ENO1,IFI6,TXNDC12,GCLM,LMNA,IVNS1ABP,NRP1,VDAC2,TCF7L2,YAP1,LRRK2,TMBIM6,IGF1,BMP4,HIF1A,MPV17L,CX3CL1,RFFL,BRCA1,MIR21,ACAA2,BIRC6,IL1B,NFE2L2,CFLAR,CSNK2A1,PAK5,SRC,XBP1,HMOX1,CTNNB1,GNAI2,OPA1,HTT,WFS1,FGB,FGA,FGG,CTNNA1,FYN,TNFAIP3,SOD2,PRKN,GATA4,TNFRSF10B,TNFRSF10A,CLU,SNAI2,TRIM32,SLC25A5	50
HepG2	GO:0021988	olfactory lobe development	232631	31/18670	0.000441243	0.00619032	0.00464571	6497/120892/6299/23322/2066/7474/6092/6091/170825/10371/55636/2131	SKI,LRRK2,SALL1,RPGRIP1L,ERBB4,WNT5A,ROBO2,ROBO1,GSX2,SEMA3A,CHD7,EXT1	12
HepG2	GO:0060445	branching involved in salivary gland morphogenesis	232570	23/18670	0.000442752	0.00619754	0.00465113	8829/55727/284217/7052/1605/5154/10512/10371/6469/6591	NRP1,BTBD7,LAMA1,TGM2,DAG1,PDGFA,SEMA3C,SEMA3A,SHH,SNAI2	10
HepG2	GO:0035725	sodium ion transmembrane transport	34/2536	140/18670	0.000444893	0.00621354	0.00466314	255738/481/375/3799/486/65125/196527/54997/479/6547/4734/10021/23327/1785/54795/130497/6546/5581/6323/6335/27347/23171/7871/2257/10568/9963/6569/10786/10246/7402/154043/23072/6575/5774	PCSK9,ATP1B1,ARF1,KIF5B,FXYD2,WNK1,ANO6,TESC,ATP12A,SLC8A3,NEDD4,HCN4,NEDD4L,DNM2,TRPM4,OSR1,SLC8A1,PRKCE,SCN1A,SCN9A,STK39,GPD1L,SLMAP,FGF12,SLC34A2,SLC23A1,SLC34A1,SLC17A3,SLC17A2,UTRN,CNKSR3,HECW1,SLC20A2,PTPN3	34
HepG2	GO:0032526	response to retinoic acid	28/2536	108/18670	0.000451539	0.00629225	0.0047222	54834/27/339479/5950/7479/5076/7481/10413/54997/2706/8854/3294/6662/7525/130497/56603/1385/171023/5105/5468/7474/3490/1843/2697/2185/19/9314/6256	GDAP2,ABL2,BRINP3,RBP4,WNT8B,PAX2,WNT11,YAP1,TESC,GJB2,ALDH1A2,HSD17B2,SOX9,YES1,OSR1,CYP26B1,CREB1,ASXL1,PCK1,PPARG,WNT5A,IGFBP7,DUSP1,GJA1,PTK2B,ABCA1,KLF4,RXRA	28
HepG2	GO:0072376	protein activation cascade	232601	27/18670	0.000454385	0.0063037	0.0047308	462/2147/5547/2/350/7035/3827/2244/2243/2266/2160	SERPINC1,F2,PRCP,A2M,APOH,TFPI,KNG1,FGB,FGA,FGG,F11	11
HepG2	GO:0072378	blood coagulation, fibrin clot formation	232601	27/18670	0.000454385	0.0063037	0.0047308	462/2147/5547/2/350/7035/3827/2244/2243/2266/2160	SERPINC1,F2,PRCP,A2M,APOH,TFPI,KNG1,FGB,FGA,FGG,F11	11
HepG2	GO:0046942	carboxylic acid transport	67/2536	331/18670	0.00046225	0.00637026	0.00478075	2170/6536/6512/55144/5825/183/1645/1109/1244/10809/120103/53919/552/246213/9971/5319/5025/253512/10257/89874/145389/123264/55238/9057/284111/162515/9611/9058/8714/5608/9121/11136/634/8884/6519/2168/3553/151258/2744/2181/8864/6616/64849/8398/5468/6533/9963/1836/94081/1906/10786/10246/116369/117247/383/51660/10165/6542/10499/157724/123/10497/320/301/11046/6256/2182	FABP3,SLC6A9,SLC1A7,LRRC8D,ABCD3,AGT,AKR1C1,AKR1C4,ABCC2,STARD10,SLC36A4,SLCO1C1,AVPR1A,SLC17A8,NR1H4,PLA2G1B,P2RX4,SLC25A30,ABCC4,SLC25A21,SLC38A6,SLC51B,SLC38A7,SLC7A6,SLC13A5,SLC16A11,NCOR1,SLC13A2,ABCC3,MAP2K6,SLC16A5,SLC7A9,CEACAM1,SLC5A6,SLC3A1,FABP1,IL1B,SLC38A11,GLS,ACSL3,PER2,SNAP25,SLC13A3,PLA2G6,PPARG,SLC6A6,SLC23A1,SLC26A2,SFXN1,EDN1,SLC17A3,SLC17A2,SLC26A8,SLC16A10,ARG1,MPC1,SLC25A13…	67
HepG2	GO:0071214	cellular response to abiotic stimulus	67/2536	331/18670	0.00046225	0.00637026	0.00478075	54206/1647/8915/55144/25896/142/183/23596/10276/2625/10367/5728/4255/664/7481/10413/114769/1111/552/3981/677/54617/4734/9683/1258/1535/6662/2885/63895/1785/388/3553/10010/27347/84236/51719/6295/9759/5105/11200/1605/3373/4638/1894/441027/23173/5734/26272/3673/5295/167153/1958/1432/2979/2697/5796/5879/1956/8795/8797/7486/23514/6591/22927/7507/8450/2332	ERRFI1,GADD45A,BCL10,LRRC8D,INTS7,PARP1,AGT,OPN3,NET1,GATA3,MICU1,PTEN,MGMT,BNIP3,WNT11,YAP1,CARD16,CHEK1,AVPR1A,LIG4,ZFP36L1,INO80,NEDD4,N4BP1,CNGB1,CYBA,SOX9,GRB2,PIEZO2,DNM2,RHOB,IL1B,TANK,STK39,RHBDD1,CAB39,SAG,HDAC4,PCK1,CHEK2,DAG1,HYAL1,MYLK,ECT2,TMEM150C,METAP1,PTGER4,FBXO4,ITGA2,PIK3R1,TENT2,EGR1,MAPK14,GUCA1B,GJA1,PTPRK,RAC1,EGFR,TNFRSF10B,TNFRSF10A,WRN,SPIDR,SNAI2,HABP4,XPA,CUL4B,FMR1	67
HepG2	GO:0104004	cellular response to environmental stimulus	67/2536	331/18670	0.00046225	0.00637026	0.00478075	54206/1647/8915/55144/25896/142/183/23596/10276/2625/10367/5728/4255/664/7481/10413/114769/1111/552/3981/677/54617/4734/9683/1258/1535/6662/2885/63895/1785/388/3553/10010/27347/84236/51719/6295/9759/5105/11200/1605/3373/4638/1894/441027/23173/5734/26272/3673/5295/167153/1958/1432/2979/2697/5796/5879/1956/8795/8797/7486/23514/6591/22927/7507/8450/2332	ERRFI1,GADD45A,BCL10,LRRC8D,INTS7,PARP1,AGT,OPN3,NET1,GATA3,MICU1,PTEN,MGMT,BNIP3,WNT11,YAP1,CARD16,CHEK1,AVPR1A,LIG4,ZFP36L1,INO80,NEDD4,N4BP1,CNGB1,CYBA,SOX9,GRB2,PIEZO2,DNM2,RHOB,IL1B,TANK,STK39,RHBDD1,CAB39,SAG,HDAC4,PCK1,CHEK2,DAG1,HYAL1,MYLK,ECT2,TMEM150C,METAP1,PTGER4,FBXO4,ITGA2,PIK3R1,TENT2,EGR1,MAPK14,GUCA1B,GJA1,PTPRK,RAC1,EGFR,TNFRSF10B,TNFRSF10A,WRN,SPIDR,SNAI2,HABP4,XPA,CUL4B,FMR1	67
HepG2	GO:0051924	regulation of calcium ion transport	54/2536	254/18670	0.000472802	0.00650129	0.00487908	2035/8832/481/7779/183/6786/2147/7225/6588/84959/7009/490/5319/5025/487/6376/442901/5336/1535/406991/786/6546/63892/5581/274/2641/91404/7341/8398/151651/1499/2771/776/4638/3064/7466/57620/1950/287/5144/1729/6690/8614/9474/2534/2697/10345/2631/6717/799/2185/55636/8573/2332	EPB41,CD84,ATP1B1,SLC30A1,AGT,STIM1,F2,TRPC6,SLN,UBASH3B,TMBIM6,ATP2B1,PLA2G1B,P2RX4,ATP2A1,CX3CL1,MIR328,PLCG2,CYBA,MIR21,CACNG1,SLC8A1,THADA,PRKCE,BIN1,GCG,SESTD1,SUMO1,PLA2G6,EFHB,CTNNB1,GNAI2,CACNA1D,MYLK,HTT,WFS1,STIM2,EGF,ANK2,PDE4D,DIAPH1,SPINK1,STC2,ATG5,FYN,GJA1,TRDN,NIPSNAP2,SRI,CALCR,PTK2B,CHD7,CASK,FMR1	54
HepG2	GO:0045807	positive regulation of endocytosis	26/2536	98/18670	0.000484816	0.00665181	0.00499204	255738/375/636/120892/196527/9026/5336/11031/23327/718/1785/5468/9779/7474/5530/1950/1601/3673/2150/7422/54806/3092/8976/1191/2719/2332	PCSK9,ARF1,BICD1,LRRK2,ANO6,HIP1R,PLCG2,RAB31,NEDD4L,C3,DNM2,PPARG,TBC1D5,WNT5A,PPP3CA,EGF,DAB2,ITGA2,F2RL1,VEGFA,AHI1,HIP1,WASL,CLU,GPC3,FMR1	26
HepG2	GO:0010038	response to metal ion	72/2536	362/18670	0.000493074	0.00675023	0.00506591	140576/5313/7779/55532/142/8644/311/5728/1244/7390/664/90019/6786/847/1740/23621/65125/144402/120892/466/4891/5025/3981/3091/4734/4205/999/6898/23327/1528/1050/6382/3795/30061/7341/1385/1373/3162/7474/1894/27094/118/10891/22872/5530/308/2244/2243/2266/5562/84059/5066/6678/1843/6569/1906/383/5071/107/1956/10165/673/6469/2039/2185/8836/114/10397/210/2934/445/5009	S100A16,PKLR,SLC30A1,SLC30A10,PARP1,AKR1C3,ANXA11,PTEN,ABCC2,UROS,BNIP3,SYT8,STIM1,CAT,DLG2,BACE1,WNK1,CPNE8,LRRK2,ATF1,SLC11A2,P2RX4,LIG4,HIF1A,NEDD4,MEF2A,CDH1,TAT,NEDD4L,CYB5A,CEBPA,SDC1,KHK,SLC40A1,SUMO1,CREB1,CPS1,HMOX1,WNT5A,ECT2,KCNMB3,ADD1,PPARGC1A,SEC31A,PPP3CA,ANXA5,FGB,FGA,FGG,PRKAA1,ADGRV1,PAM,SPARC,DUSP1,SLC34A1,EDN1,ARG1,PRKN,ADCY1,EGFR,SLC25A13,BRAF,SHH,DMTN,PTK2B,GGH,ADCY8,NDRG1,A…	72
HepG2	GO:0042594	response to starvation	43/2536	191/18670	0.000498731	0.0068127	0.00511279	255738/51100/57535/9213/8644/55626/23235/120892/283375/643246/65985/2308/8428/5587/23274/79726/8735/54474/54828/55062/6752/57521/3171/5899/4780/1373/5105/7494/5468/9779/30849/10891/213/1611/5562/5019/23367/9474/2309/84918/7378/7486/3920	PCSK9,SH3GLB1,ELAPOR1,XPR1,AKR1C3,AMBRA1,SIK2,LRRK2,SLC39A5,MAP1LC3B2,AACS,FOXO1,STK24,PRKD1,CLEC16A,WDR59,MYH13,KRT20,BCAS3,WIPI1,SSTR2,RPTOR,FOXA3,RALB,NFE2L2,CPS1,PCK1,XBP1,PPARG,TBC1D5,PIK3R4,PPARGC1A,ALB,DAP,PRKAA1,OXCT1,LARP1,ATG5,FOXO3,LRP11,UPP1,WRN,LAMP2	43
HepG2	GO:0003231	cardiac ventricle development	32/2536	130/18670	0.000501695	0.0068382	0.00513193	7798/3491/7049/5629/7042/2625/657/7481/6926/25831/652/3091/54567/4091/6299/161882/5469/4092/1785/7849/7048/7474/6092/6091/3280/1832/10512/8321/2626/3084/55636/6256	LUZP1,CCN1,TGFBR3,PROX1,TGFB2,GATA3,BMPR1A,WNT11,TBX3,HECTD1,BMP4,HIF1A,DLL4,SMAD6,SALL1,ZFPM1,MED1,SMAD7,DNM2,PAX8,TGFBR2,WNT5A,ROBO2,ROBO1,HES1,DSP,SEMA3C,FZD1,GATA4,NRG1,CHD7,RXRA	32
HepG2	GO:0050863	regulation of T cell activation	64/2536	314/18670	0.000505244	0.00687153	0.00515695	5590/864/3932/149233/8915/3570/8995/11221/2625/57178/7356/7704/160365/5074/3479/652/3566/146850/1845/406991/2885/7525/4092/8943/634/56603/8808/3553/2736/1803/3329/940/1493/3549/6714/861/7494/7048/1499/58515/64332/604/3280/5062/3572/5295/814/84868/3662/3109/27242/2534/383/5879/2737/6469/2267/55824/8767/407030/301/944/2934/79576	PRKCZ,RUNX3,LCK,IL23R,BCL10,IL6R,TNFSF18,DUSP10,GATA3,ZMIZ1,SCGB1A1,ZBTB16,CLECL1,PAWR,IGF1,BMP4,IL4R,PIK3R6,DUSP3,MIR21,GRB2,YES1,SMAD7,AP3D1,CEACAM1,CYP26B1,IL1RL2,IL1B,GLI2,DPP4,HSPD1,CD28,CTLA4,IHH,SRC,RUNX1,XBP1,TGFBR2,CTNNB1,SELENOK,NFKBIZ,BCL6,HES1,PAK2,IL6ST,PIK3R1,CAMK4,HAVCR2,IRF4,HLA-DMB,TNFRSF21,FYN,ARG1,RAC1,GLI3,SHH,FGL1,PAG1,RIPK2,MIR30B,ANXA1,TNFSF8,GSN,NKAP	64
HepG2	GO:0071548	response to dexamethasone	14/2536	40/18670	0.000507292	0.00688435	0.00516657	54206/1244/2706/2308/8837/1373/1789/5105/2908/1906/2309/383/1956/445	ERRFI1,ABCC2,GJB2,FOXO1,CFLAR,CPS1,DNMT3B,PCK1,NR3C1,EDN1,FOXO3,ARG1,EGFR,ASS1	14
HepG2	GO:2000177	regulation of neural precursor cell proliferation	24/2536	88/18670	0.000509284	0.00689637	0.00517558	58155/5629/3611/644943/50937/120892/84678/2308/3091/54567/6376/1000/2736/131405/1499/2771/7474/1950/1495/7422/2309/2737/5803/6469	PTBP2,PROX1,ILK,RASSF10,CDON,LRRK2,KDM2B,FOXO1,HIF1A,DLL4,CX3CL1,CDH2,GLI2,TRIM71,CTNNB1,GNAI2,WNT5A,EGF,CTNNA1,VEGFA,FOXO3,GLI3,PTPRZ1,SHH	24
HepG2	GO:0048145	regulation of fibroblast proliferation	23/2536	83/18670	0.000516514	0.00697911	0.00523768	6497/183/57178/23063/2495/5074/3479/5319/3981/26471/8877/1385/2335/23515/5468/1499/7474/685/26272/5154/1956/1021/22954	SKI,AGT,ZMIZ1,WAPL,FTH1,PAWR,IGF1,PLA2G1B,LIG4,NUPR1,SPHK1,CREB1,FN1,MORC3,PPARG,CTNNB1,WNT5A,BTC,FBXO4,PDGFA,EGFR,CDK6,TRIM32	23
HepG2	GO:0048871	multicellular organismal homeostasis	92/2536	486/18670	0.000521783	0.00703212	0.00527746	63976/85440/24/1435/128338/55765/5284/2104/65217/3988/5950/10083/55366/5547/10413/6588/84959/79602/4891/5564/5025/2308/145226/2103/7253/12/2628/8766/3480/79705/115/3566/79068/1258/29123/58488/5578/5608/6662/4645/51320/4155/23373/26291/23175/2034/51542/56603/3553/27347/30061/3549/79054/8864/58476/6714/1525/1499/25937/118/7466/9079/10891/57482/213/6696/166379/5618/5562/84059/1958/3662/2651/7422/126…	PRDM16,DOCK7,ABCA4,CSF1,DRAM2,INAVA,PIGR,ESRRG,PCDH15,LIPA,RBP4,USH1C,LGR4,PRCP,YAP1,SLN,UBASH3B,ADIPOR2,SLC11A2,PRKAB1,P2RX4,FOXO1,RDH12,ESRRB,TSHR,SERPINA3,GATM,RAB11A,IGF1R,LRRK1,ADCY9,IL4R,FTO,CNGB1,ANKRD11,PCTP,PRKCA,MAP2K6,SOX9,MYO5B,MEX3C,MBP,CRTC1,FGF21,LPIN1,EPAS1,VPS54,CYP26B1,IL1B,STK39,SLC40A1,IHH,TRPM8,PER2,TP53INP2,SRC,CXADR,CTNNB1,WWTR1,ADD1,WFS1,LDB2,PPARGC1A,CRACD,ALB,SPP1,BBS12,…	92
HepG2	GO:0040013	negative regulation of locomotion	75/2536	381/18670	0.000522696	0.00703212	0.00527746	406984/11221/375056/23560/2625/8829/5592/657/5728/57715/3611/5795/7481/57522/23603/90627/23143/407048/5911/8428/54567/11057/3418/89927/6376/999/406968/3728/1845/406991/350/5797/4092/388/4780/23671/2066/6672/23236/11122/23613/613/3162/29775/5468/1605/6405/7474/5793/56999/6092/6091/90102/3273/10891/5734/4163/57556/1495/1843/2309/5796/4301/10512/10371/8976/407024/9747/6469/10395/3084/23189/10507/931…	MIR200B,DUSP10,MIA3,GTPBP4,GATA3,NRP1,PRKG1,BMPR1A,PTEN,SEMA4G,ILK,PTPRJ,WNT11,SRGAP1,CORO1C,STARD13,LRCH1,MIR92A1,RAP2A,STK24,DLL4,ABHD2,IDH2,BMERB1,CX3CL1,CDH1,MIR193A,JUP,DUSP3,MIR21,APOH,PTPRM,SMAD7,RHOB,NFE2L2,TMEFF2,ERBB4,SP100,PLCB1,PTPRT,ZMYND8,BCR,HMOX1,CARD10,PPARG,DAG1,SEMA3F,WNT5A,PTPRG,ADAMTS9,ROBO2,ROBO1,PHLDB2,HRG,PPARGC1A,PTGER4,MCC,SEMA6A,CTNNA1,DUSP1,FOXO3,PTPRK,AFDN,SEMA3C,SEMA…	75
HepG2	GO:0030326	embryonic limb morphogenesis	31/2536	125/18670	0.000531123	0.00710728	0.00533387	6497/1889/7042/657/7704/7289/4040/6926/652/8854/6299/23322/5469/130497/51057/56603/2736/80856/3549/1499/7474/4154/80144/860/221322/2697/2737/6469/64327/55636/2719	SKI,ECE1,TGFB2,BMPR1A,ZBTB16,TULP3,LRP6,TBX3,BMP4,ALDH1A2,SALL1,RPGRIP1L,MED1,OSR1,WDPCP,CYP26B1,GLI2,LNPK,IHH,CTNNB1,WNT5A,MBNL1,FRAS1,RUNX2,TBC1D32,GJA1,GLI3,SHH,LMBR1,CHD7,GPC3	31
HepG2	GO:0035113	embryonic appendage morphogenesis	31/2536	125/18670	0.000531123	0.00710728	0.00533387	6497/1889/7042/657/7704/7289/4040/6926/652/8854/6299/23322/5469/130497/51057/56603/2736/80856/3549/1499/7474/4154/80144/860/221322/2697/2737/6469/64327/55636/2719	SKI,ECE1,TGFB2,BMPR1A,ZBTB16,TULP3,LRP6,TBX3,BMP4,ALDH1A2,SALL1,RPGRIP1L,MED1,OSR1,WDPCP,CYP26B1,GLI2,LNPK,IHH,CTNNB1,WNT5A,MBNL1,FRAS1,RUNX2,TBC1D32,GJA1,GLI3,SHH,LMBR1,CHD7,GPC3	31
HepG2	GO:0061548	ganglion development	232509	16/18670	0.000532847	0.00710728	0.00533387	8829/7289/6495/51804/8828/1499/6405/10371	NRP1,TULP3,SIX1,SIX4,NRP2,CTNNB1,SEMA3F,SEMA3A	8
HepG2	GO:0072176	nephric duct development	232509	16/18670	0.000532847	0.00710728	0.00533387	2625/5076/7481/652/6928/130497/54806/2719	GATA3,PAX2,WNT11,BMP4,HNF1B,OSR1,AHI1,GPC3	8
HepG2	GO:0003002	regionalization	70/2536	351/18670	0.00054162	0.00720887	0.00541011	6497/56998/79971/5362/8829/657/3087/7479/5076/8726/7704/57453/50937/7289/4040/6926/84678/83852/3169/652/6495/54567/8854/27023/4091/4088/5046/85407/23322/6928/8313/10194/718/130497/56603/7849/57669/2736/92/8828/7855/3170/9935/9620/1499/6997/6405/7474/6092/6091/55081/3280/170825/80319/10252/2246/1906/221322/54806/2737/23242/10512/10371/5649/6469/2626/10655/4300/5090/2719	SKI,CTNNBIP1,WLS,PLXNA2,NRP1,BMPR1A,HHEX,WNT8B,PAX2,EED,ZBTB16,DSCAML1,CDON,TULP3,LRP6,TBX3,KDM2B,SETDB2,FOXA1,BMP4,SIX1,DLL4,ALDH1A2,FOXB1,SMAD6,SMAD3,PCSK6,NKD1,RPGRIP1L,HNF1B,AXIN2,TSHZ1,C3,OSR1,CYP26B1,PAX8,EPB41L5,GLI2,ACVR2A,NRP2,FZD5,FOXA2,MAFB,CELSR1,CTNNB1,TDGF1,SEMA3F,WNT5A,ROBO2,ROBO1,IFT57,HES1,GSX2,CXXC4,SPRY1,FGF1,EDN1,TBC1D32,AHI1,GLI3,COBL,SEMA3C,SEMA3A,RELN,SHH,GATA4,DMRT2,MLLT3,…	70
HepG2	GO:0010212	response to ionizing radiation	35/2536	147/18670	0.000547997	0.00727136	0.00545701	1647/65123/64326/25896/142/10276/2625/4255/4221/10413/3981/54617/55159/1535/672/2885/1785/388/10010/64859/79840/1789/11200/11073/1894/5562/26272/1958/51720/1432/7486/23514/6591/301/210	GADD45A,INTS3,COP1,INTS7,PARP1,NET1,GATA3,MGMT,MEN1,YAP1,LIG4,INO80,RFWD3,CYBA,BRCA1,GRB2,DNM2,RHOB,TANK,NABP1,NHEJ1,DNMT3B,CHEK2,TOPBP1,ECT2,PRKAA1,FBXO4,EGR1,UIMC1,MAPK14,WRN,SPIDR,SNAI2,ANXA1,ALAD	35
HepG2	GO:0008154	actin polymerization or depolymerization	46/2536	209/18670	0.000549582	0.00727136	0.00545701	832/375/9886/9873/2059/93661/51474/9026/10810/283/8522/23580/2885/56907/80206/7408/2909/5581/6711/822/10096/274/10787/343578/11135/11078/80115/118/9948/57482/10788/2150/1729/10486/93663/51429/5879/85477/23242/55607/830/8976/2039/2185/23189/2934	CAPZB,ARF1,RHOBTB1,FCHSD2,EPS8,CAPZA3,LIMA1,HIP1R,WASF3,ANG,GAS7,CDC42EP4,GRB2,SPIRE1,FHOD3,VASP,ARHGAP35,PRKCE,SPTBN1,CAPG,ACTR3,BIN1,NCKAP1,ARHGAP40,CDC42EP1,TRIOBP,BAIAP2L2,ADD1,WDR1,CRACD,IQGAP2,F2RL1,DIAPH1,CAP2,ARHGAP18,SNX9,RAC1,SCIN,COBL,PPP1R9A,CAPZA2,WASL,DMTN,PTK2B,KANK1,GSN	46
HepG2	GO:1903522	regulation of blood circulation	61/2536	297/18670	0.000549817	0.00727136	0.00545701	1889/481/553/7042/183/29119/55328/6786/143872/486/3709/552/490/488/5025/407048/6547/10021/4205/487/442901/3728/406991/786/4092/54795/6546/2034/30818/274/7341/8864/9759/1525/7068/23171/776/55799/185/152/10699/287/2244/2243/2266/5144/2150/1832/1906/2697/10345/1490/1956/10371/6717/10142/9732/2626/80005/148/444	ECE1,ATP1B1,AVPR1B,TGFB2,AGT,CTNNA3,RNLS,STIM1,ARHGAP42,FXYD2,ITPR2,AVPR1A,ATP2B1,ATP2A2,P2RX4,MIR92A1,SLC8A3,HCN4,MEF2A,ATP2A1,MIR328,JUP,MIR21,CACNG1,SMAD7,TRPM4,SLC8A1,EPAS1,KCNIP3,BIN1,SUMO1,PER2,HDAC4,CXADR,THRB,GPD1L,CACNA1D,CACNA2D3,AGTR1,ADRA2C,CORIN,ANK2,FGB,FGA,FGG,PDE4D,F2RL1,DSP,EDN1,GJA1,TRDN,CCN2,EGFR,SEMA3A,SRI,AKAP9,DOCK4,GATA4,DOCK5,ADRA1A,ASPH	61
HepG2	GO:2001237	negative regulation of extrinsic apoptotic signaling pathway	27/2536	104/18670	0.000552738	0.0072945	0.00547438	2537/2730/4000/8829/6934/10413/3479/652/6376/117584/672/57448/3553/8837/57144/6714/3162/3064/2244/2243/2266/1495/2534/7128/8795/8797/6591	IFI6,GCLM,LMNA,NRP1,TCF7L2,YAP1,IGF1,BMP4,CX3CL1,RFFL,BRCA1,BIRC6,IL1B,CFLAR,PAK5,SRC,HMOX1,HTT,FGB,FGA,FGG,CTNNA1,FYN,TNFAIP3,TNFRSF10B,TNFRSF10A,SNAI2	27
HepG2	GO:0043648	dicarboxylic acid metabolic process	26/2536	99/18670	0.000573842	0.00755701	0.00567138	8659/2730/10873/144193/9971/3418/84706/6898/443/47/58510/8802/8942/2744/3417/471/5105/10841/2678/10840/441024/4552/92259/8528/9380/445	ALDH4A1,GCLM,ME3,AMDHD1,NR1H4,IDH2,GPT2,TAT,ASPA,ACLY,PRODH2,SUCLG1,KYNU,GLS,IDH1,ATIC,PCK1,FTCD,GGT1,ALDH1L1,MTHFD2L,MTRR,MRPS36,DDO,GRHPR,ASS1	26
HepG2	GO:0090596	sensory organ morphogenesis	54/2536	256/18670	0.00057591	0.00756823	0.0056798	6497/1969/65979/8412/5629/2625/256297/5950/5076/10083/5818/50937/4040/84678/652/6495/51804/3091/10002/85407/6299/6662/5797/125488/10194/3249/130497/51057/56603/7849/51141/2736/6670/2487/1290/7855/3549/9935/613/11078/9620/7068/1499/7474/26018/2195/4124/1906/7422/54806/221935/2737/55636/23424	SKI,EPHA2,PHACTR4,BCAR3,PROX1,GATA3,PTF1A,RBP4,PAX2,USH1C,NECTIN1,CDON,LRP6,KDM2B,BMP4,SIX1,SIX4,HIF1A,NR2E3,NKD1,SALL1,SOX9,PTPRM,TTC39C,TSHZ1,HPN,OSR1,WDPCP,CYP26B1,PAX8,INSIG2,GLI2,SP3,FRZB,COL5A2,FZD5,IHH,MAFB,BCR,TRIOBP,CELSR1,THRB,CTNNB1,WNT5A,LRIG1,FAT1,MAN2A1,EDN1,VEGFA,AHI1,SDK1,GLI3,CHD7,TDRD7	54
HepG2	GO:0006023	aminoglycan biosynthetic process	29/2536	115/18670	0.000590844	0.00772502	0.00579747	375790/3339/6487/9653/9469/51363/10082/9953/83539/6382/10678/3553/9394/9334/3373/10402/166012/92370/9435/7358/1950/1462/2651/2137/6383/2131/6482/11046/2719	AGRN,HSPG2,ST3GAL3,HS2ST1,CHST3,CHST15,GPC6,HS3ST3B1,CHST9,SDC1,B3GNT2,IL1B,HS6ST1,B4GALT5,HYAL1,ST3GAL6,CHST13,PXYLP1,CHST2,UGDH,EGF,VCAN,GCNT2,EXTL3,SDC2,EXT1,ST3GAL1,SLC35D2,GPC3	29
HepG2	GO:0043542	endothelial cell migration	57/2536	274/18670	0.000591658	0.00772502	0.00579747	406984/1969/8613/5629/375056/183/2625/8829/5728/5286/5547/5025/949/90627/407048/5587/161198/652/3091/54567/9564/406968/3728/406991/54828/5175/350/5578/5797/634/9475/388/1803/4780/8828/6672/3162/29775/5468/6997/7474/56999/27086/6091/3273/2246/6678/1906/7422/23328/2050/4233/2185/5747/11156/301/9314	MIR200B,EPHA2,PLPP3,PROX1,MIA3,AGT,GATA3,NRP1,PTEN,PIK3C2A,PRCP,P2RX4,SCARB1,STARD13,MIR92A1,PRKD1,CLEC14A,BMP4,HIF1A,DLL4,BCAR1,MIR193A,JUP,MIR21,BCAS3,PECAM1,APOH,PRKCA,PTPRM,CEACAM1,ROCK2,RHOB,DPP4,NFE2L2,NRP2,SP100,HMOX1,CARD10,PPARG,TDGF1,WNT5A,ADAMTS9,FOXP1,ROBO1,HRG,FGF1,SPARC,EDN1,VEGFA,SASH1,EPHB4,MET,PTK2B,PTK2,PTP4A3,ANXA1,KLF4	57
HepG2	GO:0070167	regulation of biomineral tissue development	25/2536	94/18670	0.000592802	0.00772502	0.00579747	3491/657/9313/196527/490/652/3091/4088/4077/6662/54795/9475/130497/6546/91461/92/197/55589/56172/84059/2697/5167/56975/2185/54880	CCN1,BMPR1A,MMP20,ANO6,ATP2B1,BMP4,HIF1A,SMAD3,NBR1,SOX9,TRPM4,ROCK2,OSR1,SLC8A1,PKDCC,ACVR2A,AHSG,BMP2K,ANKH,ADGRV1,GJA1,ENPP1,FAM20C,PTK2B,BCOR	25
HepG2	GO:0110149	regulation of biomineralization	25/2536	94/18670	0.000592802	0.00772502	0.00579747	3491/657/9313/196527/490/652/3091/4088/4077/6662/54795/9475/130497/6546/91461/92/197/55589/56172/84059/2697/5167/56975/2185/54880	CCN1,BMPR1A,MMP20,ANO6,ATP2B1,BMP4,HIF1A,SMAD3,NBR1,SOX9,TRPM4,ROCK2,OSR1,SLC8A1,PKDCC,ACVR2A,AHSG,BMP2K,ANKH,ADGRV1,GJA1,ENPP1,FAM20C,PTK2B,BCOR	25
HepG2	GO:0003015	heart process	60/2536	292/18670	0.000600174	0.00779848	0.0058526	481/7042/183/29119/55328/6786/10413/486/3709/552/490/488/5025/407048/6547/10021/11214/4205/487/442901/3728/786/5608/4092/23327/54795/6546/2034/30818/274/6323/7341/9759/6714/1525/7068/23171/2771/776/55799/25937/2257/10699/287/5144/4090/6444/1832/1906/9474/2534/2697/10345/1490/10371/6717/10142/2626/148/444	ATP1B1,TGFB2,AGT,CTNNA3,RNLS,STIM1,YAP1,FXYD2,ITPR2,AVPR1A,ATP2B1,ATP2A2,P2RX4,MIR92A1,SLC8A3,HCN4,AKAP13,MEF2A,ATP2A1,MIR328,JUP,CACNG1,MAP2K6,SMAD7,NEDD4L,TRPM4,SLC8A1,EPAS1,KCNIP3,BIN1,SCN1A,SUMO1,HDAC4,SRC,CXADR,THRB,GPD1L,GNAI2,CACNA1D,CACNA2D3,WWTR1,FGF12,CORIN,ANK2,PDE4D,SMAD5,SGCD,DSP,EDN1,ATG5,FYN,GJA1,TRDN,CCN2,SEMA3A,SRI,AKAP9,GATA4,ADRA1A,ASPH	60
HepG2	GO:0048738	cardiac muscle tissue development	50/2536	233/18670	0.000600942	0.00779848	0.0058526	406984/7049/4000/5629/7042/183/657/5728/5950/55553/26011/10413/4604/3479/6926/652/54567/8854/11214/4205/161882/5469/2627/80206/4092/115701/6546/4703/1385/2066/1525/7048/7474/56999/10611/8470/6444/1832/1906/3720/1432/5292/7422/9474/2697/2626/148/3084/55636/6256	MIR200B,TGFBR3,LMNA,PROX1,TGFB2,AGT,BMPR1A,PTEN,RBP4,SOX6,TENM4,YAP1,MYBPC1,IGF1,TBX3,BMP4,DLL4,ALDH1A2,AKAP13,MEF2A,ZFPM1,MED1,GATA6,FHOD3,SMAD7,ALPK2,SLC8A1,NEB,CREB1,ERBB4,CXADR,TGFBR2,WNT5A,ADAMTS9,PDLIM5,SORBS2,SGCD,DSP,EDN1,JARID2,MAPK14,PIM1,VEGFA,ATG5,GJA1,GATA4,ADRA1A,NRG1,CHD7,RXRA	50
HepG2	GO:0006022	aminoglycan metabolic process	39/2536	170/18670	0.000602869	0.00780722	0.00585916	375790/3339/6487/9653/3698/9469/51363/10082/9953/83539/114770/6382/10678/129530/3553/9394/9334/2720/3373/3700/10402/166012/92370/9435/7358/1950/133584/411/1462/2651/5292/2137/138050/6383/2131/6482/23670/11046/2719	AGRN,HSPG2,ST3GAL3,HS2ST1,ITIH2,CHST3,CHST15,GPC6,HS3ST3B1,CHST9,PGLYRP2,SDC1,B3GNT2,LYG1,IL1B,HS6ST1,B4GALT5,GLB1,HYAL1,ITIH4,ST3GAL6,CHST13,PXYLP1,CHST2,UGDH,EGF,EGFLAM,ARSB,VCAN,GCNT2,PIM1,EXTL3,HGSNAT,SDC2,EXT1,ST3GAL1,CEMIP2,SLC35D2,GPC3	39
HepG2	GO:0033002	muscle cell proliferation	51/2536	239/18670	0.000610951	0.00786547	0.00590287	406984/56998/79647/7049/3570/7042/183/5592/657/5728/5950/6934/3611/26011/10413/3479/10257/283/652/6495/6376/1535/5345/406991/2081/2627/5136/8837/2066/9759/7052/3162/5468/7048/1499/2771/27086/10891/6502/3673/1906/3720/1432/5292/2697/7128/6648/1956/6469/9314/6256	MIR200B,CTNNBIP1,AKIRIN1,TGFBR3,IL6R,TGFB2,AGT,PRKG1,BMPR1A,PTEN,RBP4,TCF7L2,ILK,TENM4,YAP1,IGF1,ABCC4,ANG,BMP4,SIX1,CX3CL1,CYBA,SERPINF2,MIR21,ERN1,GATA6,PDE1A,CFLAR,ERBB4,HDAC4,TGM2,HMOX1,PPARG,TGFBR2,CTNNB1,GNAI2,FOXP1,PPARGC1A,SKP2,ITGA2,EDN1,JARID2,MAPK14,PIM1,GJA1,TNFAIP3,SOD2,EGFR,SHH,KLF4,RXRA	51
HepG2	GO:0035773	insulin secretion involved in cellular response to glucose stimulus	19/2536	64/18670	0.000611156	0.00786547	0.00590287	3799/9971/3091/252983/54795/7447/5581/9448/2641/3170/8398/5019/222546/5879/6717/5799/56943/55638/114	KIF5B,NR1H4,HIF1A,STXBP4,TRPM4,VSNL1,PRKCE,MAP4K4,GCG,FOXA2,PLA2G6,OXCT1,RFX6,RAC1,SRI,PTPRN2,ENY2,SYBU,ADCY8	19
HepG2	GO:0048645	animal organ formation	19/2536	64/18670	0.000611156	0.00786547	0.00590287	657/5076/652/6495/8313/2627/7849/2736/7048/1499/7474/6092/6091/3280/10252/2246/5292/2737/6469	BMPR1A,PAX2,BMP4,SIX1,AXIN2,GATA6,PAX8,GLI2,TGFBR2,CTNNB1,WNT5A,ROBO2,ROBO1,HES1,SPRY1,FGF1,PIM1,GLI3,SHH	19
HepG2	GO:0018107	peptidyl-threonine phosphorylation	31/2536	126/18670	0.000614333	0.00789006	0.00592133	8476/56288/7225/1111/65125/120892/91/5587/53944/8558/51701/5578/8877/57521/4092/9475/7444/2641/27347/51719/1457/1859/7048/7474/2932/1950/7272/22853/8658/2039/8767	CDC42BPA,PARD3,TRPC6,CHEK1,WNK1,LRRK2,ACVR1B,PRKD1,CSNK1G1,CDK10,NLK,PRKCA,SPHK1,RPTOR,SMAD7,ROCK2,VRK2,GCG,STK39,CAB39,CSNK2A1,DYRK1A,TGFBR2,WNT5A,GSK3B,EGF,TTK,LMTK2,TNKS,DMTN,RIPK2	31
HepG2	GO:0065005	protein-lipid complex assembly	232631	32/18670	0.000619425	0.00793909	0.00595812	336/6646/375/8435/338/274/2181/4547/55937/51429/5568/19	APOA2,SOAT1,ARF1,SOAT2,APOB,BIN1,ACSL3,MTTP,APOM,SNX9,PRKACG,ABCA1	12
HepG2	GO:0048144	fibroblast proliferation	23/2536	84/18670	0.000621189	0.00794535	0.00596283	6497/183/57178/23063/2495/5074/3479/5319/3981/26471/8877/1385/2335/23515/5468/1499/7474/685/26272/5154/1956/1021/22954	SKI,AGT,ZMIZ1,WAPL,FTH1,PAWR,IGF1,PLA2G1B,LIG4,NUPR1,SPHK1,CREB1,FN1,MORC3,PPARG,CTNNB1,WNT5A,BTC,FBXO4,PDGFA,EGFR,CDK6,TRIM32	23
HepG2	GO:0034381	plasma lipoprotein particle clearance	20/2536	69/18670	0.000625019	0.00797796	0.0059873	255738/336/6646/3988/161/10938/84649/8435/9971/949/81693/3990/9388/26291/338/3069/3162/29116/55937/4481	PCSK9,APOA2,SOAT1,LIPA,AP2A2,EHD1,DGAT2,SOAT2,NR1H4,SCARB1,AMN,LIPC,LIPG,FGF21,APOB,HDLBP,HMOX1,MYLIP,APOM,MSR1	20
HepG2	GO:0048745	smooth muscle tissue development	232540	20/18670	0.000632153	0.00803608	0.00603091	5629/652/6495/6662/130497/3549/4638/93986/6469	PROX1,BMP4,SIX1,SOX9,OSR1,IHH,MYLK,FOXP2,SHH	9
HepG2	GO:0051016	barbed-end actin filament capping	232540	20/18670	0.000632153	0.00803608	0.00603091	832/2059/93661/822/11078/118/57482/830/2934	CAPZB,EPS8,CAPZA3,CAPG,TRIOBP,ADD1,CRACD,CAPZA2,GSN	9
HepG2	GO:0031032	actomyosin structure organization	44/2536	199/18670	0.000647186	0.00821042	0.00616176	55160/2035/6281/5629/8476/221061/8829/84665/10580/7481/3856/4604/51804/4088/11214/4205/5345/22843/406991/80206/9475/6242/57669/4703/23671/8837/6714/90102/3693/1894/9948/5734/5295/285590/1906/221692/1490/5879/55607/4233/10395/2185/257019/54566	ARHGEF10L,EPB41,S100A10,PROX1,CDC42BPA,FAM171A1,NRP1,MYPN,SORBS1,WNT11,KRT8,MYBPC1,SIX4,SMAD3,AKAP13,MEF2A,SERPINF2,PPM1E,MIR21,FHOD3,ROCK2,RTKN,EPB41L5,NEB,TMEFF2,CFLAR,SRC,PHLDB2,ITGB5,ECT2,WDR1,PTGER4,PIK3R1,SH3PXD2B,EDN1,PHACTR1,CCN2,RAC1,PPP1R9A,MET,DLC1,PTK2B,FRMD3,EPB41L4B	44
HepG2	GO:0050680	negative regulation of epithelial cell proliferation	38/2536	165/18670	0.000649905	0.00822816	0.00617507	864/7049/7042/11221/2625/5728/4221/1361/652/54567/26471/406968/5469/406991/350/6662/5797/3249/634/5468/7474/6091/55081/6657/4163/6678/2697/5796/1021/407024/6591/10247/9788/407030/4781/687/8573/2719	RUNX3,TGFBR3,TGFB2,DUSP10,GATA3,PTEN,MEN1,CPB2,BMP4,DLL4,NUPR1,MIR193A,MED1,MIR21,APOH,SOX9,PTPRM,HPN,CEACAM1,PPARG,WNT5A,ROBO1,IFT57,SOX2,MCC,SPARC,GJA1,PTPRK,CDK6,MIR29B1,SNAI2,RIDA,MTSS1,MIR30B,NFIB,KLF9,CASK,GPC3	38
HepG2	GO:0014706	striated muscle tissue development	76/2536	390/18670	0.000654292	0.00825177	0.00619279	406984/6497/79647/7049/607/4000/5629/7042/183/6840/657/5728/5950/9148/55553/26011/10413/50937/4604/3479/6926/652/6495/51804/54567/8854/4088/11214/4205/26471/161882/5469/3131/2627/80206/4092/115701/6546/3344/56603/4703/8837/1385/2066/9759/1525/7048/1499/7474/2317/56999/10611/5530/8470/5562/1958/6444/1832/1906/3720/221662/1432/5292/7422/9474/245806/2697/10512/93986/6469/2626/148/3084/55636/64855/62…	MIR200B,SKI,AKIRIN1,TGFBR3,BCL9,LMNA,PROX1,TGFB2,AGT,SVIL,BMPR1A,PTEN,RBP4,NEURL1,SOX6,TENM4,YAP1,CDON,MYBPC1,IGF1,TBX3,BMP4,SIX1,SIX4,DLL4,ALDH1A2,SMAD3,AKAP13,MEF2A,NUPR1,ZFPM1,MED1,HLF,GATA6,FHOD3,SMAD7,ALPK2,SLC8A1,FOXN2,CYP26B1,NEB,CFLAR,CREB1,ERBB4,HDAC4,CXADR,TGFBR2,CTNNB1,WNT5A,FLNB,ADAMTS9,PDLIM5,PPP3CA,SORBS2,PRKAA1,EGR1,SGCD,DSP,EDN1,JARID2,RBM24,MAPK14,PIM1,VEGFA,ATG5,VGLL2,GJA1,SEMA3…	76
HepG2	GO:0005996	monosaccharide metabolic process	59/2536	287/18670	0.00065516	0.00825177	0.00619279	2023/55277/5236/5313/5214/5950/10580/51363/84649/2542/2819/283310/3479/283450/4938/2308/2103/3175/6095/3487/2538/1353/1528/3643/3795/2646/130589/5581/3099/22934/3667/8864/3170/6714/5105/5211/5372/2720/132158/7086/2932/10296/10891/7366/79799/7364/7363/5562/4124/9963/1432/10690/5167/5071/10165/84750/10499/216/229	ENO1,FGGY,PGM1,PKLR,PFKP,RBP4,SORBS1,CHST15,DGAT2,SLC37A4,GPD1,OTOGL,IGF1,HECTD4,OAS1,FOXO1,ESRRB,ONECUT1,RORA,IGFBP4,G6PC1,COX11,CYB5A,INSR,KHK,GCKR,GALM,PRKCE,HK2,RPIA,IRS1,PER2,FOXA2,SRC,PCK1,PFKL,PMM1,GLB1,GLYCTK,TKT,GSK3B,MAEA,PPARGC1A,UGT2B15,UGT2A3,UGT2B7,UGT2B4,PRKAA1,MAN2A1,SLC23A1,MAPK14,FUT9,ENPP1,PRKN,SLC25A13,FUT10,NCOA2,ALDH1A1,ALDOB	59
HepG2	GO:0030041	actin filament polymerization	41/2536	182/18670	0.000655744	0.00825177	0.00619279	832/375/9886/9873/2059/93661/9026/10810/283/8522/23580/2885/56907/80206/7408/5581/6711/822/10096/274/10787/343578/11135/11078/80115/118/57482/10788/1729/93663/51429/5879/85477/23242/55607/830/8976/2039/2185/23189/2934	CAPZB,ARF1,RHOBTB1,FCHSD2,EPS8,CAPZA3,HIP1R,WASF3,ANG,GAS7,CDC42EP4,GRB2,SPIRE1,FHOD3,VASP,PRKCE,SPTBN1,CAPG,ACTR3,BIN1,NCKAP1,ARHGAP40,CDC42EP1,TRIOBP,BAIAP2L2,ADD1,CRACD,IQGAP2,DIAPH1,ARHGAP18,SNX9,RAC1,SCIN,COBL,PPP1R9A,CAPZA2,WASL,DMTN,PTK2B,KANK1,GSN	41
HepG2	GO:0009069	serine family amino acid metabolic process	14/2536	41/18670	0.000675022	0.00846019	0.0063492	2730/10249/113675/22928/2678/4357/51091/256987/1036/5723/10247/2731/29968/570	GCLM,GLYAT,SDSL,SEPHS2,GGT1,MPST,SEPSECS,SERINC5,CDO1,PSPH,RIDA,GLDC,PSAT1,BAAT	14
HepG2	GO:0085029	extracellular matrix assembly	14/2536	41/18670	0.000675022	0.00846019	0.0063492	5768/3914/183/23187/10516/4088/79875/6662/3549/1605/90102/3912/22798/407024	QSOX1,LAMB3,AGT,PHLDB1,FBLN5,SMAD3,THSD4,SOX9,IHH,DAG1,PHLDB2,LAMB1,LAMB4,MIR29B1	14
HepG2	GO:0006367	transcription initiation from RNA polymerase II promoter	42/2536	188/18670	0.00067972	0.0084614	0.00635011	56998/8431/4853/2494/2104/5728/7003/5702/84441/10413/9971/6927/1024/2103/2957/6095/10002/8148/6928/5469/9969/6662/6875/2063/29959/1385/3172/51586/5468/8850/7068/25937/10891/4306/2908/2968/860/1490/2969/3174/90390/6256	CTNNBIP1,NR0B2,NOTCH2,NR5A2,ESRRG,PTEN,TEAD1,PSMC3,MAML2,YAP1,NR1H4,HNF1A,CDK8,ESRRB,GTF2A1,RORA,NR2E3,TAF15,HNF1B,MED1,MED13,SOX9,TAF4B,NR2F6,NRBP1,CREB1,HNF4A,MED15,PPARG,KAT2B,THRB,WWTR1,PPARGC1A,NR3C2,NR3C1,GTF2H4,RUNX2,CCN2,GTF2I,HNF4G,MED30,RXRA	42
HepG2	GO:0007494	midgut development	232478	13/18670	0.000684628	0.0084614	0.00635011	1600/8854/1373/7474/1956/445/5009	DAB1,ALDH1A2,CPS1,WNT5A,EGFR,ASS1,OTC	7
HepG2	GO:0046415	urate metabolic process	232478	13/18670	0.000684628	0.0084614	0.00635011	55867/646625/2538/2646/56606/9429/10786	SLC22A11,URAD,G6PC1,GCKR,SLC2A9,ABCG2,SLC17A3	7
HepG2	GO:0050872	white fat cell differentiation	232478	13/18670	0.000684628	0.0084614	0.00635011	63976/1488/65985/1050/8864/5468/6591	PRDM16,CTBP2,AACS,CEBPA,PER2,PPARG,SNAI2	7
HepG2	GO:0072182	regulation of nephron tubule epithelial cell differentiation	232478	13/18670	0.000684628	0.0084614	0.00635011	2625/5076/10413/130497/7849/1499/25937	GATA3,PAX2,YAP1,OSR1,PAX8,CTNNB1,WWTR1	7
HepG2	GO:1902285	semaphorin-plexin signaling pathway involved in neuron projection guidance	232478	13/18670	0.000684628	0.0084614	0.00635011	5362/8829/10154/8828/5364/6405/10371	PLXNA2,NRP1,PLXNC1,NRP2,PLXNB1,SEMA3F,SEMA3A	7
HepG2	GO:1902306	negative regulation of sodium ion transmembrane transport	232478	13/18670	0.000684628	0.0084614	0.00635011	255738/4734/23327/130497/5581/27347/23072	PCSK9,NEDD4,NEDD4L,OSR1,PRKCE,STK39,HECW1	7
HepG2	GO:0055006	cardiac cell development	25/2536	95/18670	0.000702355	0.00866331	0.00650163	7049/4000/5629/183/4604/3479/6926/652/11214/4205/406991/80206/115701/6546/4703/1525/10611/10252/8470/6444/1906/7422/9474/2626/148	TGFBR3,LMNA,PROX1,AGT,MYBPC1,IGF1,TBX3,BMP4,AKAP13,MEF2A,MIR21,FHOD3,ALPK2,SLC8A1,NEB,CXADR,PDLIM5,SPRY1,SORBS2,SGCD,EDN1,VEGFA,ATG5,GATA4,ADRA1A	25
HepG2	GO:0050773	regulation of dendrite development	35/2536	149/18670	0.000712784	0.00877456	0.00658513	375/5728/22849/9148/3611/4076/22941/7225/120892/5911/4734/79791/1630/23327/23373/53335/23613/2932/8997/23043/4976/10611/5530/9693/221935/23072/23242/55607/5649/6383/114788/50807/10507/6792/2332	ARF1,PTEN,CPEB3,NEURL1,ILK,CAPRIN1,SHANK2,TRPC6,LRRK2,RAP2A,NEDD4,FBXO31,DCC,NEDD4L,CRTC1,BCL11A,ZMYND8,GSK3B,KALRN,TNIK,OPA1,PDLIM5,PPP3CA,RAPGEF2,SDK1,HECW1,COBL,PPP1R9A,RELN,SDC2,CSMD3,ASAP1,SEMA4D,CDKL5,FMR1	35
HepG2	GO:0010594	regulation of endothelial cell migration	49/2536	229/18670	0.000724593	0.00890235	0.00668103	406984/1969/8613/5629/183/2625/8829/5286/5547/5025/949/90627/407048/5587/652/3091/54567/9564/406968/3728/406991/54828/350/5578/5797/634/9475/388/4780/8828/6672/3162/29775/5468/6997/7474/56999/27086/3273/2246/6678/1906/7422/23328/4233/2185/5747/301/9314	MIR200B,EPHA2,PLPP3,PROX1,AGT,GATA3,NRP1,PIK3C2A,PRCP,P2RX4,SCARB1,STARD13,MIR92A1,PRKD1,BMP4,HIF1A,DLL4,BCAR1,MIR193A,JUP,MIR21,BCAS3,APOH,PRKCA,PTPRM,CEACAM1,ROCK2,RHOB,NFE2L2,NRP2,SP100,HMOX1,CARD10,PPARG,TDGF1,WNT5A,ADAMTS9,FOXP1,HRG,FGF1,SPARC,EDN1,VEGFA,SASH1,MET,PTK2B,PTK2,ANXA1,KLF4	49
HepG2	GO:0050679	positive regulation of epithelial cell proliferation	45/2536	206/18670	0.00074168	0.00909435	0.00682512	4853/3915/5629/8829/657/5076/6934/5654/120425/3479/283/5587/652/3091/1535/5469/252983/406991/5578/6662/57521/3249/130497/57142/7039/8837/8828/3549/7494/3162/1499/3373/7474/185/54959/374/2246/6239/7422/383/7128/1956/3912/93986/6469	NOTCH2,LAMC1,PROX1,NRP1,BMPR1A,PAX2,TCF7L2,HTRA1,JAML,IGF1,ANG,PRKD1,BMP4,HIF1A,CYBA,MED1,STXBP4,MIR21,PRKCA,SOX9,RPTOR,HPN,OSR1,RTN4,TGFA,CFLAR,NRP2,IHH,XBP1,HMOX1,CTNNB1,HYAL1,WNT5A,AGTR1,ODAM,AREG,FGF1,RREB1,VEGFA,ARG1,TNFAIP3,EGFR,LAMB1,FOXP2,SHH	45
HepG2	GO:2001057	reactive nitrogen species metabolic process	23/2536	85/18670	0.000743832	0.00910281	0.00683147	23576/54996/183/6821/5025/407048/6095/4088/113277/148022/3643/1785/9475/57539/3553/1373/1906/5879/6542/2185/1191/9314/445	DDAH1,MTARC2,AGT,SUOX,P2RX4,MIR92A1,RORA,SMAD3,TMEM106A,TICAM1,INSR,DNM2,ROCK2,WDR35,IL1B,CPS1,EDN1,RAC1,SLC7A2,PTK2B,CLU,KLF4,ASS1	23
HepG2	GO:0033077	T cell differentiation in thymus	20/2536	70/18670	0.000764894	0.00929991	0.0069794	2625/8325/3981/652/677/64919/678/2736/940/7855/3549/9935/1499/814/9474/1235/2737/1021/6469/79576	GATA3,FZD8,LIG4,BMP4,ZFP36L1,BCL11B,ZFP36L2,GLI2,CD28,FZD5,IHH,MAFB,CTNNB1,CAMK4,ATG5,CCR6,GLI3,CDK6,SHH,NKAP	20
HepG2	GO:0010611	regulation of cardiac muscle hypertrophy	21/2536	75/18670	0.000765187	0.00929991	0.0069794	54206/4000/142/183/3479/5025/2308/4088/4205/406991/5578/9475/5152/29995/5530/3572/1906/3720/90523/148/5747	ERRFI1,LMNA,PARP1,AGT,IGF1,P2RX4,FOXO1,SMAD3,MEF2A,MIR21,PRKCA,ROCK2,PDE9A,LMCD1,PPP3CA,IL6ST,EDN1,JARID2,MLIP,ADRA1A,PTK2	21
HepG2	GO:0038083	peptidyl-tyrosine autophosphorylation	13/2536	37/18670	0.00076591	0.00929991	0.0069794	3932/27/3480/7525/3643/6714/1859/7422/2534/2444/1956/2185/5747	LCK,ABL2,IGF1R,YES1,INSR,SRC,DYRK1A,VEGFA,FYN,FRK,EGFR,PTK2B,PTK2	13
HepG2	GO:1900026	positive regulation of substrate adhesion-dependent cell spreading	13/2536	37/18670	0.00076591	0.00929991	0.0069794	6281/8829/1793/1785/11078/2244/2243/2266/6239/4739/5879/2039/80005	S100A10,NRP1,DOCK1,DNM2,TRIOBP,FGB,FGA,FGG,RREB1,NEDD9,RAC1,DMTN,DOCK5	13
HepG2	GO:1903426	regulation of reactive oxygen species biosynthetic process	26/2536	101/18670	0.000795624	0.00962276	0.00722169	84275/23576/55532/183/5025/407048/4088/255027/1535/406991/148022/3643/1785/9475/57539/3553/8837/9759/1906/2309/2534/5879/2185/1191/9314/445	SLC25A33,DDAH1,SLC30A10,AGT,P2RX4,MIR92A1,SMAD3,MPV17L,CYBA,MIR21,TICAM1,INSR,DNM2,ROCK2,WDR35,IL1B,CFLAR,HDAC4,EDN1,FOXO3,FYN,RAC1,PTK2B,CLU,KLF4,ASS1	26
HepG2	GO:0048193	Golgi vesicle transport	72/2536	368/18670	0.000796681	0.00962276	0.00722169	832/55204/2153/111240474/127845/375056/375/22796/10121/2147/5870/93661/55297/120892/57511/83548/29091/5587/10484/4253/5265/81693/23062/146456/84643/55062/9382/11031/64693/8943/1785/8775/29959/91461/6711/51542/5861/7039/23233/81562/5624/4430/2181/55614/9371/10564/10079/23760/26286/339122/3064/57533/374/22872/1062/287/83452/9522/10960/57120/9265/261729/10282/830/60412/64764/286/10434/312/83696/3403…	CAPZB,GOLPH3L,F5,CRYZL2P-SEC16B,GOLT1A,MIA3,ARF1,COG2,ACTR1A,F2,RAB6A,CAPZA3,CCDC91,LRRK2,COG6,COG3,STXBP6,PRKD1,SEC23A,MIA2,SERPINA1,AMN,GGA2,TMED6,KIF2B,WIPI1,COG1,RAB31,CTAGE1,AP3D1,DNM2,NAPA,NRBP1,PKDCC,SPTBN1,VPS54,RAB1A,TGFA,EXOC6B,LMAN2L,PROC,MYO1B,ACSL3,KIF16B,KIF3B,ARFGEF2,ATP9A,PITPNB,ARFGAP3,RAB43,HTT,TBC1D14,AREG,SEC31A,CENPE,ANK2,RAB33B,SCAMP1,LMAN2,GOPC,CYTH3,STEAP2,BET1,CAPZA2,EXOC…	72
HepG2	GO:0090090	negative regulation of canonical Wnt signaling pathway	40/2536	178/18670	0.000797134	0.00962276	0.00722169	80114/6934/5682/5702/7481/4040/2308/85407/3487/8313/6662/1000/2487/55612/84133/83999/27303/8994/7474/2932/25937/6657/79960/1601/4163/1958/1432/2309/5071/2737/23072/3484/8321/407024/6469/6591/6788/4300/7091/2719	BICC1,TCF7L2,PSMA1,PSMC3,WNT11,LRP6,FOXO1,NKD1,IGFBP4,AXIN2,SOX9,CDH2,FRZB,FERMT1,ZNRF3,KREMEN1,RBMS3,LIMD1,WNT5A,GSK3B,WWTR1,SOX2,JADE1,DAB2,MCC,EGR1,MAPK14,FOXO3,PRKN,GLI3,HECW1,IGFBP1,FZD1,MIR29B1,SHH,SNAI2,STK3,MLLT3,TLE4,GPC3	40
HepG2	GO:0002934	desmosome organization	232448	10/18670	0.000802417	0.00963054	0.00722753	5818/3728/5578/1832/64065/6591	NECTIN1,JUP,PRKCA,DSP,PERP,SNAI2	6
HepG2	GO:0090037	positive regulation of protein kinase C signaling	232448	10/18670	0.000802417	0.00963054	0.00722753	7481/8398/7474/84059/7422/148	WNT11,PLA2G6,WNT5A,ADGRV1,VEGFA,ADRA1A	6
HepG2	GO:2001054	negative regulation of mesenchymal cell apoptotic process	232448	10/18670	0.000802417	0.00963054	0.00722753	5076/3091/6928/6662/7849/6469	PAX2,HIF1A,HNF1B,SOX9,PAX8,SHH	6
HepG2	GO:0006644	phospholipid metabolic process	82/2536	430/18670	0.000813031	0.00973917	0.00730905	2170/347735/255738/8613/126969/10451/3158/10654/336/9926/375/259230/5728/57678/22876/6609/5286/55626/1119/10809/5288/2819/9971/5319/57605/949/9107/5587/3990/5336/124997/146850/93210/58488/9663/171586/2627/9388/255043/23175/3628/285172/3417/2181/3667/1457/23236/26090/128869/84174/6714/56894/5297/8398/114884/23171/30849/5291/5337/2261/80157/166929/133121/8611/5295/256987/8871/5154/222236/29062/9108…	FABP3,SERINC2,PCSK9,PLPP3,SLC44A3,VAV3,HMGCS2,PMVK,APOA2,LPGAT1,ARF1,SGMS1,PTEN,GPAM,INPP5F,SMPD1,PIK3C2A,AMBRA1,CHKA,STARD10,PIK3C2G,GPD1,NR1H4,PLA2G1B,PITPNM2,SCARB1,MTMR6,PRKD1,LIPC,PLCG2,WDR81,PIK3R6,PGAP3,PCTP,LPIN2,ABHD3,GATA6,LIPG,TMEM86B,LPIN1,INPP1,FAM126B,IDH1,ACSL3,IRS1,CSNK2A1,PLCB1,ABHD12,PIGU,SLA2,SRC,AGPAT3,PI4KA,PLA2G6,OSBPL10,GPD1L,PIK3R4,PIK3CB,PLD1,FGFR3,CWH43,SGMS2,ENPP6,PLPP1…	82
HepG2	GO:0010595	positive regulation of endothelial cell migration	31/2536	128/18670	0.000815759	0.0097531	0.0073195	8613/5629/183/2625/8829/5286/5025/949/5587/652/3091/9564/406991/54828/5578/9475/388/4780/8828/3162/6997/7474/27086/2246/6678/1906/7422/23328/4233/2185/301	PLPP3,PROX1,AGT,GATA3,NRP1,PIK3C2A,P2RX4,SCARB1,PRKD1,BMP4,HIF1A,BCAR1,MIR21,BCAS3,PRKCA,ROCK2,RHOB,NFE2L2,NRP2,HMOX1,TDGF1,WNT5A,FOXP1,FGF1,SPARC,EDN1,VEGFA,SASH1,MET,PTK2B,ANXA1	31
HepG2	GO:0061036	positive regulation of cartilage development	232631	33/18670	0.000854171	0.0101813	0.00764084	3491/55553/7704/6660/652/4088/6662/91461/7474/202018/860/2737	CCN1,SOX6,ZBTB16,SOX5,BMP4,SMAD3,SOX9,PKDCC,WNT5A,TAPT1,RUNX2,GLI3	12
HepG2	GO:0030522	intracellular receptor signaling pathway	57/2536	278/18670	0.000854841	0.0101813	0.00764084	63906/9698/2494/55765/2104/142/8644/256297/57678/1488/10809/5547/10413/330/4848/9971/7316/29966/3169/2103/4734/8854/6095/10002/5187/9611/5469/672/5608/2063/56603/171023/84174/6714/8202/1591/8204/861/23543/5468/7068/1499/27086/10891/6502/1601/8611/2908/5292/7128/196/8805/6591/8767/51366/6256/257397	GPATCH3,PUM1,NR5A2,INAVA,ESRRG,PARP1,AKR1C3,PTF1A,GPAM,CTBP2,STARD10,PRCP,YAP1,BIRC3,CNOT2,NR1H4,UBC,STRN3,FOXA1,ESRRB,NEDD4,ALDH1A2,RORA,NR2E3,PER1,NCOR1,MED1,BRCA1,MAP2K6,NR2F6,CYP26B1,ASXL1,SLA2,SRC,NCOA3,CYP24A1,NRIP1,RUNX1,RBFOX2,PPARG,THRB,CTNNB1,FOXP1,PPARGC1A,SKP2,DAB2,PLPP1,NR3C1,PIM1,TNFAIP3,AHR,TRIM24,SNAI2,RIPK2,UBR5,RXRA,TAB3	57
HepG2	GO:2001233	regulation of apoptotic signaling pathway	78/2536	406/18670	0.000862117	0.0102483	0.00769116	2023/2537/3932/6421/11124/51060/8915/2730/4000/10625/142/183/8829/259230/7417/5728/6934/664/10413/5519/120892/7009/3479/9026/652/3091/4088/10116/255027/26471/6477/6376/51741/117584/672/406991/10449/57539/57448/3553/4780/8837/56947/6672/10616/1457/57144/6714/7494/7078/3162/8398/1499/2771/2932/7029/4976/5062/3064/7466/2244/2243/2266/1495/2534/7128/6648/5071/2626/8795/8797/1191/6591/9705/6788/22954/…	ENO1,IFI6,LCK,SFPQ,FAF1,TXNDC12,BCL10,GCLM,LMNA,IVNS1ABP,PARP1,AGT,NRP1,SGMS1,VDAC2,PTEN,TCF7L2,BNIP3,YAP1,PPP2R1B,LRRK2,TMBIM6,IGF1,HIP1R,BMP4,HIF1A,SMAD3,FEM1B,MPV17L,NUPR1,SIAH1,CX3CL1,WWOX,RFFL,BRCA1,MIR21,ACAA2,WDR35,BIRC6,IL1B,NFE2L2,CFLAR,MFF,SP100,RBCK1,CSNK2A1,PAK5,SRC,XBP1,TIMP3,HMOX1,PLA2G6,CTNNB1,GNAI2,GSK3B,TFDP2,OPA1,PAK2,HTT,WFS1,FGB,FGA,FGG,CTNNA1,FYN,TNFAIP3,SOD2,PRKN,GATA4,TNFRS…	78
HepG2	GO:0042058	regulation of epidermal growth factor receptor signaling pathway	23/2536	86/18670	0.000886928	0.0104846	0.00786846	54206/2537/183/9148/5795/9026/1845/406991/2885/634/29924/7039/868/7879/374/685/1950/10252/3672/1956/3092/5774/89853	ERRFI1,IFI6,AGT,NEURL1,PTPRJ,HIP1R,DUSP3,MIR21,GRB2,CEACAM1,EPN1,TGFA,CBLB,RAB7A,AREG,BTC,EGF,SPRY1,ITGA1,EGFR,HIP1,PTPN3,MVB12B	23
HepG2	GO:0090185	negative regulation of kidney development	232509	17/18670	0.00088704	0.0104846	0.00786846	2625/5076/652/6928/130497/7849/1499/6469	GATA3,PAX2,BMP4,HNF1B,OSR1,PAX8,CTNNB1,SHH	8
HepG2	GO:1905331	negative regulation of morphogenesis of an epithelium	232509	17/18670	0.00088704	0.0104846	0.00786846	2625/5728/652/85407/406991/1499/7474/90102	GATA3,PTEN,BMP4,NKD1,MIR21,CTNNB1,WNT5A,PHLDB2	8
HepG2	GO:0008652	cellular amino acid biosynthetic process	22/2536	81/18670	0.000908823	0.0107217	0.00804642	1806/4548/51074/586/5053/22928/84706/443/2744/1373/51733/2678/339896/5352/441024/4552/256987/1036/5723/29968/445/5009	DPYD,MTR,APIP,BCAT1,PAH,SEPHS2,GPT2,ASPA,GLS,CPS1,UPB1,GGT1,GADL1,PLOD2,MTHFD2L,MTRR,SERINC5,CDO1,PSPH,PSAT1,ASS1,OTC	22
HepG2	GO:0006081	cellular aldehyde metabolic process	18/2536	61/18670	0.000911063	0.0107278	0.008051	8659/1645/8644/8854/3418/53630/224/58510/3795/3417/132158/7086/128/127/64577/9380/216/229	ALDH4A1,AKR1C1,AKR1C3,ALDH1A2,IDH2,BCO1,ALDH3A2,PRODH2,KHK,IDH1,GLYCTK,TKT,ADH5,ADH4,ALDH8A1,GRHPR,ALDH1A1,ALDOB	18
HepG2	GO:0007623	circadian rhythm	45/2536	208/18670	0.000917399	0.010782	0.00809169	8431/6421/5629/23596/5728/8945/112464/55366/5501/6095/463/5187/9611/6928/7153/23239/2063/23373/9475/10887/2673/1385/8864/191/2691/7150/3172/8204/1859/5468/60675/2932/10891/5562/1958/196/107/1644/1956/55124/10499/687/2776/445/8239	NR0B2,SFPQ,PROX1,OPN3,PTEN,BTRC,CAVIN3,LGR4,PPP1CC,RORA,ZFHX3,PER1,NCOR1,HNF1B,TOP2A,PHLPP1,NR2F6,CRTC1,ROCK2,PROKR1,GFPT1,CREB1,PER2,AHCY,GHRH,TOP1,HNF4A,NRIP1,DYRK1A,PPARG,PROK2,GSK3B,PPARGC1A,PRKAA1,EGR1,AHR,ADCY1,DDC,EGFR,PIWIL2,NCOA2,KLF9,GNAQ,ASS1,USP9X	45
HepG2	GO:0045732	positive regulation of protein catabolic process	46/2536	214/18670	0.000935389	0.0109545	0.00822116	127544/11124/255738/64326/722/5728/120892/2308/4734/4947/26471/85407/11060/6662/4092/23327/9817/1050/3553/4780/7341/1457/7474/2932/7879/8975/1950/1601/153769/29116/2697/7128/51429/5071/90637/23072/2185/1191/11059/5747/22954/140456/79589/8450/2719/2332	RNF19B,FAF1,PCSK9,COP1,C4BPA,PTEN,LRRK2,FOXO1,NEDD4,OAZ2,NUPR1,NKD1,WWP2,SOX9,SMAD7,NEDD4L,KEAP1,CEBPA,IL1B,NFE2L2,SUMO1,CSNK2A1,WNT5A,GSK3B,RAB7A,USP13,EGF,DAB2,SH3RF2,MYLIP,GJA1,TNFAIP3,SNX9,PRKN,ZFAND2A,HECW1,PTK2B,CLU,WWP1,PTK2,TRIM32,ASB11,RNF128,CUL4B,GPC3,FMR1	46
HepG2	GO:0034754	cellular hormone metabolic process	31/2536	129/18670	0.000936596	0.0109545	0.00822116	1889/1645/8644/1109/5950/84649/8630/949/10202/145226/8854/53630/3294/5469/7276/56603/54884/10891/7364/6783/174/6696/127/130/131/1958/64577/1577/6718/6469/216	ECE1,AKR1C1,AKR1C3,AKR1C4,RBP4,DGAT2,HSD17B6,SCARB1,DHRS2,RDH12,ALDH1A2,BCO1,HSD17B2,MED1,TTR,CYP26B1,RETSAT,PPARGC1A,UGT2B7,SULT1E1,AFP,SPP1,ADH4,ADH6,ADH7,EGR1,ALDH8A1,CYP3A5,AKR1D1,SHH,ALDH1A1	31
HepG2	GO:0051090	regulation of DNA-binding transcription factor activity	82/2536	432/18670	0.000937353	0.0109545	0.00822116	5590/56998/8431/11124/8613/8915/8995/5629/183/84159/5728/8945/6934/59307/847/4221/114769/4040/9971/5319/7316/5587/3169/5583/4088/84662/26471/6376/11060/3728/9969/8877/4092/148022/9817/23373/307/3553/8837/7341/6672/9208/9759/10616/3170/54101/3162/5468/1499/7474/9175/3556/7466/10891/9908/5530/1611/84868/1906/1432/5292/7422/266977/5314/5167/6446/7128/107/6717/8321/5649/6469/1191/8767/92140/6788/114/…	PRKCZ,CTNNBIP1,NR0B2,FAF1,PLPP3,BCL10,TNFSF18,PROX1,AGT,ARID5B,PTEN,BTRC,TCF7L2,SIGIRR,CAT,MEN1,CARD16,LRP6,NR1H4,PLA2G1B,UBC,PRKD1,FOXA1,PRKCH,SMAD3,GLIS2,NUPR1,CX3CL1,WWP2,JUP,MED13,SPHK1,SMAD7,TICAM1,KEAP1,CRTC1,ANXA4,IL1B,CFLAR,SUMO1,SP100,LRRFIP1,HDAC4,RBCK1,FOXA2,RIPK4,HMOX1,PPARG,CTNNB1,WNT5A,MAP3K13,IL1RAP,WFS1,PPARGC1A,G3BP2,PPP3CA,DAP,HAVCR2,EDN1,MAPK14,PIM1,VEGFA,ADGRF1,PKHD1,ENPP1,SGK…	82
HepG2	GO:0061213	positive regulation of mesonephros development	232540	21/18670	0.000973677	0.0113293	0.00850243	183/2625/5076/55366/6495/51804/6662/7849/7422	AGT,GATA3,PAX2,LGR4,SIX1,SIX4,SOX9,PAX8,VEGFA	9
HepG2	GO:2000738	positive regulation of stem cell differentiation	232540	21/18670	0.000973677	0.0113293	0.00850243	7042/55553/6660/652/6662/2627/221662/10512/2626	TGFB2,SOX6,SOX5,BMP4,SOX9,GATA6,RBM24,SEMA3C,GATA4	9
HepG2	GO:0021987	cerebral cortex development	28/2536	113/18670	0.000977209	0.0113293	0.00850243	1600/10579/664/50937/4040/3091/89927/1000/57142/471/23236/22903/1499/6091/2932/221692/114327/5454/2737/1956/5649/3912/93986/26047/79648/84750/6867/83696	DAB1,TACC2,BNIP3,CDON,LRP6,HIF1A,BMERB1,CDH2,RTN4,ATIC,PLCB1,BTBD3,CTNNB1,ROBO1,GSK3B,PHACTR1,EFHC1,POU3F2,GLI3,EGFR,RELN,LAMB1,FOXP2,CNTNAP2,MCPH1,FUT10,TACC1,TRAPPC9	28
HepG2	GO:0060444	branching involved in mammary gland duct morphogenesis	232570	25/18670	0.000977521	0.0113293	0.00850243	1969/1435/8945/4040/6926/5469/6714/7474/2119/374	EPHA2,CSF1,BTRC,LRP6,TBX3,MED1,SRC,WNT5A,ETV5,AREG	10
HepG2	GO:0031346	positive regulation of cell projection organization	74/2536	383/18670	0.000979477	0.0113293	0.00850243	375790/79647/257194/27/5362/375/183/8829/22849/9148/3611/4076/22941/2059/1272/466/10154/23603/5587/8766/9738/6376/79791/406991/54828/23580/114804/10801/23327/1785/23373/2909/50618/4780/10787/8837/2335/9759/9139/6714/23613/23394/11135/5364/7474/6092/6091/8997/9175/4976/3064/202018/9662/9693/3673/2150/411/6239/7422/1268/2534/5071/5879/23242/8321/55607/5649/8976/64764/2185/5168/10507/6792/2332	AGRN,AKIRIN1,NEGR1,ABL2,PLXNA2,ARF1,AGT,NRP1,CPEB3,NEURL1,ILK,CAPRIN1,SHANK2,EPS8,CNTN1,ATF1,PLXNC1,CORO1C,PRKD1,RAB11A,CCP110,CX3CL1,FBXO31,MIR21,BCAS3,CDC42EP4,RNF157,SEPTIN9,NEDD4L,DNM2,CRTC1,ARHGAP35,ITSN2,NFE2L2,NCKAP1,CFLAR,FN1,HDAC4,CBFA2T2,SRC,ZMYND8,ADNP,CDC42EP1,PLXNB1,WNT5A,ROBO2,ROBO1,KALRN,MAP3K13,OPA1,HTT,TAPT1,CEP135,RAPGEF2,ITGA2,F2RL1,ARSB,RREB1,VEGFA,CNR1,FYN,PRKN,RAC1,COBL,FZD1…	74
HepG2	GO:0070849	response to epidermal growth factor	15/2536	47/18670	0.000982154	0.0113293	0.00850243	54206/5076/677/5151/5469/1845/6662/64762/678/8837/2066/6997/1915/1956/6591	ERRFI1,PAX2,ZFP36L1,PDE8A,MED1,DUSP3,SOX9,GAREM1,ZFP36L2,CFLAR,ERBB4,TDGF1,EEF1A1,EGFR,SNAI2	15
HepG2	GO:1903115	regulation of actin filament-based movement	15/2536	47/18670	0.000982154	0.0113293	0.00850243	29119/488/10021/487/442901/3728/54795/274/7341/287/5144/1832/6717/10142/2626	CTNNA3,ATP2A2,HCN4,ATP2A1,MIR328,JUP,TRPM4,BIN1,SUMO1,ANK2,PDE4D,DSP,SRI,AKAP9,GATA4	15
HepG2	GO:0071902	positive regulation of protein serine/threonine kinase activity	66/2536	334/18670	0.000984892	0.0113399	0.00851037	1647/55765/9261/5629/84451/219771/8325/3611/120892/4254/1848/3479/5319/7316/407048/652/4293/11214/146850/136/9043/2081/5608/57521/3643/8491/7039/3553/5899/27347/57679/151195/7855/51719/6714/152110/6997/7867/1849/7474/60675/6091/5291/23043/9175/1950/9693/5562/3672/2246/1906/1432/7422/23328/4216/5154/1956/2185/3084/56892/8767/6788/10912/727/257397/1852	GADD45A,INAVA,MAPKAPK2,PROX1,MAP3K21,CCNY,FZD8,ILK,LRRK2,KITLG,DUSP6,IGF1,PLA2G1B,UBC,MIR92A1,BMP4,MAP3K9,AKAP13,PIK3R6,ADORA2B,SPAG9,ERN1,MAP2K6,RPTOR,INSR,MAP4K3,TGFA,IL1B,RALB,STK39,ALS2,CCNYL1,FZD5,CAB39,SRC,NEK10,TDGF1,MAPKAPK3,DUSP7,WNT5A,PROK2,ROBO1,PIK3CB,TNIK,MAP3K13,EGF,RAPGEF2,PRKAA1,ITGA1,FGF1,EDN1,MAPK14,VEGFA,SASH1,MAP3K4,PDGFA,EGFR,PTK2B,NRG1,TCIM,RIPK2,STK3,GADD45G,C5,TAB3,DUSP9	66
HepG2	GO:0042542	response to hydrogen peroxide	34/2536	146/18670	0.000989739	0.0113747	0.00853647	10276/5076/664/847/7225/120892/5074/2308/407048/8428/5151/406991/8877/6382/388/6546/2168/4780/6714/3162/1894/374/5562/1843/2309/2534/383/7128/11179/4233/2185/301/9314/7295	NET1,PAX2,BNIP3,CAT,TRPC6,LRRK2,PAWR,FOXO1,MIR92A1,STK24,PDE8A,MIR21,SPHK1,SDC1,RHOB,SLC8A1,FABP1,NFE2L2,SRC,HMOX1,ECT2,AREG,PRKAA1,DUSP1,FOXO3,FYN,ARG1,TNFAIP3,ZNF277,MET,PTK2B,ANXA1,KLF4,TXN	34
HepG2	GO:0030832	regulation of actin filament length	40/2536	180/18670	0.00100206	0.0114945	0.0086264	832/375/9886/9873/2059/93661/51474/9026/23580/2885/56907/80206/7408/2909/5581/6711/822/10096/274/4703/10787/343578/11135/11078/80115/118/9948/57482/10788/2150/93663/51429/85477/55607/830/8976/2039/2185/23189/2934	CAPZB,ARF1,RHOBTB1,FCHSD2,EPS8,CAPZA3,LIMA1,HIP1R,CDC42EP4,GRB2,SPIRE1,FHOD3,VASP,ARHGAP35,PRKCE,SPTBN1,CAPG,ACTR3,BIN1,NEB,NCKAP1,ARHGAP40,CDC42EP1,TRIOBP,BAIAP2L2,ADD1,WDR1,CRACD,IQGAP2,F2RL1,ARHGAP18,SNX9,SCIN,PPP1R9A,CAPZA2,WASL,DMTN,PTK2B,KANK1,GSN	40
HepG2	GO:0048880	sensory system development	72/2536	371/18670	0.00100386	0.0114945	0.0086264	6497/1969/65979/8412/343035/5629/7042/2625/256297/8829/5950/5076/10083/5818/50937/7289/4040/283375/490/246213/84678/652/3091/64093/64919/54567/8854/4088/10002/85407/23322/170692/5469/6662/284217/5797/718/27151/23094/2909/51057/10461/6670/1290/7855/3549/1417/7068/7048/1499/7474/6657/4976/57545/2195/167153/4124/285590/7422/221322/2697/54806/221935/2737/1956/10371/93986/6469/55636/23424/9314/6256	SKI,EPHA2,PHACTR4,BCAR3,RD3,PROX1,TGFB2,GATA3,PTF1A,NRP1,RBP4,PAX2,USH1C,NECTIN1,CDON,TULP3,LRP6,SLC39A5,ATP2B1,SLC17A8,KDM2B,BMP4,HIF1A,SMOC1,BCL11B,DLL4,ALDH1A2,SMAD3,NR2E3,NKD1,RPGRIP1L,ADAMTS18,MED1,SOX9,LAMA1,PTPRM,C3,CPAMD8,SIPA1L3,ARHGAP35,WDPCP,MERTK,SP3,COL5A2,FZD5,IHH,CRYBB3,THRB,TGFBR2,CTNNB1,WNT5A,SOX2,OPA1,CC2D2A,FAT1,TENT2,MAN2A1,SH3PXD2B,VEGFA,TBC1D32,GJA1,AHI1,SDK1,GLI3,EGFR,SEMA3…	72
HepG2	GO:0035303	regulation of dephosphorylation	45/2536	209/18670	0.00101832	0.0116282	0.00872673	23261/65979/2029/7042/8036/6609/1740/5519/65125/9891/121665/10160/5529/5527/4088/124997/4642/9989/5725/8178/83987/9475/4249/57181/6295/6714/63935/9701/2771/2932/5504/3064/3672/3673/153769/5521/153743/221692/10231/9749/22853/10395/63898/10507/1741	CAMTA1,PHACTR4,ENSA,TGFB2,SHOC2,SMPD1,DLG2,PPP2R1B,WNK1,NUAK1,SPPL3,FARP1,PPP2R5E,PPP2R5C,SMAD3,WDR81,MYO1D,PPP4R1,PTBP1,ELL,CCDC8,ROCK2,MGAT5,SLC39A10,SAG,SRC,PCIF1,PPP6R2,GNAI2,GSK3B,PPP1R2,HTT,ITGA1,ITGA2,SH3RF2,PPP2R2B,PPP1R2B,PHACTR1,RCAN2,PHACTR2,LMTK2,DLC1,SH2D4A,SEMA4D,DLG3	45
HepG2	GO:0031668	cellular response to extracellular stimulus	55/2536	268/18670	0.00101927	0.0116282	0.00872673	255738/51100/57535/9213/8644/55626/23235/120892/283375/552/490/9971/643246/5025/2308/8428/5587/23274/79726/1535/432/8735/136/5469/54474/55062/57521/3171/2909/54795/53335/5899/4780/3170/23394/1591/5105/7494/3162/5468/30849/4976/213/1611/6502/5562/5292/9474/2534/7378/8805/8658/7486/6591/3920	PCSK9,SH3GLB1,ELAPOR1,XPR1,AKR1C3,AMBRA1,SIK2,LRRK2,SLC39A5,AVPR1A,ATP2B1,NR1H4,MAP1LC3B2,P2RX4,FOXO1,STK24,PRKD1,CLEC16A,WDR59,CYBA,ASGR1,MYH13,ADORA2B,MED1,KRT20,WIPI1,RPTOR,FOXA3,ARHGAP35,TRPM4,BCL11A,RALB,NFE2L2,FOXA2,ADNP,CYP24A1,PCK1,XBP1,HMOX1,PPARG,PIK3R4,OPA1,ALB,DAP,SKP2,PRKAA1,PIM1,ATG5,FYN,UPP1,TRIM24,TNKS,WRN,SNAI2,LAMP2	55
HepG2	GO:0030098	lymphocyte differentiation	69/2536	353/18670	0.00103768	0.0118167	0.0088682	5590/864/3932/149233/4853/11221/2625/8325/57178/3087/5795/7704/6927/3981/652/677/64919/54567/3175/6095/3566/5336/161882/146850/22806/406991/100141515/4092/8943/114770/602/678/56603/8808/10461/2736/6670/940/1493/7855/3549/79840/9759/9935/861/7494/7048/1499/27086/64332/604/5734/5295/814/1958/3662/860/9474/1235/2737/1021/6469/2185/55636/8767/407030/301/944/79576	PRKCZ,RUNX3,LCK,IL23R,NOTCH2,DUSP10,GATA3,FZD8,ZMIZ1,HHEX,PTPRJ,ZBTB16,HNF1A,LIG4,BMP4,ZFP36L1,BCL11B,DLL4,ONECUT1,RORA,IL4R,PLCG2,ZFPM1,PIK3R6,IKZF3,MIR21,C17orf99,SMAD7,AP3D1,PGLYRP2,BCL3,ZFP36L2,CYP26B1,IL1RL2,MERTK,GLI2,SP3,CD28,CTLA4,FZD5,IHH,NHEJ1,HDAC4,MAFB,RUNX1,XBP1,TGFBR2,CTNNB1,FOXP1,NFKBIZ,BCL6,PTGER4,PIK3R1,CAMK4,EGR1,IRF4,RUNX2,ATG5,CCR6,GLI3,CDK6,SHH,PTK2B,CHD7,RIPK2,MIR30B,ANXA1,T…	69
HepG2	GO:0008286	insulin receptor signaling pathway	33/2536	141/18670	0.00106407	0.0120951	0.00907712	5590/183/10580/5286/23235/9971/2308/3480/9564/535/252983/2885/3643/3553/2888/3667/55022/5786/84174/6714/2771/523/2932/197/4976/5562/5295/1176/2309/5167/3484/245972/23189	PRKCZ,AGT,SORBS1,PIK3C2A,SIK2,NR1H4,FOXO1,IGF1R,BCAR1,ATP6V0A1,STXBP4,GRB2,INSR,IL1B,GRB14,IRS1,PID1,PTPRA,SLA2,SRC,GNAI2,ATP6V1A,GSK3B,AHSG,OPA1,PRKAA1,PIK3R1,AP3S1,FOXO3,ENPP1,IGFBP1,ATP6V0D2,KANK1	33
HepG2	GO:0006790	sulfur compound metabolic process	72/2536	372/18670	0.00108289	0.0122614	0.00920192	6487/2730/3158/10654/4548/9469/4143/9060/142827/1244/51703/51363/51074/8050/10249/84649/6821/5095/80224/641372/58472/6296/9953/47/406991/2194/83539/6820/8884/10678/8802/442038/27233/7849/8942/4780/3417/1373/2181/80704/84532/191/9334/2678/4357/686/339896/2720/3373/10402/166012/9435/7358/27284/6783/441024/9061/4258/4552/133584/411/1462/1036/1836/5167/51660/8460/2936/6482/11046/570/2182	ST3GAL3,GCLM,HMGCS2,PMVK,MTR,CHST3,MAT1A,PAPSS2,ACSM6,ABCC2,ACSL5,CHST15,APIP,PDHX,GLYAT,DGAT2,SUOX,PCCA,NUBPL,ACOT6,SQOR,ACSM3,HS3ST3B1,ACLY,MIR21,FASN,CHST9,SULT2B1,SLC5A6,B3GNT2,SUCLG1,SULT1C3,SULT1C4,PAX8,KYNU,NFE2L2,IDH1,CPS1,ACSL3,SLC19A3,ACSS1,AHCY,B4GALT5,GGT1,MPST,BTD,GADL1,GLB1,HYAL1,ST3GAL6,CHST13,CHST2,UGDH,SULT1B1,SULT1E1,MTHFD2L,PAPSS1,MGST2,MTRR,EGFLAM,ARSB,VCAN,CDO1,SLC26A2,ENPP1,…	72
HepG2	GO:0030279	negative regulation of ossification	22/2536	82/18670	0.00108529	0.0122614	0.00920192	6497/4221/3091/4091/4088/4077/10140/8313/6662/54795/117581/9759/83999/8994/197/344901/374/5167/1021/2185/10507/54880	SKI,MEN1,HIF1A,SMAD6,SMAD3,NBR1,TOB1,AXIN2,SOX9,TRPM4,TWIST2,HDAC4,KREMEN1,LIMD1,AHSG,OSTN,AREG,ENPP1,CDK6,PTK2B,SEMA4D,BCOR	22
HepG2	GO:0055117	regulation of cardiac muscle contraction	22/2536	82/18670	0.00108529	0.0122614	0.00920192	481/29119/488/5025/10021/487/442901/3728/4092/54795/6546/274/7341/9759/287/5144/1832/1490/6717/10142/2626/148	ATP1B1,CTNNA3,ATP2A2,P2RX4,HCN4,ATP2A1,MIR328,JUP,SMAD7,TRPM4,SLC8A1,BIN1,SUMO1,HDAC4,ANK2,PDE4D,DSP,CCN2,SRI,AKAP9,GATA4,ADRA1A	22
HepG2	GO:0010921	regulation of phosphatase activity	39/2536	175/18670	0.00108658	0.0122614	0.00920192	65979/2029/7042/8036/1740/5519/65125/9891/10160/5529/5527/4088/124997/4642/9989/8178/83987/9475/4249/57181/6295/63935/9701/2771/2932/5504/3064/3672/3673/153769/5521/153743/221692/10231/9749/22853/63898/10507/1741	PHACTR4,ENSA,TGFB2,SHOC2,DLG2,PPP2R1B,WNK1,NUAK1,FARP1,PPP2R5E,PPP2R5C,SMAD3,WDR81,MYO1D,PPP4R1,ELL,CCDC8,ROCK2,MGAT5,SLC39A10,SAG,PCIF1,PPP6R2,GNAI2,GSK3B,PPP1R2,HTT,ITGA1,ITGA2,SH3RF2,PPP2R2B,PPP1R2B,PHACTR1,RCAN2,PHACTR2,LMTK2,SH2D4A,SEMA4D,DLG3	39
HepG2	GO:0018212	peptidyl-tyrosine modification	71/2536	366/18670	0.00109612	0.0123244	0.00924923	5590/54206/1969/3932/3716/149233/3570/8995/27/25778/183/8829/9148/22876/5795/1272/4254/3479/79834/3480/79705/5175/5608/7525/3643/91461/5581/7039/10461/2066/8576/6714/23394/64092/1859/6997/868/3273/3280/5062/2261/683/374/1950/4750/5618/3572/6690/2264/4739/7422/7272/25998/2534/2444/5154/1956/8460/22853/2050/5649/4233/2039/148/2185/3084/8767/5168/5747/10507/1741	PRKCZ,ERRFI1,EPHA2,LCK,JAK1,IL23R,IL6R,TNFSF18,ABL2,DSTYK,AGT,NRP1,NEURL1,INPP5F,PTPRJ,CNTN1,KITLG,IGF1,PEAK1,IGF1R,LRRK1,PECAM1,MAP2K6,YES1,INSR,PKDCC,PRKCE,TGFA,MERTK,ERBB4,STK16,SRC,ADNP,SAMSN1,DYRK1A,TDGF1,CBLB,HRG,HES1,PAK2,FGFR3,BST1,AREG,EGF,NEK1,PRLR,IL6ST,SPINK1,FGFR4,NEDD9,VEGFA,TTK,IBTK,FYN,FRK,PDGFA,EGFR,TPST1,LMTK2,EPHB4,RELN,MET,DMTN,ADRA1A,PTK2B,NRG1,RIPK2,ENPP2,PTK2,SEMA4D,DLG3	71
HepG2	GO:0150063	visual system development	71/2536	366/18670	0.00109612	0.0123244	0.00924923	6497/1969/65979/8412/343035/5629/7042/2625/256297/8829/5950/5076/10083/5818/50937/7289/4040/283375/490/246213/84678/652/3091/64093/64919/54567/8854/4088/10002/85407/23322/170692/5469/6662/284217/5797/718/27151/23094/2909/51057/10461/6670/1290/7855/3549/1417/7068/7048/1499/7474/6657/4976/57545/2195/167153/4124/285590/7422/221322/2697/54806/221935/2737/1956/93986/6469/55636/23424/9314/6256	SKI,EPHA2,PHACTR4,BCAR3,RD3,PROX1,TGFB2,GATA3,PTF1A,NRP1,RBP4,PAX2,USH1C,NECTIN1,CDON,TULP3,LRP6,SLC39A5,ATP2B1,SLC17A8,KDM2B,BMP4,HIF1A,SMOC1,BCL11B,DLL4,ALDH1A2,SMAD3,NR2E3,NKD1,RPGRIP1L,ADAMTS18,MED1,SOX9,LAMA1,PTPRM,C3,CPAMD8,SIPA1L3,ARHGAP35,WDPCP,MERTK,SP3,COL5A2,FZD5,IHH,CRYBB3,THRB,TGFBR2,CTNNB1,WNT5A,SOX2,OPA1,CC2D2A,FAT1,TENT2,MAN2A1,SH3PXD2B,VEGFA,TBC1D32,GJA1,AHI1,SDK1,GLI3,EGFR,FOXP2…	71
HepG2	GO:0002573	myeloid leukocyte differentiation	44/2536	204/18670	0.00110851	0.0124189	0.00932011	56998/1969/149233/1435/4853/3930/142/2625/116071/84959/4254/54997/10202/652/677/79705/161882/5469/5578/2194/1050/634/11025/6670/1385/6714/9935/861/10766/5468/7048/1499/27086/5295/2150/814/3662/1432/7422/56975/29887/1021/79576/2719	CTNNBIP1,EPHA2,IL23R,CSF1,NOTCH2,LBR,PARP1,GATA3,BATF2,UBASH3B,KITLG,TESC,DHRS2,BMP4,ZFP36L1,LRRK1,ZFPM1,MED1,PRKCA,FASN,CEBPA,CEACAM1,LILRB3,SP3,CREB1,SRC,MAFB,RUNX1,TOB2,PPARG,TGFBR2,CTNNB1,FOXP1,PIK3R1,F2RL1,CAMK4,IRF4,MAPK14,VEGFA,FAM20C,SNX10,CDK6,NKAP,GPC3	44
HepG2	GO:0034764	positive regulation of transmembrane transport	44/2536	204/18670	0.00110851	0.0124189	0.00932011	5174/481/375/183/3799/10580/6786/2147/7225/65125/79602/196527/3479/54997/4205/487/6376/5336/406991/718/3643/1785/26291/27347/4780/7341/3667/3064/57620/287/5295/6569/1432/10345/154043/2631/5243/6717/10142/799/5649/673/9747/2719	PDZK1,ATP1B1,ARF1,AGT,KIF5B,SORBS1,STIM1,F2,TRPC6,WNK1,ADIPOR2,ANO6,IGF1,TESC,MEF2A,ATP2A1,CX3CL1,PLCG2,MIR21,C3,INSR,DNM2,FGF21,STK39,NFE2L2,SUMO1,IRS1,HTT,STIM2,ANK2,PIK3R1,SLC34A1,MAPK14,TRDN,CNKSR3,NIPSNAP2,ABCB1,SRI,AKAP9,CALCR,RELN,BRAF,TCAF1,GPC3	44
HepG2	GO:0002262	myeloid cell homeostasis	34/2536	147/18670	0.00112265	0.0125378	0.00940937	7049/2625/55553/4891/91/4254/652/3091/677/161882/5469/2034/10461/92/6670/9935/3162/23543/129138/5291/604/10296/118/55646/4090/94081/1432/7422/2309/1021/2039/301/2176/9991	TGFBR3,GATA3,SOX6,SLC11A2,ACVR1B,KITLG,BMP4,HIF1A,ZFP36L1,ZFPM1,MED1,EPAS1,MERTK,ACVR2A,SP3,MAFB,HMOX1,RBFOX2,ANKRD54,PIK3CB,BCL6,MAEA,ADD1,LYAR,SMAD5,SFXN1,MAPK14,VEGFA,FOXO3,CDK6,DMTN,ANXA1,FANCC,PTBP3	34
HepG2	GO:0046635	positive regulation of alpha-beta T cell activation	18/2536	62/18670	0.00112315	0.0125378	0.00940937	5590/864/149233/3570/7704/3566/406991/8943/940/3549/861/7048/64332/2737/6469/8767/301/79576	PRKCZ,RUNX3,IL23R,IL6R,ZBTB16,IL4R,MIR21,AP3D1,CD28,IHH,RUNX1,TGFBR2,NFKBIZ,GLI3,SHH,RIPK2,ANXA1,NKAP	18
HepG2	GO:0061180	mammary gland epithelium development	20/2536	72/18670	0.00112692	0.0125519	0.00941996	1969/1435/2625/8945/4255/10522/4040/6926/3091/27023/5469/57142/2736/2066/6714/7474/6091/2119/374/6239	EPHA2,CSF1,GATA3,BTRC,MGMT,DEAF1,LRP6,TBX3,HIF1A,FOXB1,MED1,RTN4,GLI2,ERBB4,SRC,WNT5A,ROBO1,ETV5,AREG,RREB1	20
HepG2	GO:0009612	response to mechanical stimulus	45/2536	210/18670	0.00112891	0.0125519	0.00941996	1647/8915/183/664/7481/23621/1111/5493/1535/3728/6662/63895/3249/6546/3553/6323/3549/9759/26090/6714/5468/7048/1605/3064/441027/5734/3673/84059/1906/1432/2534/2697/84918/5879/1956/5723/93986/26047/2626/8795/8797/2185/22927/7507/55342	GADD45A,BCL10,AGT,BNIP3,WNT11,BACE1,CHEK1,PPL,CYBA,JUP,SOX9,PIEZO2,HPN,SLC8A1,IL1B,SCN1A,IHH,HDAC4,ABHD12,SRC,PPARG,TGFBR2,DAG1,HTT,TMEM150C,PTGER4,ITGA2,ADGRV1,EDN1,MAPK14,FYN,GJA1,LRP11,RAC1,EGFR,PSPH,FOXP2,CNTNAP2,GATA4,TNFRSF10B,TNFRSF10A,PTK2B,HABP4,XPA,STRBP	45
HepG2	GO:0030218	erythrocyte differentiation	28/2536	114/18670	0.00113046	0.0125519	0.00941996	7049/2625/55553/4891/91/652/3091/677/161882/5469/2034/92/6670/9935/23543/129138/604/10296/118/55646/4090/94081/1432/7422/2309/1021/2039/9991	TGFBR3,GATA3,SOX6,SLC11A2,ACVR1B,BMP4,HIF1A,ZFP36L1,ZFPM1,MED1,EPAS1,ACVR2A,SP3,MAFB,RBFOX2,ANKRD54,BCL6,MAEA,ADD1,LYAR,SMAD5,SFXN1,MAPK14,VEGFA,FOXO3,CDK6,DMTN,PTBP3	28
HepG2	GO:0030038	contractile actin filament bundle assembly	25/2536	98/18670	0.00114328	0.0126491	0.00949292	55160/6281/221061/8829/10580/7481/4088/5345/22843/406991/9475/23671/6714/90102/3693/5734/5295/285590/221692/1490/5879/55607/4233/10395/2185	ARHGEF10L,S100A10,FAM171A1,NRP1,SORBS1,WNT11,SMAD3,SERPINF2,PPM1E,MIR21,ROCK2,TMEFF2,SRC,PHLDB2,ITGB5,PTGER4,PIK3R1,SH3PXD2B,PHACTR1,CCN2,RAC1,PPP1R9A,MET,DLC1,PTK2B	25
HepG2	GO:0043149	stress fiber assembly	25/2536	98/18670	0.00114328	0.0126491	0.00949292	55160/6281/221061/8829/10580/7481/4088/5345/22843/406991/9475/23671/6714/90102/3693/5734/5295/285590/221692/1490/5879/55607/4233/10395/2185	ARHGEF10L,S100A10,FAM171A1,NRP1,SORBS1,WNT11,SMAD3,SERPINF2,PPM1E,MIR21,ROCK2,TMEFF2,SRC,PHLDB2,ITGB5,PTGER4,PIK3R1,SH3PXD2B,PHACTR1,CCN2,RAC1,PPP1R9A,MET,DLC1,PTK2B	25
HepG2	GO:0043616	keratinocyte proliferation	14/2536	43/18670	0.00115329	0.0127373	0.00955909	4853/10413/5587/677/64919/5469/252983/406991/55612/374/5796/6591/687/8573	NOTCH2,YAP1,PRKD1,ZFP36L1,BCL11B,MED1,STXBP4,MIR21,FERMT1,AREG,PTPRK,SNAI2,KLF9,CASK	14
HepG2	GO:0045920	negative regulation of exocytosis	232631	34/18670	0.0011586	0.0127508	0.00956919	8832/29091/114088/634/613/3162/2771/7879/83452/5071/301/2332	CD84,STXBP6,TRIM9,CEACAM1,BCR,HMOX1,GNAI2,RAB7A,RAB33B,PRKN,ANXA1,FMR1	12
HepG2	GO:0098901	regulation of cardiac muscle cell action potential	232631	34/18670	0.0011586	0.0127508	0.00956919	29119/488/10021/442901/3728/54795/274/1525/7871/287/1832/10142	CTNNA3,ATP2A2,HCN4,MIR328,JUP,TRPM4,BIN1,CXADR,SLMAP,ANK2,DSP,AKAP9	12
HepG2	GO:0007589	body fluid secretion	24/2536	93/18670	0.0011961	0.013117	0.00984407	2981/462/9148/65125/3091/27023/1535/5469/5581/3099/27347/1385/2066/7494/8997/5618/5066/1036/1906/2979/7422/9474/2697/6582	GUCA2B,SERPINC1,NEURL1,WNK1,HIF1A,FOXB1,CYBA,MED1,PRKCE,HK2,STK39,CREB1,ERBB4,XBP1,KALRN,PRLR,PAM,CDO1,EDN1,GUCA1B,VEGFA,ATG5,GJA1,SLC22A2	24
HepG2	GO:1901184	regulation of ERBB signaling pathway	24/2536	93/18670	0.0011961	0.013117	0.00984407	54206/2537/183/9148/5795/9026/1845/406991/2885/634/29924/57142/7039/868/7879/374/685/1950/10252/3672/1956/3092/5774/89853	ERRFI1,IFI6,AGT,NEURL1,PTPRJ,HIP1R,DUSP3,MIR21,GRB2,CEACAM1,EPN1,RTN4,TGFA,CBLB,RAB7A,AREG,BTC,EGF,SPRY1,ITGA1,EGFR,HIP1,PTPN3,MVB12B	24
HepG2	GO:0072006	nephron development	33/2536	142/18670	0.00120889	0.0131665	0.00988117	56998/3570/183/2625/5076/3611/55366/7481/10413/652/6495/51804/4643/6299/6928/5175/6662/130497/7849/8837/1499/29927/25937/3280/170690/1958/2246/7422/54806/2737/6469/9788/2719	CTNNBIP1,IL6R,AGT,GATA3,PAX2,ILK,LGR4,WNT11,YAP1,BMP4,SIX1,SIX4,MYO1E,SALL1,HNF1B,PECAM1,SOX9,OSR1,PAX8,CFLAR,CTNNB1,SEC61A1,WWTR1,HES1,ADAMTS16,EGR1,FGF1,VEGFA,AHI1,GLI3,SHH,MTSS1,GPC3	33
HepG2	GO:0035435	phosphate ion transmembrane transport	232478	14/18670	0.00120906	0.0131665	0.00988117	9213/2542/219855/253512/56172/6569/6575	XPR1,SLC37A4,SLC37A2,SLC25A30,ANKH,SLC34A1,SLC20A2	7
HepG2	GO:0071941	nitrogen cycle metabolic process	232478	14/18670	0.00120906	0.0131665	0.00988117	6821/9971/1050/1373/383/445/5009	SUOX,NR1H4,CEBPA,CPS1,ARG1,ASS1,OTC	7
HepG2	GO:2000345	regulation of hepatocyte proliferation	232478	14/18670	0.00120906	0.0131665	0.00988117	1361/5469/3249/634/8837/7494/7128	CPB2,MED1,HPN,CEACAM1,CFLAR,XBP1,TNFAIP3	7
HepG2	GO:0044262	cellular carbohydrate metabolic process	57/2536	282/18670	0.0012174	0.0132318	0.00993022	55277/5236/9653/5728/5507/10580/84649/3479/5501/2308/2103/2595/6095/3418/26471/5257/197258/3487/2538/1353/3643/3795/2646/5581/10678/3099/3628/3417/3667/8864/9759/3170/6714/9334/5105/2720/2632/2932/5504/10296/10891/4126/3572/23262/153743/5167/8871/5071/313/673/9108/2185/2137/10499/2131/10020/2710	FGGY,PGM1,HS2ST1,PTEN,PPP1R3C,SORBS1,DGAT2,IGF1,PPP1CC,FOXO1,ESRRB,GANC,RORA,IDH2,NUPR1,PHKB,FCSK,IGFBP4,G6PC1,COX11,INSR,KHK,GCKR,PRKCE,B3GNT2,HK2,INPP1,IDH1,IRS1,PER2,HDAC4,FOXA2,SRC,B4GALT5,PCK1,GLB1,GBE1,GSK3B,PPP1R2,MAEA,PPARGC1A,MANBA,IL6ST,PPIP5K2,PPP1R2B,ENPP1,SYNJ2,PRKN,AOAH,BRAF,MTMR7,PTK2B,EXTL3,NCOA2,EXT1,GNE,GK	57
HepG2	GO:0045927	positive regulation of growth	55/2536	270/18670	0.00121931	0.0132318	0.00993022	375790/84275/7049/1435/5629/7042/8829/657/3611/2147/10413/552/3479/84678/54617/8766/1535/114804/8877/57521/2627/23327/3643/3249/50618/29842/1385/2066/2335/1457/23236/2691/23394/23180/7048/3373/9175/7466/55602/285590/1906/1432/5292/7422/5454/5071/3484/1956/2185/2137/55636/10507/22954/6792/6197	AGRN,SLC25A33,TGFBR3,CSF1,PROX1,TGFB2,NRP1,BMPR1A,ILK,F2,YAP1,AVPR1A,IGF1,KDM2B,INO80,RAB11A,CYBA,RNF157,SPHK1,RPTOR,GATA6,NEDD4L,INSR,HPN,ITSN2,TFCP2L1,CREB1,ERBB4,FN1,CSNK2A1,PLCB1,GHRH,ADNP,RFTN1,TGFBR2,HYAL1,MAP3K13,WFS1,CDKN2AIP,SH3PXD2B,EDN1,MAPK14,PIM1,VEGFA,POU3F2,PRKN,IGFBP1,EGFR,PTK2B,EXTL3,CHD7,SEMA4D,TRIM32,CDKL5,RPS6KA3	55
HepG2	GO:1903725	regulation of phospholipid metabolic process	23/2536	88/18670	0.00124568	0.0134878	0.0101223	2170/10451/375/55626/9971/949/5587/124997/146850/3417/2181/3667/84174/6714/30849/2261/5295/5154/29062/2185/5747/9314/7410	FABP3,VAV3,ARF1,AMBRA1,NR1H4,SCARB1,PRKD1,WDR81,PIK3R6,IDH1,ACSL3,IRS1,SLA2,SRC,PIK3R4,FGFR3,PIK3R1,PDGFA,WDR91,PTK2B,PTK2,KLF4,VAV2	23
HepG2	GO:0043405	regulation of MAP kinase activity	66/2536	337/18670	0.00125042	0.0134878	0.0101223	1647/55765/9261/11221/84451/8325/6609/3611/5795/80824/120892/4254/1848/3479/5319/7316/407048/652/4293/11214/3480/146850/136/8844/1845/9043/2081/5608/3643/8491/7039/3553/27347/7855/6714/152110/6997/7867/1849/7474/60675/6091/5291/23043/9175/1950/10252/5562/3672/2246/1843/1906/84062/1432/7422/23328/4216/5154/1956/2185/3084/8767/10912/727/257397/1852	GADD45A,INAVA,MAPKAPK2,DUSP10,MAP3K21,FZD8,SMPD1,ILK,PTPRJ,DUSP16,LRRK2,KITLG,DUSP6,IGF1,PLA2G1B,UBC,MIR92A1,BMP4,MAP3K9,AKAP13,IGF1R,PIK3R6,ADORA2B,KSR1,DUSP3,SPAG9,ERN1,MAP2K6,INSR,MAP4K3,TGFA,IL1B,STK39,FZD5,SRC,NEK10,TDGF1,MAPKAPK3,DUSP7,WNT5A,PROK2,ROBO1,PIK3CB,TNIK,MAP3K13,EGF,SPRY1,PRKAA1,ITGA1,FGF1,DUSP1,EDN1,DTNBP1,MAPK14,VEGFA,SASH1,MAP3K4,PDGFA,EGFR,PTK2B,NRG1,RIPK2,GADD45G,C5,TAB3,DUS…	66
HepG2	GO:0007595	lactation	15/2536	48/18670	0.00125155	0.0134878	0.0101223	462/9148/3091/27023/5469/3099/1385/2066/7494/8997/5618/5066/1036/7422/2697	SERPINC1,NEURL1,HIF1A,FOXB1,MED1,HK2,CREB1,ERBB4,XBP1,KALRN,PRLR,PAM,CDO1,VEGFA,GJA1	15
HepG2	GO:0042059	negative regulation of epidermal growth factor receptor signaling pathway	15/2536	48/18670	0.00125155	0.0134878	0.0101223	54206/5795/1845/2885/29924/7039/868/7879/374/685/1950/10252/3672/1956/5774	ERRFI1,PTPRJ,DUSP3,GRB2,EPN1,TGFA,CBLB,RAB7A,AREG,BTC,EGF,SPRY1,ITGA1,EGFR,PTPN3	15
HepG2	GO:0016485	protein processing	46/2536	217/18670	0.00126778	0.013639	0.0102358	2023/1889/1718/255738/142/5328/1369/330/114769/59082/120892/91419/121665/1361/6447/5046/7385/2734/5345/350/55908/3249/7850/3549/84236/5126/6714/7113/2678/10699/2244/2243/2266/2160/5122/26999/1081/64065/2737/83943/6469/444/8767/2619/84909/2934	ENO1,ECE1,DHCR24,PCSK9,PARP1,PLAU,CPN1,BIRC3,CARD16,CARD18,LRRK2,ATP23,SPPL3,CPB2,SCG5,PCSK6,UQCRC2,GLG1,SERPINF2,APOH,ANGPTL8,HPN,IL1R2,IHH,RHBDD1,PCSK2,SRC,TMPRSS2,GGT1,CORIN,FGB,FGA,FGG,F11,PCSK1,CYFIP2,CGA,PERP,GLI3,IMMP2L,SHH,ASPH,RIPK2,GAS1,AOPEP,GSN	46
HepG2	GO:0070588	calcium ion transmembrane transport	63/2536	319/18670	0.00128407	0.0137904	0.0103494	3932/481/10367/6786/2147/24145/7225/6588/84959/2904/3709/196527/490/488/5025/22821/30001/6547/487/6376/442901/5336/1535/6687/406991/786/773/54795/6546/63892/5581/274/91404/79568/7341/79054/23236/26133/8398/91689/776/55799/29927/23007/4976/3064/57620/287/308/5144/7416/1729/25998/9474/2534/10345/2631/6717/799/2185/55636/80036/2332	LCK,ATP1B1,MICU1,STIM1,F2,PANX1,TRPC6,SLN,UBASH3B,GRIN2B,ITPR2,ANO6,ATP2B1,ATP2A2,P2RX4,RASA3,ERO1A,SLC8A3,ATP2A1,CX3CL1,MIR328,PLCG2,CYBA,SPG7,MIR21,CACNG1,CACNA1A,TRPM4,SLC8A1,THADA,PRKCE,BIN1,SESTD1,MAIP1,SUMO1,TRPM8,PLCB1,TRPC4AP,PLA2G6,SMDT1,CACNA1D,CACNA2D3,SEC61A1,PLCH1,OPA1,HTT,STIM2,ANK2,ANXA5,PDE4D,VDAC1,DIAPH1,IBTK,ATG5,FYN,TRDN,NIPSNAP2,SRI,CALCR,PTK2B,CHD7,TRPM3,FMR1	63
HepG2	GO:0071549	cellular response to dexamethasone stimulus	232601	30/18670	0.00128982	0.0137933	0.0103516	54206/1244/2706/2308/8837/1789/5105/2908/383/1956/445	ERRFI1,ABCC2,GJB2,FOXO1,CFLAR,DNMT3B,PCK1,NR3C1,ARG1,EGFR,ASS1	11
HepG2	GO:1901889	negative regulation of cell junction assembly	232601	30/18670	0.00128982	0.0137933	0.0103516	5728/23603/54828/9475/6714/7474/6092/90102/10395/2039/5747	PTEN,CORO1C,BCAS3,ROCK2,SRC,WNT5A,ROBO2,PHLDB2,DLC1,DMTN,PTK2	11
HepG2	GO:0001654	eye development	70/2536	362/18670	0.00129098	0.0137933	0.0103516	6497/1969/65979/8412/343035/5629/7042/2625/256297/8829/5950/5076/10083/5818/50937/7289/4040/283375/490/246213/84678/652/3091/64093/64919/54567/8854/4088/10002/85407/23322/170692/5469/6662/284217/5797/27151/23094/2909/51057/10461/6670/1290/7855/3549/1417/7068/7048/1499/7474/6657/4976/57545/2195/167153/4124/285590/7422/221322/2697/54806/221935/2737/1956/93986/6469/55636/23424/9314/6256	SKI,EPHA2,PHACTR4,BCAR3,RD3,PROX1,TGFB2,GATA3,PTF1A,NRP1,RBP4,PAX2,USH1C,NECTIN1,CDON,TULP3,LRP6,SLC39A5,ATP2B1,SLC17A8,KDM2B,BMP4,HIF1A,SMOC1,BCL11B,DLL4,ALDH1A2,SMAD3,NR2E3,NKD1,RPGRIP1L,ADAMTS18,MED1,SOX9,LAMA1,PTPRM,CPAMD8,SIPA1L3,ARHGAP35,WDPCP,MERTK,SP3,COL5A2,FZD5,IHH,CRYBB3,THRB,TGFBR2,CTNNB1,WNT5A,SOX2,OPA1,CC2D2A,FAT1,TENT2,MAN2A1,SH3PXD2B,VEGFA,TBC1D32,GJA1,AHI1,SDK1,GLI3,EGFR,FOXP2,SH…	70
HepG2	GO:0031638	zymogen activation	16/2536	53/18670	0.0013187	0.0140414	0.0105378	2023/1718/5328/1361/5345/350/3249/2678/2244/2243/2266/2160/26999/64065/444/8767	ENO1,DHCR24,PLAU,CPB2,SERPINF2,APOH,HPN,GGT1,FGB,FGA,FGG,F11,CYFIP2,PERP,ASPH,RIPK2	16
HepG2	GO:0038066	p38MAPK cascade	16/2536	53/18670	0.0013187	0.0140414	0.0105378	1647/9261/11221/677/50488/5187/8877/23239/3553/768211/1843/1432/7422/23328/4216/10912	GADD45A,MAPKAPK2,DUSP10,ZFP36L1,MINK1,PER1,SPHK1,PHLPP1,IL1B,RELL1,DUSP1,MAPK14,VEGFA,SASH1,MAP3K4,GADD45G	16
HepG2	GO:0014743	regulation of muscle hypertrophy	21/2536	78/18670	0.00132837	0.0140961	0.0105788	54206/4000/142/183/3479/5025/2308/4088/4205/406991/5578/9475/5152/29995/5530/3572/1906/3720/90523/148/5747	ERRFI1,LMNA,PARP1,AGT,IGF1,P2RX4,FOXO1,SMAD3,MEF2A,MIR21,PRKCA,ROCK2,PDE9A,LMCD1,PPP3CA,IL6ST,EDN1,JARID2,MLIP,ADRA1A,PTK2	21
HepG2	GO:0042246	tissue regeneration	21/2536	78/18670	0.00132837	0.0140961	0.0105788	79647/607/11221/10413/3479/8837/2066/9215/7048/1605/7104/6657/5530/346007/2697/3484/407024/2626/10404/301/2934	AKIRIN1,BCL9,DUSP10,YAP1,IGF1,CFLAR,ERBB4,LARGE1,TGFBR2,DAG1,TM4SF4,SOX2,PPP3CA,EYS,GJA1,IGFBP1,MIR29B1,GATA4,CPQ,ANXA1,GSN	21
HepG2	GO:0001708	cell fate specification	25/2536	99/18670	0.00133565	0.0141253	0.0106007	6913/8829/657/5076/55553/26011/50937/6926/3169/6495/23269/6928/6662/23040/2736/3549/3170/1499/6657/170825/5454/2737/6469/3110/63978	TBX15,NRP1,BMPR1A,PAX2,SOX6,TENM4,CDON,TBX3,FOXA1,SIX1,MGA,HNF1B,SOX9,MYT1L,GLI2,IHH,FOXA2,CTNNB1,SOX2,GSX2,POU3F2,GLI3,SHH,MNX1,PRDM14	25
HepG2	GO:0070301	cellular response to hydrogen peroxide	25/2536	99/18670	0.00133565	0.0141253	0.0106007	10276/5076/664/7225/120892/5074/2308/407048/5151/406991/8877/388/2168/4780/6714/1894/5562/2309/383/7128/11179/4233/301/9314/7295	NET1,PAX2,BNIP3,TRPC6,LRRK2,PAWR,FOXO1,MIR92A1,PDE8A,MIR21,SPHK1,RHOB,FABP1,NFE2L2,SRC,ECT2,PRKAA1,FOXO3,ARG1,TNFAIP3,ZNF277,MET,ANXA1,KLF4,TXN	25
HepG2	GO:0048713	regulation of oligodendrocyte differentiation	13/2536	39/18670	0.0013433	0.0141821	0.0106434	11221/22891/26011/443/5468/1499/1605/3280/9948/170825/27242/5803/6469	DUSP10,ZNF365,TENM4,ASPA,PPARG,CTNNB1,DAG1,HES1,WDR1,GSX2,TNFRSF21,PTPRZ1,SHH	13
HepG2	GO:0032722	positive regulation of chemokine production	17/2536	58/18670	0.00135871	0.0142963	0.0107291	3570/407048/3091/3566/136/4155/148022/2867/3553/3162/58515/7474/1958/84868/8767/22954/727	IL6R,MIR92A1,HIF1A,IL4R,ADORA2B,MBP,TICAM1,FFAR2,IL1B,HMOX1,SELENOK,WNT5A,EGR1,HAVCR2,RIPK2,TRIM32,C5	17
HepG2	GO:0098930	axonal transport	17/2536	58/18670	0.00135871	0.0142963	0.0107291	3799/1740/3091/10239/7014/6687/8943/66008/4133/9371/4976/84709/1176/84062/667/55638/2332	KIF5B,DLG2,HIF1A,AP3S2,TERF2,SPG7,AP3D1,TRAK2,MAP2,KIF3B,OPA1,MGARP,AP3S1,DTNBP1,DST,SYBU,FMR1	17
HepG2	GO:0007588	excretion	18/2536	63/18670	0.00137582	0.0144519	0.0108458	2981/183/363/552/81693/10725/136/4302/23327/3162/2771/185/10686/10699/1906/148/9380/1184	GUCA2B,AGT,AQP6,AVPR1A,AMN,NFAT5,ADORA2B,MLLT6,NEDD4L,HMOX1,GNAI2,AGTR1,CLDN16,CORIN,EDN1,ADRA1A,GRHPR,CLCN5	18
HepG2	GO:1903531	negative regulation of secretion by cell	45/2536	212/18670	0.00138221	0.0144946	0.0108779	2633/8832/336/7779/55691/26297/55366/114769/59082/7009/9971/29091/114088/3418/6376/634/7447/307/9448/7850/3553/2335/3667/5211/613/3162/2771/8997/7879/152/5530/308/83452/5734/2150/1906/27242/1268/7128/5071/55607/407024/56943/301/2332	GBP1,CD84,APOA2,SLC30A1,FRMD4A,SERGEF,LGR4,CARD16,CARD18,TMBIM6,NR1H4,STXBP6,TRIM9,IDH2,CX3CL1,CEACAM1,VSNL1,ANXA4,MAP4K4,IL1R2,IL1B,FN1,IRS1,PFKL,BCR,HMOX1,GNAI2,KALRN,RAB7A,ADRA2C,PPP3CA,ANXA5,RAB33B,PTGER4,F2RL1,EDN1,TNFRSF21,CNR1,TNFAIP3,PRKN,PPP1R9A,MIR29B1,ENY2,ANXA1,FMR1	45
HepG2	GO:0018108	peptidyl-tyrosine phosphorylation	70/2536	363/18670	0.00139155	0.0145161	0.010894	5590/54206/1969/3932/3716/149233/3570/8995/27/25778/183/8829/9148/22876/5795/1272/4254/3479/79834/3480/79705/5175/5608/7525/3643/91461/5581/7039/10461/2066/8576/6714/23394/64092/1859/6997/868/3273/3280/5062/2261/683/374/1950/4750/5618/3572/6690/2264/4739/7422/7272/25998/2534/2444/5154/1956/22853/2050/5649/4233/2039/148/2185/3084/8767/5168/5747/10507/1741	PRKCZ,ERRFI1,EPHA2,LCK,JAK1,IL23R,IL6R,TNFSF18,ABL2,DSTYK,AGT,NRP1,NEURL1,INPP5F,PTPRJ,CNTN1,KITLG,IGF1,PEAK1,IGF1R,LRRK1,PECAM1,MAP2K6,YES1,INSR,PKDCC,PRKCE,TGFA,MERTK,ERBB4,STK16,SRC,ADNP,SAMSN1,DYRK1A,TDGF1,CBLB,HRG,HES1,PAK2,FGFR3,BST1,AREG,EGF,NEK1,PRLR,IL6ST,SPINK1,FGFR4,NEDD9,VEGFA,TTK,IBTK,FYN,FRK,PDGFA,EGFR,LMTK2,EPHB4,RELN,MET,DMTN,ADRA1A,PTK2B,NRG1,RIPK2,ENPP2,PTK2,SEMA4D,DLG3	70
HepG2	GO:0071711	basement membrane organization	232570	26/18670	0.00139679	0.0145161	0.010894	3914/2620/23187/23768/3249/55612/1605/90102/3912/22798	LAMB3,GAS2,PHLDB1,FLRT2,HPN,FERMT1,DAG1,PHLDB2,LAMB1,LAMB4	10
HepG2	GO:0150117	positive regulation of cell-substrate junction organization	232570	26/18670	0.00139679	0.0145161	0.010894	6281/8829/5795/4088/1845/9448/57669/3273/7422/5879	S100A10,NRP1,PTPRJ,SMAD3,DUSP3,MAP4K4,EPB41L5,HRG,VEGFA,RAC1	10
HepG2	GO:0046434	organophosphate catabolic process	31/2536	132/18670	0.00139765	0.0145161	0.010894	336/5728/22876/6609/2819/949/3990/5151/5336/9388/93034/151531/5136/3628/3417/26090/5152/23171/53343/133121/5144/8622/10924/5167/8871/10846/7378/222236/9108/5168/9615	APOA2,PTEN,INPP5F,SMPD1,GPD1,SCARB1,LIPC,PDE8A,PLCG2,LIPG,NT5C1B,UPP2,PDE1A,INPP1,IDH1,ABHD12,PDE9A,GPD1L,NUDT9,ENPP6,PDE4D,PDE8B,SMPDL3A,ENPP1,SYNJ2,PDE10A,UPP1,NAPEPLD,MTMR7,ENPP2,GDA	31
HepG2	GO:0010001	glial cell differentiation	46/2536	218/18670	0.00139962	0.0145161	0.010894	6497/1600/11221/56288/22891/5728/5076/664/3611/55553/2147/26011/10810/6547/443/6662/1000/3553/274/9334/5468/1499/1605/6657/3280/9948/170825/57721/3572/27242/8521/5454/3459/57211/2737/1956/53616/1021/5649/5803/6469/1191/3084/10397/4781/2934	SKI,DAB1,DUSP10,PARD3,ZNF365,PTEN,PAX2,BNIP3,ILK,SOX6,F2,TENM4,WASF3,SLC8A3,ASPA,SOX9,CDH2,IL1B,BIN1,B4GALT5,PPARG,CTNNB1,DAG1,SOX2,HES1,WDR1,GSX2,METTL14,IL6ST,TNFRSF21,GCM1,POU3F2,IFNGR1,ADGRG6,GLI3,EGFR,ADAM22,CDK6,RELN,PTPRZ1,SHH,CLU,NRG1,NDRG1,NFIB,GSN	46
HepG2	GO:0019722	calcium-mediated signaling	46/2536	218/18670	0.00139962	0.0145161	0.010894	23261/2633/481/2494/5795/2904/120892/552/3479/488/121665/5025/55784/10725/5336/8877/5725/54795/6546/6364/9759/84174/29995/151651/1237/58515/2932/185/3064/683/5530/287/5562/5144/6444/1906/10231/222545/10345/1235/1956/6717/55607/2039/2185/3084	CAMTA1,GBP1,ATP1B1,NR5A2,PTPRJ,GRIN2B,LRRK2,AVPR1A,IGF1,ATP2A2,SPPL3,P2RX4,MCTP2,NFAT5,PLCG2,SPHK1,PTBP1,TRPM4,SLC8A1,CCL20,HDAC4,SLA2,LMCD1,EFHB,CCR8,SELENOK,GSK3B,AGTR1,HTT,BST1,PPP3CA,ANK2,PRKAA1,PDE4D,SGCD,EDN1,RCAN2,GPRC6A,TRDN,CCR6,EGFR,SRI,PPP1R9A,DMTN,PTK2B,NRG1	46
HepG2	GO:0045621	positive regulation of lymphocyte differentiation	24/2536	94/18670	0.00140294	0.0145161	0.010894	5590/864/149233/11221/2625/57178/7704/3566/146850/406991/8943/8808/2736/3549/861/7494/7048/64332/604/2737/6469/8767/301/79576	PRKCZ,RUNX3,IL23R,DUSP10,GATA3,ZMIZ1,ZBTB16,IL4R,PIK3R6,MIR21,AP3D1,IL1RL2,GLI2,IHH,RUNX1,XBP1,TGFBR2,NFKBIZ,BCL6,GLI3,SHH,RIPK2,ANXA1,NKAP	24
HepG2	GO:0010766	negative regulation of sodium ion transport	232509	18/18670	0.00140756	0.0145161	0.010894	255738/65125/4734/23327/130497/5581/27347/23072	PCSK9,WNK1,NEDD4,NEDD4L,OSR1,PRKCE,STK39,HECW1	8
HepG2	GO:0010878	cholesterol storage	232509	18/18670	0.00140756	0.0145161	0.010894	6646/10938/949/338/5468/4481/158219/19	SOAT1,EHD1,SCARB1,APOB,PPARG,MSR1,TTC39B,ABCA1	8
HepG2	GO:0090190	positive regulation of branching involved in ureteric bud morphogenesis	232509	18/18670	0.00140756	0.0145161	0.010894	183/5076/55366/6495/51804/6662/7849/7422	AGT,PAX2,LGR4,SIX1,SIX4,SOX9,PAX8,VEGFA	8
HepG2	GO:0060390	regulation of SMAD protein signal transduction	232540	22/18670	0.00145061	0.0149353	0.0112087	142/657/652/9688/10140/6711/25937/1601/11030	PARP1,BMPR1A,BMP4,NUP93,TOB1,SPTBN1,WWTR1,DAB2,RBPMS	9
HepG2	GO:0060412	ventricular septum morphogenesis	14/2536	44/18670	0.00148282	0.0152167	0.0114198	7049/5629/7042/7481/6926/652/161882/4092/7048/7474/6092/6091/3280/8321	TGFBR3,PROX1,TGFB2,WNT11,TBX3,BMP4,ZFPM1,SMAD7,TGFBR2,WNT5A,ROBO2,ROBO1,HES1,FZD1	14
HepG2	GO:1904407	positive regulation of nitric oxide metabolic process	14/2536	44/18670	0.00148282	0.0152167	0.0114198	23576/183/5025/4088/113277/148022/3643/1785/3553/1906/2185/1191/9314/445	DDAH1,AGT,P2RX4,SMAD3,TMEM106A,TICAM1,INSR,DNM2,IL1B,EDN1,PTK2B,CLU,KLF4,ASS1	14
HepG2	GO:0051235	maintenance of location	62/2536	315/18670	0.0015202	0.0155745	0.0116883	3932/11124/6646/57584/2147/2495/10938/84649/84959/3709/949/22821/30001/487/79068/6376/5336/1535/8943/718/9817/2867/602/2512/338/6546/5581/3099/3553/6672/23236/8204/23515/5468/114885/23007/3064/202018/213/9908/287/308/5144/94033/1729/25998/9474/57120/10345/5167/23345/85477/6717/10142/4481/2185/55636/158219/123/19/7295/2934	LCK,FAF1,SOAT1,ARHGAP21,F2,FTH1,EHD1,DGAT2,UBASH3B,ITPR2,SCARB1,RASA3,ERO1A,ATP2A1,FTO,CX3CL1,PLCG2,CYBA,AP3D1,C3,KEAP1,FFAR2,BCL3,FTL,APOB,SLC8A1,PRKCE,HK2,IL1B,SP100,PLCB1,NRIP1,MORC3,PPARG,OSBPL11,PLCH1,HTT,TAPT1,ALB,G3BP2,ANK2,ANXA5,PDE4D,FTMT,DIAPH1,IBTK,ATG5,GOPC,TRDN,ENPP1,SYNE1,SCIN,SRI,AKAP9,MSR1,PTK2B,CHD7,TTC39B,PLIN2,ABCA1,TXN,GSN	62
HepG2	GO:0046486	glycerolipid metabolic process	78/2536	414/18670	0.00152471	0.0155952	0.0117038	2170/347735/255738/126969/336/9926/375/5728/57678/22876/5286/847/1119/10809/84649/5288/2819/9971/5319/57605/949/9107/283/6400/3990/11057/5336/146850/93210/2538/58488/350/9663/171586/9388/718/26291/255043/23175/338/2168/51141/3628/285172/1373/2181/1457/23236/26090/128869/84174/5105/56894/5297/8398/114884/23171/30849/5291/5337/1608/80157/133121/5295/256987/8871/5154/392636/222236/407024/9108/5168/2…	FABP3,SERINC2,PCSK9,SLC44A3,APOA2,LPGAT1,ARF1,PTEN,GPAM,INPP5F,PIK3C2A,CAT,CHKA,STARD10,DGAT2,PIK3C2G,GPD1,NR1H4,PLA2G1B,PITPNM2,SCARB1,MTMR6,ANG,SEL1L,LIPC,ABHD2,PLCG2,PIK3R6,PGAP3,G6PC1,PCTP,APOH,LPIN2,ABHD3,LIPG,C3,FGF21,TMEM86B,LPIN1,APOB,FABP1,INSIG2,INPP1,FAM126B,CPS1,ACSL3,CSNK2A1,PLCB1,ABHD12,PIGU,SLA2,PCK1,AGPAT3,PI4KA,PLA2G6,OSBPL10,GPD1L,PIK3R4,PIK3CB,PLD1,DGKG,CWH43,ENPP6,PIK3R1,SERIN…	78
HepG2	GO:0035282	segmentation	25/2536	100/18670	0.00155525	0.0158554	0.0118992	5362/8829/657/4040/6926/652/8854/27023/4088/5046/85407/8313/130497/57669/8828/7855/9935/6997/6405/7474/23242/10512/10371/10655/4300	PLXNA2,NRP1,BMPR1A,LRP6,TBX3,BMP4,ALDH1A2,FOXB1,SMAD3,PCSK6,NKD1,AXIN2,OSR1,EPB41L5,NRP2,FZD5,MAFB,TDGF1,SEMA3F,WNT5A,COBL,SEMA3C,SEMA3A,DMRT2,MLLT3	25
HepG2	GO:0060840	artery development	25/2536	100/18670	0.00155525	0.0158554	0.0118992	7798/5629/7042/8829/57178/657/7481/25831/652/6495/54567/4091/4092/1785/338/56999/6092/6091/4638/3280/7422/2737/407024/6469/55636	LUZP1,PROX1,TGFB2,NRP1,ZMIZ1,BMPR1A,WNT11,HECTD1,BMP4,SIX1,DLL4,SMAD6,SMAD7,DNM2,APOB,ADAMTS9,ROBO2,ROBO1,MYLK,HES1,VEGFA,GLI3,MIR29B1,SHH,CHD7	25
HepG2	GO:0034379	very-low-density lipoprotein particle assembly	232448	11/18670	0.0015625	0.0159032	0.0119351	6646/375/8435/338/2181/4547	SOAT1,ARF1,SOAT2,APOB,ACSL3,MTTP	6
HepG2	GO:0031669	cellular response to nutrient levels	49/2536	237/18670	0.00157727	0.0160199	0.0120226	255738/51100/57535/9213/8644/55626/23235/120892/283375/490/9971/643246/5025/2308/8428/5587/23274/79726/1535/8735/5469/54474/55062/57521/3171/54795/53335/5899/4780/3170/1591/5105/7494/3162/5468/30849/4976/213/1611/5562/5292/9474/2534/7378/8805/8658/7486/6591/3920	PCSK9,SH3GLB1,ELAPOR1,XPR1,AKR1C3,AMBRA1,SIK2,LRRK2,SLC39A5,ATP2B1,NR1H4,MAP1LC3B2,P2RX4,FOXO1,STK24,PRKD1,CLEC16A,WDR59,CYBA,MYH13,MED1,KRT20,WIPI1,RPTOR,FOXA3,TRPM4,BCL11A,RALB,NFE2L2,FOXA2,CYP24A1,PCK1,XBP1,HMOX1,PPARG,PIK3R4,OPA1,ALB,DAP,PRKAA1,PIM1,ATG5,FYN,UPP1,TRIM24,TNKS,WRN,SNAI2,LAMP2	49
HepG2	GO:0048546	digestive tract morphogenesis	15/2536	49/18670	0.00158039	0.0160199	0.0120226	7481/652/3091/4088/6928/57669/2736/3549/1499/7474/54806/2737/1956/6469/2626	WNT11,BMP4,HIF1A,SMAD3,HNF1B,EPB41L5,GLI2,IHH,CTNNB1,WNT5A,AHI1,GLI3,EGFR,SHH,GATA4	15
HepG2	GO:0071260	cellular response to mechanical stimulus	21/2536	79/18670	0.00158167	0.0160199	0.0120226	1647/8915/183/664/7481/1111/1535/6662/63895/3553/9759/1605/441027/5734/3673/2697/5879/1956/8795/8797/22927	GADD45A,BCL10,AGT,BNIP3,WNT11,CHEK1,CYBA,SOX9,PIEZO2,IL1B,HDAC4,DAG1,TMEM150C,PTGER4,ITGA2,GJA1,RAC1,EGFR,TNFRSF10B,TNFRSF10A,HABP4	21
HepG2	GO:0045666	positive regulation of neuron differentiation	71/2536	371/18670	0.00159054	0.0160835	0.0120704	1600/257194/27/339479/5362/5629/375/183/8829/5728/22849/9148/3611/4076/22941/7225/50937/1272/466/10154/5587/3169/652/6938/8766/6376/79791/9043/23531/114804/23327/23373/2909/50618/2736/4780/8837/2335/1789/9139/23613/23394/5364/7474/6092/6091/8997/1894/9175/2119/604/4976/152/9693/411/7422/1268/2534/5071/23242/8321/55607/5649/4897/64764/2185/23081/10507/22954/6792/2332	DAB1,NEGR1,ABL2,BRINP3,PLXNA2,PROX1,ARF1,AGT,NRP1,PTEN,CPEB3,NEURL1,ILK,CAPRIN1,SHANK2,TRPC6,CDON,CNTN1,ATF1,PLXNC1,PRKD1,FOXA1,BMP4,TCF12,RAB11A,CX3CL1,FBXO31,SPAG9,MMD,RNF157,NEDD4L,CRTC1,ARHGAP35,ITSN2,GLI2,NFE2L2,CFLAR,FN1,DNMT3B,CBFA2T2,ZMYND8,ADNP,PLXNB1,WNT5A,ROBO2,ROBO1,KALRN,ECT2,MAP3K13,ETV5,BCL6,OPA1,ADRA2C,RAPGEF2,ARSB,VEGFA,CNR1,FYN,PRKN,COBL,FZD1,PPP1R9A,RELN,NRCAM,CREB3L2,PTK2B,KDM…	71
HepG2	GO:0030336	negative regulation of cell migration	65/2536	334/18670	0.00159579	0.0161105	0.0120906	406984/11221/375056/23560/5592/657/5728/3611/5795/7481/57522/23603/90627/23143/407048/5911/8428/54567/11057/3418/89927/6376/999/406968/3728/1845/406991/350/5797/4092/388/4780/23671/2066/6672/23236/11122/23613/613/3162/29775/5468/1605/5793/56999/6091/90102/3273/10891/5734/4163/1843/2309/5796/4301/10371/8976/407024/9747/6469/10395/3084/23189/9314/727	MIR200B,DUSP10,MIA3,GTPBP4,PRKG1,BMPR1A,PTEN,ILK,PTPRJ,WNT11,SRGAP1,CORO1C,STARD13,LRCH1,MIR92A1,RAP2A,STK24,DLL4,ABHD2,IDH2,BMERB1,CX3CL1,CDH1,MIR193A,JUP,DUSP3,MIR21,APOH,PTPRM,SMAD7,RHOB,NFE2L2,TMEFF2,ERBB4,SP100,PLCB1,PTPRT,ZMYND8,BCR,HMOX1,CARD10,PPARG,DAG1,PTPRG,ADAMTS9,ROBO1,PHLDB2,HRG,PPARGC1A,PTGER4,MCC,DUSP1,FOXO3,PTPRK,AFDN,SEMA3A,WASL,MIR29B1,TCAF1,SHH,DLC1,NRG1,KANK1,KLF4,C5	65
HepG2	GO:0034101	erythrocyte homeostasis	29/2536	122/18670	0.00160835	0.0161848	0.0121464	7049/2625/55553/4891/91/652/3091/677/161882/5469/2034/92/6670/9935/3162/23543/129138/604/10296/118/55646/4090/94081/1432/7422/2309/1021/2039/9991	TGFBR3,GATA3,SOX6,SLC11A2,ACVR1B,BMP4,HIF1A,ZFP36L1,ZFPM1,MED1,EPAS1,ACVR2A,SP3,MAFB,HMOX1,RBFOX2,ANKRD54,BCL6,MAEA,ADD1,LYAR,SMAD5,SFXN1,MAPK14,VEGFA,FOXO3,CDK6,DMTN,PTBP3	29
HepG2	GO:1903409	reactive oxygen species biosynthetic process	29/2536	122/18670	0.00160835	0.0161848	0.0121464	84275/23576/55765/55532/183/5025/407048/6095/4088/255027/1535/406991/148022/3643/1785/9475/57539/3553/8837/9759/1906/2309/2534/5879/6542/2185/1191/9314/445	SLC25A33,DDAH1,INAVA,SLC30A10,AGT,P2RX4,MIR92A1,RORA,SMAD3,MPV17L,CYBA,MIR21,TICAM1,INSR,DNM2,ROCK2,WDR35,IL1B,CFLAR,HDAC4,EDN1,FOXO3,FYN,RAC1,SLC7A2,PTK2B,CLU,KLF4,ASS1	29
HepG2	GO:0009064	glutamine family amino acid metabolic process	20/2536	74/18670	0.00162634	0.0162869	0.012223	8659/1503/23576/2730/420/144193/9971/2184/6898/5198/406991/58510/2673/2744/1373/10841/2678/383/445/5009	ALDH4A1,CTPS1,DDAH1,GCLM,ART4,AMDHD1,NR1H4,FAH,TAT,PFAS,MIR21,PRODH2,GFPT1,GLS,CPS1,FTCD,GGT1,ARG1,ASS1,OTC	20
HepG2	GO:0086001	cardiac muscle cell action potential	20/2536	74/18670	0.00162634	0.0162869	0.012223	481/29119/488/10021/442901/3728/23327/54795/6546/274/6323/1525/23171/776/7871/2257/287/1832/2697/10142	ATP1B1,CTNNA3,ATP2A2,HCN4,MIR328,JUP,NEDD4L,TRPM4,SLC8A1,BIN1,SCN1A,CXADR,GPD1L,CACNA1D,SLMAP,FGF12,ANK2,DSP,GJA1,AKAP9	20
HepG2	GO:1901616	organic hydroxy compound catabolic process	20/2536	74/18670	0.00162634	0.0162869	0.012223	8644/5728/217/949/2184/27233/3628/54363/1591/27284/6783/127/131/26002/8871/6718/9108/219/2710/4128	AKR1C3,PTEN,ALDH2,SCARB1,FAH,SULT1C4,INPP1,HAO1,CYP24A1,SULT1B1,SULT1E1,ADH4,ADH7,MOXD1,SYNJ2,AKR1D1,MTMR7,ALDH1B1,GK,MAOA	20
HepG2	GO:0046164	alcohol catabolic process	16/2536	54/18670	0.00164117	0.0163828	0.0122949	8644/5728/217/949/27233/3628/54363/27284/6783/127/131/8871/6718/9108/219/2710	AKR1C3,PTEN,ALDH2,SCARB1,SULT1C4,INPP1,HAO1,SULT1B1,SULT1E1,ADH4,ADH7,SYNJ2,AKR1D1,MTMR7,ALDH1B1,GK	16
HepG2	GO:0061005	cell differentiation involved in kidney development	16/2536	54/18670	0.00164117	0.0163828	0.0122949	2625/5076/55366/10413/652/4643/84662/6299/130497/7849/1499/25937/3280/2737/6469/9788	GATA3,PAX2,LGR4,YAP1,BMP4,MYO1E,GLIS2,SALL1,OSR1,PAX8,CTNNB1,WWTR1,HES1,GLI3,SHH,MTSS1	16
HepG2	GO:0008088	axo-dendritic transport	19/2536	69/18670	0.00165872	0.016505	0.0123867	6421/3799/1740/3091/10239/7014/6687/8943/66008/4133/9371/4976/84709/1176/84062/667/55638/320/2332	SFPQ,KIF5B,DLG2,HIF1A,AP3S2,TERF2,SPG7,AP3D1,TRAK2,MAP2,KIF3B,OPA1,MGARP,AP3S1,DTNBP1,DST,SYBU,APBA1,FMR1	19
HepG2	GO:0071300	cellular response to retinoic acid	19/2536	69/18670	0.00165872	0.016505	0.0123867	27/339479/7479/5076/7481/10413/54997/8854/6662/7525/130497/56603/1385/5105/5468/7474/2185/19/9314	ABL2,BRINP3,WNT8B,PAX2,WNT11,YAP1,TESC,ALDH1A2,SOX9,YES1,OSR1,CYP26B1,CREB1,PCK1,PPARG,WNT5A,PTK2B,ABCA1,KLF4	19
HepG2	GO:0097755	positive regulation of blood vessel diameter	17/2536	59/18670	0.00167087	0.0165879	0.0124489	183/5592/143872/136/5797/1373/3162/8398/3827/3672/2150/9474/2697/6648/1956/9732/80005	AGT,PRKG1,ARHGAP42,ADORA2B,PTPRM,CPS1,HMOX1,PLA2G6,KNG1,ITGA1,F2RL1,ATG5,GJA1,SOD2,EGFR,DOCK4,DOCK5	17
HepG2	GO:0045580	regulation of T cell differentiation	32/2536	139/18670	0.00167353	0.0165879	0.0124489	5590/864/149233/11221/2625/57178/7704/652/3566/146850/406991/4092/8943/56603/8808/2736/940/1493/3549/861/7494/7048/64332/604/814/3662/2737/6469/8767/407030/301/79576	PRKCZ,RUNX3,IL23R,DUSP10,GATA3,ZMIZ1,ZBTB16,BMP4,IL4R,PIK3R6,MIR21,SMAD7,AP3D1,CYP26B1,IL1RL2,GLI2,CD28,CTLA4,IHH,RUNX1,XBP1,TGFBR2,NFKBIZ,BCL6,CAMK4,IRF4,GLI3,SHH,RIPK2,MIR30B,ANXA1,NKAP	32
HepG2	GO:0045600	positive regulation of fat cell differentiation	18/2536	64/18670	0.00167503	0.0165879	0.0124489	63976/7704/677/406991/201501/1050/54795/2487/1385/7494/5468/6783/285590/1432/222236/407024/6591/6788	PRDM16,ZBTB16,ZFP36L1,MIR21,ZBTB7C,CEBPA,TRPM4,FRZB,CREB1,XBP1,PPARG,SULT1E1,SH3PXD2B,MAPK14,NAPEPLD,MIR29B1,SNAI2,STK3	18
HepG2	GO:0051047	positive regulation of secretion	80/2536	428/18670	0.00168487	0.0166588	0.0125021	5590/8431/79971/55204/7042/375/183/2625/55691/3799/5950/6934/24145/23705/120892/552/9971/3479/5319/5025/65985/1361/283/3091/3566/1535/9501/136/5608/4155/2867/54795/7447/6382/5581/6711/3553/2641/1385/7855/2181/55612/2691/6714/7494/8398/25924/2771/776/58515/7474/8618/7879/3556/6696/2244/2243/2266/5734/5019/2150/84868/1906/84062/1432/23607/1268/9474/222546/2697/3459/5879/85477/1956/6717/8767/55638/1…	PRKCZ,NR0B2,WLS,GOLPH3L,TGFB2,ARF1,AGT,GATA3,FRMD4A,KIF5B,RBP4,TCF7L2,PANX1,CADM1,LRRK2,AVPR1A,NR1H4,IGF1,PLA2G1B,P2RX4,AACS,CPB2,ANG,HIF1A,IL4R,CYBA,RPH3AL,ADORA2B,MAP2K6,MBP,FFAR2,TRPM4,VSNL1,SDC1,PRKCE,SPTBN1,IL1B,GCG,CREB1,FZD5,ACSL3,FERMT1,GHRH,SRC,XBP1,PLA2G6,MYRIP,GNAI2,CACNA1D,SELENOK,WNT5A,CADPS,RAB7A,IL1RAP,SPP1,FGB,FGA,FGG,PTGER4,OXCT1,F2RL1,HAVCR2,EDN1,DTNBP1,MAPK14,CD2AP,CNR1,ATG5,RF…	80
HepG2	GO:0008064	regulation of actin polymerization or depolymerization	39/2536	179/18670	0.00169139	0.0166968	0.0125306	832/375/9886/9873/2059/93661/51474/9026/23580/2885/56907/80206/7408/2909/5581/6711/822/10096/274/10787/343578/11135/11078/80115/118/9948/57482/10788/2150/93663/51429/85477/55607/830/8976/2039/2185/23189/2934	CAPZB,ARF1,RHOBTB1,FCHSD2,EPS8,CAPZA3,LIMA1,HIP1R,CDC42EP4,GRB2,SPIRE1,FHOD3,VASP,ARHGAP35,PRKCE,SPTBN1,CAPG,ACTR3,BIN1,NCKAP1,ARHGAP40,CDC42EP1,TRIOBP,BAIAP2L2,ADD1,WDR1,CRACD,IQGAP2,F2RL1,ARHGAP18,SNX9,SCIN,PPP1R9A,CAPZA2,WASL,DMTN,PTK2B,KANK1,GSN	39
HepG2	GO:0001656	metanephros development	23/2536	90/18670	0.00172251	0.0169153	0.0126946	2625/5076/55366/10413/652/6495/51804/6299/6928/6662/130497/7849/1499/6092/25937/3280/80144/10252/1958/5154/2737/6469/2719	GATA3,PAX2,LGR4,YAP1,BMP4,SIX1,SIX4,SALL1,HNF1B,SOX9,OSR1,PAX8,CTNNB1,ROBO2,WWTR1,HES1,FRAS1,SPRY1,EGR1,PDGFA,GLI3,SHH,GPC3	23
HepG2	GO:0010717	regulation of epithelial to mesenchymal transition	23/2536	90/18670	0.00172251	0.0169153	0.0126946	7042/5728/6934/23187/3169/652/4088/406991/8313/4092/3249/3553/3170/7048/1499/1605/90102/205717/25937/1601/2651/407024/10439	TGFB2,PTEN,TCF7L2,PHLDB1,FOXA1,BMP4,SMAD3,MIR21,AXIN2,SMAD7,HPN,IL1B,FOXA2,TGFBR2,CTNNB1,DAG1,PHLDB2,USF3,WWTR1,DAB2,GCNT2,MIR29B1,OLFM1	23
HepG2	GO:0000302	response to reactive oxygen species	48/2536	232/18670	0.00172253	0.0169153	0.0126946	4548/8644/10276/5076/664/847/7356/7225/120892/5074/2308/407048/8428/10516/5151/406991/8877/1785/6382/388/6546/2168/4780/8837/6714/3162/3373/1894/10891/374/5562/1843/1906/2309/2534/5796/383/7128/6648/1956/11179/4233/2185/301/2176/375748/9314/7295	MTR,AKR1C3,NET1,PAX2,BNIP3,CAT,SCGB1A1,TRPC6,LRRK2,PAWR,FOXO1,MIR92A1,STK24,FBLN5,PDE8A,MIR21,SPHK1,DNM2,SDC1,RHOB,SLC8A1,FABP1,NFE2L2,CFLAR,SRC,HMOX1,HYAL1,ECT2,PPARGC1A,AREG,PRKAA1,DUSP1,EDN1,FOXO3,FYN,PTPRK,ARG1,TNFAIP3,SOD2,EGFR,ZNF277,MET,PTK2B,ANXA1,FANCC,ERCC6L2,KLF4,TXN	48
HepG2	GO:0007369	gastrulation	40/2536	185/18670	0.0017288	0.0169153	0.0126946	1969/79971/3914/657/7479/5076/7481/26011/23187/65125/4040/652/4088/6928/2627/4155/130497/57669/92/1290/2335/55614/3170/3172/7048/1499/29072/1605/7474/90102/3693/6657/7358/3673/1303/3912/60412/2131/9314/2719	EPHA2,WLS,LAMB3,BMPR1A,WNT8B,PAX2,WNT11,TENM4,PHLDB1,WNK1,LRP6,BMP4,SMAD3,HNF1B,GATA6,MBP,OSR1,EPB41L5,ACVR2A,COL5A2,FN1,KIF16B,FOXA2,HNF4A,TGFBR2,CTNNB1,SETD2,DAG1,WNT5A,PHLDB2,ITGB5,SOX2,UGDH,ITGA2,COL12A1,LAMB1,EXOC4,EXT1,KLF4,GPC3	40
HepG2	GO:0030258	lipid modification	49/2536	238/18670	0.00172982	0.0169153	0.0126946	2170/8613/5825/336/6646/183/5728/22876/5286/84649/79602/5288/8435/9107/146850/224/124872/51/8877/10449/2168/3628/285172/55825/3667/54363/84174/5297/5468/8309/5291/185/1608/10891/131/5562/8611/5295/1432/1268/55862/8871/1577/9108/84513/23167/8395/549/54886	FABP3,PLPP3,ABCD3,APOA2,SOAT1,AGT,PTEN,INPP5F,PIK3C2A,DGAT2,ADIPOR2,PIK3C2G,SOAT2,MTMR6,PIK3R6,ALDH3A2,B4GALNT2,ACOX1,SPHK1,ACAA2,FABP1,INPP1,FAM126B,PECR,IRS1,HAO1,SLA2,PI4KA,PPARG,ACOX2,PIK3CB,AGTR1,DGKG,PPARGC1A,ADH7,PRKAA1,PLPP1,PIK3R1,MAPK14,CNR1,ECHDC1,SYNJ2,CYP3A5,MTMR7,PLPP5,EFR3A,PIP5K1B,AUH,PLPPR1	49
HepG2	GO:0051048	negative regulation of secretion	49/2536	238/18670	0.00172982	0.0169153	0.0126946	2633/8832/336/7779/55691/26297/55366/114769/59082/65125/7009/9971/29091/114088/3418/6376/634/7447/307/9448/7850/3553/27347/2335/3667/5211/613/3162/2771/8997/7879/152/5530/1950/308/83452/5734/2150/1906/27242/1268/7128/5071/55607/407024/3084/56943/301/2332	GBP1,CD84,APOA2,SLC30A1,FRMD4A,SERGEF,LGR4,CARD16,CARD18,WNK1,TMBIM6,NR1H4,STXBP6,TRIM9,IDH2,CX3CL1,CEACAM1,VSNL1,ANXA4,MAP4K4,IL1R2,IL1B,STK39,FN1,IRS1,PFKL,BCR,HMOX1,GNAI2,KALRN,RAB7A,ADRA2C,PPP3CA,EGF,ANXA5,RAB33B,PTGER4,F2RL1,EDN1,TNFRSF21,CNR1,TNFAIP3,PRKN,PPP1R9A,MIR29B1,NRG1,ENY2,ANXA1,FMR1	49
HepG2	GO:0031334	positive regulation of protein-containing complex assembly	50/2536	244/18670	0.00173459	0.0169157	0.0126949	388630/11124/51100/9557/142/375/143098/9886/55719/5702/9873/9026/3936/23580/2885/56907/7408/5581/129293/10096/274/10787/7341/1385/6714/11135/80115/2932/57482/57600/10788/2968/7422/51429/5879/6119/85477/10142/4233/8976/2185/1191/23514/50807/10497/7507/19/55755/2934/8450	TRABD2B,FAF1,SH3GLB1,CHD1L,PARP1,ARF1,MPP7,RHOBTB1,SLF2,PSMC3,FCHSD2,HIP1R,LCP1,CDC42EP4,GRB2,SPIRE1,VASP,PRKCE,TRABD2A,ACTR3,BIN1,NCKAP1,SUMO1,CREB1,SRC,CDC42EP1,BAIAP2L2,GSK3B,CRACD,FNIP2,IQGAP2,GTF2H4,VEGFA,SNX9,RAC1,RPA3,SCIN,AKAP9,MET,WASL,PTK2B,CLU,SPIDR,ASAP1,UNC13B,XPA,ABCA1,CDK5RAP2,GSN,CUL4B	50
HepG2	GO:0034504	protein localization to nucleus	53/2536	262/18670	0.00173529	0.0169157	0.0126949	56957/4000/7203/163590/83593/142/183/3087/2147/7704/10526/120892/10445/3839/3843/652/6495/51804/4088/84662/9688/999/5469/3728/6662/602/2646/400966/7341/6672/55612/6714/1434/23515/29775/868/2932/1894/5530/26272/5295/64771/1432/23607/2534/23345/2737/402569/6469/7486/51366/7507/7295	OTUD7B,LMNA,CCT3,TOR1AIP2,RASSF5,PARP1,AGT,HHEX,F2,ZBTB16,IPO8,LRRK2,MCRS1,KPNA3,IPO5,BMP4,SIX1,SIX4,SMAD3,GLIS2,NUP93,CDH1,MED1,JUP,SOX9,BCL3,GCKR,RGPD1,SUMO1,SP100,FERMT1,SRC,CSE1L,MORC3,CARD10,CBLB,GSK3B,ECT2,PPP3CA,FBXO4,PIK3R1,ILRUN,MAPK14,CD2AP,FYN,SYNE1,GLI3,KPNA7,SHH,WRN,UBR5,XPA,TXN	53
HepG2	GO:0009187	cyclic nucleotide metabolic process	13/2536	40/18670	0.00174583	0.0169653	0.0127321	1969/55811/5744/6095/5151/115/5136/5152/5144/8622/10846/107/114	EPHA2,ADCY10,PTHLH,RORA,PDE8A,ADCY9,PDE1A,PDE9A,PDE4D,PDE8B,PDE10A,ADCY1,ADCY8	13
HepG2	GO:0071526	semaphorin-plexin signaling pathway	13/2536	40/18670	0.00174583	0.0169653	0.0127321	5362/8829/57715/10154/8828/5364/6405/57556/5879/10512/10371/4233/10507	PLXNA2,NRP1,SEMA4G,PLXNC1,NRP2,PLXNB1,SEMA3F,SEMA6A,RAC1,SEMA3C,SEMA3A,MET,SEMA4D	13
HepG2	GO:1990138	neuron projection extension	37/2536	168/18670	0.00179244	0.0173912	0.0130517	5590/8829/57715/3611/23769/8766/114804/23327/1785/50618/57142/53335/8828/4133/2335/23767/23394/1499/6405/7474/214/2932/9175/344901/57556/26999/7422/5071/10512/10371/4897/1808/203228/10507/10439/6792/8239	PRKCZ,NRP1,SEMA4G,ILK,FLRT1,RAB11A,RNF157,NEDD4L,DNM2,ITSN2,RTN4,BCL11A,NRP2,MAP2,FN1,FLRT3,ADNP,CTNNB1,SEMA3F,WNT5A,ALCAM,GSK3B,MAP3K13,OSTN,SEMA6A,CYFIP2,VEGFA,PRKN,SEMA3C,SEMA3A,NRCAM,DPYSL2,C9orf72,SEMA4D,OLFM1,CDKL5,USP9X	37
HepG2	GO:0072384	organelle transport along microtubule	22/2536	85/18670	0.00180168	0.0174536	0.0130986	5590/81569/57584/3799/10121/5870/636/3091/10239/8943/10128/5861/66008/4133/55686/9371/4976/3064/84709/1176/84062/55638	PRKCZ,ACTL8,ARHGAP21,KIF5B,ACTR1A,RAB6A,BICD1,HIF1A,AP3S2,AP3D1,LRPPRC,RAB1A,TRAK2,MAP2,MREG,KIF3B,OPA1,HTT,MGARP,AP3S1,DTNBP1,SYBU	22
HepG2	GO:0032355	response to estradiol	31/2536	134/18670	0.00180459	0.0174546	0.0130993	183/5728/7479/847/2706/29966/3169/8854/6752/5932/338/8886/7035/8837/3549/1789/8202/8204/2678/1499/10891/374/3673/5066/1843/6569/2697/1490/1956/301/445	AGT,PTEN,WNT8B,CAT,GJB2,STRN3,FOXA1,ALDH1A2,SSTR2,RBBP8,APOB,DDX18,TFPI,CFLAR,IHH,DNMT3B,NCOA3,NRIP1,GGT1,CTNNB1,PPARGC1A,AREG,ITGA2,PAM,DUSP1,SLC34A1,GJA1,CCN2,EGFR,ANXA1,ASS1	31
HepG2	GO:0015918	sterol transport	27/2536	112/18670	0.00183985	0.0177681	0.0133346	114883/255738/336/6646/1645/57476/4040/51474/8435/949/3990/9388/57614/57655/338/5468/114884/54762/114885/1950/55937/29881/6469/4481/1191/158219/19	OSBPL9,PCSK9,APOA2,SOAT1,AKR1C1,GRAMD1B,LRP6,LIMA1,SOAT2,SCARB1,LIPC,LIPG,RELCH,GRAMD1A,APOB,PPARG,OSBPL10,GRAMD1C,OSBPL11,EGF,APOM,NPC1L1,SHH,MSR1,CLU,TTC39B,ABCA1	27
HepG2	GO:0030705	cytoskeleton-dependent intracellular transport	39/2536	180/18670	0.00188206	0.0181476	0.0136194	5590/81569/6421/57584/3799/10121/5870/1740/636/28981/8100/3091/10239/7014/83657/6687/8943/57539/51626/10128/5861/150737/66008/4133/55686/9371/83658/55081/4976/3064/166379/84709/1176/84062/667/8976/55638/320/2332	PRKCZ,ACTL8,SFPQ,ARHGAP21,KIF5B,ACTR1A,RAB6A,DLG2,BICD1,IFT81,IFT88,HIF1A,AP3S2,TERF2,DYNLRB2,SPG7,AP3D1,WDR35,DYNC2LI1,LRPPRC,RAB1A,TTC30B,TRAK2,MAP2,MREG,KIF3B,DYNLRB1,IFT57,OPA1,HTT,BBS12,MGARP,AP3S1,DTNBP1,DST,WASL,SYBU,APBA1,FMR1	39
HepG2	GO:1902743	regulation of lamellipodium organization	14/2536	45/18670	0.00188722	0.0181692	0.0136356	1969/832/79647/23603/1785/10787/9759/6714/3273/6239/5879/2039/5168/23189	EPHA2,CAPZB,AKIRIN1,CORO1C,DNM2,NCKAP1,HDAC4,SRC,HRG,RREB1,RAC1,DMTN,ENPP2,KANK1	14
HepG2	GO:1903201	regulation of oxidative stress-induced cell death	20/2536	75/18670	0.00193948	0.0186436	0.0139916	6421/142/120892/5074/407048/3091/5151/406991/4780/1499/2309/2534/135112/6648/5071/8321/4233/407024/2626/7295	SFPQ,PARP1,LRRK2,PAWR,MIR92A1,HIF1A,PDE8A,MIR21,NFE2L2,CTNNB1,FOXO3,FYN,NCOA7,SOD2,PRKN,FZD1,MET,MIR29B1,GATA4,TXN	20
HepG2	GO:0007178	transmembrane receptor protein serine/threonine kinase signaling pathway	67/2536	349/18670	0.0019508	0.0186693	0.0140109	5590/6497/63976/3491/7049/51592/57530/7042/142/56288/657/5654/3611/4221/91/283375/23592/7316/652/3175/54778/4091/4088/5046/9688/2734/51701/10140/406991/4092/23370/1785/6711/92/1385/55612/6714/3172/7048/6997/7474/3693/25937/3280/65997/174/1601/53918/285704/4090/1958/2651/1432/860/7272/5796/168002/8321/407024/6469/2626/11030/407030/5747/23144/8239/2719	PRKCZ,SKI,PRDM16,CCN1,TGFBR3,TRIM33,CGN,TGFB2,PARP1,PARD3,BMPR1A,HTRA1,ILK,MEN1,ACVR1B,SLC39A5,LEMD3,UBC,BMP4,ONECUT1,RNF111,SMAD6,SMAD3,PCSK6,NUP93,GLG1,NLK,TOB1,MIR21,SMAD7,ARHGEF18,DNM2,SPTBN1,ACVR2A,CREB1,FERMT1,SRC,HNF4A,TGFBR2,TDGF1,WNT5A,ITGB5,WWTR1,HES1,RASL11B,AFP,DAB2,PELO,RGMB,SMAD5,EGR1,GCNT2,MAPK14,RUNX2,TTK,PTPRK,DACT2,FZD1,MIR29B1,SHH,GATA4,RBPMS,MIR30B,PTK2,ZC3H3,USP9X,GPC3	67
HepG2	GO:2000146	negative regulation of cell motility	67/2536	349/18670	0.0019508	0.0186693	0.0140109	406984/11221/375056/23560/2625/5592/657/5728/3611/5795/7481/57522/23603/90627/23143/407048/5911/8428/54567/11057/3418/89927/6376/999/406968/3728/1845/406991/350/5797/4092/388/4780/23671/2066/6672/23236/11122/23613/613/3162/29775/5468/1605/5793/56999/6091/90102/3273/10891/5734/4163/1495/1843/2309/5796/4301/10371/8976/407024/9747/6469/10395/3084/23189/9314/727	MIR200B,DUSP10,MIA3,GTPBP4,GATA3,PRKG1,BMPR1A,PTEN,ILK,PTPRJ,WNT11,SRGAP1,CORO1C,STARD13,LRCH1,MIR92A1,RAP2A,STK24,DLL4,ABHD2,IDH2,BMERB1,CX3CL1,CDH1,MIR193A,JUP,DUSP3,MIR21,APOH,PTPRM,SMAD7,RHOB,NFE2L2,TMEFF2,ERBB4,SP100,PLCB1,PTPRT,ZMYND8,BCR,HMOX1,CARD10,PPARG,DAG1,PTPRG,ADAMTS9,ROBO1,PHLDB2,HRG,PPARGC1A,PTGER4,MCC,CTNNA1,DUSP1,FOXO3,PTPRK,AFDN,SEMA3A,WASL,MIR29B1,TCAF1,SHH,DLC1,NRG1,KANK1,KLF…	67
HepG2	GO:0015721	bile acid and bile salt transport	232570	27/18670	0.00195115	0.0186693	0.0140109	1645/1109/1244/53919/9971/123264/8714/634/10499/6256	AKR1C1,AKR1C4,ABCC2,SLCO1C1,NR1H4,SLC51B,ABCC3,CEACAM1,NCOA2,RXRA	10
HepG2	GO:0002931	response to ischemia	15/2536	50/18670	0.00197844	0.0189014	0.0141851	1435/55328/24145/5025/2706/6376/5608/9475/3099/8864/10891/1958/8878/2697/57492	CSF1,RNLS,PANX1,P2RX4,GJB2,CX3CL1,MAP2K6,ROCK2,HK2,PER2,PPARGC1A,EGR1,SQSTM1,GJA1,ARID1B	15
HepG2	GO:0032352	positive regulation of hormone metabolic process	232478	15/18670	0.0020024	0.0190109	0.0142673	2625/3091/3249/3553/7849/10891/1958	GATA3,HIF1A,HPN,IL1B,PAX8,PPARGC1A,EGR1	7
HepG2	GO:0043584	nose development	232478	15/18670	0.0020024	0.0190109	0.0142673	6497/5629/6495/51804/23322/2737/55636	SKI,PROX1,SIX1,SIX4,RPGRIP1L,GLI3,CHD7	7
HepG2	GO:1903729	regulation of plasma membrane organization	232478	15/18670	0.0020024	0.0190109	0.0142673	51100/7042/1785/23671/8976/50807/2934	SH3GLB1,TGFB2,DNM2,TMEFF2,WASL,ASAP1,GSN	7
HepG2	GO:0007159	leukocyte cell-cell adhesion	65/2536	337/18670	0.0020046	0.0190109	0.0142673	5590/864/3932/149233/8915/3570/11221/375056/2625/57178/7356/7704/65125/160365/5074/3479/407048/652/3566/10725/146850/1845/406991/5175/2885/7525/4092/8943/634/8808/3553/2736/1803/3329/940/1493/3549/6714/861/7494/7048/58515/64332/604/3280/5062/3572/5295/84868/3109/27242/2534/383/5879/2737/6469/2267/55824/8767/407030/301/10507/9314/445/79576	PRKCZ,RUNX3,LCK,IL23R,BCL10,IL6R,DUSP10,MIA3,GATA3,ZMIZ1,SCGB1A1,ZBTB16,WNK1,CLECL1,PAWR,IGF1,MIR92A1,BMP4,IL4R,NFAT5,PIK3R6,DUSP3,MIR21,PECAM1,GRB2,YES1,SMAD7,AP3D1,CEACAM1,IL1RL2,IL1B,GLI2,DPP4,HSPD1,CD28,CTLA4,IHH,SRC,RUNX1,XBP1,TGFBR2,SELENOK,NFKBIZ,BCL6,HES1,PAK2,IL6ST,PIK3R1,HAVCR2,HLA-DMB,TNFRSF21,FYN,ARG1,RAC1,GLI3,SHH,FGL1,PAG1,RIPK2,MIR30B,ANXA1,SEMA4D,KLF4,ASS1,NKAP	65
HepG2	GO:0035637	multicellular organismal signaling	43/2536	204/18670	0.00200516	0.0190109	0.0142673	149461/481/183/29119/6786/486/3709/552/490/488/5025/6547/10021/4205/487/442901/3728/786/54795/6546/30818/274/6323/6335/1525/776/55799/27094/2257/10699/287/3673/5144/1832/2898/2697/10345/6717/10142/4897/26047/444/2332	CLDN19,ATP1B1,AGT,CTNNA3,STIM1,FXYD2,ITPR2,AVPR1A,ATP2B1,ATP2A2,P2RX4,SLC8A3,HCN4,MEF2A,ATP2A1,MIR328,JUP,CACNG1,TRPM4,SLC8A1,KCNIP3,BIN1,SCN1A,SCN9A,CXADR,CACNA1D,CACNA2D3,KCNMB3,FGF12,CORIN,ANK2,ITGA2,PDE4D,DSP,GRIK2,GJA1,TRDN,SRI,AKAP9,NRCAM,CNTNAP2,ASPH,FMR1	43
HepG2	GO:0048814	regulation of dendrite morphogenesis	23/2536	91/18670	0.00201427	0.0190254	0.0142781	5728/3611/4076/7225/120892/5911/4734/79791/23327/2932/8997/23043/4976/10611/5530/9693/23072/55607/5649/6383/10507/6792/2332	PTEN,ILK,CAPRIN1,TRPC6,LRRK2,RAP2A,NEDD4,FBXO31,NEDD4L,GSK3B,KALRN,TNIK,OPA1,PDLIM5,PPP3CA,RAPGEF2,HECW1,PPP1R9A,RELN,SDC2,SEMA4D,CDKL5,FMR1	23
HepG2	GO:0051899	membrane depolarization	23/2536	91/18670	0.00201427	0.0190254	0.0142781	5590/2537/2730/142/120892/5025/10021/4092/23327/773/54795/6546/6323/6335/6714/23171/776/7871/2257/287/1906/2697/5774	PRKCZ,IFI6,GCLM,PARP1,LRRK2,P2RX4,HCN4,SMAD7,NEDD4L,CACNA1A,TRPM4,SLC8A1,SCN1A,SCN9A,SRC,GPD1L,CACNA1D,SLMAP,FGF12,ANK2,EDN1,GJA1,PTPN3	23
HepG2	GO:0048562	embryonic organ morphogenesis	57/2536	288/18670	0.00201585	0.0190254	0.0142781	1969/65979/6913/5629/2625/5950/5076/10083/7481/10413/57453/7289/4040/6926/84678/83852/652/6495/51804/3091/4088/6299/6928/6662/125488/10194/3249/130497/51057/7849/51141/2736/129880/6670/2487/7855/3549/9935/613/11078/9620/7048/1499/29072/3373/7474/26018/55081/3280/1906/860/2697/54806/2737/6469/2626/55636	EPHA2,PHACTR4,TBX15,PROX1,GATA3,RBP4,PAX2,USH1C,WNT11,YAP1,DSCAML1,TULP3,LRP6,TBX3,KDM2B,SETDB2,BMP4,SIX1,SIX4,HIF1A,SMAD3,SALL1,HNF1B,SOX9,TTC39C,TSHZ1,HPN,OSR1,WDPCP,PAX8,INSIG2,GLI2,BBS5,SP3,FRZB,FZD5,IHH,MAFB,BCR,TRIOBP,CELSR1,TGFBR2,CTNNB1,SETD2,HYAL1,WNT5A,LRIG1,IFT57,HES1,EDN1,RUNX2,GJA1,AHI1,GLI3,SHH,GATA4,CHD7	57
HepG2	GO:0043551	regulation of phosphatidylinositol 3-kinase activity	16/2536	55/18670	0.00202722	0.0190749	0.0143153	10451/55626/5587/124997/146850/3667/84174/6714/30849/2261/5295/29062/2185/5747/9314/7410	VAV3,AMBRA1,PRKD1,WDR81,PIK3R6,IRS1,SLA2,SRC,PIK3R4,FGFR3,PIK3R1,WDR91,PTK2B,PTK2,KLF4,VAV2	16
HepG2	GO:0097479	synaptic vesicle localization	16/2536	55/18670	0.00202722	0.0190749	0.0143153	375/5728/8301/120892/8825/10239/1000/8943/1785/4133/8224/6854/1499/1176/84062/5071	ARF1,PTEN,PICALM,LRRK2,LIN7A,AP3S2,CDH2,AP3D1,DNM2,MAP2,SYN3,SYN2,CTNNB1,AP3S1,DTNBP1,PRKN	16
HepG2	GO:0060428	lung epithelium development	232631	36/18670	0.00203824	0.0191485	0.0143706	54206/10413/3169/652/6662/2627/1385/7068/25803/93986/6469/4781	ERRFI1,YAP1,FOXA1,BMP4,SOX9,GATA6,CREB1,THRB,SPDEF,FOXP2,SHH,NFIB	12
HepG2	GO:0046324	regulation of glucose import	17/2536	60/18670	0.0020412	0.0191485	0.0143706	10580/79602/3479/5319/4205/79058/3643/26291/3099/4780/3667/55022/344901/5295/1432/5167/2719	SORBS1,ADIPOR2,IGF1,PLA2G1B,MEF2A,ASPSCR1,INSR,FGF21,HK2,NFE2L2,IRS1,PID1,OSTN,PIK3R1,MAPK14,ENPP1,GPC3	17
HepG2	GO:0000187	activation of MAPK activity	34/2536	152/18670	0.00204745	0.0191783	0.0143929	55765/9261/84451/120892/1848/3479/5319/7316/4293/136/9043/2081/5608/3643/7039/3553/27347/6997/7867/1849/7474/60675/5291/9175/1950/5562/3672/2246/1432/3084/8767/727/257397/1852	INAVA,MAPKAPK2,MAP3K21,LRRK2,DUSP6,IGF1,PLA2G1B,UBC,MAP3K9,ADORA2B,SPAG9,ERN1,MAP2K6,INSR,TGFA,IL1B,STK39,TDGF1,MAPKAPK3,DUSP7,WNT5A,PROK2,PIK3CB,MAP3K13,EGF,PRKAA1,ITGA1,FGF1,MAPK14,NRG1,RIPK2,C5,TAB3,DUSP9	34
HepG2	GO:0060479	lung cell differentiation	232540	23/18670	0.00209853	0.0195684	0.0146857	10413/3169/6662/2627/1385/7068/1499/25803/4781	YAP1,FOXA1,SOX9,GATA6,CREB1,THRB,CTNNB1,SPDEF,NFIB	9
HepG2	GO:0072215	regulation of metanephros development	232540	23/18670	0.00209853	0.0195684	0.0146857	5076/10413/652/6928/7849/1499/25937/1958/5154	PAX2,YAP1,BMP4,HNF1B,PAX8,CTNNB1,WWTR1,EGR1,PDGFA	9
HepG2	GO:0097150	neuronal stem cell population maintenance	232540	23/18670	0.00209853	0.0195684	0.0146857	5629/2308/1000/6657/3280/2309/79648/84750/2176	PROX1,FOXO1,CDH2,SOX2,HES1,FOXO3,MCPH1,FUT10,FANCC	9
HepG2	GO:0002076	osteoblast development	232509	19/18670	0.00214389	0.0198724	0.0149138	4221/5744/4088/2736/9759/8994/860/6469	MEN1,PTHLH,SMAD3,GLI2,HDAC4,LIMD1,RUNX2,SHH	8
HepG2	GO:0003159	morphogenesis of an endothelium	232509	19/18670	0.00214389	0.0198724	0.0149138	90627/652/54567/406991/388/1499/27086/2246	STARD13,BMP4,DLL4,MIR21,RHOB,CTNNB1,FOXP1,FGF1	8
HepG2	GO:0033189	response to vitamin A	232509	19/18670	0.00214389	0.0198724	0.0149138	847/8854/56603/1789/5468/6569/383/2626	CAT,ALDH1A2,CYP26B1,DNMT3B,PPARG,SLC34A1,ARG1,GATA4	8
HepG2	GO:0061154	endothelial tube morphogenesis	232509	19/18670	0.00214389	0.0198724	0.0149138	90627/652/54567/406991/388/1499/27086/2246	STARD13,BMP4,DLL4,MIR21,RHOB,CTNNB1,FOXP1,FGF1	8
HepG2	GO:0048511	rhythmic process	58/2536	295/18670	0.00216752	0.0200616	0.0150559	8431/6421/5629/7042/23596/5728/8945/112464/2620/55366/5501/6095/463/5187/9611/6928/7153/3131/5608/23239/2063/23373/9475/2492/10887/2673/1385/8864/1457/191/2691/6714/7150/3172/23394/8204/1859/5468/8850/60675/6092/2932/10891/174/5562/5066/1958/2309/196/107/1644/1956/55124/10499/687/2776/445/8239	NR0B2,SFPQ,PROX1,TGFB2,OPN3,PTEN,BTRC,CAVIN3,GAS2,LGR4,PPP1CC,RORA,ZFHX3,PER1,NCOR1,HNF1B,TOP2A,HLF,MAP2K6,PHLPP1,NR2F6,CRTC1,ROCK2,FSHR,PROKR1,GFPT1,CREB1,PER2,CSNK2A1,AHCY,GHRH,SRC,TOP1,HNF4A,ADNP,NRIP1,DYRK1A,PPARG,KAT2B,PROK2,ROBO2,GSK3B,PPARGC1A,AFP,PRKAA1,PAM,EGR1,FOXO3,AHR,ADCY1,DDC,EGFR,PIWIL2,NCOA2,KLF9,GNAQ,ASS1,USP9X	58
HepG2	GO:0030100	regulation of endocytosis	43/2536	205/18670	0.00221103	0.0204309	0.015333	255738/27/375/8301/636/120892/196527/5869/6311/9026/55647/5587/8650/85439/5336/8877/11031/23327/718/1785/22848/274/6714/11252/5468/9779/7474/5291/5530/1950/1601/3673/2150/7422/23607/54806/5879/3092/8976/4289/1191/2719/2332	PCSK9,ABL2,ARF1,PICALM,BICD1,LRRK2,ANO6,RAB5B,ATXN2,HIP1R,RAB20,PRKD1,NUMB,STON2,PLCG2,SPHK1,RAB31,NEDD4L,C3,DNM2,AAK1,BIN1,SRC,PACSIN2,PPARG,TBC1D5,WNT5A,PIK3CB,PPP3CA,EGF,DAB2,ITGA2,F2RL1,VEGFA,CD2AP,AHI1,RAC1,HIP1,WASL,MKLN1,CLU,GPC3,FMR1	43
HepG2	GO:0014020	primary neural tube formation	24/2536	97/18670	0.00221725	0.0204309	0.015333	6497/7798/65979/8915/7042/5076/10522/6768/7289/4040/84678/652/3091/7408/2909/9620/131405/29072/7474/55081/57545/23242/8321/10395	SKI,LUZP1,PHACTR4,BCL10,TGFB2,PAX2,DEAF1,ST14,TULP3,LRP6,KDM2B,BMP4,HIF1A,VASP,ARHGAP35,CELSR1,TRIM71,SETD2,WNT5A,IFT57,CC2D2A,COBL,FZD1,DLC1	24
HepG2	GO:0048709	oligodendrocyte differentiation	24/2536	97/18670	0.00221725	0.0204309	0.015333	11221/22891/5728/664/55553/26011/10810/6547/443/6662/9334/5468/1499/1605/3280/9948/170825/27242/2737/5803/6469/1191/3084/2934	DUSP10,ZNF365,PTEN,BNIP3,SOX6,TENM4,WASF3,SLC8A3,ASPA,SOX9,B4GALT5,PPARG,CTNNB1,DAG1,HES1,WDR1,GSX2,TNFRSF21,GLI3,PTPRZ1,SHH,CLU,NRG1,GSN	24
HepG2	GO:0030835	negative regulation of actin filament depolymerization	13/2536	41/18670	0.00224299	0.0205767	0.0154424	832/2059/93661/51474/6711/822/11078/118/57482/85477/830/2039/2934	CAPZB,EPS8,CAPZA3,LIMA1,SPTBN1,CAPG,TRIOBP,ADD1,CRACD,SCIN,CAPZA2,DMTN,GSN	13
HepG2	GO:0048286	lung alveolus development	13/2536	41/18670	0.00224299	0.0205767	0.0154424	54206/10905/3169/652/2627/91461/9394/1385/171023/4124/5154/64759/93986	ERRFI1,MAN1A2,FOXA1,BMP4,GATA6,PKDCC,HS6ST1,CREB1,ASXL1,MAN2A1,PDGFA,TNS3,FOXP2	13
HepG2	GO:0061028	establishment of endothelial barrier	13/2536	41/18670	0.00224299	0.0205767	0.0154424	2194/9475/3553/5624/1499/118/9693/5144/153562/2150/7422/4301/9414	FASN,ROCK2,IL1B,PROC,CTNNB1,ADD1,RAPGEF2,PDE4D,MARVELD2,F2RL1,VEGFA,AFDN,TJP2	13
HepG2	GO:0002526	acute inflammatory response	26/2536	108/18670	0.00225714	0.020676	0.0155169	56998/3570/336/462/2625/4153/59307/6291/2147/5547/196527/407048/5265/12/26471/5345/718/2867/3553/2335/5468/3700/197/3572/1268/445	CTNNBIP1,IL6R,APOA2,SERPINC1,GATA3,MBL2,SIGIRR,SAA4,F2,PRCP,ANO6,MIR92A1,SERPINA1,SERPINA3,NUPR1,SERPINF2,C3,FFAR2,IL1B,FN1,PPARG,ITIH4,AHSG,IL6ST,CNR1,ASS1	26
HepG2	GO:0001894	tissue homeostasis	47/2536	229/18670	0.00226265	0.0206961	0.015532	24/1435/128338/55765/5284/65217/3988/5950/10083/10413/84959/5025/145226/2103/12/79705/1258/29123/5578/6662/4155/2034/51542/27347/3549/58476/6714/1525/1499/25937/118/9079/57482/213/6696/166379/84059/2651/7422/1490/7128/5879/29887/1956/2185/63978/22954	ABCA4,CSF1,DRAM2,INAVA,PIGR,PCDH15,LIPA,RBP4,USH1C,YAP1,UBASH3B,P2RX4,RDH12,ESRRB,SERPINA3,LRRK1,CNGB1,ANKRD11,PRKCA,SOX9,MBP,EPAS1,VPS54,STK39,IHH,TP53INP2,SRC,CXADR,CTNNB1,WWTR1,ADD1,LDB2,CRACD,ALB,SPP1,BBS12,ADGRV1,GCNT2,VEGFA,CCN2,TNFAIP3,RAC1,SNX10,EGFR,PTK2B,PRDM14,TRIM32	47
HepG2	GO:0060401	cytosolic calcium ion transport	38/2536	176/18670	0.00227779	0.0208041	0.015613	3932/10367/2147/84959/2904/3709/7009/490/488/5319/5025/22821/30001/6547/6376/5336/1535/6546/5581/79568/23236/91689/23007/4976/3064/287/5144/1729/25998/9474/2534/10345/1490/6717/799/148/2185/55636	LCK,MICU1,F2,UBASH3B,GRIN2B,ITPR2,TMBIM6,ATP2B1,ATP2A2,PLA2G1B,P2RX4,RASA3,ERO1A,SLC8A3,CX3CL1,PLCG2,CYBA,SLC8A1,PRKCE,MAIP1,PLCB1,SMDT1,PLCH1,OPA1,HTT,ANK2,PDE4D,DIAPH1,IBTK,ATG5,FYN,TRDN,CCN2,SRI,CALCR,ADRA1A,PTK2B,CHD7	38
HepG2	GO:0030168	platelet activation	34/2536	153/18670	0.00229599	0.0209395	0.0157147	3932/10451/5592/3611/2147/7225/84959/3709/5583/170692/5336/146850/5578/10627/634/5581/10461/6714/5291/1608/3273/152/23173/2244/2243/2266/5295/1192/2534/5154/2039/9630/2776/7410	LCK,VAV3,PRKG1,ILK,F2,TRPC6,UBASH3B,ITPR2,PRKCH,ADAMTS18,PLCG2,PIK3R6,PRKCA,MYL12A,CEACAM1,PRKCE,MERTK,SRC,PIK3CB,DGKG,HRG,ADRA2C,METAP1,FGB,FGA,FGG,PIK3R1,CLIC1,FYN,PDGFA,DMTN,GNA14,GNAQ,VAV2	34
HepG2	GO:0045907	positive regulation of vasoconstriction	232601	32/18670	0.00235218	0.0214206	0.0160757	553/552/406991/54795/152/2244/2243/2266/2697/1956/148	AVPR1B,AVPR1A,MIR21,TRPM4,ADRA2C,FGB,FGA,FGG,GJA1,EGFR,ADRA1A	11
HepG2	GO:0045981	positive regulation of nucleotide metabolic process	14/2536	46/18670	0.0023789	0.021538	0.0161638	2023/2981/2819/3479/3091/957/2103/136/3643/55022/26137/10891/5562/2979	ENO1,GUCA2B,GPD1,IGF1,HIF1A,ENTPD5,ESRRB,ADORA2B,INSR,PID1,ZBTB20,PPARGC1A,PRKAA1,GUCA1B	14
HepG2	GO:0050919	negative chemotaxis	14/2536	46/18670	0.0023789	0.021538	0.0161638	57715/23768/8828/23767/6405/7474/6092/6091/57556/5154/10512/10371/3084/10507	SEMA4G,FLRT2,NRP2,FLRT3,SEMA3F,WNT5A,ROBO2,ROBO1,SEMA6A,PDGFA,SEMA3C,SEMA3A,NRG1,SEMA4D	14
HepG2	GO:1900544	positive regulation of purine nucleotide metabolic process	14/2536	46/18670	0.0023789	0.021538	0.0161638	2023/2981/2819/3479/3091/957/2103/136/3643/55022/26137/10891/5562/2979	ENO1,GUCA2B,GPD1,IGF1,HIF1A,ENTPD5,ESRRB,ADORA2B,INSR,PID1,ZBTB20,PPARGC1A,PRKAA1,GUCA1B	14
HepG2	GO:1904036	negative regulation of epithelial cell apoptotic process	14/2536	46/18670	0.0023789	0.021538	0.0161638	2625/6934/26471/10298/26291/4780/8837/3162/7466/2244/2243/2266/7128/407030	GATA3,TCF7L2,NUPR1,PAK4,FGF21,NFE2L2,CFLAR,HMOX1,WFS1,FGB,FGA,FGG,TNFAIP3,MIR30B	14
HepG2	GO:1902115	regulation of organelle assembly	41/2536	194/18670	0.00238767	0.0215861	0.0161999	51100/57535/5629/85459/120892/4848/6311/8100/3936/8814/11214/9738/26471/8558/672/10801/1785/2909/6382/51626/5899/6714/8850/4134/10274/3556/3064/57533/202018/9662/9908/170690/5562/1906/51473/9474/50807/203228/55755/2934/6792	SH3GLB1,ELAPOR1,PROX1,CEP295,LRRK2,CNOT2,ATXN2,IFT88,LCP1,CDKL1,AKAP13,CCP110,NUPR1,CDK10,BRCA1,SEPTIN9,DNM2,ARHGAP35,SDC1,DYNC2LI1,RALB,SRC,KAT2B,MAP4,STAG1,IL1RAP,HTT,TBC1D14,TAPT1,CEP135,G3BP2,ADAMTS16,PRKAA1,EDN1,DCDC2,ATG5,ASAP1,C9orf72,CDK5RAP2,GSN,CDKL5	41
HepG2	GO:0044264	cellular polysaccharide metabolic process	25/2536	103/18670	0.0024091	0.0217482	0.0163216	5236/9653/5507/10580/3479/5501/2103/5257/2538/3643/3795/10678/3667/8864/9334/2632/2932/5504/4126/3572/153743/5167/313/2137/2131	PGM1,HS2ST1,PPP1R3C,SORBS1,IGF1,PPP1CC,ESRRB,PHKB,G6PC1,INSR,KHK,B3GNT2,IRS1,PER2,B4GALT5,GBE1,GSK3B,PPP1R2,MANBA,IL6ST,PPP1R2B,ENPP1,AOAH,EXTL3,EXT1	25
HepG2	GO:0046626	regulation of insulin receptor signaling pathway	18/2536	66/18670	0.00243984	0.0219939	0.016506	5590/183/10580/23235/9971/3553/2888/3667/55022/84174/6714/2771/197/4976/5562/5295/5167/23189	PRKCZ,AGT,SORBS1,SIK2,NR1H4,IL1B,GRB14,IRS1,PID1,SLA2,SRC,GNAI2,AHSG,OPA1,PRKAA1,PIK3R1,ENPP1,KANK1	18
HepG2	GO:0021545	cranial nerve development	15/2536	51/18670	0.00245644	0.022016	0.0165226	8829/644168/5076/89797/6495/51804/6299/8828/9935/1499/6405/3280/2737/10371/55636	NRP1,DRGX,PAX2,NAV2,SIX1,SIX4,SALL1,NRP2,MAFB,CTNNB1,SEMA3F,HES1,GLI3,SEMA3A,CHD7	15
HepG2	GO:0030834	regulation of actin filament depolymerization	15/2536	51/18670	0.00245644	0.022016	0.0165226	832/2059/93661/51474/6711/822/11078/118/9948/57482/2150/85477/830/2039/2934	CAPZB,EPS8,CAPZA3,LIMA1,SPTBN1,CAPG,TRIOBP,ADD1,WDR1,CRACD,F2RL1,SCIN,CAPZA2,DMTN,GSN	15
HepG2	GO:0045668	negative regulation of osteoblast differentiation	15/2536	51/18670	0.00245644	0.022016	0.0165226	6497/4221/4091/4088/4077/10140/8313/54795/117581/9759/8994/344901/374/1021/10507	SKI,MEN1,SMAD6,SMAD3,NBR1,TOB1,AXIN2,TRPM4,TWIST2,HDAC4,LIMD1,OSTN,AREG,CDK6,SEMA4D	15
HepG2	GO:0048260	positive regulation of receptor-mediated endocytosis	15/2536	51/18670	0.00245644	0.022016	0.0165226	255738/636/9026/5336/718/1785/9779/1950/1601/7422/54806/3092/8976/1191/2332	PCSK9,BICD1,HIP1R,PLCG2,C3,DNM2,TBC1D5,EGF,DAB2,VEGFA,AHI1,HIP1,WASL,CLU,FMR1	15
HepG2	GO:0006937	regulation of muscle contraction	37/2536	171/18670	0.0024809	0.0221869	0.0166508	2023/481/5592/29119/143872/490/488/5025/6547/10021/487/442901/136/3728/406991/6752/8877/4092/54795/6546/274/7341/9759/60675/152/287/3673/5144/1832/1906/1490/6717/10142/9732/2626/80005/148	ENO1,ATP1B1,PRKG1,CTNNA3,ARHGAP42,ATP2B1,ATP2A2,P2RX4,SLC8A3,HCN4,ATP2A1,MIR328,ADORA2B,JUP,MIR21,SSTR2,SPHK1,SMAD7,TRPM4,SLC8A1,BIN1,SUMO1,HDAC4,PROK2,ADRA2C,ANK2,ITGA2,PDE4D,DSP,EDN1,CCN2,SRI,AKAP9,DOCK4,GATA4,DOCK5,ADRA1A	37
HepG2	GO:1902017	regulation of cilium assembly	16/2536	56/18670	0.00248619	0.0221869	0.0166508	8100/8814/9738/8558/10801/1785/2909/51626/4134/3064/202018/9662/170690/51473/9474/6792	IFT88,CDKL1,CCP110,CDK10,SEPTIN9,DNM2,ARHGAP35,DYNC2LI1,MAP4,HTT,TAPT1,CEP135,ADAMTS16,DCDC2,ATG5,CDKL5	16
HepG2	GO:1903202	negative regulation of oxidative stress-induced cell death	16/2536	56/18670	0.00248619	0.0221869	0.0166508	120892/407048/3091/5151/406991/4780/1499/2534/135112/6648/5071/8321/4233/407024/2626/7295	LRRK2,MIR92A1,HIF1A,PDE8A,MIR21,NFE2L2,CTNNB1,FYN,NCOA7,SOD2,PRKN,FZD1,MET,MIR29B1,GATA4,TXN	16
HepG2	GO:0008643	carbohydrate transport	33/2536	148/18670	0.00249192	0.0222062	0.0166653	200010/148808/10580/2542/219855/79602/3479/5319/6927/4205/252983/79058/7525/718/3643/26291/3099/3553/4780/3667/55022/6527/6514/344901/56606/5295/9963/1906/1432/5167/673/11046/2719	SLC5A9,MFSD4A,SORBS1,SLC37A4,SLC37A2,ADIPOR2,IGF1,PLA2G1B,HNF1A,MEF2A,STXBP4,ASPSCR1,YES1,C3,INSR,FGF21,HK2,IL1B,NFE2L2,IRS1,PID1,SLC5A4,SLC2A2,OSTN,SLC2A9,PIK3R1,SLC23A1,EDN1,MAPK14,ENPP1,BRAF,SLC35D2,GPC3	33
HepG2	GO:0010508	positive regulation of autophagy	28/2536	120/18670	0.00256133	0.0227922	0.0171051	51100/57535/664/55626/120892/2308/5587/3091/23274/148022/3099/5899/58476/3162/2932/5291/3064/5562/23367/9474/2309/7957/5071/54543/8767/92140/203228/1612	SH3GLB1,ELAPOR1,BNIP3,AMBRA1,LRRK2,FOXO1,PRKD1,HIF1A,CLEC16A,TICAM1,HK2,RALB,TP53INP2,HMOX1,GSK3B,PIK3CB,HTT,PRKAA1,LARP1,ATG5,FOXO3,EPM2A,PRKN,TOMM7,RIPK2,MTDH,C9orf72,DAPK1	28
HepG2	GO:1903532	positive regulation of secretion by cell	75/2536	403/18670	0.00259002	0.0230146	0.017272	5590/8431/79971/55204/7042/375/183/2625/55691/3799/5950/6934/24145/23705/120892/552/9971/3479/5319/5025/65985/1361/283/3091/3566/9501/136/5608/4155/2867/54795/7447/6382/5581/6711/3553/2641/1385/7855/55612/2691/6714/7494/8398/25924/776/58515/7474/8618/7879/3556/6696/2244/2243/2266/5734/5019/2150/84868/1906/84062/1432/23607/1268/222546/2697/3459/5879/1956/6717/8767/55638/114/10497/727	PRKCZ,NR0B2,WLS,GOLPH3L,TGFB2,ARF1,AGT,GATA3,FRMD4A,KIF5B,RBP4,TCF7L2,PANX1,CADM1,LRRK2,AVPR1A,NR1H4,IGF1,PLA2G1B,P2RX4,AACS,CPB2,ANG,HIF1A,IL4R,RPH3AL,ADORA2B,MAP2K6,MBP,FFAR2,TRPM4,VSNL1,SDC1,PRKCE,SPTBN1,IL1B,GCG,CREB1,FZD5,FERMT1,GHRH,SRC,XBP1,PLA2G6,MYRIP,CACNA1D,SELENOK,WNT5A,CADPS,RAB7A,IL1RAP,SPP1,FGB,FGA,FGG,PTGER4,OXCT1,F2RL1,HAVCR2,EDN1,DTNBP1,MAPK14,CD2AP,CNR1,RFX6,GJA1,IFNGR1,RAC1,EG…	75
HepG2	GO:0046209	nitric oxide metabolic process	21/2536	82/18670	0.00260138	0.0230748	0.0173171	23576/183/5025/407048/6095/4088/113277/148022/3643/1785/9475/57539/3553/1373/1906/5879/6542/2185/1191/9314/445	DDAH1,AGT,P2RX4,MIR92A1,RORA,SMAD3,TMEM106A,TICAM1,INSR,DNM2,ROCK2,WDR35,IL1B,CPS1,EDN1,RAC1,SLC7A2,PTK2B,CLU,KLF4,ASS1	21
HepG2	GO:1901342	regulation of vasculature development	78/2536	422/18670	0.0026042	0.0230748	0.0173171	406984/1969/3339/3716/23576/3570/7042/183/8829/3087/55662/6786/5140/5286/10553/90627/407048/5587/652/3091/54567/6376/146850/406968/3728/672/406991/350/5578/8877/5797/2627/718/10298/634/29924/9475/388/3099/3553/4780/8837/6672/861/7494/3162/29775/5468/7048/1499/3373/7474/56999/60675/185/3273/9693/729/57556/1958/2246/6678/7422/7128/23328/6648/7058/2969/407024/2626/2185/92140/5168/407030/23670/301/93…	MIR200B,EPHA2,HSPG2,JAK1,DDAH1,IL6R,TGFB2,AGT,NRP1,HHEX,HIF1AN,STIM1,PDE3B,PIK3C2A,HTATIP2,STARD13,MIR92A1,PRKD1,BMP4,HIF1A,DLL4,CX3CL1,PIK3R6,MIR193A,JUP,BRCA1,MIR21,APOH,PRKCA,SPHK1,PTPRM,GATA6,C3,PAK4,CEACAM1,EPN1,ROCK2,RHOB,HK2,IL1B,NFE2L2,CFLAR,SP100,RUNX1,XBP1,HMOX1,CARD10,PPARG,TGFBR2,CTNNB1,HYAL1,WNT5A,ADAMTS9,PROK2,AGTR1,HRG,RAPGEF2,C6,SEMA6A,EGR1,FGF1,SPARC,VEGFA,TNFAIP3,SASH1,SOD2,THBS…	78
HepG2	GO:0034405	response to fluid shear stress	232631	37/18670	0.00264895	0.0234047	0.0175648	5025/407048/4091/4092/4780/6714/2697/2185/9788/19/9314/445	P2RX4,MIR92A1,SMAD6,SMAD7,NFE2L2,SRC,GJA1,PTK2B,MTSS1,ABCA1,KLF4,ASS1	12
HepG2	GO:1905314	semi-lunar valve development	232631	37/18670	0.00264895	0.0234047	0.0175648	4853/7042/2625/652/54567/4091/6662/9475/6092/6091/2626/6591	NOTCH2,TGFB2,GATA3,BMP4,DLL4,SMAD6,SOX9,ROCK2,ROBO2,ROBO1,GATA4,SNAI2	12
HepG2	GO:0003180	aortic valve morphogenesis	232570	28/18670	0.00267001	0.0234247	0.0175797	2625/652/54567/4091/6662/9475/6092/6091/2626/6591	GATA3,BMP4,DLL4,SMAD6,SOX9,ROCK2,ROBO2,ROBO1,GATA4,SNAI2	10
HepG2	GO:0033598	mammary gland epithelial cell proliferation	232570	28/18670	0.00267001	0.0234247	0.0175797	1969/2625/8945/10522/5469/57142/7474/6091/374/6239	EPHA2,GATA3,BTRC,DEAF1,MED1,RTN4,WNT5A,ROBO1,AREG,RREB1	10
HepG2	GO:0034377	plasma lipoprotein particle assembly	232570	28/18670	0.00267001	0.0234247	0.0175797	336/6646/375/8435/338/2181/4547/55937/5568/19	APOA2,SOAT1,ARF1,SOAT2,APOB,ACSL3,MTTP,APOM,PRKACG,ABCA1	10
HepG2	GO:0035116	embryonic hindlimb morphogenesis	232570	28/18670	0.00267001	0.0234247	0.0175797	7704/6926/652/23322/5469/130497/1499/6469/55636/2719	ZBTB16,TBX3,BMP4,RPGRIP1L,MED1,OSR1,CTNNB1,SHH,CHD7,GPC3	10
HepG2	GO:0042730	fibrinolysis	232570	28/18670	0.00267001	0.0234247	0.0175797	5328/2147/1361/5345/350/3273/2244/2243/2266/2160	PLAU,F2,CPB2,SERPINF2,APOH,HRG,FGB,FGA,FGG,F11	10
HepG2	GO:0071456	cellular response to hypoxia	43/2536	207/18670	0.00267832	0.0234645	0.0176096	2023/205/23576/4000/5728/55662/664/5682/5702/7225/114769/7009/7316/112399/30001/3091/677/6547/6095/406991/2627/10449/9475/6546/5581/2034/2168/4780/8837/6714/5105/3162/8994/4976/10891/84709/5562/1958/8614/1906/7422/2309/10397	ENO1,AK4,DDAH1,LMNA,PTEN,HIF1AN,BNIP3,PSMA1,PSMC3,TRPC6,CARD16,TMBIM6,UBC,EGLN3,ERO1A,HIF1A,ZFP36L1,SLC8A3,RORA,MIR21,GATA6,ACAA2,ROCK2,SLC8A1,PRKCE,EPAS1,FABP1,NFE2L2,CFLAR,SRC,PCK1,HMOX1,LIMD1,OPA1,PPARGC1A,MGARP,PRKAA1,EGR1,STC2,EDN1,VEGFA,FOXO3,NDRG1	43
HepG2	GO:0044344	cellular response to fibroblast growth factor stimulus	32/2536	143/18670	0.00270354	0.0236522	0.0177505	2730/25778/2625/8036/23769/677/23768/54567/2885/5725/26291/678/2591/1373/23767/55614/23543/131405/1499/6997/3373/7474/2257/2261/152831/10252/2246/2264/860/1490/56975/63978	GCLM,DSTYK,GATA3,SHOC2,FLRT1,ZFP36L1,FLRT2,DLL4,GRB2,PTBP1,FGF21,ZFP36L2,GALNT3,CPS1,FLRT3,KIF16B,RBFOX2,TRIM71,CTNNB1,TDGF1,HYAL1,WNT5A,FGF12,FGFR3,KLB,SPRY1,FGF1,FGFR4,RUNX2,CCN2,FAM20C,PRDM14	32
HepG2	GO:0043254	regulation of protein-containing complex assembly	79/2536	429/18670	0.00272016	0.0237642	0.0178346	5590/56998/54751/832/388630/11124/51100/9557/142/375/143098/9886/7417/55719/5702/9873/2059/93661/9026/3936/29091/114088/4091/23580/2885/56907/80206/7408/8775/5581/6711/129293/822/10096/5899/274/10787/7341/1385/4133/6714/343578/1859/11135/11078/80115/2932/3273/118/57482/213/57600/5734/57763/10788/2968/7422/93663/51429/5879/6119/85477/10142/55607/4233/830/8976/2039/2185/1191/23514/50807/23189/10497…	PRKCZ,CTNNBIP1,FBLIM1,CAPZB,TRABD2B,FAF1,SH3GLB1,CHD1L,PARP1,ARF1,MPP7,RHOBTB1,VDAC2,SLF2,PSMC3,FCHSD2,EPS8,CAPZA3,HIP1R,LCP1,STXBP6,TRIM9,SMAD6,CDC42EP4,GRB2,SPIRE1,FHOD3,VASP,NAPA,PRKCE,SPTBN1,TRABD2A,CAPG,ACTR3,RALB,BIN1,NCKAP1,SUMO1,CREB1,MAP2,SRC,ARHGAP40,DYRK1A,CDC42EP1,TRIOBP,BAIAP2L2,GSK3B,HRG,ADD1,CRACD,ALB,FNIP2,PTGER4,ANKRA2,IQGAP2,GTF2H4,VEGFA,ARHGAP18,SNX9,RAC1,RPA3,SCIN,AKAP9,PPP1R9…	79
HepG2	GO:1904375	regulation of protein localization to cell periphery	27/2536	115/18670	0.00275568	0.0239386	0.0179655	5590/1969/2035/2633/3799/10580/8301/10082/5583/8650/8766/91461/5581/6711/57628/2181/55022/1605/1601/5295/8878/57120/1956/2770/10434/312/56850	PRKCZ,EPHA2,EPB41,GBP1,KIF5B,SORBS1,PICALM,GPC6,PRKCH,NUMB,RAB11A,PKDCC,PRKCE,SPTBN1,DPP10,ACSL3,PID1,DAG1,DAB2,PIK3R1,SQSTM1,GOPC,EGFR,GNAI1,LYPLA1,ANXA13,GRIPAP1	27
HepG2	GO:0006068	ethanol catabolic process	232448	12/18670	0.00276703	0.0239386	0.0179655	217/27233/27284/6783/131/219	ALDH2,SULT1C4,SULT1B1,SULT1E1,ADH7,ALDH1B1	6
HepG2	GO:0021889	olfactory bulb interneuron differentiation	232448	12/18670	0.00276703	0.0239386	0.0179655	6299/2066/7474/6092/6091/170825	SALL1,ERBB4,WNT5A,ROBO2,ROBO1,GSX2	6
HepG2	GO:0060391	positive regulation of SMAD protein signal transduction	232448	12/18670	0.00276703	0.0239386	0.0179655	142/657/652/9688/1601/11030	PARP1,BMPR1A,BMP4,NUP93,DAB2,RBPMS	6
HepG2	GO:1902224	ketone body metabolic process	232448	12/18670	0.00276703	0.0239386	0.0179655	3158/79611/65985/622/5019/7306	HMGCS2,ACSS3,AACS,BDH1,OXCT1,TYRP1	6
HepG2	GO:1902287	semaphorin-plexin signaling pathway involved in axon guidance	232448	12/18670	0.00276703	0.0239386	0.0179655	5362/8829/10154/5364/6405/10371	PLXNA2,NRP1,PLXNC1,PLXNB1,SEMA3F,SEMA3A	6
HepG2	GO:2001053	regulation of mesenchymal cell apoptotic process	232448	12/18670	0.00276703	0.0239386	0.0179655	5076/3091/6928/6662/7849/6469	PAX2,HIF1A,HNF1B,SOX9,PAX8,SHH	6
[truncated: 286 more rows]
