# Supplementary material for: HNF4A and HNF1A exhibit tissue specific target gene regulation in pancreatic beta cells and hepatocytes
Source: Nat Commun. 2024 Jun 22;15:4288. doi: 10.1038/s41467-024-48647-w (PMC11193738; doi:10.1038/s41467-024-48647-w)
Supplement: Supplementary file 10 — Supplementary Data 7 [file 41467_2024_48647_MOESM10_ESM.xlsx]

## Sheet: Data S7
Data S7. HNF1A beta cell targets commonly found in the ChIP-Seq data for D20 EP and human islets (within 10kb upstream/downstream of TSS1).
Gene Symbol	Gene Name	Distance from TSS (D20 EP)	Distance from TSS (Islets)	Present in HepG2?	Reported in Odom et al. islets (HNF1A)?	Reported in Odom et al. hepatocytes (HNF1A)?
IL1RL2	Interleukin 1 Receptor Like 2	3322	3209	Y	N	N
COBLL1	Cordon-Bleu WH2 Repeat Protein Like 1	-6208	-5980	Y	N	N
VMP1	Vacuole Membrane Protein 1	0	0	Y	N	N
ID2-AS1	ID2 Antisense RNA 1	1145	1133	Y	N	N
TGFBR2	Transforming Growth Factor Beta Receptor 2	-8893	-8826	Y	N	N
PAX4	Paired Box 4	0	0	Y	N	N
PAK4	P21 (RAC1) Activated Kinase 4	815	730	Y	N	N
SLC22A2	Solute Carrier Family 22 Member 2	3673	3578	Y	N	N
PLCH1	Phospholipase C Eta 1	6865	6896	Y	N	N
INPP4B	Inositol Polyphosphate-4-Phosphatase Type II B	-8741	-8709	N	N	N
HGD	Homogentisate 1,2-Dioxygenase	3417	3426	Y	N	Y
ACSM3	Acyl-CoA Synthetase Medium Chain Family Member 3	0	0	Y	N	N
TACC1	Transforming Acidic Coiled-Coil Containing Protein 1	5832	5833	Y	N	N
ARHGEF26-AS1	ARHGEF26 Antisense RNA 1	5700	5851	Y	N	N
TLE4	TLE Family Member 4	0	0	Y	N	N
RHOB	Ras Homolog Family Member B	-3421	-3366	Y	N	N
NR5A2	Nuclear Receptor Subfamily 5 Group A Member 2	0	0	Y	Y	Y
C1orf131	Chromosome 1 Open Reading Frame 131	4564	-4571	Y	N	N
GPR39	G Protein-Coupled Receptor 39	-50	0	Y	N	Y
SOAT1	Sterol O-Acyltransferase 1	-5375	-5367	Y	N	N
FCGBP	Fc Fragment Of IgG Binding Protein	-9408	-9403	Y	N	N
MAP3K9	Mitogen-Activated Protein Kinase Kinase Kinase 9	-667	-575	Y	N	N
C6	Complement C6	3210	3263	Y	N	N
EEF1A1	Eukaryotic Translation Elongation Factor 1 Alpha 1	0	0	Y	N	N
SLC3A1	Solute Carrier Family 3 Member 1	5961	5875	Y	N	N
EPCAM	Epithelial Cell Adhesion Molecule	0	0	N	N	N
NSFL1C	NSFL1 Cofactor	-2338	-2285	Y	N	N
IL17RE	Interleukin 17 Receptor E	-4350	-4346	Y	N	N
SEL1L	Suppressor enhancer Lin12 1-like	-119	-124	Y	Y	Y
CTDSPL	CTD Small Phosphatase Like	0	0	Y	N	N
1If peaks are found at more than 1 location in the gene locus, the distance that is nearest to the TSS is reported here.
