# Supplementary material for: HNF4A and HNF1A exhibit tissue specific target gene regulation in pancreatic beta cells and hepatocytes
Source: Nat Commun. 2024 Jun 22;15:4288. doi: 10.1038/s41467-024-48647-w (PMC11193738; doi:10.1038/s41467-024-48647-w)
Supplement: Supplementary file 11 — Supplementary Data 8 [file 41467_2024_48647_MOESM11_ESM.xlsx]

## Sheet: Data S8
Data S8. Common HNF4A- and HNF1A-bound ChIP-Seq targets in human islets and HepG2 cells (based on all peaks).
Human islets	HepG2 cells (consensus set used for HNF4A ChIP-Seq)
SLMAP	SAMD4A
ARHGEF10L	MIR548AB
C1orf106	KPNA7
EDN1	TACC2
RP11-693J15.5	SALL1
RP11-464C19.2	KLHL14
RAD51B	IGF2BP3
CDK5RAP2	RP11-464C19.2
PAX4	LYAR
SLC22A2	WSCD1
GNAI2	TNS3
AMBP	NFIA
PTPRZ1	TEAD1
CRYM	CHD1
RP11-30P6.6	SYN3
SCOC	LHFPL2
ST3GAL1	LRFN5
ATP1B1	HNMT
PRDM16	UTRN
ASTN2-AS1	SLC8A1
TNFSF15	SLC1A7
ELF3	ALDH3A2
SPTBN1	SPTSSA
HHLA2	DNAH17
INO80D	LINC01121
RP11-503C24.4	RIPK4
RUNX1	LRRC8D
GPRC5C	GATA6
ZFP36L2	RASGRF1
DKFZP434K028	FBXO31
AP001625.4	GRB2
ARHGAP42	BANF2
VMP1	BCHE
KSR1	TNFRSF10A
ANKRD46	SLC35D2
KIAA0930	THADA
RNF19B	BCAM
DLGAP1	ASS1
LINC01619	DDX18
ENKUR	AC079117.1
PEX26	UQCC1
SPIDR	DLGAP4
SIPA1L3	INO80D
CHN2	FGFR3
FAM129B	AGT
SMPDL3A	FSCB
SLC4A2	GPR171
CSMD1	CAPN12
VEGFA	NBR1
LINC01549	RP11-503C24.4
AUH	GPRC5C
DCTN6	DKFZP434K028
EEF1A1	SERTAD2
MRO	NEK6
ABCD3	ACVR2A
MIR583	ASAP2
PCED1B	OSBPL10
LINC00375	UPP2
INPP4B	VMP1
HGD	LINC00517
UGDH	FTH1
LAMB1	VRK2
RREB1	LINC00639
ZFP36L1	RP4-781K5.4
FZD5	TBC1D8
PDGFA	DRC7
GNAQ	ZNF827
RDH12	KRT8
NR5A2	SPAG9
RBM47	DCAF11
MTAP	PLEKHM3
RP11-420A23.1	SH3BGRL2
C12orf74	ASPSCR1
NR2F1-AS1	PEX26
PRLR	APOBEC3A
SMIM6	TEX2
MIR2276	GALNT2
RP11-41O4.2	ATXN7
MACROD2-AS1	CHN2
TMEM17	FAM129B
PPFIBP2	SC5D
TGFBR2	MIR4783
TCF7L2	MSR1
NEDD9	NOL11
PPP1R1C	IPO5
P2RX4	NA
ENPP6	PLCB1-IT1
CXXC4	SPATS2L
PTP4A1	LRIG1
SPATA13	ARHGAP26
GATA6-AS1	FGFR4
SLC25A51	VEGFA
IFNAR2	CDH11
RP11-443B7.1	BCL11B
ERN1	MIR5702
SUSD1	DAG1
GRAMD3	BAIAP2L2
MOB3B	MAGI1
	FOXO1
	CLIC1
	PPP4R1
	LINC01152
	BIN1
	TBC1D16
	ABCD3
	SLC12A7
	HMOX1
	ARHGAP32
	HEATR5A
	IGF2BP2
	WDR70
	SLC22A23
	ACY1
	JAML
	LINC01473
	CYB5B
	CARD10
	MYLK
	2009-09-01
	CHD2
	SNX9
	FZD5
	ZSCAN21
	AKR1D1
	MGST2
	RP11-407B7.1
	SLC30A1
	AC005808.3
	TBX3
	SHB
	STAU1
	FAM50B
	NUMB
	PHF8
	ABCA9
	RNU6-9
	CDC42EP4
	VPS54
	ZCCHC2
	VASP
	KIAA1211
	LINC00184
	ATP6V0A1
	LAMP2
	LINC00607
	ATXN1
	PAK4
	TANGO6
	RABGAP1L
	CTD-2337A12.1
	AHSG
	TMEM232
	CALD1
	PFDN4
	SNTB1
	MIR4681
	SLC13A3
	CYB5A
	POU2F1
	SERPINA3
	SULT2B1
	EEA1
	SERPINA10
	C10orf142
	PARD6B
	MAST3
	UQCRC2
	CERS4
	COBLL1
	ARHGEF10L
	KANK1
	ACTR3
	C1orf106
	LPP
	ADRA2C
	TRIO
	CA13
	UGGT1
	AC005355.2
	FOXQ1
	CDK5RAP2
	LAPTM4A
	PCBP1-AS1
	TCAF1
	RXRA
	ZNF277
	SMAD3
	CMIP
	ST3GAL1
	NEDD4
	PHF3
	DPP4
	SNTG1
	CTD-3088G3.8
	RP11-358M3.1
	CTIF
	THOC2
	ATP1B1
	REEP3
	POU2AF1
	ZC3H3
	ABCA1
	MYO5B
	FEM1B
	SH3GLB1
	RAP1GAP
	NIPSNAP1
	CHD6
	SMLR1
	APOB
	NRIP1
	LINC01564
	PLXNC1
	AHCY
	IL17RE
	ABCC4
	ZFP36L2
	FBXO33
	PIM1
	PDE9A
	ABCA8
	SLC19A3
	BTBD16
	LINC00525
	RP11-351J23.2
	SMOX
	MIR100HG
	SMAD7
	RNF19B
	RBM20
	ETV4
	SYNJ2
	SPHK1
	CCL20
	LINC01091
	ARSB
	LGSN
	USP25
	PKP4
	PLEKHA7
	BCAR1
	SMPDL3A
	LINC00570
	AMDHD2
	CCNYL1
	VDAC1
	PER2
	RPH3AL
	FCHSD2
	SCARB1
	CXXC5
	VAV2
	GLI3
	EPC1
	CAMK2N1
	COX19
	MTUS1
	CHKA
	UBAP1
	DYNLRB2
	LINC01249
	MIR4431
	TBX15
	RPRD2
	ASGR1
	CTGF
	EEF1A1
	NUP210
	THSD7B
	NCKAP1
	SEC23A
	KIFC3
	PTPRK
	WDR81
	NUDT2
	ABCG2
	HNF1A
	AC073628.1
	GADD45G
	ARHGAP18
	PLCB1
	SLC5A6
	HIVEP2
	LAMB1
	MTA3
	GLYATL3
	NUBPL
	PCGF5
	NFIX
	SBF2
	AIFM2
	LINC01524
	RREB1
	STXBP6
	AXIN2
	RNU6-7
	FOXA1
	DCUN1D4
	AC007740.1
	SDC1
	RP11-420L9.4
	PSAT1
	AC007966.1
	AGPAT2
	UPK3A
	NEU4
	TMEM245
	PPIL2
	NR5A2
	IGF1R
	UNC93A
	ALDH1A1
	CELSR1
	TEX41
	GBAS
	CDKN2AIP
	SMOC1
	TNFRSF10B
	AP3D1
	GLYAT
	ANPEP
	ERF
	BPHL
	TMEM17
	CYP26B1
	IFNGR1
	FAM83D
	NHSL1
	INSR
	DEAF1
	COBL
	FERMT1
	MMD
	MIR4307
	PTBP2
	TTC6
	NEDD9
	SLC39A11
	HNRNPA3
	ENPP1
	PKDCC
	RTKN
	FRZB
	EGLN3
	RALGAPA1
	UCHL5
	ENC1
	BCL3
	PTP4A1
	LINC01173
	GTF2IRD1
	AKR1C3
	LINC01234
	ASB7
	DCTD
	MAP4K4
	SEPHS2
	MALSU1
	CEP112
	GATM
	ADCY9
	SLCO4C1
	CDKAL1
	MIR3148
	AC016735.2
	CTD-2357A8.3
	MIR7850
	LINC01124
	CDK10
	BCKDHB
	MIR3193
	MIR3131
	RNGTT
	MPST
