# Supplementary material for: HNF4A and HNF1A exhibit tissue specific target gene regulation in pancreatic beta cells and hepatocytes
Source: Nat Commun. 2024 Jun 22;15:4288. doi: 10.1038/s41467-024-48647-w (PMC11193738; doi:10.1038/s41467-024-48647-w)
Supplement: Supplementary file 12 — Supplementary Data 9 [file 41467_2024_48647_MOESM12_ESM.xlsx]

## Sheet: Sheet1
Data S9. Components of the computed binding free energy (kcal mol−1) for HNF4A–DNA complexesa
HNF4A	∆Eele	∆Evdw	∆Enonpolar	∆Epolar	∆Gbind
WT	-2161.7 ± 17.3	-190.0 ± 4.3	-18.8 ± 0.3	-2058.1 ± 15.4	-312.3 ± 1.4
pT117	-1688.2 ± 55.9	-182.7 ± 10.0	-18.0 ± 0.9	-1609.5 ± 55.3	-278.6 ± 10.5
T117I	-2190.21 ± 34.8	-209.1 ± 52.5	-18.6 ± 0.6	-2084.1 ± 32.8	-308.8 ± 9.1
a∆Eele, electrostatic potential energy; ∆Evdw, van der Waals potential energy; ∆Enonpolar, nonpolar contribution to solvation free energy; ∆Epolar, polar contribution to solvation free energy; ∆Gbind = ∆Eele + ∆Evdw + ∆Enonpolar + ∆Epolar, free energy of binding.
