# Supplementary material for: HNF4A and HNF1A exhibit tissue specific target gene regulation in pancreatic beta cells and hepatocytes
Source: Nat Commun. 2024 Jun 22;15:4288. doi: 10.1038/s41467-024-48647-w (PMC11193738; doi:10.1038/s41467-024-48647-w)
Supplement: Supplementary file 14 — Source Data [file 41467_2024_48647_MOESM14_ESM.xlsx]

## Sheet: Figure 1
Figure 1c
IgG	D14 PP	D20 EP	D35 βLC	EndoC-βH1	Islets	D8 Hep	HepG2
1	1.78337	1.49952	2.00107	7.00222	1.93768	2.05654	8.05956
1	6.15606	2.66352	1.21738	6.36423	3.91615	3.52154	11.4416
1	2.64322	1.32252	8.40687	5.4751	6.69728	7.03422	7.9987
1		1.67133
P values are as follows:
IgG vs. D35 βLC	0.0843
IgG vs. EndoC-βH1	0.0035
IgG vs. Islets	0.0581
IgG vs. D8 Hep	0.0567
IgG vs. HepG2	<0.0001
Figure 1d
IgG	D20 EP	Islets	HepG2
1	3.59118	5.65494	1.60271
1	2.7059	6.06563	1.6188
1	1.49128		13.0145
P values are as follows:
IgG vs. D20 EP	0.6006
IgG vs. Islets	0.179
IgG vs. HepG2	0.1735

## Sheet: Figure 3
Figure 3b
ACY3		HAAO		HNF1A		HNF4A		MAP3K11		USH1C		VIL1
si-NT	si-HNF4A	si-NT	si-HNF4A	si-NT	si-HNF4A	si-NT	si-HNF4A	si-NT	si-HNF4A	si-NT	si-HNF4A	si-NT	si-HNF4A
1	0.42632	1	0.82074	1	0.84382	1	0.75002	1	0.80664	1	0.53034	1	0.56448
1.03	0.5	1.03	1.03	1.01	0.67	1.01	0.45	1.01	1.16	1.01	0.83	1.02	0.54
1	0.51	1	0.74	1.01	0.81	1	0.56	1	0.91	1	0.57	1	0.59
1	0.38024	1	0.76313	1	0.75262	1	0.3276	1	0.84968	1	0.51051	1	0.56253
1	0.57236	1	0.76578	1	0.96259	1	0.51943	1	0.77916	1	0.59667	1	0.62851
P values are as follows:	<.001		0.009		0.004		<.001		0.179		<.001		<.001
Figure 3c
ACY3				HAAO				HNF1A				MAP3K11				USH1C				VIL1
GFP	HNF4A2 WT	HNF4A2 T139I	HNF4A2 I271fs	GFP	HNF4A2 WT	HNF4A2 T139I	HNF4A2 I271fs	GFP	HNF4A2 WT	HNF4A2 T139I	HNF4A2 I271fs	GFP	HNF4A2 WT	HNF4A2 T139I	HNF4A2 I271fs	GFP	HNF4A2 WT	HNF4A2 T139I	HNF4A2 I271fs	GFP	HNF4A2 WT	HNF4A2 T139I	HNF4A2 I271fs
1	8.82	5.74	1.08	1	1.25	1.34	1	1	1.13	1.06	0.98	1	1.31	1.13	0.87	1	1.41	1.39	1.11	1	1.47	1.38	1.05
1.01	9.09	7.04	1.11	1.01	1.53	1.38	1.1	1.02	0.97	1.31	1.03	1.02	1.36	1.31	0.97	1.03	1.21	1.64	1.53	1.02	1.38	1.35	0.94
1	11.76	4.81	1.55	1.01	1.77	1.55	0.9	1	2.04	1.75	1.22	1	1.59	1.11	0.73	1.02	1.65	1.42	1.29	1.01	2.85	1.57	1.17
1.02	6.39	4.05	0.96	1	1.7	1.72	1.11	1	1.34	1.38	1.2	1	1.29	1.25	0.94	1	1.3	1.3	0.97	1	1.71	1.66	1
P values are as follows:
GFP vs. HNF4A2 WT	<.001			GFP vs. HNF4A2 WT	0.0011			GFP vs. HNF4A2 WT	0.1576			GFP vs. HNF4A2 WT	0.0032			GFP vs. HNF4A2 WT	0.0331			GFP vs. HNF4A2 WT	0.0207
GFP vs. HNF4A2 T139I	0.003			GFP vs. HNF4A2 T139I	0.0027			GFP vs. HNF4A2 T139I	0.1504			GFP vs. HNF4A2 T139I	0.1141			GFP vs. HNF4A2 T139I	0.0182			GFP vs. HNF4A2 T139I	0.2178
GFP vs. HNF4A2 I271fs	0.997			GFP vs. HNF4A2 I271fs	0.995			GFP vs. HNF4A2 I271fs	0.9095			GFP vs. HNF4A2 I271fs	0.3863			GFP vs. HNF4A2 I271fs	0.2933			GFP vs. HNF4A2 I271fs	0.9989
HNF4A2 WT vs. HNF4A2 T139I	0.01			HNF4A2 WT vs. HNF4A2 T139I	0.9015			HNF4A2 WT vs. HNF4A2 T139I	>0.9999			HNF4A2 WT vs. HNF4A2 T139I	0.132			HNF4A2 WT vs. HNF4A2 T139I	0.9767			HNF4A2 WT vs. HNF4A2 T139I	0.4284
HNF4A2 WT vs. HNF4A2 I271fs	<.001			HNF4A2 WT vs. HNF4A2 I271fs	0.0015			HNF4A2 WT vs. HNF4A2 I271fs	0.3821			HNF4A2 WT vs. HNF4A2 I271fs	0.0004			HNF4A2 WT vs. HNF4A2 I271fs	0.4774			HNF4A2 WT vs. HNF4A2 I271fs	0.0255
Figure 3d
ACY3					HAAO					USH1C					VIL1
Neg ctrl	Empty	Empty si-HNF4A	WT	I271fs	Neg ctrl	Empty	Empty si-HNF4A	WT	I271fs	Neg ctrl	Empty	Empty si-HNF4A	WT	I271fs	Neg ctrl	Empty	Empty si-HNF4A	WT	I271fs
1.58309	1	1.43998	3.70512	2.13615	0.135324	1	0.677483	8.92848	1.21043	1.18521	1	1.13125	1.8301	2.40333	0.287327	1	0.395742	2.14875	1.24419
0.45832	1	1.07337	9.89314	5.10866	0.032284	1	0.444172	7.16873	1.0734	1.2957	1	1.19353	5.80275	6.48919	0.21636	1	0.470802	1.33383	0.599942
0.467538	1	1.69927	5.74562	2.09503	0.036492	1	0.584774	12.4475	0.776863	0.705781	1	1.37678	2.22978	1.81034	0.2548	1	0.571992	0.902947	0.72165
															0.36899	1	0.583515	0.971103	0.620404
P values are as follows:
Empty si-HNF4A vs. WT	0.03				Empty si-HNF4A vs. WT	<0.001				Empty si-HNF4A vs. WT	0.36				Empty si-HNF4A vs. WT	0.009
Empty si-HNF4A vs. I271fs	0.69				Empty si-HNF4A vs. I271fs	0.99				Empty si-HNF4A vs. I271fs	0.26				Empty si-HNF4A vs. I271fs	0.6
WT vs. I271fs	0.16				WT vs. I271fs	<0.001				WT vs. I271fs	>0.99				WT vs. I271fs	0.1
Figure 3e
	2.8 mM glucose				16.7 mM glucose
si-NT	11.8141	7.68616	14.3058	16.1903	21.2194	17.0015	18.9621	22.6819
si-ACY3	15.0775	5.51724	9.34081	8.34266	20.4048	11.7841	13.6466	12.1395
si-HAAO	12.2839	5.22239	9.00771	5.64356	20.7746	7.50125	11.8689	6.05682
si-MAP3K11	14.1929	6.27186	10.0245	8.49333	21.6392	10.6847	12.3773	12.5054
si-USH1C	14.3478	5.65717	11.5989	9.04434	18.7956	10.9295	12.4755	17.5248
si-VIL1	15.5822	6.18691	8.95863	9.21223	21.6542	11.6292	12.3247	15.269
P values are as follows:
si-NT vs. si-ACY3	0.78				0.24
si-NT vs. si-HAAO	0.42				0.03
si-NT vs. si-MAP3K11	0.81				0.22
si-NT vs. si-USH1C	0.89				0.31
si-NT vs. si-VIL1	0.86				0.37
Figure 3f
si-NT				si-ACY3				P values are as follows:
7.11568	3.10358	5.94062	7.79104	6.43164	2.10399	3.68125	3.43024	0.09
si-NT				si-HAAO
7.11568	3.10358	5.94062	7.79104	5.77165	1.46632	3.48868	2.74928	0.05
si-NT				si-MAP3K11
7.11568	3.10358	5.94062	7.79104	6.2622	2.24768	3.39305	3.96614	0.07
si-NT				si-USH1C
7.11568	3.10358	5.94062	7.79104	4.4724	2.01608	3.47587	4.94047	0.01
si-NT				si-VIL1
7.11568	3.10358	5.94062	7.79104	8.10429	2.22422	3.44599	5.38509	0.24

## Sheet: Figure 4
Figure 4d
CDKN2AIP					HAAO					MAP3K11
Neg ctrl	Empty	Empty si-HNF4A	WT	I271fs	Neg ctrl	Empty	Empty si-HNF4A	WT	I271fs	Neg ctrl	Empty	Empty si-HNF4A	WT	I271fs
0.024187	1	0.908988	3.19343	1.37338	0.168983	1	0.72214	1.7751	0.733967	0.925732	1	0.879287	3.15688	1.10431
0.019491	1	0.724629	1.56506	0.987798	0.183216	1	0.9049	2.28608	0.932864	1.31262	1	1.05051	3.23956	1.44612
0.009647	1	0.540509	0.964119	0.444604	0.132391	1	0.94635	2.92263	1.26323	1.13394	1	0.967187	2.36047	1.336
0.012794	1	0.642347	2.26598	1.38952
P values are as follows:
Empty si-HNF4A vs. WT	0.006				Empty si-HNF4A vs. WT	<0.001				Empty si-HNF4A vs. WT	<0.001
Empty si-HNF4A vs. I271fs	0.76				Empty si-HNF4A vs. I271fs	0.97				Empty si-HNF4A vs. I271fs	0.48
WT vs. I271fs	0.05				WT vs. I271fs	0.001				WT vs. I271fs	<0.001

## Sheet: Figure 5
Figure 5d
COBLL1		GPR39		HNF1A		HNF4A		HGD		NR5A2
si-NT	si-HNF1A	si-NT	si-HNF1A	si-NT	si-HNF1A	si-NT	si-HNF1A	si-NT	si-HNF1A	si-NT	si-HNF1A
1.02	0.82	1	0.54	1	0.53	1	0.55	1.001	0.508	1.017	2.391
1.18	0.58	1	0.77	1.06	0.54	1.08	0.4	1	0.72	1	4.403
1	0.85	1	0.72	1.01	0.72	1	0.71	1	0.34	1	1.584
1	0.72	1	0.52	1	0.51	1	0.45			1.061	2.236
P values are as follows:	0.0558		0.0104		0.0034		0.0093		0.0491		0.076
Figure 5e
GPR39
Neg ctrl	Empty	Empty si-HNF1A	HNF1A WT	HNF1A P291fsinsC
0.029909	1	0.85043	1.98802	0.502733
0.009104	1	0.64975	1.14956	0.218676
0.009233	1	0.428963	0.985685	0.504955
P values are as follows:
Empty si-HNF1A vs. HNF1A WT	0.03
Empty si-HNF1A vs. HNF1A P291fsinsC	0.76
HNF1A WT vs. HNF1A P291fsinsC	0.007

## Sheet: Figure 7
Figure 7a - Unprocessed images
Figure 7c
GFP	HNF4A2 WT	HNF4A2 T139I	HNF4A8 WT	HNF4A8 T117I
1.21885	3.53221	2.53482	10.249	6.31245
0.694559	6.56026	3.33525	24.3005	14.5406
0.793553	5.39918	3.64129	6.44402	13.4231
P values are as follows:
GFP vs. HNF4A2 WT	0.65
GFP vs. HNF4A2 T139I	0.93
GFP vs. HNF4A8 WT	0.02
GFP vs. HNF4A8 T117I	0.06
Figure 7g
AKAP1	IgG			FLAG				GAD2	IgG			FLAG				HOPX	IgG			FLAG
WT	1	1	1	1.25238	2.01533	1.84598		WT	1	1	1	1.35803	4.29661	2.5612		WT	1	1	1	1.46225	3.55262	1.48917
T117I	1	1	1	2.82472	3.59779	2.80996		T117I	1	1	1	2.24687	7.12363	3.85771		T117I	1	1	1	2.85472	5.35594	3.5451
P values are as follows:
WT:FLAG vs. T117I:FLAG	0.04							WT:FLAG vs. T117I:FLAG	0.34							WT:FLAG vs. T117I:FLAG	0.15
Figure 7h
	WT			T117I
AKAP1	1	1	1	1.32	1.1	1.05
GAD2	1	1	1	1.28	1.25	1.11
HOPX	1	1	1	1.18	1.32	1.48
P values are as follows:
WT vs. T117I
AKAP1	0.18
GAD2	0.05
HOPX	0.003

## Sheet: Supplementary Figure 1
Supp Fig. 1a - Unprocessed images

## Sheet: Supplementary Figure 4
Supp Fig. 4a
	IgG			FLAG			P values for IgG vs. FLAG are as follows:
ACY3	1	1	1	1.322	3.48855	22.7151	0.02
HAAO	1	1	1	8.0204	29.3255	37.3803	0.02
MAP3K11	1	1	1	2.53317	7.82119	17.1676	0.39
USH1C	1	1	1	1.41344	1.44538	5.05676	0.82
VIL1	1	1	1	2.49173	5.06159	6.15122	0.7
Supp Fig. 4b
ACY3				HAAO				MAP3K11				USH1C				VIL1
D0	D13	D20	D35	D0	D13	D20	D35	D0	D13	D20	D35	D0	D13	D20	D35	D0	D13	D20	D35
1.05	8.42	25.41	43.42	1.01	1.69	1.85	2.71	1	1.78	1.24	2.18	1.15	2.99	24.89	107.25	1.02	9.85	38.61	126.69
1.07	1.44	7	31.28	1	1.49	1.89	2.21	1.05	0.83	1.13	1.2	1.05	0.46	8.92	104.62	1.01	5.91	9.57	11.27
1.06	3.91	15.62	22.66	1.01	3.9	4.06	3.19	1	1.43	1.5	1.56	1.01	0.76	5.76	15.13	1.03	4.43	9.58	10.32
				1	5.09	3.83	4.4	1	3.14	2.19	3.52
P values are as follows:
D0 vs. D13	0.79			D0 vs. D13	0.01			D0 vs. D13	0.13			D0 vs. D13	>0.99			D0 vs. D13	>0.99
D0 vs. D20	0.04			D0 vs. D20	0.02			D0 vs. D20	0.4			D0 vs. D20	0.89			D0 vs. D20	0.82
D0 vs. D35	0.001			D0 vs. D35	0.01			D0 vs. D35	0.03			D0 vs. D35	0.03			D0 vs. D35	0.23
Supp Fig. 4c
ACY3					HAAO					HNF1A					MAP3K11					USH1C					VIL1
GFP	HNF4A2 WT	HNF4A2 T139I	HNF4A2 I271fs		GFP	HNF4A2 WT	HNF4A2 T139I	HNF4A2 I271fs		GFP	HNF4A2 WT	HNF4A2 T139I	HNF4A2 I271fs		GFP	HNF4A2 WT	HNF4A2 T139I	HNF4A2 I271fs		GFP	HNF4A2 WT	HNF4A2 T139I	HNF4A2 I271fs		GFP	HNF4A2 WT	HNF4A2 T139I	HNF4A2 I271fs
1.07655	17.6222	14.6134	0.761503		1.00999	4.38852	3.75184	1.05695		1.04026	4.07516	3.86106	1.27712		0.590389	3.31275	3.60837	1.83597		0.546549	9.55992	6.50999	1.92274		1.00607	45.7986	38.8195	1.45048
1.00881	27.6689	24.9089	1.39861		1.00844	4.19485	3.91597	1.19972		1.02227	1.7315	1.56057	1.29434		1.00408	3.28261	3.46211	1.09973		1.03183	4.60299	5.17793	1.11856		1.00088	7.49859	7.17539	1.19767
1.01364	52.4785	48.6925	1.50354		1.01309	4.71283	4.76925	1.17835		1.01968	25.6586	26.1652	1.91238		1.01479	3.64913	3.93393	1.18239		1.01504	5.45732	6.73589	1.14156		1.00608	50.8965	50.7795	1.35347
P values are as follows:
GFP vs. HNF4A2 WT	0.0589				GFP vs. HNF4A2 WT	<0.001				GFP vs. HNF4A2 WT	0.6305				GFP vs. HNF4A2 WT	<0.001				GFP vs. HNF4A2 WT	0.005				GFP vs. HNF4A2 WT	0.1298
GFP vs. HNF4A2 T139I	0.0915				GFP vs. HNF4A2 T139I	<0.001				GFP vs. HNF4A2 T139I	0.6275				GFP vs. HNF4A2 T139I	<0.001				GFP vs. HNF4A2 T139I	0.008				GFP vs. HNF4A2 T139I	0.1677
GFP vs. HNF4A2 I271fs	>0.9999				GFP vs. HNF4A2 I271fs	0.95				GFP vs. HNF4A2 I271fs	>0.9999				GFP vs. HNF4A2 I271fs	0.21				GFP vs. HNF4A2 I271fs	0.97				GFP vs. HNF4A2 I271fs	>0.9999
HNF4A2 WT vs. HNF4A2 T139I	0.9887				HNF4A2 WT vs. HNF4A2 T139I	0.67				HNF4A2 WT vs. HNF4A2 T139I	>0.9999				HNF4A2 WT vs. HNF4A2 T139I	0.7				HNF4A2 WT vs. HNF4A2 T139I	0.98				HNF4A2 WT vs. HNF4A2 T139I	0.9976
HNF4A2 WT vs. HNF4A2 I271fs	0.0605				HNF4A2 WT vs. HNF4A2 I271fs	<0.001				HNF4A2 WT vs. HNF4A2 I271fs	0.6643				HNF4A2 WT vs. HNF4A2 I271fs	<0.001				HNF4A2 WT vs. HNF4A2 I271fs	0.009				HNF4A2 WT vs. HNF4A2 I271fs	0.1343
Supp Fig. 4d
ABCD3							P values are as follows:
Empty vector	Empty vector Prom	HNF4A2 WT	HNF4A2 I271fs	HNF4A8 WT	HNF4A8 I271fs		Empty vector prom vs. HNF4A2 WT	0.03
0.008263	1	1.5924	1.28991	3.41522	1.90729		Empty vector prom vs. HNF4A2 I271fs	0.3
0.010383	1	1.18312	1.1641	2.61662	1.56975		Empty vector prom vs. HNF4A8 WT	<0.001
0.013387	1	2.11767	1.57191	3.58061	1.9965		Empty vector prom vs. HNF4A8 I271fs	0.005
ACY3
Empty vector	Empty vector Prom	HNF4A2 WT	HNF4A2 I271fs	HNF4A8 WT	HNF4A8 I271fs		Empty vector prom vs. HNF4A2 WT	0.0017
1.38406	1	5.21146	1.83439	3.68157	2.45463		Empty vector prom vs. HNF4A2 I271fs	0.666
1.71013	1	11.6386	2.72729	8.40925	3.91088		Empty vector prom vs. HNF4A8 WT	0.02
1.03763	1	6.4539	3.03508	4.83927	5.65511		Empty vector prom vs. HNF4A8 I271fs	0.1494
CDKN2AIP
Empty vector	Empty vector Prom	HNF4A2 WT	HNF4A2 I271fs	HNF4A8 WT	HNF4A8 I271fs
0.005631	1	3.95591	2.32315	7.21875	2.89625		Empty vector prom vs. HNF4A2 WT	0.0019
0.005561	1	14.063	2.51838	7.81532	3.36022		Empty vector prom vs. HNF4A2 I271fs	0.8329
0.006564	1	3.58107	2.81863	4.49886	4.36601		Empty vector prom vs. HNF4A8 WT	0.0099
0.009083	1	10.2827	1.9445	7.10968	1.66787		Empty vector prom vs. HNF4A8 I271fs	0.5554
HAAO
Empty vector	Empty vector Prom	HNF4A2 WT	HNF4A2 I271fs	HNF4A8 WT	HNF4A8 I271fs		Empty vector prom vs. HNF4A2 WT	0.0012
0.218108	1	6.78491	1.2677	3.50458	0.865331		Empty vector prom vs. HNF4A2 I271fs	0.9911
0.079827	1	15.3958	1.90236	4.07521	1.00369		Empty vector prom vs. HNF4A8 WT	0.4646
0.116971	1	23.2046	3.05575	7.11945	1.91691		Empty vector prom vs. HNF4A8 I271fs	0.9999
MAP3K11
Empty vector	Empty vector Prom	HNF4A2 WT	HNF4A2 I271fs	HNF4A8 WT	HNF4A8 I271fs
0.756705	1	10.3814	6.72116	4.20615	8.35895		Empty vector prom vs. HNF4A2 WT	<0.001
1.35431	1	7.15234	4.44131	3.11081	8.23334		Empty vector prom vs. HNF4A2 I271fs	<0.001
1.06331	1	7.84793	5.30128	3.45828	8.53668		Empty vector prom vs. HNF4A8 WT	0.01
0.532062	1	5.55882	3.41766	2.49938	5.11534		Empty vector prom vs. HNF4A8 I271fs	<0.001
USH1C
Empty vector	Empty vector Prom	HNF4A2 WT	HNF4A2 I271fs	HNF4A8 WT	HNF4A8 I271fs		Empty vector prom vs. HNF4A2 WT	0.0021
1.49491	1	19.7436	5.9258	8.85416	8.77927		Empty vector prom vs. HNF4A2 I271fs	0.4545
0.582224	1	8.48588	2.88998	4.69495	5.25847		Empty vector prom vs. HNF4A8 WT	0.1708
0.390815	1	6.68935	3.82729	3.52105	6.61939		Empty vector prom vs. HNF4A8 I271fs	0.0701
VIL1
Empty vector	Empty vector Prom	HNF4A2 WT	HNF4A2 I271fs	HNF4A8 WT	HNF4A8 I271fs		Empty vector prom vs. HNF4A2 WT	0.0024
1.78086	1	10.0712	2.37761	5.83775	6.35129		Empty vector prom vs. HNF4A2 I271fs	0.8367
1.28738	1	3.9226	2.07502	2.25964	5.33198		Empty vector prom vs. HNF4A8 WT	0.0715
2.95008	1	6.89421	1.78854	4.95836	3.05443		Empty vector prom vs. HNF4A8 I271fs	0.0338
Supp Fig. 4e
si-NT	si-ACY3		si-NT	si-HAAO		si-NT	si-MAP3K11		si-NT	si-USH1C		si-NT	si-VIL1
1	0.573107		1	0.768935		1	0.626338		1	0.468382		1	0.534783
1	0.678621		1	0.627353		1	0.46134		1	0.586113		1	0.536749
1	0.427686		1	0.483692		1	0.353524		1	0.489323		1	0.51622
P values are as follows:	0.004			0.011			0.003			<.001			<.001
Supp Fig. 4f
Stimulation index
si-NT	si-ACY3	si-HAAO	si-MAP3K11	si-USH1C	si-VIL1
1.79611	1.35333	1.69121	1.52465	1.31	1.38967
2.21196	2.13587	1.43636	1.70359	1.93198	1.87964
1.32549	1.46096	1.31763	1.2347	1.07557	1.37573
1.40096	1.45511	1.07323	1.47238	1.93765	1.65748
Total insulin content
si-NT	si-ACY3	si-HAAO	si-MAP3K11	si-USH1C	si-VIL1
288.801	311.929	351.452	338.106	415.81	261.122
538.487	553.817	509.29	470.951	536.845	517.401
314.538	366.398	337.349	362.431	358.04	354.287
284.636	350.099	219.892	311.291	346.238	277.486

## Sheet: Supplementary Figure 5
Supp Fig. 5c
	IgG			FLAG			P values for IgG vs. FLAG are as follows:
ABCD3	1	1	1	13.5542	2.68637	6.87912	0.02
CDKN2AIP	1	1	1	4.6798	2.65555	6.37903	0.44
HAAO	1	1	1	12.2213	8.89065	28.6355	0.05
MAP3K11	1	1	1	29.9638	2.34313	5.79407	0.11
Supp Fig. 5d
ABCD3				CDKN2AIP				HAAO				MAP3K11
D0	D8	D16	D24	D0	D8	D16	D24	D0	D8	D16	D24	D0	D8	D16	D24
1.01	21.69	4.16	6.53	1.01	6.4	1.84	1.33	1.01	13.42	8.05	6.49	1.04	4.8	2.29	1.76
1	1.64	6.51	11.62	1.01	1.15	2.37	2.62	1.01	3.48	6.11	6.35	1.03	2.77	2.44	2.78
1	2.16	2.74	2.72	1	2.44	2.49	2.11	1.004	4.938	8.251	9.82	1	2.22	2.49	2.19
1.02	19.51	0.71	0.52	1	10.27	0.76	0.88	1.01	10.57	5.02	8.25	1	11.51	0.89	0.88
P values are as follows:
D0 vs. D8	0.12			D0 vs. D8	0.09			D0 vs. D8	0.01			D0 vs. D8	0.08
D0 vs. D16	0.9			D0 vs. D16	0.92			D0 vs. D16	0.03			D0 vs. D16	0.88
D0 vs. D24	0.66			D0 vs. D24	0.95			D0 vs. D24	0.01			D0 vs. D24	0.92

## Sheet: Supplementary Figure 6
Supp Fig. 6a
	IgG			FLAG			P values for IgG vs. FLAG are as follows:
COBLL1	1	1	1	6.04329	1.97747	1.58109	0.26
GPR39	1	1	1	30.9835	5.59978	3.17128	0.13
HGD	1	1	1	6.65147	2.56444	1.67615	0.73
NR5A2	1	1	1	4.5463	1.95703	1.19158	0.81
Supp Fig. 6b
COBLL1				GPR39				HGD				NR5A2
D0	D13	D20	D35	D0	D13	D20	D35	D0	D13	D20	D35	D0	D13	D20	D35
1.14	5.13	3.24	26.43	1.1	7.7	24.77	99.75	1.09	2.39	19.54	371.42	1	0.1	0.19	0.34
1.03	2.19	5.6	10.16	1	9.66	13.35	10.2	1	2.28	16.15	21.06	1.33	0.05	0.51	1.1
1	4.96	12.05	30.73	1	3.9	9.33	13.43	1.01	1.16	47.26	76.18	1.03	3.09	1.55	2.59
1.03	11.13	13.13	26.37	1.03839	5.18121	7.74212	10.196	1.03	9.26	102.83	376.18	1.01	5.13	4.37	2
				1.00907	3.90668	3.976	22.3075
P values are as follows:
D0 vs. D13	0.37			D0 vs. D13	0.95			D0 vs. D13	>0.99			D0 vs. D13	0.54
D0 vs. D20	0.12			D0 vs. D20	0.69			D0 vs. D20	0.83			D0 vs. D20	0.85
D0 vs. D35	<0.001			D0 vs. D35	0.06			D0 vs. D35	0.03			D0 vs. D35	0.93
Supp Fig. 6c
Empty vector	Empty vector Prom	HNF1A WT	HNF1A P291fsinsC
0.293319	1	3.1816	1.45338
0.577354	1	2.15973	0.730837
0.41482	1	2.87962	1.09967
0.294349	1	3.08383	0.877159
P values are as follows:
Empty vector prom vs. HNF1A WT	<0.001
Empty vector prom vs. HNF1A P291fsinsC	>0.99
HNF1A WT vs. HNF1A P291fsinsC	<0.001

## Sheet: Supplementary Figure 7
Supp Fig. 7a - Unproccessed images
Supp Fig. 7f
AKAP1							GAD2							HOPX
	IgG			FLAG				IgG			FLAG				IgG			FLAG
WT	1	1	1	1.88681	0.990217	1.51314	WT	1	1	1	2.04597	1.21031	2.48597	WT	1	1	1	1.07572	0.810749	2.00365
T139I	1	1	1	1.76416	1.47107	0.939929	T139I	1	1	1	1.96071	1.99836	2.02517	T139I	1	1	1	2.26784	1.72218	0.888819
P values are as follows:
WT:FLAG vs. T139I:FLAG	0.84							0.82							0.54
